# Supplementary material for: NAMPT-dependent NAD+ biosynthesis controls circadian metabolism in a tissue-specific manner
Source: Proc Natl Acad Sci U S A. 2023 Mar 30;120(14):e2220102120. doi: 10.1073/pnas.2220102120 (PMC10083581; doi:10.1073/pnas.2220102120)
Supplement: Supplementary file 2 — Dataset S01 (XLSX) [file pnas.2220102120.sd01.xlsx]

## Sheet: Circadian BAT WT
rn	ENSEMBL	SYMBOL	GENENAME	logFC.TissueBrown.GenotypeControl.ZT_cos	logFC.TissueBrown.GenotypeControl.ZT_sin	logCPM	F	PValue	FDR	range_estimated	amplitude_estimated	timePeak_estimated	timeTrough_estimated
1	ENSMUSG00000059824	Dbp	D site albumin promoter binding protein	-1.50448	1.6505	4.7616	201.392	1.04188e-26	2.03793e-22	37.764	4.5034	ZT10	ZT22
2	ENSMUSG00000024966	Stip1	stress-induced phosphoprotein 1	0.304731	-0.749636	6.10711	176.181	2.93352e-25	2.86898e-21	55.5149	1.48851	ZT18	ZT10
3	ENSMUSG00000015656	Hspa8	heat shock protein 8	0.235634	-1.30386	9.16378	170.511	6.57514e-25	4.28699e-21	652.99	2.47171	ZT18	ZT6
4	ENSMUSG00000044847	Lsm11	U7 snRNP-specific Sm-like protein LSM11	0.329269	-1.00723	3.7505	155.548	6.21091e-24	3.03713e-20	11.5852	1.92867	ZT18	ZT10
5	ENSMUSG00000025986	Slc39a10	solute carrier family 39 (zinc transporter), member 10	0.260208	-0.771822	4.94909	144.153	3.89527e-23	1.52383e-19	17.2035	1.41192	ZT18	ZT6
6	ENSMUSG00000025757	Hspa4l	heat shock protein 4 like	0.566392	-0.640876	6.61438	137.635	1.1765e-22	3.83538e-19	113.21	1.63002	ZT18	ZT10
7	ENSMUSG00000029657	Hsph1	heat shock 105kDa/110kDa protein 1	0.240258	-1.44386	5.6634	131.391	3.5358e-22	9.88003e-19	77.107	2.70697	ZT18	ZT6
8	ENSMUSG00000020963	Tshr	thyroid stimulating hormone receptor	1.54775	-0.299503	6.03082	128.852	5.59956e-22	1.36909e-18	29.0649	3.05499	ZT22	ZT10
9	ENSMUSG00000018983	E2f2	E2F transcription factor 2	1.5809	-1.24137	3.54472	127.756	6.84375e-22	1.48738e-18	30.2044	4.16108	ZT22	ZT10
10	ENSMUSG00000001089	Luzp1	leucine zipper protein 1	0.331689	-0.577802	6.71579	125.294	1.08007e-21	1.96171e-18	75.7363	1.13895	ZT22	ZT10
11	ENSMUSG00000053110	Yap1	yes-associated protein 1	0.469297	-0.730789	6.47742	125.18	1.10321e-21	1.96171e-18	70.7729	1.54542	ZT22	ZT10
12	ENSMUSG00000020923	Ubtf	upstream binding transcription factor, RNA polymerase I	-0.0728958	0.634682	6.03632	124.458	1.26308e-21	2.05883e-18	49.0902	1.40417	ZT6	ZT18
13	ENSMUSG00000001774	Chordc1	cysteine and histidine-rich domain (CHORD)-containing, zinc-binding protein 1	0.0715019	-0.660875	6.19439	113.52	1.06366e-20	1.6004e-17	49.2369	1.19387	ZT18	ZT6
14	ENSMUSG00000036206	Sh3bp4	SH3-domain binding protein 4	0.317322	-0.979496	4.77217	110.542	1.95461e-20	2.73086e-17	18.3415	1.82396	ZT18	ZT6
15	ENSMUSG00000028410	Dnaja1	DnaJ heat shock protein family (Hsp40) member A1	-0.0644212	-0.705951	6.37725	108.689	2.87287e-20	3.74622e-17	50.2613	1.27643	ZT18	ZT6
16	ENSMUSG00000021037	Ahsa1	AHA1, activator of heat shock protein ATPase 1	0.148329	-0.539488	6.07314	101.635	1.30786e-19	1.59886e-16	40.2911	1.00899	ZT18	ZT10
17	ENSMUSG00000021775	Nr1d2	nuclear receptor subfamily 1, group D, member 2	-1.21642	0.980953	6.28673	100.85	1.5559e-19	1.7902e-16	111.496	3.1262	ZT10	ZT22
18	ENSMUSG00000033083	Tbc1d4	TBC1 domain family, member 4	0.309911	-0.555713	6.70007	100.214	1.7926e-19	1.86819e-16	78.7808	1.14742	ZT18	ZT10
19	ENSMUSG00000020029	Nudt4	nudix (nucleoside diphosphate linked moiety X)-type motif 4	0.768784	-0.694625	8.88489	100.159	1.8147e-19	1.86819e-16	331.649	2.01606	ZT22	ZT10
20	ENSMUSG00000019916	P4ha1	procollagen-proline, 2-oxoglutarate 4-dioxygenase (proline 4-hydroxylase), alpha 1 polypeptide	0.279402	-0.955207	5.84601	95.0325	5.83151e-19	5.48198e-16	44.6593	2.05677	ZT18	ZT10
21	ENSMUSG00000027394	Ttl	tubulin tyrosine ligase	0.571662	-0.587903	5.08648	94.9928	5.88556e-19	5.48198e-16	35.898	1.58958	ZT22	ZT10
22	ENSMUSG00000042496	Prdm10	PR domain containing 10	0.115109	-0.96698	3.83583	94.5315	6.55315e-19	5.82634e-16	11.6161	1.80262	ZT18	ZT6
23	ENSMUSG00000020038	Cry1	cryptochrome 1 (photolyase-like)	0.16187	-1.3405	4.5605	93.9336	7.53679e-19	6.40955e-16	27.3369	2.65999	ZT18	ZT6
24	ENSMUSG00000039982	Dtx4	deltex 4, E3 ubiquitin ligase	1.39557	-0.667793	5.37687	93.5227	8.30032e-19	6.76476e-16	34.5514	3.15643	ZT22	ZT10
25	ENSMUSG00000050555	Hyls1	HYLS1, centriolar and ciliogenesis associated	0.687672	-1.02194	3.0753	92.0303	1.1817e-18	9.24562e-16	11.5279	2.2086	ZT22	ZT10
26	ENSMUSG00000034574	Daam1	dishevelled associated activator of morphogenesis 1	0.263555	-0.481008	5.51746	91.5349	1.33003e-18	1.00059e-15	17.5257	0.935158	ZT22	ZT10
27	ENSMUSG00000039886	Tmem120a	transmembrane protein 120A	-0.710938	0.671414	6.88357	89.8029	2.01858e-18	1.46235e-15	87.6222	1.91144	ZT10	ZT22
28	ENSMUSG00000020889	Nr1d1	nuclear receptor subfamily 1, group D, member 1	0.346217	1.65657	4.96481	89.4417	2.2038e-18	1.53951e-15	47.9952	3.47775	ZT6	ZT18
29	ENSMUSG00000022559	Fbxl6	F-box and leucine-rich repeat protein 6	-0.0155623	0.475727	3.8901	89.0726	2.41124e-18	1.62634e-15	13.1861	1.0914	ZT6	ZT18
30	ENSMUSG00000055116	Arntl	aryl hydrocarbon receptor nuclear translocator-like	1.65218	-1.36666	4.43622	87.463	3.58167e-18	2.33525e-15	32.1887	4.51146	ZT22	ZT10
31	ENSMUSG00000066026	Dhrs3	dehydrogenase/reductase (SDR family) member 3	0.732454	-0.374764	6.87018	86.1991	4.90558e-18	3.09526e-15	88.9749	1.63121	ZT22	ZT10
32	ENSMUSG00000005672	Kit	KIT proto-oncogene receptor tyrosine kinase	0.160456	-1.35797	5.42288	85.2301	6.25816e-18	3.8253e-15	78.1324	2.59848	ZT18	ZT6
33	ENSMUSG00000045441	Gprin3	GPRIN family member 3	0.428766	-1.07588	5.2969	82.9781	1.11109e-17	6.39721e-15	39.0245	2.01675	ZT18	ZT6
34	ENSMUSG00000021270	Hsp90aa1	heat shock protein 90, alpha (cytosolic), class A member 1	0.519466	-0.549359	7.33303	82.9749	1.11199e-17	6.39721e-15	118.69	1.42222	ZT22	ZT10
35	ENSMUSG00000066357	Wdr6	WD repeat domain 6	-0.122702	0.754374	5.76927	82.0987	1.39463e-17	7.7532e-15	67.8028	1.68014	ZT6	ZT18
36	ENSMUSG00000004085	Map3k20	mitogen-activated protein kinase kinase kinase 20	0.40138	-0.279902	6.88121	82.0104	1.42697e-17	7.7532e-15	46.3709	0.966163	ZT22	ZT10
37	ENSMUSG00000004951	Hspb1	heat shock protein 1	0.740687	-1.0164	5.18292	81.7783	1.51573e-17	8.01287e-15	44.1615	2.59494	ZT18	ZT10
38	ENSMUSG00000028957	Per3	period circadian clock 3	-1.20811	0.294995	6.24637	80.6371	2.04307e-17	1.03098e-14	101.938	2.42389	ZT10	ZT22
39	ENSMUSG00000038172	Ttc39b	tetratricopeptide repeat domain 39B	0.00818324	0.683191	4.90187	80.6137	2.05564e-17	1.03098e-14	18.8384	1.52503	ZT6	ZT18
40	ENSMUSG00000022723	Crybg3	beta-gamma crystallin domain containing 3	0.317857	-0.329699	5.51763	80.3698	2.19204e-17	1.07191e-14	18.2826	0.899289	ZT18	ZT10
41	ENSMUSG00000021288	Klc1	kinesin light chain 1	0.292211	-0.228903	5.66091	79.0992	3.07014e-17	1.46468e-14	16.8875	0.733596	ZT22	ZT10
42	ENSMUSG00000059995	Atxn7l3	ataxin 7-like 3	-0.193818	0.32799	5.07055	78.1208	3.99032e-17	1.85835e-14	14.6027	0.867083	ZT6	ZT22
43	ENSMUSG00000022885	St6gal1	beta galactoside alpha 2,6 sialyltransferase 1	0.339923	-0.694274	4.52116	76.5283	6.14562e-17	2.79554e-14	22.431	1.57517	ZT18	ZT10
44	ENSMUSG00000025722	Wdr73	WD repeat domain 73	-0.327983	0.661501	4.36582	76.4325	6.30854e-17	2.80443e-14	26.7813	1.45561	ZT6	ZT18
45	ENSMUSG00000024236	Svil	supervillin	0.203533	-0.640333	6.29845	75.8623	7.37638e-17	3.20626e-14	24.8952	1.21401	ZT18	ZT10
46	ENSMUSG00000044864	Ankrd50	ankyrin repeat domain 50	0.35139	-0.35689	5.69632	75.2959	8.62313e-17	3.6667e-14	29.1934	0.958129	ZT22	ZT10
47	ENSMUSG00000022299	Slc25a32	solute carrier family 25, member 32	0.106993	-0.789452	5.86831	74.37	1.11513e-16	4.64084e-14	65.4441	1.45937	ZT18	ZT6
48	ENSMUSG00000041459	Tardbp	TAR DNA binding protein	0.233819	-0.308836	6.50305	73.423	1.45404e-16	5.9252e-14	28.7443	0.689712	ZT22	ZT10
49	ENSMUSG00000030539	Sema4b	sema domain, immunoglobulin domain (Ig), transmembrane domain (TM) and short cytoplasmic domain, (semaphorin) 4B	-0.0540349	0.640699	4.81202	73.1458	1.57222e-16	6.27607e-14	30.8422	1.43007	ZT6	ZT18
50	ENSMUSG00000033147	Slc22a15	solute carrier family 22 (organic anion/cation transporter), member 15	-0.493643	0.544662	3.75788	72.9658	1.65426e-16	6.47148e-14	17.3441	1.51028	ZT10	ZT18
51	ENSMUSG00000071172	Srsf3	serine/arginine-rich splicing factor 3	0.443878	0.533035	6.19559	72.146	2.08784e-16	8.00748e-14	47.3353	1.2209	ZT6	ZT18
52	ENSMUSG00000035900	Gramd4	GRAM domain containing 4	0.586623	-0.297867	5.48176	70.6327	3.22469e-16	1.21298e-13	22.005	1.31432	ZT22	ZT10
53	ENSMUSG00000042622	Maff	v-maf musculoaponeurotic fibrosarcoma oncogene family, protein F (avian)	1.11932	-1.05305	4.92671	70.5036	3.34751e-16	1.23542e-13	17.5443	2.99725	ZT22	ZT10
54	ENSMUSG00000016239	Lonrf3	LON peptidase N-terminal domain and ring finger 3	0.132082	-1.50405	3.01553	70.0459	3.82347e-16	1.38494e-13	8.42954	3.0753	ZT18	ZT6
55	ENSMUSG00000031483	Erlin2	ER lipid raft associated 2	-0.256922	0.342393	6.20429	69.417	4.59442e-16	1.63394e-13	43.1523	0.871854	ZT6	ZT22
56	ENSMUSG00000025220	Mgea5	meningioma expressed antigen 5 (hyaluronidase)	0.0766213	-0.407565	6.59475	67.6667	7.70866e-16	2.69253e-13	35.5666	0.676707	ZT18	ZT6
57	ENSMUSG00000032440	Tgfbr2	transforming growth factor, beta receptor II	0.302517	-0.378383	7.89586	67.3806	8.39663e-16	2.88137e-13	114.48	0.950133	ZT18	ZT10
58	ENSMUSG00000025981	Coq10b	coenzyme Q10B	-0.631633	0.430494	5.25439	67.1033	9.124e-16	3.07699e-13	44.4708	1.52406	ZT10	ZT22
59	ENSMUSG00000024042	Sik1	salt inducible kinase 1	-0.541815	1.31587	5.15114	67.0134	9.37376e-16	3.10764e-13	43.1497	2.76461	ZT6	ZT18
60	ENSMUSG00000053641	Dennd4a	DENN/MADD domain containing 4A	0.429641	-0.492173	7.36588	66.8046	9.98123e-16	3.25388e-13	57.4979	1.23644	ZT22	ZT10
61	ENSMUSG00000054200	Ffar4	free fatty acid receptor 4	-0.424769	1.2013	3.63625	66.6409	1.04857e-15	3.36231e-13	29.7627	2.74187	ZT6	ZT22
62	ENSMUSG00000021559	Dapk1	death associated protein kinase 1	0.744069	-0.416076	6.17247	66.5379	1.08167e-15	3.41248e-13	23.1117	1.77993	ZT22	ZT10
63	ENSMUSG00000078234	Klhdc7a	kelch domain containing 7A	0.286513	-0.670685	8.44334	66.011	1.26872e-15	3.93907e-13	300.726	1.23622	ZT18	ZT10
64	ENSMUSG00000056749	Nfil3	nuclear factor, interleukin 3, regulated	-0.0789991	-1.41491	4.02262	65.5685	1.45154e-15	4.43626e-13	26.4066	2.76096	ZT18	ZT6
65	ENSMUSG00000040620	Dhx33	DEAH (Asp-Glu-Ala-His) box polypeptide 33	-0.245584	0.322659	5.3234	64.9434	1.7575e-15	5.28874e-13	18.3193	0.793656	ZT6	ZT22
66	ENSMUSG00000047909	Ankrd16	ankyrin repeat domain 16	-0.0882153	0.404412	4.67863	64.0284	2.33077e-15	6.8188e-13	12.1352	0.957336	ZT6	ZT18
67	ENSMUSG00000029570	Lfng	LFNG O-fucosylpeptide 3-beta-N-acetylglucosaminyltransferase	0.203439	-1.24047	5.25773	64.0216	2.33568e-15	6.8188e-13	23.6413	2.30011	ZT18	ZT6
68	ENSMUSG00000027630	Tbl1xr1	transducin (beta)-like 1X-linked receptor 1	-0.481523	0.20724	6.22209	63.9412	2.39466e-15	6.88816e-13	45.9455	1.06212	ZT10	ZT22
69	ENSMUSG00000032589	Bsn	bassoon	1.16722	-2.21894	2.09651	63.2179	2.99987e-15	8.50399e-13	10.4215	4.79533	ZT22	ZT6
70	ENSMUSG00000056476	Med12l	mediator complex subunit 12-like	0.366977	-0.461973	5.10947	63.1396	3.0743e-15	8.59046e-13	31.6724	1.32018	ZT18	ZT10
71	ENSMUSG00000021127	Zfp36l1	zinc finger protein 36, C3H type-like 1	0.383218	-0.711754	4.1812	62.8536	3.36266e-15	9.2639e-13	10.8419	1.77068	ZT18	ZT10
72	ENSMUSG00000003228	Grk5	G protein-coupled receptor kinase 5	0.439344	-0.268616	4.78002	61.8084	4.67773e-15	1.27078e-12	16.5377	0.996488	ZT22	ZT10
73	ENSMUSG00000029591	Ung	uracil DNA glycosylase	-0.74408	0.856769	2.01562	61.5049	5.15195e-15	1.38044e-12	6.40703	2.46811	ZT6	ZT22
74	ENSMUSG00000074807			0.662024	-0.656406	2.31196	61.3216	5.46229e-15	1.44382e-12	9.33855	1.81036	ZT22	ZT10
75	ENSMUSG00000036006	Ripor2	RHO family interacting cell polarization regulator 2	0.718015	-0.559012	4.57102	60.9536	6.14482e-15	1.60076e-12	29.2621	1.84014	ZT22	ZT10
76	ENSMUSG00000005514	Por	P450 (cytochrome) oxidoreductase	-0.444005	0.272561	7.96458	60.9158	6.21974e-15	1.60076e-12	117.946	1.0387	ZT10	ZT22
77	ENSMUSG00000019990	Pde7b	phosphodiesterase 7B	-0.753959	0.411447	4.37146	60.8711	6.30958e-15	1.6028e-12	42.4652	1.72817	ZT10	ZT22
78	ENSMUSG00000038545	Cul7	cullin 7	-0.313986	0.519123	5.49939	60.7839	6.48889e-15	1.62721e-12	25.7171	1.25109	ZT6	ZT22
79	ENSMUSG00000051335	Gfod1	glucose-fructose oxidoreductase domain containing 1	0.491562	-0.842235	5.15372	60.0941	8.10559e-15	1.99934e-12	29.5022	1.71052	ZT22	ZT10
80	ENSMUSG00000006641	Slc5a6	solute carrier family 5 (sodium-dependent vitamin transporter), member 6	-0.636567	0.695389	5.36193	60.0669	8.17726e-15	1.99934e-12	30.0949	2.01219	ZT6	ZT22
81	ENSMUSG00000024063	Lbh	limb-bud and heart	-0.0268351	0.953958	4.1092	59.3422	1.03502e-14	2.49938e-12	15.6907	2.05609	ZT6	ZT18
82	ENSMUSG00000035778	Ggta1	glycoprotein galactosyltransferase alpha 1, 3	0.247478	-0.524226	5.03548	59.0458	1.1404e-14	2.72026e-12	17.5075	1.04928	ZT18	ZT10
83	ENSMUSG00000027878	Notch2	notch 2	0.302667	-0.406925	7.28188	58.9034	1.1949e-14	2.81592e-12	55.1539	1.05985	ZT18	ZT10
84	ENSMUSG00000057440	Mpp7	membrane protein, palmitoylated 7 (MAGUK p55 subfamily member 7)	0.292246	-0.45826	5.88545	58.6482	1.29943e-14	3.02583e-12	18.7741	0.941051	ZT22	ZT10
85	ENSMUSG00000031545	Gpat4	glycerol-3-phosphate acyltransferase 4	-0.804248	0.389336	8.07494	58.453	1.38576e-14	3.15372e-12	398.844	1.78157	ZT10	ZT22
86	ENSMUSG00000022822	Abcc5	ATP-binding cassette, sub-family C (CFTR/MRP), member 5	0.552044	-0.353131	6.76318	58.4511	1.3866e-14	3.15372e-12	37.1389	1.31522	ZT22	ZT10
87	ENSMUSG00000027339	Rassf2	Ras association (RalGDS/AF-6) domain family member 2	0.498728	-0.550039	6.30851	58.2351	1.48914e-14	3.348e-12	27.8709	1.48193	ZT18	ZT10
88	ENSMUSG00000052214	Opa3	optic atrophy 3	0.100088	-0.474849	5.35909	58.1269	1.54345e-14	3.43066e-12	19.2915	0.800138	ZT18	ZT6
89	ENSMUSG00000075000	Nrbf2	nuclear receptor binding factor 2	0.0808755	-0.735704	3.36187	58.09	1.56241e-14	3.43379e-12	7.16244	1.36757	ZT18	ZT6
90	ENSMUSG00000035620	Ric8b	RIC8 guanine nucleotide exchange factor B	0.324871	-0.201442	5.46019	57.9391	1.64254e-14	3.56979e-12	22.237	0.756532	ZT22	ZT10
91	ENSMUSG00000025810	Nrp1	neuropilin 1	-0.0792242	0.377886	7.92514	57.8691	1.68115e-14	3.61356e-12	169.46	0.889362	ZT6	ZT18
92	ENSMUSG00000025239	Limd1	LIM domains containing 1	-0.0434168	-0.475684	6.46902	57.6006	1.83819e-14	3.90815e-12	43.9168	0.827424	ZT18	ZT6
93	ENSMUSG00000062300	Nectin2	nectin cell adhesion molecule 2	0.032516	0.506249	5.06015	57.4819	1.91237e-14	4.01176e-12	38.7644	1.14206	ZT6	ZT18
94	ENSMUSG00000031762	Mt2	metallothionein 2	-1.07756	1.35778	2.97101	57.4576	1.92794e-14	4.01176e-12	16.8006	3.6601	ZT6	ZT22
95	ENSMUSG00000027804	Ppid	peptidylprolyl isomerase D (cyclophilin D)	0.187106	-0.327678	5.02691	56.6793	2.50257e-14	5.15267e-12	9.94334	0.642459	ZT22	ZT10
96	ENSMUSG00000034154	Ino80	INO80 complex subunit	0.00538652	0.369158	5.38299	56.4378	2.71489e-14	5.5316e-12	19.1679	0.892207	ZT6	ZT18
97	ENSMUSG00000050549	Fam241a	family with sequence similarity 241, member A	0.251652	-0.847477	4.24671	56.3572	2.78986e-14	5.62573e-12	15.453	1.62019	ZT22	ZT6
98	ENSMUSG00000020823	Sec14l1	SEC14-like lipid binding 1	0.221481	-0.279632	6.31933	56.0018	3.14669e-14	6.28054e-12	28.709	0.66916	ZT18	ZT10
99	ENSMUSG00000053436	Mapk14	mitogen-activated protein kinase 14	0.105809	-0.282877	6.63348	55.9651	3.18606e-14	6.29488e-12	32.0914	0.663399	ZT18	ZT10
100	ENSMUSG00000042350	Arel1	apoptosis resistant E3 ubiquitin protein ligase 1	-0.296475	0.271768	6.39255	55.4326	3.81971e-14	7.47135e-12	45.7453	0.844599	ZT6	ZT22
101	ENSMUSG00000056091	St3gal5	ST3 beta-galactoside alpha-2,3-sialyltransferase 5	-0.627593	0.687199	3.35699	55.2732	4.03365e-14	7.81169e-12	21.0685	1.79523	ZT10	ZT22
102	ENSMUSG00000036585	Fgf1	fibroblast growth factor 1	1.10782	-0.339387	6.08389	55.0254	4.39139e-14	8.42113e-12	27.6174	2.27044	ZT22	ZT10
103	ENSMUSG00000072964	Bhlhb9	basic helix-loop-helix domain containing, class B9	-0.643144	0.562363	3.83349	54.9191	4.55475e-14	8.64961e-12	14.8286	1.66882	ZT10	ZT18
104	ENSMUSG00000030483	Cyp2b10	cytochrome P450, family 2, subfamily b, polypeptide 10	-1.54496	-4.12051	3.22835	54.7972	4.74977e-14	8.93322e-12	111.648	6.76099	ZT18	ZT6
105	ENSMUSG00000028063	Lmna	lamin A	-0.235497	0.485785	6.51824	54.4414	5.37009e-14	1.00037e-11	39.0254	1.11232	ZT6	ZT22
106	ENSMUSG00000002820	Atg4d	autophagy related 4D, cysteine peptidase	-0.0153338	0.39959	4.71146	54.3222	5.5962e-14	1.03266e-11	22.8218	0.935805	ZT6	ZT18
107	ENSMUSG00000027680	Fxr1	fragile X mental retardation gene 1, autosomal homolog	0.111754	-0.339048	6.90198	54.2572	5.72358e-14	1.04629e-11	35.994	0.549943	ZT18	ZT6
108	ENSMUSG00000038068	Rnf144b	ring finger protein 144B	0.387202	-0.715234	6.18148	54.0751	6.09683e-14	1.1042e-11	24.737	1.56619	ZT18	ZT10
109	ENSMUSG00000041390	Mdfic	MyoD family inhibitor domain containing	0.159027	-0.38859	5.77839	53.8173	6.66891e-14	1.19673e-11	16.4348	0.667241	ZT18	ZT10
110	ENSMUSG00000022853	Ehhadh	enoyl-Coenzyme A, hydratase/3-hydroxyacyl Coenzyme A dehydrogenase	-0.790721	0.894238	6.56245	53.3556	7.836e-14	1.39338e-11	203.59	2.29251	ZT10	ZT22
111	ENSMUSG00000091562			0.339258	-0.288812	4.78314	53.2696	8.076e-14	1.42312e-11	11.4859	0.942103	ZT18	ZT10
112	ENSMUSG00000027007	Ssfa2	sperm specific antigen 2	0.146599	-0.401695	7.32935	52.4479	1.07887e-13	1.88417e-11	110.085	0.754606	ZT18	ZT10
113	ENSMUSG00000044037	Als2cl	ALS2 C-terminal like	0.427499	-0.659802	5.62059	52.4039	1.0958e-13	1.89681e-11	29.99	1.38656	ZT22	ZT10
114	ENSMUSG00000023067	Cdkn1a	cyclin-dependent kinase inhibitor 1A (P21)	0.202337	-1.46456	4.67954	52.2938	1.13943e-13	1.95503e-11	38.6377	2.82794	ZT18	ZT6
115	ENSMUSG00000022684	Bfar	bifunctional apoptosis regulator	-0.436335	0.105661	6.025	52.1194	1.2123e-13	2.06196e-11	40.5559	0.858141	ZT10	ZT22
116	ENSMUSG00000001436	Slc19a1	solute carrier family 19 (folate transporter), member 1	0.543904	-0.337512	4.83896	51.6128	1.45247e-13	2.44916e-11	21.1002	1.30816	ZT22	ZT10
117	ENSMUSG00000013629	Cad	carbamoyl-phosphate synthetase 2, aspartate transcarbamylase, and dihydroorotase	-0.217599	0.351477	4.95192	51.5612	1.47957e-13	2.47353e-11	30.2648	1.0121	ZT6	ZT22
118	ENSMUSG00000071647	Eml3	echinoderm microtubule associated protein like 3	-0.131411	0.331771	4.78536	51.4585	1.53503e-13	2.54451e-11	11.8712	0.851543	ZT6	ZT22
119	ENSMUSG00000052392	Acot4	acyl-CoA thioesterase 4	-0.914606	0.849559	3.16609	51.4043	1.56517e-13	2.57267e-11	15.6247	2.37444	ZT10	ZT22
120	ENSMUSG00000067203			0.431276	-1.18044	3.05677	51.271	1.6419e-13	2.67629e-11	5.28527	2.2967	ZT18	ZT10
121	ENSMUSG00000030643	Rab30	RAB30, member RAS oncogene family	0.263416	-0.452199	4.4726	51.2295	1.6666e-13	2.6941e-11	10.9087	0.901286	ZT22	ZT10
122	ENSMUSG00000049555	Tmie	transmembrane inner ear	0.490257	-1.02259	2.98754	51.1585	1.70972e-13	2.74115e-11	4.62696	2.13252	ZT18	ZT10
123	ENSMUSG00000068134	Zfp120	zinc finger protein 120	0.114889	-0.420201	4.46026	50.8583	1.90521e-13	3.02975e-11	7.35914	0.708806	ZT22	ZT6
124	ENSMUSG00000025372	Baiap2	brain-specific angiogenesis inhibitor 1-associated protein 2	0.512553	-0.692291	5.26516	50.4564	2.20374e-13	3.47622e-11	10.2432	2.20391	ZT18	ZT10
125	ENSMUSG00000043964	Orai3	ORAI calcium release-activated calcium modulator 3	-0.180094	0.350519	4.77345	49.9476	2.65257e-13	4.15074e-11	19.8692	0.884803	ZT6	ZT22
126	ENSMUSG00000038119	Cdon	cell adhesion molecule-related/down-regulated by oncogenes	0.166339	0.681259	5.66341	49.911	2.6883e-13	4.17327e-11	21.6322	1.50992	ZT6	ZT18
127	ENSMUSG00000051495	Irf2bp2	interferon regulatory factor 2 binding protein 2	-0.117909	-0.782919	5.80382	49.4349	3.20114e-13	4.93026e-11	27.553	1.42655	ZT18	ZT6
128	ENSMUSG00000015312	Gadd45b	growth arrest and DNA-damage-inducible 45 beta	0.0727348	-1.52961	3.04394	49.2986	3.36596e-13	5.1436e-11	4.22163	2.81682	ZT18	ZT6
129	ENSMUSG00000037148	Arhgap10	Rho GTPase activating protein 10	0.382733	-0.332461	4.46689	49.2633	3.41006e-13	5.1706e-11	8.37864	0.997934	ZT22	ZT10
130	ENSMUSG00000038244	Mical2	microtubule associated monooxygenase, calponin and LIM domain containing 2	0.442976	-0.408877	4.74772	48.8592	3.95943e-13	5.95743e-11	19.7775	1.17091	ZT22	ZT10
131	ENSMUSG00000010047	Hyal2	hyaluronoglucosaminidase 2	-0.166283	0.509302	4.35108	48.7025	4.19645e-13	6.26585e-11	14.2946	1.16656	ZT6	ZT18
132	ENSMUSG00000054517	Trim65	tripartite motif-containing 65	-0.0592583	-0.645566	3.67864	48.6783	4.23423e-13	6.27437e-11	10.1229	1.34013	ZT18	ZT10
133	ENSMUSG00000015165	Hnrnpl	heterogeneous nuclear ribonucleoprotein L	-0.220082	0.146558	6.8998	48.4612	4.59043e-13	6.75103e-11	32.5543	0.537658	ZT10	ZT22
134	ENSMUSG00000024222	Fkbp5	FK506 binding protein 5	-1.63099	-1.95939	5.19844	48.3571	4.77206e-13	6.96578e-11	33.8683	3.75115	ZT18	ZT6
135	ENSMUSG00000071757	Zhx2	zinc fingers and homeoboxes 2	0.182289	-0.46569	5.44508	48.3204	4.83786e-13	7.00953e-11	22.0779	0.795094	ZT18	ZT10
136	ENSMUSG00000032311	Nrg4	neuregulin 4	-0.674708	0.294202	7.16361	47.9693	5.51683e-13	7.93409e-11	161.316	1.48049	ZT10	ZT22
137	ENSMUSG00000022389	Tef	thyrotroph embryonic factor	-1.08312	0.0992447	7.53112	47.9499	5.55711e-13	7.93409e-11	221.624	2.0015	ZT10	ZT22
138	ENSMUSG00000016487	Ppfibp1	PTPRF interacting protein, binding protein 1 (liprin beta 1)	0.579585	-0.165614	7.37058	47.575	6.39809e-13	9.0686e-11	55.8183	1.19342	ZT22	ZT10
139	ENSMUSG00000039096	Rsad1	radical S-adenosyl methionine domain containing 1	-0.309083	0.540594	3.24826	47.5286	6.51115e-13	9.16245e-11	8.55337	1.24926	ZT10	ZT18
140	ENSMUSG00000028420	Tmem38b	transmembrane protein 38B	0.374525	-0.311686	5.30238	47.3832	6.87837e-13	9.61007e-11	25.1871	0.964668	ZT22	ZT10
141	ENSMUSG00000006191	Cdkal1	CDK5 regulatory subunit associated protein 1-like 1	0.0751548	-0.274953	4.78984	47.3359	7.00239e-13	9.71395e-11	7.36468	0.452644	ZT22	ZT6
142	ENSMUSG00000018900	Slc22a5	solute carrier family 22 (organic cation transporter), member 5	-0.390513	0.428543	5.23568	47.002	7.94676e-13	1.09464e-10	35.4239	1.12446	ZT6	ZT22
143	ENSMUSG00000022843	Clcn2	chloride channel, voltage-sensitive 2	-0.597188	0.586535	2.73065	46.9669	8.05322e-13	1.10155e-10	4.0906	2.02833	ZT6	ZT22
144	ENSMUSG00000022560	Slc52a2	solute carrier protein 52, member 2	-0.156984	0.38657	3.75725	46.9065	8.2404e-13	1.11932e-10	10.0623	0.930688	ZT6	ZT18
145	ENSMUSG00000020604	Arsg	arylsulfatase G	-0.525016	0.512915	2.80009	46.5074	9.59436e-13	1.29425e-10	4.31976	1.42894	ZT10	ZT22
146	ENSMUSG00000018999	Slc35b4	solute carrier family 35, member B4	-0.221114	0.367996	5.00912	46.4199	9.92093e-13	1.32913e-10	14.2897	1.07444	ZT6	ZT22
147	ENSMUSG00000052040	Klf13	Kruppel-like factor 13	-0.461368	-0.734273	5.84782	46.3439	1.02138e-12	1.35906e-10	44.6826	1.36746	ZT18	ZT6
148	ENSMUSG00000028064	Sema4a	sema domain, immunoglobulin domain (Ig), transmembrane domain (TM) and short cytoplasmic domain, (semaphorin) 4A	0.469555	-0.615949	4.69721	46.3171	1.03191e-12	1.36379e-10	28.7811	1.58643	ZT22	ZT6
149	ENSMUSG00000058672	Tubb2a	tubulin, beta 2A class IIA	1.70139	-0.455677	5.49014	46.2452	1.06073e-12	1.39248e-10	28.8243	3.25017	ZT22	ZT10
150	ENSMUSG00000028273	Pdlim5	PDZ and LIM domain 5	-0.0571205	-0.344497	6.47422	46.168	1.09262e-12	1.42477e-10	21.1925	0.563004	ZT18	ZT6
151	ENSMUSG00000054469	Lclat1	lysocardiolipin acyltransferase 1	-0.131279	0.377178	4.89907	45.9617	1.1828e-12	1.53216e-10	16.7988	0.90337	ZT6	ZT18
152	ENSMUSG00000008855	Hdac5	histone deacetylase 5	0.252387	-0.378423	5.93979	45.7893	1.2641e-12	1.6267e-10	30.302	0.984702	ZT18	ZT10
153	ENSMUSG00000000216	Scnn1g	sodium channel, nonvoltage-gated 1 gamma	-1.04311	3.2073	-0.909913	49.4322	1.27244e-12	1.62673e-10	3.92898	6.84648	ZT6	ZT18
154	ENSMUSG00000025609	Mkln1	muskelin 1, intracellular mediator containing kelch motifs	0.141189	-0.245907	7.281	45.5811	1.36999e-12	1.74007e-10	49.1949	0.49458	ZT22	ZT6
155	ENSMUSG00000018906	P4ha2	procollagen-proline, 2-oxoglutarate 4-dioxygenase (proline 4-hydroxylase), alpha II polypeptide	-0.168939	-0.795955	3.77362	44.8906	1.79186e-12	2.26121e-10	5.04536	1.43742	ZT18	ZT6
156	ENSMUSG00000023944	Hsp90ab1	heat shock protein 90 alpha (cytosolic), class B member 1	0.281176	-0.413371	9.27174	44.8486	1.82145e-12	2.28382e-10	343.183	0.947762	ZT18	ZT10
157	ENSMUSG00000025316	Banp	BTG3 associated nuclear protein	-0.0902265	-0.814273	3.51889	44.7893	1.86416e-12	2.32248e-10	8.13089	1.49009	ZT18	ZT6
158	ENSMUSG00000079020	Slc45a4	solute carrier family 45, member 4	-0.129226	-0.598401	4.74791	44.7469	1.8954e-12	2.34646e-10	12.5916	1.07117	ZT18	ZT6
159	ENSMUSG00000047747	Rnf150	ring finger protein 150	0.199359	-0.390327	5.60534	44.7165	1.91808e-12	2.35959e-10	33.6054	0.842702	ZT18	ZT10
160	ENSMUSG00000079355	Ackr4	atypical chemokine receptor 4	-0.894123	0.650281	2.99907	44.6067	2.00237e-12	2.4479e-10	12.8754	2.4078	ZT6	ZT22
161	ENSMUSG00000027346	Gpcpd1	glycerophosphocholine phosphodiesterase 1	-0.120779	0.470947	6.74945	44.513	2.07734e-12	2.52377e-10	50.415	1.06971	ZT6	ZT18
162	ENSMUSG00000022814	Umps	uridine monophosphate synthetase	0.439734	-0.254496	4.3842	44.4414	2.13659e-12	2.57974e-10	10.7026	1.02295	ZT22	ZT10
163	ENSMUSG00000000915	Hip1r	huntingtin interacting protein 1 related	-0.467499	0.342361	4.3631	44.4152	2.15873e-12	2.59047e-10	17.6095	1.18287	ZT10	ZT22
164	ENSMUSG00000031431	Tsc22d3	TSC22 domain family, member 3	-0.928625	-1.1808	6.61183	44.3868	2.18295e-12	2.60357e-10	102.531	2.28827	ZT18	ZT6
165	ENSMUSG00000023079	Gtf2ird1	general transcription factor II I repeat domain-containing 1	0.22734	0.60368	5.00047	44.3063	2.25319e-12	2.67105e-10	46.1262	1.35916	ZT6	ZT18
166	ENSMUSG00000024975	Pdcd4	programmed cell death 4	-0.368959	0.336234	5.74532	43.6874	2.87792e-12	3.39109e-10	30.0238	1.00642	ZT6	ZT22
167	ENSMUSG00000037089	Slc35b2	solute carrier family 35, member B2	-0.167565	0.466785	4.84835	43.5628	3.02394e-12	3.54181e-10	17.7132	1.07124	ZT6	ZT22
168	ENSMUSG00000025324	Atp10a	ATPase, class V, type 10A	0.978834	-0.580783	4.94369	43.4509	3.16172e-12	3.68115e-10	13.1231	2.22978	ZT22	ZT10
169	ENSMUSG00000045658	Pid1	phosphotyrosine interaction domain containing 1	0.488177	-0.407283	5.42209	43.1546	3.55872e-12	4.1112e-10	21.5922	1.27752	ZT22	ZT10
170	ENSMUSG00000051615	Rap2a	RAS related protein 2a	0.27835	-0.259849	4.581	43.1445	3.57313e-12	4.1112e-10	6.87174	0.725215	ZT22	ZT10
171	ENSMUSG00000043962	Thrap3	thyroid hormone receptor associated protein 3	0.0339362	0.309346	6.54712	43.0909	3.65058e-12	4.17576e-10	37.3223	0.755815	ZT6	ZT18
172	ENSMUSG00000018648	Dusp14	dual specificity phosphatase 14	0.339493	-1.12568	2.12293	43.0329	3.73632e-12	4.24898e-10	6.40063	2.12203	ZT18	ZT6
173	ENSMUSG00000024824	Rad9a	RAD9 checkpoint clamp component A	0.293771	-0.546507	3.36571	42.8363	4.04308e-12	4.55257e-10	4.11522	1.14588	ZT18	ZT10
174	ENSMUSG00000041598	Cdc42ep4	CDC42 effector protein (Rho GTPase binding) 4	0.0537049	-0.531685	5.59425	42.8321	4.04983e-12	4.55257e-10	12.8066	0.938005	ZT18	ZT6
175	ENSMUSG00000009079	Ewsr1	Ewing sarcoma breakpoint region 1	-0.210392	0.132124	6.82836	42.7666	4.158e-12	4.64746e-10	28.987	0.49425	ZT10	ZT22
176	ENSMUSG00000006435	Neurl1a	neuralized E3 ubiquitin protein ligase 1A	0.960816	-0.822128	1.83426	42.7019	4.26757e-12	4.74282e-10	6.58287	2.52011	ZT22	ZT10
177	ENSMUSG00000020196	Cabin1	calcineurin binding protein 1	0.0617957	0.393496	5.79423	42.6308	4.39162e-12	4.85311e-10	29.3419	0.934417	ZT6	ZT18
178	ENSMUSG00000032336	Nptn	neuroplastin	-0.460126	-0.00265672	7.05537	42.5877	4.46859e-12	4.91019e-10	47.7413	0.806228	ZT10	ZT22
179	ENSMUSG00000024378	Stard4	StAR-related lipid transfer (START) domain containing 4	0.131412	-0.723063	3.78175	42.5739	4.49348e-12	4.91019e-10	8.93658	1.33574	ZT22	ZT6
180	ENSMUSG00000032014	Oaf	out at first homolog	-0.0465889	0.469209	4.49501	42.5471	4.54238e-12	4.93605e-10	15.6698	1.08106	ZT6	ZT18
181	ENSMUSG00000073802	Cdkn2b	cyclin-dependent kinase inhibitor 2B (p15, inhibits CDK4)	0.572186	-0.930044	2.73374	42.3518	4.91527e-12	5.30729e-10	1.75765	1.97204	ZT22	ZT6
182	ENSMUSG00000109904			-0.733169	-1.22374	1.88541	42.3402	4.93828e-12	5.30729e-10	6.1234	2.3057	ZT18	ZT6
183	ENSMUSG00000028150	Rorc	RAR-related orphan receptor gamma	-0.1558	-0.826277	6.55001	42.091	5.46311e-12	5.83926e-10	86.9687	1.53264	ZT18	ZT6
184	ENSMUSG00000038970	Lmtk2	lemur tyrosine kinase 2	0.405115	-0.151479	6.38459	41.6901	6.43167e-12	6.83715e-10	46.5174	0.840429	ZT22	ZT10
185	ENSMUSG00000027610	Gss	glutathione synthetase	0.401612	-0.728765	5.35471	41.4162	7.19439e-12	7.60661e-10	48.3658	1.50668	ZT22	ZT6
186	ENSMUSG00000039361	Picalm	phosphatidylinositol binding clathrin assembly protein	-0.346334	0.105844	8.31369	41.395	7.25712e-12	7.63168e-10	127.758	0.703925	ZT10	ZT22
187	ENSMUSG00000046062	Ppp1r15b	protein phosphatase 1, regulatory (inhibitor) subunit 15b	-0.161844	0.355858	7.04658	41.3628	7.35384e-12	7.69204e-10	102.894	0.883086	ZT6	ZT22
188	ENSMUSG00000046947	Adck2	aarF domain containing kinase 2	0.0366837	0.448935	3.63657	41.3168	7.49378e-12	7.79672e-10	9.93002	1.04209	ZT6	ZT18
189	ENSMUSG00000059201	Lep	leptin	0.579508	-1.5218	8.67817	41.2036	7.85044e-12	8.12459e-10	94.4601	3.2944	ZT22	ZT6
190	ENSMUSG00000029458	Brap	BRCA1 associated protein	-0.119468	0.315867	6.14632	41.1716	7.95467e-12	8.18912e-10	46.7921	0.762302	ZT6	ZT18
191	ENSMUSG00000032064	Dixdc1	DIX domain containing 1	0.504771	-0.764556	6.0855	41.0925	8.21764e-12	8.41556e-10	36.6432	1.62556	ZT22	ZT10
192	ENSMUSG00000014846	Tppp3	tubulin polymerization-promoting protein family member 3	0.264093	-0.737766	4.34295	41.0484	8.36836e-12	8.52526e-10	7.56285	1.47262	ZT18	ZT10
193	ENSMUSG00000042364	Snx18	sorting nexin 18	0.216268	-0.244887	5.83964	40.7876	9.31968e-12	9.44523e-10	17.9177	0.625154	ZT22	ZT10
194	ENSMUSG00000078486	Perm1	PPARGC1 and ESRR induced regulator, muscle 1	0.424042	-0.969835	3.72211	40.5362	1.0343e-11	1.04283e-09	27.7314	1.83596	ZT18	ZT6
195	ENSMUSG00000058440	Nrf1	nuclear respiratory factor 1	-0.077037	-0.461852	4.40485	40.4365	1.07802e-11	1.08133e-09	7.93744	0.786739	ZT18	ZT6
196	ENSMUSG00000006705	Pknox1	Pbx/knotted 1 homeobox	-0.113703	-0.4692	4.02937	40.3211	1.13105e-11	1.12874e-09	6.42067	0.802214	ZT18	ZT6
197	ENSMUSG00000038550	Ciart	circadian associated repressor of transcription	-1.19609	0.713552	2.33747	40.2219	1.17878e-11	1.1704e-09	9.25517	2.80563	ZT10	ZT22
198	ENSMUSG00000019082	Slc25a22	solute carrier family 25 (mitochondrial carrier, glutamate), member 22	-0.380298	0.338123	5.94282	40.1854	1.1969e-11	1.1824e-09	45.9689	1.18863	ZT6	ZT22
199	ENSMUSG00000009394	Syn2	synapsin II	0.00438513	-0.904095	3.29338	40.1655	1.20688e-11	1.18626e-09	9.04665	1.70033	ZT18	ZT6
200	ENSMUSG00000020580	Rock2	Rho-associated coiled-coil containing protein kinase 2	0.172363	-0.339132	7.9821	40.0547	1.26403e-11	1.23506e-09	47.9619	0.633603	ZT22	ZT10
201	ENSMUSG00000042363	Lgalsl	lectin, galactoside binding-like	0.29721	-0.278959	5.29285	40.0448	1.26927e-11	1.23506e-09	11.1906	0.797983	ZT22	ZT10
202	ENSMUSG00000001729	Akt1	thymoma viral proto-oncogene 1	-0.341484	0.0772531	6.3375	40.0331	1.27547e-11	1.23506e-09	25.5058	0.672812	ZT10	ZT22
203	ENSMUSG00000013076	Amotl1	angiomotin-like 1	0.399795	-0.202476	7.70762	39.9953	1.29583e-11	1.2486e-09	81.0673	0.876274	ZT22	ZT10
204	ENSMUSG00000027615	Hps3	HPS3, biogenesis of lysosomal organelles complex 2 subunit 1	0.108108	-0.301198	5.26607	39.7917	1.41121e-11	1.3531e-09	7.75246	0.520439	ZT18	ZT10
205	ENSMUSG00000010755	Cars	cysteinyl-tRNA synthetase	0.443942	-0.120712	4.90779	39.775	1.42115e-11	1.35598e-09	9.92938	0.88724	ZT22	ZT10
206	ENSMUSG00000024426	Atat1	alpha tubulin acetyltransferase 1	-0.274096	0.413982	3.49964	39.6667	1.48732e-11	1.41223e-09	9.6982	1.031	ZT6	ZT22
207	ENSMUSG00000032392	Parp16	poly (ADP-ribose) polymerase family, member 16	0.138757	-0.522107	3.98391	39.4982	1.59657e-11	1.50865e-09	10.0375	1.06317	ZT18	ZT10
208	ENSMUSG00000071531	Gprin2	G protein regulated inducer of neurite outgrowth 2	0.484545	-2.05751	1.74077	39.2707	1.75753e-11	1.65275e-09	1.39271	4.81094	ZT18	ZT10
209	ENSMUSG00000019432	Ddx39b	DEAD (Asp-Glu-Ala-Asp) box polypeptide 39B	-0.115553	0.238356	6.28942	39.2244	1.79233e-11	1.67742e-09	18.8459	0.649404	ZT10	ZT18
210	ENSMUSG00000039065	Fam173b	family with sequence similarity 173, member B	0.0685058	-0.321535	4.07017	38.8865	2.0685e-11	1.92666e-09	6.85247	0.561038	ZT18	ZT10
211	ENSMUSG00000045193	Cirbp	cold inducible RNA binding protein	-0.177217	0.562193	4.40131	38.6874	2.25151e-11	2.08718e-09	11.0369	1.27199	ZT6	ZT18
212	ENSMUSG00000099750			1.65528	-2.44079	0.335669	38.5396	2.3982e-11	2.21268e-09	0.715266		ZT22	ZT10
213	ENSMUSG00000038143	Stox2	storkhead box 2	0.368329	-0.196234	4.81356	38.5091	2.42965e-11	2.23117e-09	15.1278	0.836898	ZT22	ZT10
214	ENSMUSG00000020883	Fbxl20	F-box and leucine-rich repeat protein 20	0.0285786	-0.306236	6.51656	38.4668	2.474e-11	2.26128e-09	30.6181	0.618051	ZT18	ZT10
215	ENSMUSG00000019809	Pex3	peroxisomal biogenesis factor 3	-0.223239	0.295532	5.93044	38.3992	2.54675e-11	2.31695e-09	32.8074	0.74586	ZT10	ZT18
216	ENSMUSG00000024589	Nedd4l	neural precursor cell expressed, developmentally down-regulated gene 4-like	0.0639846	0.430962	5.44238	38.1858	2.79084e-11	2.52726e-09	35.0038	1.01205	ZT6	ZT18
217	ENSMUSG00000024066	Xdh	xanthine dehydrogenase	-0.208634	-0.501703	8.54921	38.1295	2.85924e-11	2.57727e-09	83.4782	0.897064	ZT18	ZT6
218	ENSMUSG00000020902	Ntn1	netrin 1	0.734751	-0.28485	5.05251	38.1149	2.87717e-11	2.58154e-09	10.3564	1.55265	ZT22	ZT10
219	ENSMUSG00000021765	Fst	follistatin	0.156794	-0.801582	3.28741	37.9789	3.05079e-11	2.72242e-09	6.96259	1.96981	ZT18	ZT10
220	ENSMUSG00000029467	Atp2a2	ATPase, Ca++ transporting, cardiac muscle, slow twitch 2	-0.262119	0.222351	7.8198	37.9703	3.06203e-11	2.72242e-09	125.132	0.757432	ZT6	ZT22
221	ENSMUSG00000105945			0.347953	-1.34826	-0.43727	37.9596	3.07625e-11	2.72269e-09	1.37601	2.5087	ZT18	ZT6
222	ENSMUSG00000002428	Hltf	helicase-like transcription factor	0.315183	-0.251984	5.0681	37.934	3.11043e-11	2.74054e-09	9.70584	0.785372	ZT22	ZT10
223	ENSMUSG00000037824	Tspan14	tetraspanin 14	0.107687	-0.230454	5.9067	37.8997	3.15681e-11	2.76893e-09	16.3363	0.493644	ZT18	ZT10
224	ENSMUSG00000034848	Ttc21b	tetratricopeptide repeat domain 21B	0.43676	-0.198819	3.81831	37.849	3.22654e-11	2.81746e-09	7.34765	0.948419	ZT22	ZT10
225	ENSMUSG00000006517	Mvd	mevalonate (diphospho) decarboxylase	0.552186	-1.10789	4.28799	37.8213	3.26538e-11	2.8387e-09	23.6123	2.46157	ZT22	ZT6
226	ENSMUSG00000007812	Zfp655	zinc finger protein 655	-0.092848	0.385112	6.42049	37.7526	3.36383e-11	2.91135e-09	39.5791	0.898649	ZT6	ZT18
227	ENSMUSG00000032249	Anp32a	acidic (leucine-rich) nuclear phosphoprotein 32 family, member A	0.431086	-0.217053	6.28806	37.6629	3.49697e-11	3.00505e-09	55.3995	0.940722	ZT22	ZT10
228	ENSMUSG00000003469	Phyhip	phytanoyl-CoA hydroxylase interacting protein	1.02122	-1.63201	1.04512	37.6591	3.50282e-11	3.00505e-09	5.48053	5.04917	ZT18	ZT10
229	ENSMUSG00000041798	Gck	glucokinase	0.178527	-2.30416	2.69188	37.5295	3.70514e-11	3.16474e-09	12.0912	4.17728	ZT18	ZT10
230	ENSMUSG00000028034	Fubp1	far upstream element (FUSE) binding protein 1	0.0451615	-0.408005	6.86133	37.4802	3.78531e-11	3.21916e-09	37.6408	0.697359	ZT22	ZT6
231	ENSMUSG00000070436	Serpinh1	serine (or cysteine) peptidase inhibitor, clade H, member 1	0.458308	-0.554563	8.70882	37.4107	3.9014e-11	3.30353e-09	204.076	1.33919	ZT22	ZT10
232	ENSMUSG00000111250			0.40046	-1.45971	0.835526	37.3789	3.95574e-11	3.3351e-09	7.89446	2.83628	ZT18	ZT6
233	ENSMUSG00000014905	Dnajb9	DnaJ heat shock protein family (Hsp40) member B9	-0.548268	0.329909	5.20737	37.1731	4.32676e-11	3.62984e-09	24.7173	1.29532	ZT10	ZT22
234	ENSMUSG00000109656			0.867012	-0.755249	2.00346	37.1648	4.34245e-11	3.62984e-09	5.00658	2.21121	ZT22	ZT10
235	ENSMUSG00000055320	Tead1	TEA domain family member 1	-0.172365	-0.979258	5.59464	36.9783	4.71112e-11	3.92126e-09	45.6741	1.86103	ZT18	ZT6
236	ENSMUSG00000012123	Crybg2	crystallin beta-gamma domain containing 2	1.15265	-1.80505	0.486417	36.9225	4.8277e-11	4.00126e-09	1.02913	4.51501	ZT22	ZT6
237	ENSMUSG00000073460	Pnldc1	poly(A)-specific ribonuclease (PARN)-like domain containing 1	0.170969	0.979706	2.69816	36.8921	4.89239e-11	4.03777e-09	18.216	2.10597	ZT6	ZT18
238	ENSMUSG00000029135	Fosl2	fos-like antigen 2	0.403151	-0.547062	5.49824	36.8706	4.93872e-11	4.05888e-09	22.3854	1.32598	ZT22	ZT6
239	ENSMUSG00000109511	Nup62	nucleoporin 62	0.0848056	-0.379919	4.28126	36.7781	5.14311e-11	4.20917e-09	8.5805	0.85365	ZT18	ZT10
240	ENSMUSG00000020589	Fam49a	family with sequence similarity 49, member A	0.380812	-0.255015	5.91625	36.6824	5.36385e-11	4.37154e-09	25.4451	0.911148	ZT18	ZT10
241	ENSMUSG00000037606	Osbpl5	oxysterol binding protein-like 5	-0.492822	0.230876	5.09961	36.559	5.66333e-11	4.59646e-09	20.1576	1.29399	ZT6	ZT22
242	ENSMUSG00000035133	Arhgap5	Rho GTPase activating protein 5	0.153547	-0.322426	8.64946	36.5056	5.79793e-11	4.68626e-09	176.969	0.72056	ZT22	ZT6
243	ENSMUSG00000052557	Gan	giant axonal neuropathy	0.307159	-0.536212	4.63186	35.9414	7.44307e-11	5.99121e-09	14.4838	1.08897	ZT22	ZT10
244	ENSMUSG00000026342	Slc35f5	solute carrier family 35, member F5	-0.0890712	0.310252	4.87754	35.4455	9.28694e-11	7.42519e-09	17.0558	0.813322	ZT6	ZT22
245	ENSMUSG00000020882	Cacnb1	calcium channel, voltage-dependent, beta 1 subunit	-0.144208	0.928674	1.14018	35.4422	9.30046e-11	7.42519e-09	2.74329	2.02879	ZT6	ZT22
246	ENSMUSG00000030199	Etv6	ets variant 6	0.036759	-0.456172	4.70643	35.2083	1.03301e-10	8.19357e-09	10.2048	0.77992	ZT18	ZT6
247	ENSMUSG00000032898	Fbxo21	F-box protein 21	-0.463476	0.620775	6.77344	35.2047	1.03467e-10	8.19357e-09	141.397	1.77936	ZT6	ZT22
248	ENSMUSG00000015755	Tab2	TGF-beta activated kinase 1/MAP3K7 binding protein 2	0.17079	-0.193726	5.99372	35.1328	1.06873e-10	8.40484e-09	14.4254	0.478451	ZT22	ZT10
249	ENSMUSG00000039759	Thap3	THAP domain containing, apoptosis associated protein 3	0.269958	-0.47351	3.00828	35.1302	1.06994e-10	8.40484e-09	3.49116	0.988313	ZT18	ZT10
250	ENSMUSG00000026782	Abi2	abl-interactor 2	-0.0254161	0.370925	5.09569	35.1131	1.07824e-10	8.43617e-09	12.5535	0.894785	ZT6	ZT18
251	ENSMUSG00000016552	Foxred2	FAD-dependent oxidoreductase domain containing 2	0.323805	-0.86897	4.00347	35.0897	1.08967e-10	8.49162e-09	5.42065	1.91453	ZT18	ZT10
252	ENSMUSG00000034168	Irf2bpl	interferon regulatory factor 2 binding protein-like	-0.281434	-0.868257	4.27356	34.8115	1.23549e-10	9.58975e-09	12.1952	1.60681	ZT18	ZT6
253	ENSMUSG00000030084	Plxna1	plexin A1	0.41943	-0.30562	6.82423	34.7495	1.27064e-10	9.82362e-09	46.7381	1.0302	ZT22	ZT10
254	ENSMUSG00000038759	Nup205	nucleoporin 205	0.257273	-0.144617	6.29121	34.6447	1.33247e-10	1.02611e-08	25.1232	0.593543	ZT22	ZT10
255	ENSMUSG00000037933	Bicd2	BICD cargo adaptor 2	0.335555	-0.305513	6.63267	34.6223	1.34612e-10	1.03255e-08	36.503	0.867033	ZT22	ZT10
256	ENSMUSG00000022948	Setd4	SET domain containing 4	-0.232534	0.59991	2.14844	34.5514	1.39016e-10	1.06217e-08	4.10072	1.35869	ZT6	ZT18
257	ENSMUSG00000022214	Dcaf11	DDB1 and CUL4 associated factor 11	-0.307166	0.0561139	5.99172	34.5045	1.42012e-10	1.08084e-08	24.8498	0.603385	ZT10	ZT22
258	ENSMUSG00000022360	Atad2	ATPase family, AAA domain containing 2	-0.0707757	-0.643799	3.9699	34.4188	1.47658e-10	1.11945e-08	5.14709	1.15616	ZT18	ZT6
259	ENSMUSG00000040738	Ints8	integrator complex subunit 8	-0.0371169	-0.305649	5.00649	34.3414	1.52957e-10	1.15515e-08	7.32728	0.465982	ZT18	ZT6
260	ENSMUSG00000022519	Srl	sarcalumenin	-0.401488	0.575043	4.19288	34.2121	1.62252e-10	1.22064e-08	31.5338	1.37487	ZT6	ZT22
261	ENSMUSG00000026077	Npas2	neuronal PAS domain protein 2	2.00099	-0.752933	1.30314	34.1712	1.65312e-10	1.23889e-08	2.63623	4.73173	ZT22	ZT10
262	ENSMUSG00000040105	Plpp6	phospholipid phosphatase 6	-0.017123	-0.428449	5.20935	34.1411	1.67604e-10	1.25127e-08	17.2375	0.727174	ZT18	ZT6
263	ENSMUSG00000052310	Slc39a1	solute carrier family 39 (zinc transporter), member 1	-0.242704	0.195638	6.06825	34.13	1.68458e-10	1.25287e-08	19.0956	0.68372	ZT6	ZT22
264	ENSMUSG00000037487	Ubr5	ubiquitin protein ligase E3 component n-recognin 5	-0.165114	0.182975	8.22935	34.1154	1.69589e-10	1.2565e-08	94.2974	0.580319	ZT6	ZT22
265	ENSMUSG00000029426	Scarb2	scavenger receptor class B, member 2	-0.294376	0.12831	7.71901	34.0979	1.7095e-10	1.2618e-08	81.9741	0.641568	ZT10	ZT22
266	ENSMUSG00000041132	N4bp2l1	NEDD4 binding protein 2-like 1	-0.451143	0.40491	4.5245	34.0809	1.72281e-10	1.26685e-08	18.8602	1.43618	ZT6	ZT22
267	ENSMUSG00000005069	Pex5	peroxisomal biogenesis factor 5	-0.0131978	0.379271	6.74801	34.0517	1.74603e-10	1.27911e-08	69.4991	0.894395	ZT6	ZT18
268	ENSMUSG00000020657	Dnajc27	DnaJ heat shock protein family (Hsp40) member C27	0.442987	0.628092	3.32543	33.9181	1.85633e-10	1.35484e-08	8.63472	1.41156	ZT6	ZT18
269	ENSMUSG00000032349	Elovl5	ELOVL family member 5, elongation of long chain fatty acids (yeast)	0.40418	-0.360435	7.6211	33.9093	1.86382e-10	1.35525e-08	153.098	1.04315	ZT22	ZT10
270	ENSMUSG00000020593	Lpin1	lipin 1	0.221153	-0.570293	9.62928	33.8743	1.89403e-10	1.37212e-08	608.634	1.06882	ZT22	ZT6
271	ENSMUSG00000052485	Tmem171	transmembrane protein 171	-0.0158457	2.62766	-0.280179	33.7676	1.98924e-10	1.43577e-08	1.71919	5.13337	ZT6	ZT22
272	ENSMUSG00000030930	Chst15	carbohydrate (N-acetylgalactosamine 4-sulfate 6-O) sulfotransferase 15	0.0542924	-0.792654	5.43488	33.7013	2.05092e-10	1.47485e-08	62.7823	1.75843	ZT18	ZT10
273	ENSMUSG00000026203	Dnajb2	DnaJ heat shock protein family (Hsp40) member B2	0.197279	-0.356823	5.25904	33.6895	2.06201e-10	1.47739e-08	19.2702	0.810024	ZT18	ZT10
274	ENSMUSG00000046230	Vps13a	vacuolar protein sorting 13A	0.124442	-0.260597	8.09794	33.6776	2.07339e-10	1.47789e-08	92.2572	0.482858	ZT22	ZT10
275	ENSMUSG00000022280	Rnf19a	ring finger protein 19A	0.0683723	-0.272746	5.71885	33.673	2.07781e-10	1.47789e-08	11.6426	0.484572	ZT22	ZT6
276	ENSMUSG00000069135	Fgfr1op	Fgfr1 oncogene partner	-0.00320794	-0.443125	4.5861	33.5083	2.24185e-10	1.58879e-08	9.01908	0.761261	ZT18	ZT6
277	ENSMUSG00000028893	Sesn2	sestrin 2	-0.0745346	0.692025	3.99557	33.2423	2.53556e-10	1.79045e-08	13.7445	1.55724	ZT6	ZT18
278	ENSMUSG00000024429	Gnl1	guanine nucleotide binding protein-like 1	-0.267915	0.251404	4.77682	33.1877	2.60067e-10	1.82982e-08	8.49738	0.776062	ZT6	ZT22
279	ENSMUSG00000059811	Atl2	atlastin GTPase 2	-0.656264	0.206805	6.30174	32.8609	3.02802e-10	2.12287e-08	76.8836	1.34354	ZT10	ZT22
280	ENSMUSG00000008035	Mid1ip1	Mid1 interacting protein 1 (gastrulation specific G12-like (zebrafish))	0.114829	-1.11176	6.65927	32.7156	3.24084e-10	2.2604e-08	77.2027	2.15617	ZT22	ZT6
281	ENSMUSG00000036452	Arhgap26	Rho GTPase activating protein 26	0.204645	-0.325687	6.07213	32.7113	3.2473e-10	2.2604e-08	34.4943	0.678964	ZT22	ZT10
282	ENSMUSG00000036282	Naa30	N(alpha)-acetyltransferase 30, NatC catalytic subunit	-0.0926783	0.293092	5.80034	32.6864	3.2854e-10	2.27881e-08	30.7662	0.715952	ZT6	ZT18
283	ENSMUSG00000074063	Osgin1	oxidative stress induced growth inhibitor 1	0.746189	-1.20519	3.21912	32.6546	3.33467e-10	2.30481e-08	3.32682	2.85198	ZT22	ZT6
284	ENSMUSG00000025358	Cdk2	cyclin-dependent kinase 2	-0.179207	0.416152	4.14359	32.5955	3.42831e-10	2.36119e-08	11.41	1.15875	ZT6	ZT22
285	ENSMUSG00000024197	Plin3	perilipin 3	0.314085	-0.360826	6.87644	32.5833	3.448e-10	2.36642e-08	67.1521	0.905476	ZT22	ZT10
286	ENSMUSG00000059659	Gm10069	predicted gene 10069	0.836632	-1.38761	-0.273259	32.5464	3.5083e-10	2.39938e-08	1.47126	4.50441	ZT18	ZT10
287	ENSMUSG00000061533	Cep128	centrosomal protein 128	0.211377	-0.54701	3.41668	32.4836	3.61322e-10	2.46253e-08	3.59514	1.15648	ZT18	ZT10
288	ENSMUSG00000042572	Ube2q1	ubiquitin-conjugating enzyme E2Q family member 1	-0.148954	0.200498	5.39916	32.4502	3.67033e-10	2.49276e-08	12.8134	0.607277	ZT6	ZT22
289	ENSMUSG00000030768	Disp1	dispatched RND transporter family member 1	0.119117	-0.455669	3.38349	32.3958	3.76536e-10	2.5409e-08	4.68484	0.735767	ZT18	ZT6
290	ENSMUSG00000039349	C130074G19Rik	RIKEN cDNA C130074G19 gene	0.645726	-0.0871146	7.5309	32.3948	3.76718e-10	2.5409e-08	61.0768	1.19559	ZT22	ZT10
291	ENSMUSG00000020288	Ahsa2	AHA1, activator of heat shock protein ATPase 2	0.031838	-0.403114	4.60905	32.3872	3.78071e-10	2.54126e-08	14.6208	0.796331	ZT18	ZT10
292	ENSMUSG00000020255	D10Wsu102e	DNA segment, Chr 10, Wayne State University 102, expressed	0.223831	-0.381596	5.16029	32.3617	3.82632e-10	2.56311e-08	16.7422	1.00582	ZT18	ZT10
293	ENSMUSG00000028173	Wls	wntless WNT ligand secretion mediator	-0.116379	0.232436	6.46685	32.338	3.86918e-10	2.58297e-08	17.5464	0.604859	ZT6	ZT18
294	ENSMUSG00000042087			-0.830431	0.5709	0.737372	32.1589	4.21024e-10	2.8011e-08	1.3224	2.10559	ZT10	ZT22
295	ENSMUSG00000045667	Smtnl2	smoothelin-like 2	0.610363	-1.26274	3.24256	31.9879	4.56468e-10	3.02662e-08	10.6379	2.38524	ZT18	ZT6
296	ENSMUSG00000006728	Cdk4	cyclin-dependent kinase 4	-0.0238399	0.341447	5.13084	31.9799	4.58214e-10	3.02793e-08	17.6604	0.825908	ZT6	ZT18
297	ENSMUSG00000029578	Wipi2	WD repeat domain, phosphoinositide interacting 2	-0.201144	0.212684	6.87342	31.854	4.8639e-10	3.2033e-08	59.7322	0.604952	ZT6	ZT22
298	ENSMUSG00000027387	Zc3h8	zinc finger CCCH type containing 8	0.290406	-0.421607	2.89361	31.825	4.93132e-10	3.2368e-08	4.49278	0.928809	ZT22	ZT10
299	ENSMUSG00000031351	Zfp185	zinc finger protein 185	0.0795595	0.763685	4.60453	31.7775	5.04374e-10	3.29952e-08	16.7125	1.65311	ZT6	ZT18
300	ENSMUSG00000031453	Rasa3	RAS p21 protein activator 3	0.1483	-0.421832	6.86582	31.7482	5.11451e-10	3.33198e-08	15.0877	0.841679	ZT18	ZT10
301	ENSMUSG00000059475	Zfp426	zinc finger protein 426	0.101448	-0.303535	4.36318	31.7429	5.12744e-10	3.33198e-08	5.52154	0.521547	ZT18	ZT10
302	ENSMUSG00000020644	Id2	inhibitor of DNA binding 2	0.0748533	-0.743875	4.81208	31.6141	5.45174e-10	3.531e-08	26.7435	1.37615	ZT18	ZT6
303	ENSMUSG00000066687	Zbtb16	zinc finger and BTB domain containing 16	-0.986178	-1.73807	5.56132	31.5889	5.51755e-10	3.56183e-08	62.692	3.55396	ZT18	ZT6
304	ENSMUSG00000020733	Slc9a3r1	solute carrier family 9 (sodium/hydrogen exchanger), member 3 regulator 1	0.15932	-0.677504	3.79525	31.5313	5.67117e-10	3.64895e-08	6.48446	1.7572	ZT18	ZT10
305	ENSMUSG00000004031	Brinp2	bone morphogenic protein/retinoic acid inducible neural-specific 2	2.30691	-1.268	-1.2384	31.5023	5.75021e-10	3.68768e-08	1.48897	4.91495	ZT22	ZT10
306	ENSMUSG00000022749	Tbc1d23	TBC1 domain family, member 23	-0.108675	0.199832	5.33332	31.4108	6.00718e-10	3.83988e-08	11.0636	0.535412	ZT6	ZT18
307	ENSMUSG00000039126	Prune2	prune homolog 2	1.40529	-0.502449	6.40904	31.3321	6.23762e-10	3.9742e-08	232.402	2.91091	ZT22	ZT10
308	ENSMUSG00000029016	Clcn6	chloride channel, voltage-sensitive 6	0.21335	-0.334703	4.39655	31.1564	6.78575e-10	4.30939e-08	7.80088	0.703882	ZT22	ZT6
309	ENSMUSG00000060961	Slc4a4	solute carrier family 4 (anion exchanger), member 4	-1.26797	0.223162	7.49476	31.124	6.89227e-10	4.35687e-08	577.087	2.43637	ZT10	ZT22
310	ENSMUSG00000074213			0.837797	-0.992928	0.256034	31.1201	6.90506e-10	4.35687e-08	1.64364	2.52884	ZT22	ZT10
311	ENSMUSG00000078671	Chd2	chromodomain helicase DNA binding protein 2	0.29287	-0.215423	6.51905	31.0948	6.98941e-10	4.39591e-08	33.8858	0.722093	ZT22	ZT10
312	ENSMUSG00000038080	Kdm1b	lysine (K)-specific demethylase 1B	0.22476	-0.156859	5.00862	31.0191	7.24875e-10	4.54441e-08	8.98861	0.540428	ZT22	ZT10
313	ENSMUSG00000073988	Ttpa	tocopherol (alpha) transfer protein	-0.303759	-1.07465	2.76405	30.9465	7.50658e-10	4.68072e-08	6.32452	2.04572	ZT18	ZT6
314	ENSMUSG00000041143	Tmco4	transmembrane and coiled-coil domains 4	-0.197645	0.276785	4.38631	30.9444	7.51404e-10	4.68072e-08	8.38055	0.706859	ZT6	ZT18
315	ENSMUSG00000042446	Zmym4	zinc finger, MYM-type 4	0.195605	0.230626	5.74676	30.918	7.61045e-10	4.72572e-08	16.202	0.611303	ZT6	ZT18
316	ENSMUSG00000018076	Med13l	mediator complex subunit 13-like	0.215336	-0.430878	6.51367	30.8761	7.76559e-10	4.8068e-08	43.7502	0.872965	ZT18	ZT10
317	ENSMUSG00000090877	Hspa1b	heat shock protein 1B	-0.663194	-1.79437	1.89166	30.8616	7.82014e-10	4.8253e-08	2.83414	2.99032	ZT18	ZT6
318	ENSMUSG00000028901	Gmeb1	glucocorticoid modulatory element binding protein 1	0.240606	-0.398022	3.4245	30.8426	7.89217e-10	4.85423e-08	4.58035	0.833906	ZT22	ZT6
319	ENSMUSG00000096606	Tpbgl	trophoblast glycoprotein-like	0.479748	-0.68043	1.54023	30.8315	7.93471e-10	4.85423e-08	3.45098	1.86206	ZT18	ZT10
320	ENSMUSG00000042613	Pbxip1	pre B cell leukemia transcription factor interacting protein 1	-0.115181	0.267011	5.87275	30.8297	7.94148e-10	4.85423e-08	20.5363	0.69166	ZT6	ZT22
321	ENSMUSG00000055866	Per2	period circadian clock 2	-1.65366	-0.463489	4.8099	30.798	8.06394e-10	4.91373e-08	30.8132	2.44633	ZT10	ZT22
322	ENSMUSG00000021111	Papola	poly (A) polymerase alpha	-0.0986924	-0.26257	6.85714	30.5382	9.14436e-10	5.55477e-08	24.4148	0.384611	ZT18	ZT6
323	ENSMUSG00000035226	Rims4	regulating synaptic membrane exocytosis 4	0.625215	-0.589031	4.11217	30.4355	9.61189e-10	5.8207e-08	24.8431	1.67797	ZT22	ZT10
324	ENSMUSG00000000823	Zfp512b	zinc finger protein 512B	0.202863	0.445744	4.76918	30.3677	9.93436e-10	5.99741e-08	12.911	1.05688	ZT6	ZT18
325	ENSMUSG00000020623	Map2k6	mitogen-activated protein kinase kinase 6	0.85008	-0.587205	2.54267	30.3445	1.00472e-09	6.04686e-08	8.55026	2.15006	ZT22	ZT10
326	ENSMUSG00000032184	Lysmd2	LysM, putative peptidoglycan-binding, domain containing 2	0.189084	-0.483132	2.52654	30.3284	1.01259e-09	6.07552e-08	1.38368	0.85152	ZT22	ZT6
327	ENSMUSG00000020463	Ppp4r3b	protein phosphatase 4 regulatory subunit 3B	-0.0731025	-0.304168	6.90411	30.3044	1.02449e-09	6.11459e-08	32.8568	0.4815	ZT18	ZT6
328	ENSMUSG00000048787	Dcun1d3	DCN1, defective in cullin neddylation 1, domain containing 3 (S. cerevisiae)	-0.671472	0.194715	5.68318	30.3027	1.02535e-09	6.11459e-08	46.5502	1.40769	ZT10	ZT22
329	ENSMUSG00000040170	Fmo2	flavin containing monooxygenase 2	-0.605327	-0.966993	6.45887	30.2665	1.0436e-09	6.20363e-08	33.9746	1.83594	ZT18	ZT6
330	ENSMUSG00000000439	Mkrn2	makorin, ring finger protein, 2	0.260762	-0.274701	5.29793	30.2606	1.04662e-09	6.20363e-08	17.2045	0.715953	ZT22	ZT10
331	ENSMUSG00000022347	A1bg	alpha-1-B glycoprotein	0.599866	-1.13404	0.291789	30.2329	1.06082e-09	6.23103e-08	2.96497	2.48192	ZT18	ZT10
332	ENSMUSG00000032557	Uba5	ubiquitin-like modifier activating enzyme 5	-0.0681446	0.303218	5.2433	30.2313	1.06163e-09	6.23103e-08	12.1199	0.753383	ZT6	ZT18
333	ENSMUSG00000033039	Micall1	microtubule associated monooxygenase, calponin and LIM domain containing -like 1	-0.135078	-0.433662	5.17639	30.229	1.06285e-09	6.23103e-08	23.0858	0.71825	ZT18	ZT6
334	ENSMUSG00000039929	Urb1	URB1 ribosome biogenesis 1 homolog (S. cerevisiae)	0.250287	-0.222361	5.5008	30.2268	1.06399e-09	6.23103e-08	20.9886	0.688884	ZT18	ZT10
335	ENSMUSG00000030986	Dhx32	DEAH (Asp-Glu-Ala-His) box polypeptide 32	0.563017	-0.477612	7.22144	30.1804	1.08833e-09	6.35373e-08	60.7437	1.45053	ZT22	ZT10
336	ENSMUSG00000069089	Cdk7	cyclin-dependent kinase 7	0.0344559	0.311619	4.54026	30.1746	1.09144e-09	6.35373e-08	10.7519	0.769663	ZT6	ZT18
337	ENSMUSG00000038893	Fam117a	family with sequence similarity 117, member A	-0.124215	0.597417	4.46286	30.1595	1.0995e-09	6.38166e-08	23.897	1.4905	ZT6	ZT22
338	ENSMUSG00000050332	Amer1	APC membrane recruitment 1	0.184251	-0.406062	4.71597	30.085	1.14025e-09	6.59859e-08	10.8799	0.947291	ZT18	ZT10
339	ENSMUSG00000022351	Sqle	squalene epoxidase	0.616813	-0.650096	5.39863	30.0586	1.15508e-09	6.66468e-08	45.3255	1.69469	ZT22	ZT10
340	ENSMUSG00000030717	Nupr1	nuclear protein transcription regulator 1	0.0386745	-0.675116	5.35789	30.0095	1.18313e-09	6.80649e-08	17.3203	1.43584	ZT18	ZT10
341	ENSMUSG00000045319	Proser2	proline and serine rich 2	0.418299	-0.795341	1.81334	29.8941	1.25197e-09	7.1814e-08	3.807	1.60416	ZT18	ZT10
342	ENSMUSG00000040675	Mthfd1l	methylenetetrahydrofolate dehydrogenase (NADP+ dependent) 1-like	-1.46401	0.215581	2.1545	29.8736	1.26466e-09	7.23295e-08	1.53065	2.64586	ZT10	ZT22
343	ENSMUSG00000030315	Vgll4	vestigial like family member 4	-0.344445	0.1853	5.86688	29.7981	1.31241e-09	7.47896e-08	43.7231	0.806162	ZT10	ZT22
344	ENSMUSG00000021759	Plpp1	phospholipid phosphatase 1	0.151542	0.445423	3.88747	29.7936	1.31532e-09	7.47896e-08	6.21572	1.04355	ZT6	ZT18
345	ENSMUSG00000031527	Eri1	exoribonuclease 1	0.156475	-0.312798	4.29017	29.7644	1.33431e-09	7.56494e-08	3.43863	0.56679	ZT22	ZT10
346	ENSMUSG00000039747	Orai2	ORAI calcium release-activated calcium modulator 2	0.950798	-0.781663	2.97442	29.7116	1.36939e-09	7.74141e-08	2.56097	2.54867	ZT22	ZT10
347	ENSMUSG00000091811	Inafm1	InaF motif containing 1	-0.0388222	-0.535953	3.4693	29.6716	1.39662e-09	7.83457e-08	6.8388	0.999182	ZT18	ZT10
348	ENSMUSG00000045817	Zfp36l2	zinc finger protein 36, C3H type-like 2	-0.33717	0.646758	5.39076	29.6695	1.39806e-09	7.83457e-08	39.7481	1.95355	ZT6	ZT22
349	ENSMUSG00000020290	Xpo1	exportin 1	0.31377	-0.134441	6.76788	29.6664	1.40017e-09	7.83457e-08	31.1498	0.679673	ZT22	ZT10
350	ENSMUSG00000057913			-0.464793	-1.11793	3.98281	29.6639	1.40189e-09	7.83457e-08	81.4291	2.14944	ZT18	ZT6
351	ENSMUSG00000037408	Cnnm4	cyclin M4	-0.295643	0.385187	2.63948	29.6137	1.43702e-09	8.00799e-08	2.86847	1.17564	ZT6	ZT22
352	ENSMUSG00000037296	Lsm1	LSM1 homolog, mRNA degradation associated	-0.121932	0.37317	4.07155	29.5908	1.45333e-09	8.07591e-08	8.25164	0.87089	ZT6	ZT18
353	ENSMUSG00000038028	Tigar	Trp53 induced glycolysis repulatory phosphatase	0.142704	-0.356338	4.38482	29.5441	1.48718e-09	8.22642e-08	9.14209	0.6761	ZT22	ZT6
354	ENSMUSG00000037376	Trmt6	tRNA methyltransferase 6	0.0233868	0.368253	4.11373	29.5419	1.48883e-09	8.22642e-08	6.62147	0.884608	ZT6	ZT18
355	ENSMUSG00000027424	Mgme1	mitochondrial genome maintenance exonuclease 1	0.247967	-0.267242	4.14775	29.3925	1.60288e-09	8.83163e-08	10.5059	0.697293	ZT22	ZT10
356	ENSMUSG00000054008	Ndst1	N-deacetylase/N-sulfotransferase (heparan glucosaminyl) 1	-0.0425823	0.267679	5.85691	29.2488	1.72109e-09	9.4563e-08	29.2691	0.686106	ZT6	ZT18
357	ENSMUSG00000039678	Tbc1d13	TBC1 domain family, member 13	-0.0892767	0.276883	5.90419	29.1987	1.76441e-09	9.62777e-08	33.8585	0.821438	ZT6	ZT22
358	ENSMUSG00000034064	Poglut1	protein O-glucosyltransferase 1	-0.0518237	0.276673	4.79351	29.1973	1.76562e-09	9.62777e-08	8.0669	0.696718	ZT6	ZT18
359	ENSMUSG00000002395	Use1	unconventional SNARE in the ER 1 homolog (S. cerevisiae)	-0.296805	0.147566	5.69375	29.1957	1.76706e-09	9.62777e-08	20.6808	0.665489	ZT10	ZT22
360	ENSMUSG00000072568	Fam84b	family with sequence similarity 84, member B	0.427365	-0.368545	3.71598	29.1798	1.78101e-09	9.6768e-08	5.72666	1.19015	ZT18	ZT10
361	ENSMUSG00000032491	Nradd	neurotrophin receptor associated death domain	0.0144434	0.76608	1.6561	29.1232	1.83181e-09	9.90511e-08	2.0271	1.68027	ZT6	ZT18
362	ENSMUSG00000060862	Zbtb40	zinc finger and BTB domain containing 40	-0.0422929	-0.487574	4.00088	29.1217	1.83315e-09	9.90511e-08	7.73004	0.833709	ZT18	ZT6
363	ENSMUSG00000023994	Nfya	nuclear transcription factor-Y alpha	-0.201387	-0.493761	4.56942	29.1131	1.84101e-09	9.92016e-08	8.63606	0.843143	ZT18	ZT6
364	ENSMUSG00000102425			0.18322	1.22481	0.639438	29.0803	1.87128e-09	1.00556e-07	2.4513	2.6906	ZT6	ZT18
365	ENSMUSG00000039960	Rhou	ras homolog family member U	0.369056	-0.527686	5.09519	29.0679	1.88283e-09	1.00899e-07	33.9118	1.56152	ZT18	ZT10
366	ENSMUSG00000043311	D17H6S53E	DNA segment, Chr 17, human D6S53E	0.0207133	0.397819	4.25357	29.0377	1.91136e-09	1.02148e-07	12.2163	0.94206	ZT6	ZT18
367	ENSMUSG00000025203	Scd2	stearoyl-Coenzyme A desaturase 2	1.10894	-0.709201	9.88254	29.0269	1.92171e-09	1.02421e-07	1311.01	2.60393	ZT22	ZT10
368	ENSMUSG00000020181	Nav3	neuron navigator 3	0.183757	0.711618	4.84484	28.9573	1.9895e-09	1.05746e-07	12.0176	1.6218	ZT6	ZT18
369	ENSMUSG00000022197	Pdzd2	PDZ domain containing 2	0.467704	-0.332301	7.36381	28.8244	2.12589e-09	1.1269e-07	96.3125	1.13433	ZT22	ZT10
370	ENSMUSG00000030357	Fkbp4	FK506 binding protein 4	0.213153	-0.271739	6.41341	28.7995	2.15251e-09	1.13792e-07	39.7673	0.644367	ZT22	ZT10
371	ENSMUSG00000032763	Ilvbl	ilvB (bacterial acetolactate synthase)-like	0.008567	0.310481	4.93134	28.7888	2.16402e-09	1.14092e-07	13.3892	0.764492	ZT6	ZT18
372	ENSMUSG00000027931	Npr1	natriuretic peptide receptor 1	0.373747	-0.250153	5.22522	28.768	2.18663e-09	1.14975e-07	12.9122	0.91144	ZT22	ZT10
373	ENSMUSG00000075701	Selenos	selenoprotein S	-0.279347	0.216516	4.71111	28.6964	2.26634e-09	1.18846e-07	8.80465	0.703654	ZT10	ZT22
374	ENSMUSG00000062075	Lmnb2	lamin B2	0.233035	-0.462801	3.36187	28.5498	2.43925e-09	1.27571e-07	8.03443	1.24843	ZT18	ZT10
375	ENSMUSG00000029802	Abcg2	ATP binding cassette subfamily G member 2 (Junior blood group)	-0.24012	-0.497013	4.85467	28.5166	2.48021e-09	1.29368e-07	11.167	0.879821	ZT18	ZT6
376	ENSMUSG00000028992	Nmnat1	nicotinamide nucleotide adenylyltransferase 1	0.214166	-0.302219	4.07101	28.4913	2.51189e-09	1.30672e-07	8.41093	0.657027	ZT22	ZT10
377	ENSMUSG00000019970	Sgk1	serum/glucocorticoid regulated kinase 1	-0.565233	0.510021	5.22198	28.471	2.53768e-09	1.31663e-07	36.592	1.48613	ZT10	ZT22
378	ENSMUSG00000023953	Polh	polymerase (DNA directed), eta (RAD 30 related)	0.20362	-0.251733	3.85457	28.4432	2.57336e-09	1.32912e-07	4.41761	0.616867	ZT18	ZT10
379	ENSMUSG00000021591	Glrx	glutaredoxin	0.445405	-0.422318	3.595	28.4417	2.57535e-09	1.32912e-07	9.3438	1.43327	ZT18	ZT10
380	ENSMUSG00000030741	Spns1	spinster homolog 1	0.408229	-0.164124	4.85272	28.3812	2.65488e-09	1.36657e-07	7.7075	0.878189	ZT22	ZT10
381	ENSMUSG00000034751	Mast4	microtubule associated serine/threonine kinase family member 4	0.398841	-0.322506	5.65009	28.347	2.70112e-09	1.38672e-07	16.6387	1.01793	ZT22	ZT10
382	ENSMUSG00000028514	Usp24	ubiquitin specific peptidase 24	0.0954722	-0.160086	7.81762	28.3259	2.72995e-09	1.39785e-07	36.1774	0.317445	ZT22	ZT10
383	ENSMUSG00000028444	Cntfr	ciliary neurotrophic factor receptor	-0.728162	0.962727	0.928744	28.3041	2.76007e-09	1.40958e-07	5.58897	3.37868	ZT6	ZT22
384	ENSMUSG00000103593			-0.176999	0.555327	3.72605	28.2667	2.81257e-09	1.43265e-07	6.83708	1.45886	ZT6	ZT22
385	ENSMUSG00000022272	Myo10	myosin X	0.280278	-0.307338	5.80587	28.1666	2.9585e-09	1.50142e-07	30.6267	0.840479	ZT18	ZT10
386	ENSMUSG00000105597			-0.332564	0.584506	2.02105	28.1636	2.96293e-09	1.50142e-07	6.58257	1.47307	ZT10	ZT18
387	ENSMUSG00000031628	Casp3	caspase 3	0.334304	-0.380444	5.00376	28.1193	3.03008e-09	1.53148e-07	16.3746	0.942226	ZT22	ZT10
388	ENSMUSG00000018427	Ypel2	yippee like 2	-0.0622536	-0.379053	5.21379	27.9388	3.32012e-09	1.67375e-07	14.1436	0.608659	ZT18	ZT6
389	ENSMUSG00000032540	Abhd5	abhydrolase domain containing 5	-0.495452	0.192609	6.88786	27.9201	3.35179e-09	1.68537e-07	74.9132	1.06731	ZT10	ZT22
390	ENSMUSG00000055485	Soga1	suppressor of glucose, autophagy associated 1	0.489792	-0.302225	5.16487	27.8912	3.40124e-09	1.70585e-07	16.8405	1.26682	ZT18	ZT10
391	ENSMUSG00000097762			-0.760192	0.955634	0.564509	27.8695	3.43905e-09	1.72041e-07	3.3184	2.62091	ZT10	ZT18
392	ENSMUSG00000031604	Msmo1	methylsterol monoxygenase 1	0.108009	-0.606514	5.3151	27.8115	3.54177e-09	1.76727e-07	23.4577	1.24764	ZT22	ZT6
393	ENSMUSG00000044350	Lacc1	laccase domain containing 1	0.611505	-0.614382	4.39421	27.775	3.6082e-09	1.79584e-07	9.6991	1.65746	ZT22	ZT10
394	ENSMUSG00000098882	Mir6392	microRNA 6392	0.303482	-1.00986	2.51163	27.7686	3.61999e-09	1.79713e-07	4.93108	1.96451	ZT22	ZT6
395	ENSMUSG00000014426	Map3k4	mitogen-activated protein kinase kinase kinase 4	0.227707	-0.291704	5.91679	27.7455	3.66288e-09	1.81382e-07	14.3251	0.676331	ZT22	ZT10
396	ENSMUSG00000041548	Hspb8	heat shock protein 8	0.229968	-0.497736	7.46197	27.7352	3.68203e-09	1.8187e-07	39.3466	0.918296	ZT22	ZT6
397	ENSMUSG00000032194	Kank2	KN motif and ankyrin repeat domains 2	0.113938	-0.541119	6.12966	27.728	3.69562e-09	1.82082e-07	26.0557	0.961918	ZT22	ZT6
398	ENSMUSG00000009035	Tmem184b	transmembrane protein 184b	0.429014	-0.34152	6.08968	27.6888	3.7701e-09	1.85096e-07	40.124	1.06537	ZT22	ZT10
399	ENSMUSG00000072949	Acot1	acyl-CoA thioesterase 1	-1.86688	0.508425	2.29212	27.6859	3.77574e-09	1.85096e-07	24.5503	3.76507	ZT10	ZT22
400	ENSMUSG00000038213	Tapbpl	TAP binding protein-like	0.512521	-0.156196	4.88403	27.6519	3.8418e-09	1.8753e-07	16.4092	1.05116	ZT22	ZT10
401	ENSMUSG00000021754	Map3k1	mitogen-activated protein kinase kinase kinase 1	0.213193	-0.414908	6.16207	27.6504	3.84455e-09	1.8753e-07	37.7568	0.863886	ZT22	ZT6
402	ENSMUSG00000046201	Scaf8	SR-related CTD-associated factor 8	-0.021812	0.223832	5.68032	27.5547	4.03703e-09	1.96429e-07	16.2661	0.594307	ZT6	ZT18
403	ENSMUSG00000019951	Uhrf1bp1l	UHRF1 (ICBP90) binding protein 1-like	-0.518765	-0.0703661	6.33642	27.5305	4.08737e-09	1.98384e-07	38.8255	0.844212	ZT10	ZT22
404	ENSMUSG00000003949	Hlf	hepatic leukemia factor	-0.694105	0.125938	4.24965	27.4673	4.2215e-09	2.04387e-07	24.1514	1.35654	ZT10	ZT22
405	ENSMUSG00000032745	Gpbp1	GC-rich promoter binding protein 1	-0.0396994	-0.278669	6.46588	27.3548	4.47181e-09	2.15496e-07	20.5274	0.438976	ZT18	ZT6
406	ENSMUSG00000029701	Rbm28	RNA binding motif protein 28	0.330083	-0.249918	5.83495	27.3543	4.47298e-09	2.15496e-07	17.8942	0.817601	ZT22	ZT10
407	ENSMUSG00000027074	Slc43a3	solute carrier family 43, member 3	-0.456562	-0.508921	5.88998	27.3134	4.56779e-09	2.1922e-07	12.8191	0.920405	ZT18	ZT6
408	ENSMUSG00000015961	Adss	adenylosuccinate synthetase, non muscle	-0.131185	0.202149	5.82012	27.3113	4.57269e-09	2.1922e-07	17.3326	0.545216	ZT6	ZT18
409	ENSMUSG00000031534	Smim19	small integral membrane protein 19	-0.318699	0.313599	4.62732	27.3036	4.59085e-09	2.19553e-07	15.5825	0.97841	ZT6	ZT22
410	ENSMUSG00000079559	Colca2	COLCA2 homolog	-0.115797	0.573442	2.21935	27.2622	4.68946e-09	2.23531e-07	2.99374	1.28057	ZT6	ZT18
411	ENSMUSG00000028369	Svep1	sushi, von Willebrand factor type A, EGF and pentraxin domain containing 1	-0.857318	0.216869	7.0881	27.2591	4.69689e-09	2.23531e-07	147.753	1.69738	ZT10	ZT22
412	ENSMUSG00000002346	Slc25a42	solute carrier family 25, member 42	-0.35641	0.503909	4.95121	27.1748	4.9048e-09	2.32859e-07	68.8072	1.52891	ZT6	ZT22
413	ENSMUSG00000024979	Tectb	tectorin beta	-0.997322	1.22677	-0.407079	27.1663	4.92644e-09	2.3332e-07	1.80028	3.5299	ZT6	ZT22
414	ENSMUSG00000046032	Snx12	sorting nexin 12	-0.0088491	0.304208	4.41565	27.1578	4.94798e-09	2.33774e-07	7.9912	0.763748	ZT6	ZT18
415	ENSMUSG00000033352	Map2k4	mitogen-activated protein kinase kinase 4	-0.208656	0.136047	5.39546	27.137	5.00132e-09	2.35725e-07	12.1588	0.513794	ZT10	ZT22
416	ENSMUSG00000043122	A530016L24Rik	RIKEN cDNA A530016L24 gene	0.60366	-0.426671	8.20675	27.1062	5.08112e-09	2.3891e-07	166.152	1.4669	ZT22	ZT10
417	ENSMUSG00000037904	Ankrd9	ankyrin repeat domain 9	-0.357631	0.637501	4.08223	27.0665	5.18617e-09	2.43265e-07	39.704	1.55254	ZT6	ZT22
418	ENSMUSG00000020462	Cfap36	cilia and flagella associated protein 36	-0.143476	0.258663	4.46781	27.0241	5.3007e-09	2.48042e-07	4.55058	0.686799	ZT10	ZT18
419	ENSMUSG00000038174	Fam126b	family with sequence similarity 126, member B	-0.516423	-0.620215	7.57148	27.0089	5.34226e-09	2.49098e-07	176.528	1.15162	ZT18	ZT6
420	ENSMUSG00000067279	Ppp1r3c	protein phosphatase 1, regulatory (inhibitor) subunit 3C	0.11491	-0.717275	6.97614	27.0066	5.34873e-09	2.49098e-07	170.014	1.30442	ZT18	ZT6
421	ENSMUSG00000061079	Zfp143	zinc finger protein 143	-0.223898	-0.575519	3.84081	26.9498	5.50798e-09	2.55905e-07	7.71109	1.04542	ZT18	ZT6
422	ENSMUSG00000041828	Abca8a	ATP-binding cassette, sub-family A (ABC1), member 8a	-0.0182197	-0.39498	7.17616	26.9385	5.5401e-09	2.56353e-07	44.4526	0.68839	ZT18	ZT10
423	ENSMUSG00000015243	Abca1	ATP-binding cassette, sub-family A (ABC1), member 1	-0.473141	0.0213948	9.07301	26.9372	5.54384e-09	2.56353e-07	205.872	0.837899	ZT10	ZT22
424	ENSMUSG00000035992	Fnip1	folliculin interacting protein 1	-0.328088	0.223097	6.57697	26.9281	5.56999e-09	2.56955e-07	52.3633	0.83448	ZT6	ZT22
425	ENSMUSG00000003420	Fcgrt	Fc receptor, IgG, alpha chain transporter	-0.416314	0.0555717	7.62452	26.9163	5.60395e-09	2.57384e-07	97.1816	0.776273	ZT10	ZT22
426	ENSMUSG00000031765	Mt1	metallothionein 1	-0.775574	0.280494	6.43658	26.9157	5.60561e-09	2.57384e-07	111.238	1.64914	ZT10	ZT22
427	ENSMUSG00000039782	Cpeb2	cytoplasmic polyadenylation element binding protein 2	0.395542	-0.605578	5.34226	26.8744	5.72676e-09	2.62331e-07	17.6829	1.34905	ZT22	ZT10
428	ENSMUSG00000029405	G3bp2	GTPase activating protein (SH3 domain) binding protein 2	-0.0407642	0.318187	6.82913	26.8575	5.77686e-09	2.64008e-07	42.7781	0.769117	ZT6	ZT18
429	ENSMUSG00000027330	Cdc25b	cell division cycle 25B	-0.250798	0.695179	2.51745	26.84	5.82959e-09	2.65797e-07	2.74376	1.70841	ZT6	ZT22
430	ENSMUSG00000020572	Nampt	nicotinamide phosphoribosyltransferase	-0.279735	-0.487839	8.16102	26.7949	5.96726e-09	2.71441e-07	323.037	0.865375	ZT18	ZT6
431	ENSMUSG00000028224	Nbn	nibrin	0.0767271	-0.227526	5.08836	26.7472	6.1163e-09	2.77575e-07	9.00308	0.426448	ZT18	ZT10
432	ENSMUSG00000074771	Ankef1	ankyrin repeat and EF-hand domain containing 1	-0.00963935	-0.374173	7.28874	26.7145	6.22104e-09	2.81675e-07	59.8664	0.629078	ZT18	ZT6
433	ENSMUSG00000101493			0.265335	-0.499525	1.81084	26.6904	6.29921e-09	2.84556e-07	2.69254	1.07897	ZT18	ZT10
434	ENSMUSG00000017868	Sgk2	serum/glucocorticoid regulated kinase 2	0.0217206	2.27199	-0.535693	26.6783	6.33886e-09	2.85687e-07	5.14762	5.30114	ZT6	ZT22
435	ENSMUSG00000028962	Slc4a2	solute carrier family 4 (anion exchanger), member 2	-0.0977733	0.248953	5.13334	26.6528	6.42342e-09	2.88832e-07	9.14756	0.627418	ZT6	ZT18
436	ENSMUSG00000029238	Clock	circadian locomotor output cycles kaput	0.343529	-0.115025	7.24709	26.5833	6.65953e-09	2.98273e-07	55.4617	0.703208	ZT22	ZT10
437	ENSMUSG00000032913	Lrig2	leucine-rich repeats and immunoglobulin-like domains 2	0.358737	-0.0720932	5.65383	26.582	6.66386e-09	2.98273e-07	20.6941	0.680643	ZT22	ZT10
438	ENSMUSG00000020705	Ddx42	DEAD (Asp-Glu-Ala-Asp) box polypeptide 42	0.0155974	0.256666	6.07918	26.5619	6.73406e-09	3.00726e-07	20.7076	0.656825	ZT6	ZT18
439	ENSMUSG00000029722	Agfg2	ArfGAP with FG repeats 2	0.178834	-0.424442	4.86524	26.5145	6.90206e-09	3.07527e-07	11.901	0.958156	ZT18	ZT10
440	ENSMUSG00000024935	Slc1a1	solute carrier family 1 (neuronal/epithelial high affinity glutamate transporter, system Xag), member 1	1.15529	-0.534437	2.12172	26.5089	6.92228e-09	3.07727e-07	7.63488	2.50727	ZT22	ZT10
441	ENSMUSG00000026311	Asb1	ankyrin repeat and SOCS box-containing 1	0.130024	0.338373	4.77162	26.4623	7.09222e-09	3.14567e-07	10.6899	0.812181	ZT6	ZT18
442	ENSMUSG00000042246	Tmc7	transmembrane channel-like gene family 7	0.575292	-0.691503	2.21273	26.4265	7.22576e-09	3.19765e-07	4.69437	1.70926	ZT22	ZT6
443	ENSMUSG00000027068	Dhrs9	dehydrogenase/reductase (SDR family) member 9	0.409097	1.24469	4.12207	26.4179	7.25822e-09	3.20476e-07	31.5477	2.67404	ZT6	ZT18
444	ENSMUSG00000008976	Gabpa	GA repeat binding protein, alpha	-0.0149817	-0.389398	6.33202	26.4071	7.29922e-09	3.21061e-07	44.9404	0.663297	ZT18	ZT6
445	ENSMUSG00000024855	Pacs1	phosphofurin acidic cluster sorting protein 1	0.0420487	0.522964	3.74003	26.4058	7.3043e-09	3.21061e-07	8.94826	1.30665	ZT6	ZT22
446	ENSMUSG00000097296			-0.287537	0.533733	2.0786	26.3659	7.45764e-09	3.27066e-07	2.07151	1.25723	ZT6	ZT22
447	ENSMUSG00000036292	Gramd1c	GRAM domain containing 1C	0.314911	-0.529194	2.86164	26.3122	7.66964e-09	3.35611e-07	7.74877	1.07072	ZT22	ZT10
448	ENSMUSG00000025555	Farp1	FERM, RhoGEF (Arhgef) and pleckstrin domain protein 1 (chondrocyte-derived)	0.625145	-0.21001	4.83488	26.2802	7.79909e-09	3.40514e-07	16.9089	1.29641	ZT22	ZT10
449	ENSMUSG00000018566	Slc2a4	solute carrier family 2 (facilitated glucose transporter), member 4	0.215442	-0.388344	8.70702	26.193	8.16296e-09	3.55607e-07	257.228	0.75189	ZT22	ZT10
450	ENSMUSG00000028180	Zranb2	zinc finger, RAN-binding domain containing 2	0.000296986	-0.268915	6.39488	26.1294	8.43972e-09	3.66847e-07	17.9565	0.401003	ZT18	ZT6
451	ENSMUSG00000021458	2010111I01Rik	RIKEN cDNA 2010111I01 gene	-0.187979	-0.536699	5.64594	26.0999	8.57112e-09	3.71732e-07	20.1101	0.904376	ZT18	ZT6
452	ENSMUSG00000017670	Elmo2	engulfment and cell motility 2	0.443052	-0.115646	5.5823	26.0901	8.61498e-09	3.72807e-07	14.1159	0.892184	ZT22	ZT10
453	ENSMUSG00000031010	Usp9x	ubiquitin specific peptidase 9, X chromosome	-0.20403	0.0989321	8.59997	26.0727	8.69415e-09	3.74824e-07	97.7235	0.463654	ZT10	ZT22
454	ENSMUSG00000027488	Snta1	syntrophin, acidic 1	0.266743	-0.561118	5.17562	26.0714	8.69991e-09	3.74824e-07	18.9326	1.46319	ZT18	ZT10
455	ENSMUSG00000114452	A530001N23Rik	RIKEN cDNA A530001N23 gene	0.963036	-1.55382	-0.535697	26.0648	8.73023e-09	3.74846e-07	1.06924	4.44675	ZT18	ZT10
456	ENSMUSG00000005373	Mlxipl	MLX interacting protein-like	0.353729	-0.455394	7.323	26.063	8.73874e-09	3.74846e-07	134.549	1.05681	ZT22	ZT10
457	ENSMUSG00000042508	Dmtf1	cyclin D binding myb-like transcription factor 1	-0.0250944	-0.291695	5.64934	26.0493	8.80143e-09	3.76709e-07	10.4985	0.448628	ZT18	ZT6
458	ENSMUSG00000113737			-1.65284	-2.60557	-1.19364	26.023	8.92409e-09	3.81125e-07	1.44956	5.00682	ZT18	ZT6
459	ENSMUSG00000079737	Bfar	bifunctional apoptosis regulator	-0.259804	0.40668	2.52508	26.0081	8.99389e-09	3.83269e-07	4.25241	0.946305	ZT6	ZT18
460	ENSMUSG00000059474	Mbtd1	mbt domain containing 1	-0.153556	0.288615	5.16189	25.9324	9.35908e-09	3.97964e-07	16.174	0.714259	ZT6	ZT18
461	ENSMUSG00000023087	Noct	nocturnin	-0.214655	0.514042	4.71708	25.9263	9.38903e-09	3.98372e-07	31.6137	1.24317	ZT10	ZT18
462	ENSMUSG00000027569	Mrgbp	MRG/MORF4L binding protein	-0.0474897	0.302536	3.82086	25.8251	9.90305e-09	4.19272e-07	7.29567	0.73404	ZT6	ZT18
463	ENSMUSG00000028995	Fam126a	family with sequence similarity 126, member A	-0.017721	-0.390857	5.35829	25.8194	9.93299e-09	4.19631e-07	7.56387	0.681563	ZT18	ZT10
464	ENSMUSG00000022364	Tbc1d31	TBC1 domain family, member 31	0.38936	-0.232504	5.05762	25.7984	1.00431e-08	4.2337e-07	8.86695	0.912473	ZT22	ZT10
465	ENSMUSG00000024978	Gpam	glycerol-3-phosphate acyltransferase, mitochondrial	-0.364009	0.319152	9.01049	25.7069	1.05401e-08	4.43365e-07	319.732	1.04524	ZT6	ZT22
466	ENSMUSG00000021103	Mnat1	menage a trois 1	0.267378	-0.160094	4.08348	25.6776	1.07048e-08	4.49324e-07	5.7056	0.612107	ZT22	ZT10
467	ENSMUSG00000027365	Trpm7	transient receptor potential cation channel, subfamily M, member 7	-0.305642	0.0560726	7.21737	25.6204	1.10332e-08	4.62119e-07	49.4202	0.599978	ZT10	ZT22
468	ENSMUSG00000022265	Ank	progressive ankylosis	0.399386	-0.207741	7.42781	25.6125	1.10797e-08	4.63074e-07	95.3276	0.889326	ZT22	ZT10
469	ENSMUSG00000103320			0.516063	-0.879574	0.709824	25.5585	1.14007e-08	4.75477e-07	2.81026	1.99089	ZT18	ZT10
470	ENSMUSG00000032515	Csrnp1	cysteine-serine-rich nuclear protein 1	-0.284526	0.582964	3.03162	25.5519	1.14409e-08	4.76136e-07	4.77625	1.3093	ZT6	ZT22
471	ENSMUSG00000111394			0.465502	-0.289568	5.02723	25.5442	1.14872e-08	4.77048e-07	29.1758	1.09612	ZT22	ZT10
472	ENSMUSG00000087594	BC039771	cDNA sequence BC039771	0.215751	0.79892	2.44943	25.4424	1.21246e-08	5.02451e-07	2.52005	1.70482	ZT6	ZT18
473	ENSMUSG00000001630	Stk38l	serine/threonine kinase 38 like	0.0603282	-0.289762	5.1766	25.4095	1.23383e-08	5.10227e-07	10.4262	0.449279	ZT18	ZT6
474	ENSMUSG00000058729	Lin9	lin-9 homolog (C. elegans)	-0.0780607	-0.453582	2.98993	25.3695	1.26032e-08	5.2008e-07	4.90919	0.808932	ZT18	ZT10
475	ENSMUSG00000090698	Apold1	apolipoprotein L domain containing 1	0.041377	1.09912	2.7537	25.2996	1.30804e-08	5.38638e-07	8.28697	2.31681	ZT6	ZT18
476	ENSMUSG00000015363	Trabd	TraB domain containing	-0.0753241	0.241034	5.08903	25.2032	1.37694e-08	5.65505e-07	14.5241	0.614775	ZT6	ZT18
477	ENSMUSG00000002489	Tiam1	T cell lymphoma invasion and metastasis 1	-0.0454436	0.565197	4.18474	25.2002	1.37916e-08	5.65505e-07	11.8877	1.31172	ZT6	ZT22
478	ENSMUSG00000033808	Tmem87a	transmembrane protein 87A	-0.0379826	0.20175	5.76786	25.1964	1.38196e-08	5.65505e-07	15.0458	0.53845	ZT6	ZT18
479	ENSMUSG00000037003	Tns2	tensin 2	-0.309243	0.459741	6.29544	25.1918	1.38532e-08	5.65696e-07	55.0244	1.48093	ZT6	ZT22
480	ENSMUSG00000052446	Zfp961	zinc finger protein 961	-0.107762	-0.346577	3.9298	25.172	1.39999e-08	5.70498e-07	7.18696	0.557169	ZT18	ZT6
481	ENSMUSG00000026620	Mark1	MAP/microtubule affinity regulating kinase 1	0.5359	-0.315724	2.88735	25.1558	1.41218e-08	5.74267e-07	3.45075	1.21855	ZT22	ZT10
482	ENSMUSG00000053716	Dusp7	dual specificity phosphatase 7	0.239669	-0.36751	4.53822	25.1042	1.45161e-08	5.89078e-07	11.4682	0.914259	ZT18	ZT10
483	ENSMUSG00000034673	Pbx2	pre B cell leukemia homeobox 2	-0.000564604	0.349628	4.72971	25.0288	1.51133e-08	6.12043e-07	14.0836	0.871045	ZT6	ZT22
484	ENSMUSG00000032786	Alas1	aminolevulinic acid synthase 1	0.499501	-0.326859	8.03119	25.022	1.51684e-08	6.13003e-07	250.356	1.19864	ZT22	ZT10
485	ENSMUSG00000026655	Fam107b	family with sequence similarity 107, member B	-0.141449	0.280434	5.69239	25.0159	1.5218e-08	6.13741e-07	17.7545	0.702867	ZT6	ZT18
486	ENSMUSG00000004043	Stat5a	signal transducer and activator of transcription 5A	-0.132243	0.255421	5.93136	24.9739	1.55636e-08	6.25037e-07	34.3198	0.727276	ZT6	ZT22
487	ENSMUSG00000033107	Rnf125	ring finger protein 125	0.346184	-0.349506	4.60949	24.9716	1.55828e-08	6.25037e-07	11.7845	0.995924	ZT18	ZT10
488	ENSMUSG00000042444	Mindy2	MINDY lysine 48 deubiquitinase 2	0.354721	-0.195775	7.19428	24.9702	1.5594e-08	6.25037e-07	90.8089	0.795436	ZT22	ZT10
489	ENSMUSG00000042487	Leo1	Leo1, Paf1/RNA polymerase II complex component	0.354532	-0.241167	4.37457	24.9603	1.56773e-08	6.27091e-07	7.52686	0.844194	ZT22	ZT10
490	ENSMUSG00000029090	Adgra3	adhesion G protein-coupled receptor A3	0.0539575	-0.274207	5.2573	24.9071	1.61304e-08	6.43899e-07	13.1098	0.560721	ZT18	ZT10
491	ENSMUSG00000098188	Sowahc	sosondowah ankyrin repeat domain family member C	-0.0567894	-0.506143	7.12355	24.8086	1.70055e-08	6.77448e-07	57.2785	0.898763	ZT18	ZT6
492	ENSMUSG00000018411	Mapt	microtubule-associated protein tau	0.585566	-0.344409	4.24033	24.7811	1.7259e-08	6.86151e-07	30.9957	1.4441	ZT18	ZT10
493	ENSMUSG00000032309	Fbxo22	F-box protein 22	-0.251289	0.228337	5.78239	24.7295	1.77442e-08	7.04009e-07	22.93	0.678922	ZT10	ZT18
494	ENSMUSG00000030102	Itpr1	inositol 1,4,5-trisphosphate receptor 1	-0.0757788	-0.266858	8.25254	24.7172	1.78617e-08	7.07237e-07	116.296	0.403155	ZT18	ZT6
495	ENSMUSG00000028518	Prkaa2	protein kinase, AMP-activated, alpha 2 catalytic subunit	0.0660027	-0.432921	6.01332	24.7097	1.79342e-08	7.08674e-07	35.4203	0.731057	ZT18	ZT10
496	ENSMUSG00000028207	Asph	aspartate-beta-hydroxylase	-0.0146479	-0.43124	7.31439	24.705	1.798e-08	7.0905e-07	43.4389	0.849503	ZT18	ZT10
497	ENSMUSG00000057561	Eif1a	eukaryotic translation initiation factor 1A	0.327901	-0.279255	6.72091	24.6583	1.84377e-08	7.25635e-07	29.1475	0.827654	ZT22	ZT10
498	ENSMUSG00000057858	Fam204a	family with sequence similarity 204, member A	-0.149262	0.24762	4.39097	24.6537	1.84831e-08	7.25964e-07	7.46348	0.64726	ZT6	ZT18
499	ENSMUSG00000028165	Cisd2	CDGSH iron sulfur domain 2	-0.312142	0.0621439	5.20932	24.6408	1.86117e-08	7.2955e-07	16.324	0.616582	ZT10	ZT22
500	ENSMUSG00000040648	Ppip5k2	diphosphoinositol pentakisphosphate kinase 2	0.081788	0.353856	5.36903	24.5925	1.91029e-08	7.47307e-07	12.5922	0.865493	ZT6	ZT18
501	ENSMUSG00000028906	Epb41	erythrocyte membrane protein band 4.1	-0.376982	0.0393708	6.72497	24.5774	1.92593e-08	7.5192e-07	58.277	0.709878	ZT10	ZT22
502	ENSMUSG00000075419	Dolk	dolichol kinase	-0.113177	0.346991	5.96308	24.5708	1.93273e-08	7.53072e-07	32.7711	0.84361	ZT6	ZT18
503	ENSMUSG00000056708	Ier5	immediate early response 5	0.220317	-0.738224	4.18548	24.5598	1.94424e-08	7.55501e-07	7.77819	1.81117	ZT18	ZT10
504	ENSMUSG00000036992	Nxt1	NTF2-related export protein 1	0.169728	-0.402814	2.73532	24.5575	1.94669e-08	7.55501e-07	2.28215	0.710011	ZT22	ZT6
505	ENSMUSG00000054364	Rhob	ras homolog family member B	-0.161314	-0.590576	7.14614	24.5363	1.96909e-08	7.62681e-07	66.0203	1.0705	ZT18	ZT6
506	ENSMUSG00000024410	3110002H16Rik	RIKEN cDNA 3110002H16 gene	-0.0272179	0.269772	5.35669	24.5047	2.00294e-08	7.74259e-07	16.601	0.676006	ZT6	ZT18
507	ENSMUSG00000034850	Tmem127	transmembrane protein 127	-0.0774896	0.151227	6.17386	24.4589	2.0531e-08	7.92082e-07	18.9324	0.490078	ZT6	ZT22
508	ENSMUSG00000030697	Ppp4c	protein phosphatase 4, catalytic subunit	-0.0293832	0.203469	5.36042	24.4505	2.06251e-08	7.94148e-07	12.7952	0.550466	ZT6	ZT18
509	ENSMUSG00000000325	Arvcf	armadillo repeat gene deleted in velocardiofacial syndrome	0.422868	-0.342969	3.17128	24.4393	2.07501e-08	7.96471e-07	3.10288	1.18321	ZT18	ZT10
510	ENSMUSG00000034656	Cacna1a	calcium channel, voltage-dependent, P/Q type, alpha 1A subunit	0.64564	-0.375097	2.80231	24.4378	2.07669e-08	7.96471e-07	5.67828	1.50689	ZT22	ZT10
511	ENSMUSG00000026384	Ptpn4	protein tyrosine phosphatase, non-receptor type 4	-0.347841	0.102811	7.48737	24.4205	2.09621e-08	8.02385e-07	122.926	0.708592	ZT10	ZT22
512	ENSMUSG00000033712	Ccar2	cell cycle activator and apoptosis regulator 2	0.145274	0.234379	5.12245	24.4145	2.10298e-08	8.03405e-07	10.786	0.622535	ZT6	ZT18
513	ENSMUSG00000040435	Ppp1r15a	protein phosphatase 1, regulatory (inhibitor) subunit 15A	0.464416	0.588644	3.69263	24.3412	2.18808e-08	8.34287e-07	5.80761	1.32631	ZT6	ZT18
514	ENSMUSG00000009681	Bcr	breakpoint cluster region	0.0289078	-0.314377	5.139	24.3205	2.21283e-08	8.42081e-07	12.7109	0.651942	ZT18	ZT10
515	ENSMUSG00000038679	Trps1	transcriptional repressor GATA binding 1	0.131927	-0.305837	6.19381	24.1991	2.3634e-08	8.97633e-07	14.1302	0.54924	ZT22	ZT6
516	ENSMUSG00000042659	Arrdc4	arrestin domain containing 4	0.508817	-0.395383	4.40626	24.1734	2.39669e-08	9.08511e-07	7.54256	1.30003	ZT22	ZT10
517	ENSMUSG00000018387	Shroom1	shroom family member 1	0.580298	-0.819469	2.56111	24.1466	2.4319e-08	9.20076e-07	8.74512	1.83404	ZT22	ZT10
518	ENSMUSG00000050697	Prkaa1	protein kinase, AMP-activated, alpha 1 catalytic subunit	-0.0452675	0.227881	6.46596	24.1097	2.48114e-08	9.36892e-07	27.1706	0.583184	ZT6	ZT18
519	ENSMUSG00000036323	Srp72	signal recognition particle 72	-0.206377	0.0600324	6.47366	24.0743	2.52942e-08	9.53284e-07	18.1664	0.415104	ZT10	ZT22
520	ENSMUSG00000028019	Pdgfc	platelet-derived growth factor, C polypeptide	0.127898	-0.463356	3.58952	24.0488	2.56475e-08	9.64741e-07	2.67118	0.965578	ZT18	ZT10
521	ENSMUSG00000112150			-0.189227	0.583383	0.896064	24.034	2.58562e-08	9.70723e-07	1.88691	1.31815	ZT6	ZT18
522	ENSMUSG00000032860	P2ry2	purinergic receptor P2Y, G-protein coupled 2	0.171561	-0.750091	3.06077	24.0227	2.6015e-08	9.74814e-07	7.61374	1.34912	ZT18	ZT6
523	ENSMUSG00000048486	Fitm2	fat storage-inducing transmembrane protein 2	-0.371341	0.0789607	7.83266	23.9898	2.64862e-08	9.90573e-07	108.455	0.731143	ZT10	ZT22
524	ENSMUSG00000027573	Gid8	GID complex subunit 8	-0.166252	0.197948	5.03143	23.9628	2.68792e-08	1.00335e-06	12.9681	0.561691	ZT6	ZT22
525	ENSMUSG00000014226	Cacybp	calcyclin binding protein	0.194343	-0.275774	5.70166	23.8999	2.78174e-08	1.0364e-06	19.7254	0.635119	ZT18	ZT10
526	ENSMUSG00000007036	Abhd16a	abhydrolase domain containing 16A	-0.17917	0.22113	5.89489	23.89	2.79695e-08	1.03655e-06	19.0127	0.664751	ZT6	ZT22
527	ENSMUSG00000034245	Hdac11	histone deacetylase 11	0.904374	-0.586262	2.10719	23.8896	2.79755e-08	1.03655e-06	3.89831	2.17052	ZT22	ZT10
528	ENSMUSG00000029148	Nrbp1	nuclear receptor binding protein 1	-0.105368	0.173449	5.93237	23.8892	2.79806e-08	1.03655e-06	13.1282	0.489954	ZT6	ZT22
529	ENSMUSG00000085148	Mir22hg	Mir22 host gene (non-protein coding)	-0.375014	0.281862	4.99365	23.885	2.8045e-08	1.03698e-06	20.829	1.01338	ZT10	ZT18
530	ENSMUSG00000027652	Ralgapb	Ral GTPase activating protein, beta subunit (non-catalytic)	0.0589548	-0.169138	7.17727	23.8804	2.81159e-08	1.03764e-06	22.414	0.267949	ZT18	ZT10
531	ENSMUSG00000037736	Limch1	LIM and calponin homology domains 1	0.351809	-0.323532	4.98544	23.8565	2.84862e-08	1.04932e-06	19.4654	1.1575	ZT18	ZT10
532	ENSMUSG00000028790	Khdrbs1	KH domain containing, RNA binding, signal transduction associated 1	0.0455636	0.335148	5.38412	23.8511	2.85703e-08	1.05044e-06	13.7571	0.818895	ZT6	ZT18
533	ENSMUSG00000056698	Elmod3	ELMO/CED-12 domain containing 3	-0.279926	0.236946	4.79239	23.8248	2.89834e-08	1.06363e-06	19.2021	0.900527	ZT6	ZT22
534	ENSMUSG00000021273	Fdft1	farnesyl diphosphate farnesyl transferase 1	-0.0421888	-0.505772	6.49913	23.77	2.98669e-08	1.09296e-06	67.9551	0.890737	ZT18	ZT10
535	ENSMUSG00000046844	Vat1l	vesicle amine transport protein 1 like	-0.94827	0.396926	3.75312	23.7683	2.98943e-08	1.09296e-06	33.403	2.08847	ZT10	ZT22
536	ENSMUSG00000032501	Trib1	tribbles pseudokinase 1	-0.320348	0.709426	4.84803	23.755	3.01121e-08	1.09887e-06	35.5736	1.5777	ZT6	ZT18
537	ENSMUSG00000110724			0.550743	-1.74627	-1.62145	24.8221	3.09484e-08	1.12728e-06	1.12335	3.50845	ZT18	ZT6
538	ENSMUSG00000010054	Tusc2	tumor suppressor candidate 2	-0.110163	0.28595	4.53121	23.5512	3.36753e-08	1.22433e-06	11.0067	0.701535	ZT6	ZT18
539	ENSMUSG00000009406	Elk1	ELK1, member of ETS oncogene family	-0.0119265	0.411909	3.70547	23.5391	3.39004e-08	1.23023e-06	5.75597	0.97577	ZT6	ZT18
540	ENSMUSG00000029919	Hpgds	hematopoietic prostaglandin D synthase	0.18515	-0.652094	4.0608	23.5327	3.40208e-08	1.23231e-06	5.10332	1.23592	ZT22	ZT6
541	ENSMUSG00000032375	Aph1b	aph1 homolog B, gamma secretase subunit	0.392499	-0.299905	4.33433	23.4731	3.51549e-08	1.27103e-06	10.7658	0.967841	ZT22	ZT10
542	ENSMUSG00000022043	Trim35	tripartite motif-containing 35	0.435411	0.278759	6.22261	23.4291	3.60168e-08	1.29979e-06	14.5459	0.804934	ZT6	ZT10
543	ENSMUSG00000031539	Ap3m2	adaptor-related protein complex 3, mu 2 subunit	0.248919	-0.306918	3.95312	23.4197	3.62042e-08	1.30415e-06	3.3369	0.746817	ZT22	ZT10
544	ENSMUSG00000031309	Rps6ka3	ribosomal protein S6 kinase polypeptide 3	0.38267	-0.164683	7.06076	23.3763	3.70826e-08	1.33334e-06	39.056	0.8192	ZT22	ZT10
545	ENSMUSG00000022270	Retreg1	reticulophagy regulator 1	0.116832	-0.840641	4.18746	23.3651	3.73107e-08	1.33908e-06	36.9113	1.84488	ZT18	ZT10
546	ENSMUSG00000021071	Trim9	tripartite motif-containing 9	0.129831	-1.78598	0.143863	23.3587	3.74438e-08	1.33943e-06	1.13579	3.83514	ZT18	ZT10
547	ENSMUSG00000104117	Gm20743	predicted gene, 20743	0.688489	-0.71841	0.510057	23.358	3.74574e-08	1.33943e-06	0.981689	1.83638	ZT22	ZT10
548	ENSMUSG00000032577	Mapkapk3	mitogen-activated protein kinase-activated protein kinase 3	0.0946354	-0.553532	5.28964	23.3483	3.76596e-08	1.3442e-06	25.0829	0.953515	ZT18	ZT6
549	ENSMUSG00000004568	Arhgef18	rho/rac guanine nucleotide exchange factor (GEF) 18	0.174037	-0.224015	5.98612	23.3423	3.77832e-08	1.34616e-06	12.8836	0.54228	ZT18	ZT10
550	ENSMUSG00000022453	Naga	N-acetyl galactosaminidase, alpha	-0.138564	0.262547	5.09298	23.3309	3.80233e-08	1.35225e-06	7.71422	0.721237	ZT6	ZT22
551	ENSMUSG00000033697	Arhgap39	Rho GTPase activating protein 39	0.383143	-0.238982	3.61764	23.2534	3.96857e-08	1.4088e-06	4.2631	0.937858	ZT18	ZT10
552	ENSMUSG00000045246	Kcng4	potassium voltage-gated channel, subfamily G, member 4	0.727759	-0.737507	1.37197	23.2474	3.98174e-08	1.41092e-06	4.59303	2.03001	ZT22	ZT10
553	ENSMUSG00000049657	Zbtb5	zinc finger and BTB domain containing 5	-0.152704	0.421319	4.51033	23.2441	3.98922e-08	1.41101e-06	12.8745	0.968999	ZT6	ZT18
554	ENSMUSG00000021000	Mia2	melanoma inhibitory activity 2	-0.153522	0.123957	6.6903	23.1554	4.18995e-08	1.4777e-06	25.301	0.453022	ZT6	ZT22
555	ENSMUSG00000006005	Tpr	translocated promoter region, nuclear basket protein	-0.0400852	0.202103	7.57185	23.1541	4.19287e-08	1.4777e-06	47.1599	0.542334	ZT6	ZT18
556	ENSMUSG00000040586	Ofd1	OFD1, centriole and centriolar satellite protein	0.125149	0.353241	3.61522	23.1501	4.20231e-08	1.47837e-06	5.00541	0.84139	ZT6	ZT18
557	ENSMUSG00000027782	Kpna4	karyopherin (importin) alpha 4	0.028883	-0.226397	7.06845	23.1188	4.27573e-08	1.5015e-06	19.9948	0.314982	ZT18	ZT6
558	ENSMUSG00000032352	Lrrc1	leucine rich repeat containing 1	0.74504	0.169004	3.4721	23.1085	4.30029e-08	1.50741e-06	1.62262	1.10148	ZT22	ZT10
559	ENSMUSG00000042202	Slc35e2	solute carrier family 35, member E2	-0.207877	0.103246	5.40061	23.0966	4.32866e-08	1.51464e-06	14.3099	0.516307	ZT6	ZT22
560	ENSMUSG00000021067	Sav1	salvador family WW domain containing 1	-0.332169	0.128308	5.27508	23.0867	4.35245e-08	1.52025e-06	13.6203	0.710997	ZT10	ZT22
561	ENSMUSG00000024014	Pim1	proviral integration site 1	-0.236166	0.482364	5.72518	23.0787	4.37188e-08	1.52431e-06	68.8874	1.08815	ZT6	ZT18
562	ENSMUSG00000020706	Ftsj3	FtsJ RNA methyltransferase homolog 3 (E. coli)	0.00962311	0.317173	5.4175	23.0345	4.48059e-08	1.55944e-06	14.6696	0.780976	ZT6	ZT18
563	ENSMUSG00000032712	2810474O19Rik	RIKEN cDNA 2810474O19 gene	-0.818104	0.124113	6.51122	23.0068	4.55008e-08	1.58081e-06	81.0216	1.59491	ZT10	ZT22
564	ENSMUSG00000074746	Pdzd8	PDZ domain containing 8	-0.148003	-0.203311	5.81923	22.966	4.65447e-08	1.61421e-06	8.69571	0.274884	ZT18	ZT22
565	ENSMUSG00000026078	Pdcl3	phosducin-like 3	0.0792975	0.298195	4.67553	22.9529	4.68848e-08	1.62029e-06	10.6776	0.730628	ZT6	ZT18
566	ENSMUSG00000026816	Gtf3c5	general transcription factor IIIC, polypeptide 5	0.184908	-0.271558	3.31763	22.9528	4.68858e-08	1.62029e-06	2.92455	0.606697	ZT22	ZT10
567	ENSMUSG00000003526	Prodh	proline dehydrogenase	-0.0846716	-0.860664	5.16939	22.907	4.80969e-08	1.65922e-06	48.3714	1.85218	ZT18	ZT10
568	ENSMUSG00000033400	Agl	amylo-1,6-glucosidase, 4-alpha-glucanotransferase	0.332119	-0.226755	7.55316	22.8757	4.89435e-08	1.68545e-06	149.899	0.797527	ZT22	ZT10
569	ENSMUSG00000021990	Spata13	spermatogenesis associated 13	0.269243	-0.296345	4.70199	22.8646	4.92469e-08	1.69175e-06	6.99609	0.749211	ZT22	ZT10
570	ENSMUSG00000036381	P2ry14	purinergic receptor P2Y, G-protein coupled, 14	0.212864	-0.477187	3.92069	22.8627	4.92995e-08	1.69175e-06	8.04179	0.882839	ZT18	ZT10
571	ENSMUSG00000030811	Fbxl19	F-box and leucine-rich repeat protein 19	0.0724141	0.431619	3.41619	22.8521	4.95903e-08	1.69875e-06	6.35503	1.00735	ZT6	ZT18
572	ENSMUSG00000040913	Fbxw4	F-box and WD-40 domain protein 4	0.359916	-0.183778	4.24994	22.8125	5.06963e-08	1.7336e-06	9.87458	0.832984	ZT22	ZT10
573	ENSMUSG00000027200	Sema6d	sema domain, transmembrane domain (TM), and cytoplasmic domain, (semaphorin) 6D	0.0611004	-0.282196	4.98399	22.7827	5.15474e-08	1.75963e-06	5.12849	0.460576	ZT18	ZT10
574	ENSMUSG00000010095	Slc3a2	solute carrier family 3 (activators of dibasic and neutral amino acid transport), member 2	-0.0861387	0.53355	6.3617	22.7522	5.24317e-08	1.7867e-06	24.2804	1.15961	ZT6	ZT18
575	ENSMUSG00000007827	Ankrd26	ankyrin repeat domain 26	0.303416	-0.230962	3.50509	22.7168	5.34793e-08	1.81923e-06	4.11137	0.75857	ZT22	ZT10
576	ENSMUSG00000026360	Rgs2	regulator of G-protein signaling 2	-0.17935	-1.3042	6.19923	22.6769	5.46866e-08	1.85706e-06	168.251	2.50754	ZT18	ZT6
577	ENSMUSG00000055745	Rtl6	retrotransposon Gag like 6	1.13961	-0.332675	2.03941	22.6216	5.64042e-08	1.91207e-06	0.937509	2.16457	ZT22	ZT10
578	ENSMUSG00000091971	Hspa1a	heat shock protein 1A	-0.127066	-1.80082	0.674982	22.616	5.65803e-08	1.91472e-06	1.17485	3.63312	ZT18	ZT10
579	ENSMUSG00000002983	Relb	avian reticuloendotheliosis viral (v-rel) oncogene related B	0.103915	0.473539	3.9577	22.5868	5.75136e-08	1.94295e-06	5.24295	1.0962	ZT6	ZT18
580	ENSMUSG00000020740	Gga3	golgi associated, gamma adaptin ear containing, ARF binding protein 3	0.216047	-0.359494	3.87244	22.5607	5.83608e-08	1.96659e-06	4.67942	0.782379	ZT18	ZT10
581	ENSMUSG00000039831	Arhgap29	Rho GTPase activating protein 29	0.126823	-0.258344	8.08387	22.5591	5.84145e-08	1.96659e-06	60.4941	0.472268	ZT22	ZT10
582	ENSMUSG00000031333	Abcb7	ATP-binding cassette, sub-family B (MDR/TAP), member 7	0.00633731	-0.26654	5.72952	22.5267	5.94839e-08	1.99915e-06	16.8589	0.439223	ZT22	ZT6
583	ENSMUSG00000053279	Aldh1a1	aldehyde dehydrogenase family 1, subfamily A1	-0.498275	-0.615978	7.02686	22.5069	6.01495e-08	2.01736e-06	6.1504	1.10514	ZT18	ZT6
584	ENSMUSG00000079018	Ly6c1	lymphocyte antigen 6 complex, locus C1	-0.514026	-0.467086	5.73882	22.5045	6.0232e-08	2.01736e-06	20.6988	0.834153	ZT18	ZT6
585	ENSMUSG00000036306	Lzts1	leucine zipper, putative tumor suppressor 1	0.364586	-0.658775	1.68118	22.4693	6.14319e-08	2.05403e-06	2.22171	1.35578	ZT18	ZT10
586	ENSMUSG00000059173	Pde1a	phosphodiesterase 1A, calmodulin-dependent	-0.461408	0.0697141	5.38124	22.4187	6.32028e-08	2.10738e-06	22.0555	0.886353	ZT10	ZT22
587	ENSMUSG00000038175	Mylip	myosin regulatory light chain interacting protein	-0.78873	-0.694992	4.98538	22.4176	6.3243e-08	2.10738e-06	19.6564	1.29691	ZT18	ZT6
588	ENSMUSG00000005483	Dnajb1	DnaJ heat shock protein family (Hsp40) member B1	-0.101425	-0.513232	4.96185	22.3972	6.39714e-08	2.12803e-06	16.2107	0.981367	ZT18	ZT10
589	ENSMUSG00000021255	Esrrb	estrogen related receptor, beta	0.36514	-1.25681	0.143601	22.3917	6.41717e-08	2.13107e-06	1.15846	2.31734	ZT18	ZT6
590	ENSMUSG00000058291	Zfp68	zinc finger protein 68	0.0201795	-0.290259	5.58735	22.3713	6.4912e-08	2.152e-06	15.0033	0.505323	ZT18	ZT10
591	ENSMUSG00000032609	Klhdc8b	kelch domain containing 8B	-0.358595	0.3348	3.5923	22.3575	6.54156e-08	2.16502e-06	5.44414	1.07921	ZT6	ZT22
592	ENSMUSG00000044361	BC024139	cDNA sequence BC024139	-0.606197	0.929617	0.366609	22.3444	6.59027e-08	2.17746e-06	0.882773	2.1603	ZT6	ZT22
593	ENSMUSG00000028559	Osbpl9	oxysterol binding protein-like 9	-0.450844	-0.140258	7.31582	22.3246	6.66399e-08	2.1981e-06	59.8899	0.653358	ZT10	ZT22
594	ENSMUSG00000017176	Nt5c3b	5'-nucleotidase, cytosolic IIIB	0.412877	0.336654	3.2215	22.3077	6.72756e-08	2.21534e-06	3.42783	0.831077	ZT6	ZT18
595	ENSMUSG00000105746			-0.463201	-1.80633	-0.756597	22.2809	6.83007e-08	2.24531e-06	1.11538	3.17396	ZT18	ZT6
596	ENSMUSG00000061130	Ppm1b	protein phosphatase 1B, magnesium dependent, beta isoform	0.0807162	-0.245194	6.12268	22.2485	6.95579e-08	2.28281e-06	19.5519	0.394832	ZT18	ZT10
597	ENSMUSG00000004383	Large1	LARGE xylosyl- and glucuronyltransferase 1	0.431836	-0.0954109	5.16444	22.1774	7.2408e-08	2.37236e-06	12.1867	0.817085	ZT22	ZT10
598	ENSMUSG00000053604	Rpia	ribose 5-phosphate isomerase A	0.379449	-0.407349	4.8735	22.1639	7.296e-08	2.38645e-06	23.0349	1.1998	ZT22	ZT6
599	ENSMUSG00000038366	Lasp1	LIM and SH3 protein 1	0.613873	0.0282867	6.75214	22.1467	7.36728e-08	2.40425e-06	26.5139	1.01938	ZT22	ZT10
600	ENSMUSG00000018796	Acsl1	acyl-CoA synthetase long-chain family member 1	-0.479578	0.328409	10.8568	22.1449	7.37499e-08	2.40425e-06	1937.61	1.16917	ZT10	ZT22
601	ENSMUSG00000044700	Tmem201	transmembrane protein 201	-0.141873	0.301993	4.41798	22.0573	7.74924e-08	2.52205e-06	10.1752	0.749974	ZT6	ZT18
602	ENSMUSG00000068922	Msto1	misato 1, mitochondrial distribution and morphology regulator	-0.00704484	0.397677	3.51067	22.0522	7.77201e-08	2.52526e-06	5.49715	0.973255	ZT6	ZT18
603	ENSMUSG00000024597	Slc12a2	solute carrier family 12, member 2	-0.73802	0.156404	5.81562	22.0401	7.82543e-08	2.5384e-06	65.8964	1.46879	ZT10	ZT22
604	ENSMUSG00000029512	Ulk1	unc-51 like kinase 1	0.00632386	-0.37604	5.18742	22.0367	7.84052e-08	2.53908e-06	16.2157	0.708462	ZT18	ZT10
605	ENSMUSG00000026123	Plekhb2	pleckstrin homology domain containing, family B (evectins) member 2	0.138723	0.222438	5.64065	22.0063	7.97673e-08	2.57892e-06	15.2636	0.585362	ZT6	ZT18
606	ENSMUSG00000029482	Aacs	acetoacetyl-CoA synthetase	0.0828148	-0.599062	9.12926	21.9975	8.01631e-08	2.58744e-06	373.507	1.06441	ZT18	ZT6
607	ENSMUSG00000034158	Lrrc58	leucine rich repeat containing 58	-0.13638	-0.378443	8.56367	21.9577	8.19924e-08	2.64213e-06	132.8	0.647299	ZT18	ZT6
608	ENSMUSG00000045045	Lrfn4	leucine rich repeat and fibronectin type III domain containing 4	0.237112	-0.738385	3.17927	21.9399	8.28275e-08	2.66465e-06	4.30686	1.3156	ZT18	ZT6
609	ENSMUSG00000068580	Zfyve19	zinc finger, FYVE domain containing 19	0.0854563	0.343686	3.73096	21.9361	8.30028e-08	2.6659e-06	6.56936	0.846365	ZT6	ZT18
610	ENSMUSG00000097494	4933406C10Rik	RIKEN cDNA 4933406C10 gene	-0.23422	-0.815817	1.56186	21.909	8.42891e-08	2.70024e-06	3.5763	1.48591	ZT18	ZT6
611	ENSMUSG00000039646	Vasn	vasorin	0.110747	-0.559617	4.53404	21.9078	8.43481e-08	2.70024e-06	6.03628	1.24431	ZT18	ZT10
612	ENSMUSG00000036362	P2ry13	purinergic receptor P2Y, G-protein coupled 13	0.165502	-0.586153	1.8883	21.8895	8.52283e-08	2.72396e-06	1.66107	1.12942	ZT18	ZT10
613	ENSMUSG00000024937	Ehbp1l1	EH domain binding protein 1-like 1	0.388649	-0.157523	6.68843	21.8653	8.64109e-08	2.75726e-06	39.8967	0.813575	ZT22	ZT10
614	ENSMUSG00000034854	Mfsd12	major facilitator superfamily domain containing 12	0.573747	-0.389747	5.11004	21.8288	8.82177e-08	2.81032e-06	17.1448	1.39823	ZT22	ZT10
615	ENSMUSG00000060429	Sntb1	syntrophin, basic 1	0.259632	-0.442974	6.15822	21.7901	9.01845e-08	2.86831e-06	22.9082	0.881715	ZT22	ZT6
616	ENSMUSG00000033478	Fam160b1	family with sequence similarity 160, member B1	-0.0029256	-0.226315	5.31502	21.6812	9.5957e-08	3.04695e-06	10.8213	0.443349	ZT18	ZT10
617	ENSMUSG00000026014	Raph1	Ras association (RalGDS/AF-6) and pleckstrin homology domains 1	-0.0765027	0.322959	5.75154	21.633	9.86327e-08	3.12683e-06	30.9293	0.78861	ZT6	ZT18
618	ENSMUSG00000020123	Avpr1a	arginine vasopressin receptor 1A	0.424662	-0.710077	1.81724	21.6198	9.93788e-08	3.14539e-06	1.57676	1.45129	ZT22	ZT6
619	ENSMUSG00000037434	Slc30a1	solute carrier family 30 (zinc transporter), member 1	-0.0916945	0.30384	4.96617	21.6074	1.00081e-07	3.16248e-06	10.2496	0.749577	ZT6	ZT18
620	ENSMUSG00000025059	Gk	glycerol kinase	-1.0513	0.478508	6.58367	21.5687	1.02323e-07	3.22813e-06	267.533	2.31735	ZT10	ZT22
621	ENSMUSG00000041444	Arhgap32	Rho GTPase activating protein 32	-0.116789	-0.416888	5.33389	21.5505	1.03391e-07	3.25657e-06	22.2185	0.725141	ZT18	ZT10
622	ENSMUSG00000050075	Gpr171	G protein-coupled receptor 171	0.16429	-0.593401	2.30412	21.5434	1.03814e-07	3.26463e-06	3.27028	1.37027	ZT18	ZT10
623	ENSMUSG00000040441	Slc26a10	solute carrier family 26, member 10	-0.692423	0.170261	2.23984	21.5388	1.04082e-07	3.26653e-06	6.4943	1.37467	ZT10	ZT22
624	ENSMUSG00000025429	Pstpip2	proline-serine-threonine phosphatase-interacting protein 2	0.768966	-0.23934	2.22428	21.5367	1.04208e-07	3.26653e-06	3.8287	1.5818	ZT22	ZT10
625	ENSMUSG00000028127	Abcd3	ATP-binding cassette, sub-family D (ALD), member 3	-0.480817	0.0702554	8.37201	21.5191	1.05265e-07	3.28975e-06	373.141	0.925411	ZT10	ZT22
626	ENSMUSG00000107624			0.475176	0.923559	2.9342	21.5173	1.05371e-07	3.28975e-06	8.56632	1.9969	ZT6	ZT18
627	ENSMUSG00000021228	Acot3	acyl-CoA thioesterase 3	-1.674	1.30368	-0.881068	21.516	1.05454e-07	3.28975e-06	1.85471	3.96498	ZT10	ZT18
628	ENSMUSG00000032388	Spg21	SPG21, maspardin	-0.0803133	0.304447	6.62859	21.5051	1.0611e-07	3.30496e-06	24.789	0.756395	ZT6	ZT18
629	ENSMUSG00000030180	Kdm5a	lysine (K)-specific demethylase 5A	0.0708806	0.207015	6.79164	21.475	1.07956e-07	3.35597e-06	34.2596	0.551944	ZT6	ZT18
630	ENSMUSG00000038780	Smurf1	SMAD specific E3 ubiquitin protein ligase 1	0.198052	-0.121454	5.80295	21.4728	1.08091e-07	3.35597e-06	9.57081	0.459754	ZT22	ZT10
631	ENSMUSG00000019790	Stxbp5	syntaxin binding protein 5 (tomosyn)	0.036132	-0.181624	5.6242	21.4678	1.08399e-07	3.36019e-06	7.11582	0.305677	ZT18	ZT10
632	ENSMUSG00000046794	Ppp1r3b	protein phosphatase 1, regulatory (inhibitor) subunit 3B	0.16356	-1.01039	9.06611	21.4348	1.1047e-07	3.41898e-06	1054.79	1.86804	ZT18	ZT6
633	ENSMUSG00000032902	Slc16a1	solute carrier family 16 (monocarboxylic acid transporters), member 1	0.576879	0.0415927	8.53994	21.4074	1.12218e-07	3.46758e-06	324.522	0.956566	ZT22	ZT10
634	ENSMUSG00000006205	Htra1	HtrA serine peptidase 1	0.261704	-0.267688	6.14314	21.3876	1.13497e-07	3.50158e-06	14.3563	0.785503	ZT18	ZT10
635	ENSMUSG00000033618	Map3k13	mitogen-activated protein kinase kinase kinase 13	0.619795	-0.448776	0.571678	21.3649	1.14986e-07	3.54193e-06	1.64223	1.56055	ZT22	ZT10
636	ENSMUSG00000026134	Prim2	DNA primase, p58 subunit	0.662928	-0.00902132	2.55971	21.3008	1.19297e-07	3.6538e-06	2.26331	1.14003	ZT22	ZT10
637	ENSMUSG00000030752	Kdm8	lysine (K)-specific demethylase 8	0.072562	-0.586083	2.07408	21.3002	1.19338e-07	3.6538e-06	2.54531	1.09073	ZT22	ZT6
638	ENSMUSG00000024219	Anks1	ankyrin repeat and SAM domain containing 1	0.143719	-0.467716	6.09732	21.2999	1.19362e-07	3.6538e-06	30.1738	0.914547	ZT22	ZT6
639	ENSMUSG00000033059	Pygb	brain glycogen phosphorylase	-0.0179144	0.316086	7.88747	21.2998	1.19365e-07	3.6538e-06	59.6481	0.777691	ZT6	ZT18
640	ENSMUSG00000032477	Cdc25a	cell division cycle 25A	-0.130344	0.565259	3.26869	21.2864	1.2029e-07	3.67635e-06	8.7003	1.25551	ZT6	ZT18
641	ENSMUSG00000052331	Ankrd44	ankyrin repeat domain 44	0.186324	-0.251132	5.62624	21.2562	1.22394e-07	3.73484e-06	8.69847	0.567828	ZT22	ZT10
642	ENSMUSG00000021215	Net1	neuroepithelial cell transforming gene 1	-0.828648	0.440142	6.4382	21.2446	1.23219e-07	3.75415e-06	65.9938	1.92862	ZT10	ZT22
643	ENSMUSG00000038828	Tmem214	transmembrane protein 214	0.0036685	0.280787	5.26653	21.2303	1.24237e-07	3.77928e-06	12.1475	0.705322	ZT6	ZT18
644	ENSMUSG00000021870	Slmap	sarcolemma associated protein	-0.187557	-0.254037	7.07696	21.2018	1.26287e-07	3.83566e-06	38.1225	0.372976	ZT18	ZT6
645	ENSMUSG00000058706	0610030E20Rik	RIKEN cDNA 0610030E20 gene	-0.213016	-0.351314	4.5642	21.1963	1.26686e-07	3.84183e-06	8.70012	0.57205	ZT18	ZT6
646	ENSMUSG00000039043	Arpin	actin-related protein 2/3 complex inhibitor	0.0469815	0.364812	4.01844	21.1516	1.29991e-07	3.93595e-06	8.58925	0.899267	ZT6	ZT18
647	ENSMUSG00000102370			0.0345675	0.901634	0.0836876	21.1419	1.30726e-07	3.95208e-06	2.37027	1.94415	ZT6	ZT18
648	ENSMUSG00000029314	Gpat3	glycerol-3-phosphate acyltransferase 3	-0.50013	0.431323	5.83344	21.1306	1.31575e-07	3.97162e-06	11.5537	1.6295	ZT10	ZT18
649	ENSMUSG00000022426	Josd1	Josephin domain containing 1	-0.296962	0.21473	5.45957	21.0778	1.3565e-07	4.08831e-06	28.8259	0.897053	ZT6	ZT22
650	ENSMUSG00000035828	Pim3	proviral integration site 3	-0.145965	0.669038	5.75495	21.064	1.36732e-07	4.11459e-06	31.9822	1.42708	ZT6	ZT18
651	ENSMUSG00000020074	Ccar1	cell division cycle and apoptosis regulator 1	-0.389044	-0.127969	5.64791	21.0439	1.38325e-07	4.15612e-06	14.5443	0.544111	ZT10	ZT22
652	ENSMUSG00000034110	Kctd7	potassium channel tetramerisation domain containing 7	0.412527	-0.381413	2.82566	21.0381	1.38793e-07	4.16379e-06	4.1103	1.10542	ZT22	ZT10
653	ENSMUSG00000041417	Pik3r1	phosphoinositide-3-kinase regulatory subunit 1	-0.262742	-0.657521	8.59775	21.0337	1.39146e-07	4.16799e-06	248.225	1.17015	ZT18	ZT6
654	ENSMUSG00000015335	Zdhhc12	zinc finger, DHHC domain containing 12	0.0518566	0.525128	2.0763	21.0029	1.4164e-07	4.23622e-06	1.9504	1.21114	ZT6	ZT18
655	ENSMUSG00000040599	Mis12	MIS12 kinetochore complex component	0.0850476	-0.251161	4.178	20.9924	1.42506e-07	4.25561e-06	4.33779	0.514505	ZT18	ZT10
656	ENSMUSG00000032942	Ucp3	uncoupling protein 3 (mitochondrial, proton carrier)	-0.0211525	0.591023	6.40441	20.9579	1.45379e-07	4.33478e-06	96.697	1.33609	ZT6	ZT18
657	ENSMUSG00000043421	Hilpda	hypoxia inducible lipid droplet associated	0.407549	-0.472619	2.58275	20.9536	1.45739e-07	4.33889e-06	4.02145	1.32493	ZT22	ZT6
658	ENSMUSG00000032598	Nckipsd	NCK interacting protein with SH3 domain	0.254539	-0.234256	3.44161	20.9305	1.47698e-07	4.38879e-06	2.88763	0.675728	ZT22	ZT10
659	ENSMUSG00000052684	Jun	jun proto-oncogene	0.175959	-0.609965	5.03903	20.9286	1.47863e-07	4.38879e-06	10.024	1.12947	ZT18	ZT10
660	ENSMUSG00000022550	Adck5	aarF domain containing kinase 5	0.307055	0.558818	2.51896	20.903	1.50071e-07	4.44757e-06	2.58568	1.27719	ZT6	ZT18
661	ENSMUSG00000014763	Fam120b	family with sequence similarity 120, member B	-0.0872693	-0.254747	5.22222	20.8869	1.51482e-07	4.48259e-06	6.93009	0.383212	ZT18	ZT6
662	ENSMUSG00000087232			-0.283467	2.00823	-1.06985	20.8815	1.5195e-07	4.48964e-06	1.97785	4.70244	ZT6	ZT18
663	ENSMUSG00000047205	Dusp18	dual specificity phosphatase 18	-0.291863	0.324676	3.67609	20.8695	1.53009e-07	4.51412e-06	6.54588	0.967981	ZT6	ZT22
664	ENSMUSG00000037379	Spon2	spondin 2, extracellular matrix protein	1.58311	-0.0250773	1.76984	20.8546	1.54337e-07	4.54643e-06	1.2388	2.5546	ZT22	ZT10
665	ENSMUSG00000038025	Phf2	PHD finger protein 2	0.276049	-0.311487	5.14149	20.8444	1.55255e-07	4.56661e-06	16.07	0.849348	ZT18	ZT10
666	ENSMUSG00000020137	Thap2	THAP domain containing, apoptosis associated protein 2	-0.0963585	-0.341461	4.21381	20.8303	1.56532e-07	4.59723e-06	10.0684	0.565153	ZT18	ZT6
667	ENSMUSG00000086529	Acss2os	acyl-CoA synthetase short-chain family member 2, opposite strand	0.410246	-1.2973	1.2777	20.8172	1.57729e-07	4.62545e-06	5.14632	2.681	ZT22	ZT6
668	ENSMUSG00000031488	Rab11fip1	RAB11 family interacting protein 1 (class I)	0.19703	-0.390847	2.97212	20.7792	1.61246e-07	4.72151e-06	2.32043	0.840725	ZT18	ZT10
669	ENSMUSG00000074811	Hps6	HPS6, biogenesis of lysosomal organelles complex 2 subunit 3	0.0826583	-0.375783	3.12564	20.6996	1.68874e-07	4.93747e-06	3.22152	0.76277	ZT18	ZT10
670	ENSMUSG00000067878	Map7d3	MAP7 domain containing 3	0.211633	0.814838	2.00525	20.6599	1.7282e-07	5.04532e-06	2.29374	1.76615	ZT6	ZT18
671	ENSMUSG00000025580	Eif4a3	eukaryotic translation initiation factor 4A3	-0.00708626	0.220054	5.22226	20.6511	1.73708e-07	5.06367e-06	11.7944	0.578658	ZT6	ZT18
672	ENSMUSG00000040945	Rcc2	regulator of chromosome condensation 2	-0.103189	0.19649	5.27578	20.6361	1.75238e-07	5.0917e-06	7.73789	0.541184	ZT6	ZT18
673	ENSMUSG00000006262	Mob1b	MOB kinase activator 1B	-0.0557154	0.295106	6.16639	20.6351	1.75334e-07	5.0917e-06	39.1281	0.720661	ZT6	ZT18
674	ENSMUSG00000027361	Gabpb1	GA repeat binding protein, beta 1	0.100855	-0.282563	3.70157	20.634	1.7545e-07	5.0917e-06	2.76991	0.472785	ZT22	ZT10
675	ENSMUSG00000003032	Klf4	Kruppel-like factor 4 (gut)	0.0901642	0.658644	4.07884	20.5837	1.80668e-07	5.23535e-06	8.10624	1.42444	ZT6	ZT18
676	ENSMUSG00000037013	Ss18	SS18, nBAF chromatin remodeling complex subunit	0.0603532	-0.167894	5.61633	20.5741	1.81675e-07	5.25675e-06	7.45414	0.27044	ZT22	ZT10
677	ENSMUSG00000026245	Farsb	phenylalanyl-tRNA synthetase, beta subunit	0.271227	-0.131673	5.75266	20.5663	1.82509e-07	5.27308e-06	19.7139	0.603307	ZT22	ZT10
678	ENSMUSG00000050556	Kcnb1	potassium voltage gated channel, Shab-related subfamily, member 1	0.517457	-0.446076	7.21988	20.5468	1.84599e-07	5.32559e-06	166.354	1.33395	ZT22	ZT10
679	ENSMUSG00000092867	Mir3058	microRNA 3058	1.26397	-1.2767	-0.547367	20.5294	1.86476e-07	5.37184e-06	0.729785	3.25482	ZT22	ZT10
680	ENSMUSG00000055675	Kbtbd11	kelch repeat and BTB (POZ) domain containing 11	0.0393354	-0.31801	5.99919	20.4971	1.90023e-07	5.46597e-06	28.1497	0.497769	ZT18	ZT6
681	ENSMUSG00000031928	Mre11a	MRE11A homolog A, double strand break repair nuclease	0.14425	-0.194866	4.30405	20.4931	1.90474e-07	5.4709e-06	4.06161	0.437349	ZT22	ZT10
682	ENSMUSG00000024350	Dnajc18	DnaJ heat shock protein family (Hsp40) member C18	0.336931	0.319901	4.24163	20.4567	1.94563e-07	5.58013e-06	6.88348	0.800111	ZT6	ZT18
683	ENSMUSG00000063406	Tmed5	transmembrane p24 trafficking protein 5	-0.526184	0.0658407	7.771	20.4504	1.95284e-07	5.5926e-06	193.061	0.985701	ZT10	ZT22
684	ENSMUSG00000037795	N4bp2	NEDD4 binding protein 2	-0.102158	0.438215	4.1073	20.4149	1.9938e-07	5.70157e-06	13.3476	1.18214	ZT6	ZT22
685	ENSMUSG00000001473	Tubb6	tubulin, beta 6 class V	0.490081	-0.189428	4.58597	20.4108	1.99854e-07	5.70679e-06	9.00671	1.02049	ZT22	ZT10
686	ENSMUSG00000051721	Wdcp	WD repeat and coiled coil containing	0.0604466	-0.372634	2.93589	20.3923	2.02029e-07	5.76047e-06	4.74404	0.91789	ZT18	ZT10
687	ENSMUSG00000079654	Prrt4	proline-rich transmembrane protein 4	1.20113	-0.834307	1.37596	20.3794	2.03563e-07	5.79578e-06	2.01424	3.24439	ZT22	ZT10
688	ENSMUSG00000046027	Stard5	StAR-related lipid transfer (START) domain containing 5	-0.0687045	-0.405266	4.74148	20.3663	2.05137e-07	5.83208e-06	9.39705	0.677093	ZT18	ZT6
689	ENSMUSG00000016918	Sulf1	sulfatase 1	0.0706266	-0.470926	5.36088	20.3574	2.06203e-07	5.8539e-06	7.08659	0.9245	ZT18	ZT10
690	ENSMUSG00000020612	Prkar1a	protein kinase, cAMP dependent regulatory, type I, alpha	-0.19245	0.155654	7.29638	20.332	2.09295e-07	5.92656e-06	47.1386	0.524173	ZT10	ZT18
691	ENSMUSG00000017707	Serinc3	serine incorporator 3	-0.276701	-0.31245	8.56452	20.3314	2.09369e-07	5.92656e-06	68.3404	0.518802	ZT18	ZT6
692	ENSMUSG00000099843			-0.131752	-0.483227	2.41774	20.325	2.10161e-07	5.94038e-06	4.05356	0.825156	ZT18	ZT6
693	ENSMUSG00000010609	Psen2	presenilin 2	-0.0821671	0.311983	4.84619	20.3025	2.12951e-07	6.01057e-06	6.52834	0.81871	ZT6	ZT22
694	ENSMUSG00000031489	Adrb3	adrenergic receptor, beta 3	0.400093	-0.339332	7.65154	20.295	2.13888e-07	6.02831e-06	68.9704	1.01838	ZT22	ZT10
695	ENSMUSG00000054237	Fra10ac1	FRA10AC1 homolog (human)	0.0445651	-0.234341	3.49778	20.2846	2.15197e-07	6.05269e-06	3.1118	0.381403	ZT18	ZT10
696	ENSMUSG00000034647	Ankrd12	ankyrin repeat domain 12	-0.238256	0.275691	5.48172	20.2832	2.15372e-07	6.05269e-06	16.3393	0.869836	ZT6	ZT22
697	ENSMUSG00000062198	2700097O09Rik	RIKEN cDNA 2700097O09 gene	-0.165854	0.309716	3.19141	20.2621	2.18053e-07	6.11926e-06	5.5299	0.764026	ZT6	ZT18
698	ENSMUSG00000015750	Aph1a	aph1 homolog A, gamma secretase subunit	-0.28119	0.0987641	4.08955	20.2483	2.19822e-07	6.16007e-06	8.93549	0.593626	ZT10	ZT22
699	ENSMUSG00000085211			-0.34771	0.655029	3.41643	20.2367	2.21332e-07	6.19349e-06	3.66384	1.78153	ZT6	ZT22
700	ENSMUSG00000000732	Icosl	icos ligand	-0.189988	-0.627933	3.75857	20.2331	2.218e-07	6.19773e-06	1.83406	1.1402	ZT18	ZT6
701	ENSMUSG00000021257	Angel1	angel homolog 1	0.41705	-0.282276	2.34564	20.2258	2.22754e-07	6.21551e-06	2.12891	1.00303	ZT22	ZT10
702	ENSMUSG00000103313			-0.22262	0.648992	2.25228	20.2158	2.24057e-07	6.24296e-06	4.69738	1.46438	ZT6	ZT18
703	ENSMUSG00000051314	Ffar2	free fatty acid receptor 2	-0.56068	0.915093	3.28531	20.2065	2.25292e-07	6.26217e-06	1.61847	2.16697	ZT6	ZT22
704	ENSMUSG00000029036	Atad3a	ATPase family, AAA domain containing 3A	-0.156489	0.208786	6.05587	20.2057	2.25387e-07	6.26217e-06	31.7642	0.572944	ZT10	ZT18
705	ENSMUSG00000108709	4933431G14Rik	RIKEN cDNA 4933431G14 gene	0.204014	1.48158	-0.220519	20.1865	2.27949e-07	6.32322e-06	2.04353	3.1183	ZT6	ZT18
706	ENSMUSG00000041926	Rnpep	arginyl aminopeptidase (aminopeptidase B)	0.245367	-0.0945237	5.2696	20.1844	2.28231e-07	6.32322e-06	9.6079	0.528213	ZT22	ZT10
707	ENSMUSG00000063931	Pepd	peptidase D	-0.531884	0.0780097	6.38572	20.178	2.29093e-07	6.33812e-06	48.2832	1.00509	ZT10	ZT22
708	ENSMUSG00000031826	Usp10	ubiquitin specific peptidase 10	0.187479	-0.384281	5.98272	20.1493	2.32984e-07	6.43668e-06	21.3305	0.78673	ZT22	ZT6
709	ENSMUSG00000027433	Xrn2	5'-3' exoribonuclease 2	-0.120661	0.164245	6.3393	20.0911	2.41114e-07	6.6519e-06	18.7198	0.476672	ZT10	ZT18
710	ENSMUSG00000023259	Slc26a6	solute carrier family 26, member 6	0.120544	-0.339215	3.35442	20.0854	2.41918e-07	6.66467e-06	4.06592	0.660635	ZT18	ZT10
711	ENSMUSG00000020102	Slc16a7	solute carrier family 16 (monocarboxylic acid transporters), member 7	-0.258146	0.436879	5.28762	20.0784	2.42912e-07	6.68265e-06	28.6758	1.11316	ZT10	ZT18
712	ENSMUSG00000046079	Lrrc8d	leucine rich repeat containing 8D	0.113818	0.386642	5.18421	20.065	2.4485e-07	6.72649e-06	14.4651	0.91435	ZT6	ZT18
713	ENSMUSG00000058240	Cryzl1	crystallin, zeta (quinone reductase)-like 1	-0.143882	0.172193	4.9762	20.043	2.48039e-07	6.80456e-06	9.01894	0.47624	ZT6	ZT18
714	ENSMUSG00000081933			-0.950761	1.95466	-1.30592	20.0338	2.4939e-07	6.83203e-06	1.35233	4.75853	ZT6	ZT22
715	ENSMUSG00000011254	Thg1l	tRNA-histidine guanylyltransferase 1-like (S. cerevisiae)	0.310954	-0.283981	3.24207	20.0223	2.51076e-07	6.8686e-06	5.76898	0.812895	ZT22	ZT10
716	ENSMUSG00000028890	Mtf1	metal response element binding transcription factor 1	0.156201	-0.216347	4.45307	20.008	2.53212e-07	6.91737e-06	6.40865	0.509792	ZT22	ZT10
717	ENSMUSG00000028214	Gem	GTP binding protein (gene overexpressed in skeletal muscle)	0.618668	1.09624	1.88149	19.9912	2.5573e-07	6.96687e-06	2.18254	2.24313	ZT6	ZT18
718	ENSMUSG00000034612	Chst11	carbohydrate sulfotransferase 11	0.0807064	0.514814	4.22135	19.9912	2.55737e-07	6.96687e-06	16.8834	1.15372	ZT6	ZT18
719	ENSMUSG00000010048	Ifrd2	interferon-related developmental regulator 2	-0.36189	0.14181	4.41174	19.9814	2.57209e-07	6.99723e-06	10.4505	0.769599	ZT10	ZT22
720	ENSMUSG00000006920	Ezh1	enhancer of zeste 1 polycomb repressive complex 2 subunit	-0.069175	0.235529	6.03284	19.9439	2.62973e-07	7.12989e-06	18.2998	0.60496	ZT6	ZT18
721	ENSMUSG00000047712	Ust	uronyl-2-sulfotransferase	0.517077	-0.272834	3.56786	19.9435	2.63028e-07	7.12989e-06	5.25852	1.1876	ZT22	ZT10
722	ENSMUSG00000001576	Ergic1	endoplasmic reticulum-golgi intermediate compartment (ERGIC) 1	0.511314	-0.101507	7.00758	19.9406	2.6348e-07	7.12989e-06	69.049	0.991616	ZT22	ZT10
723	ENSMUSG00000044813	Shb	src homology 2 domain-containing transforming protein B	-0.329438	0.304016	3.33727	19.9402	2.63543e-07	7.12989e-06	7.53468	0.877357	ZT10	ZT18
724	ENSMUSG00000025993	Slc40a1	solute carrier family 40 (iron-regulated transporter), member 1	-0.138246	0.68221	4.17291	19.9209	2.66569e-07	7.20177e-06	27.4324	1.58865	ZT6	ZT22
725	ENSMUSG00000027942	1700094D03Rik	RIKEN cDNA 1700094D03 gene	-0.0601023	0.188308	5.59664	19.9183	2.6698e-07	7.20293e-06	11.9769	0.515813	ZT6	ZT18
726	ENSMUSG00000042063	Zfp386	zinc finger protein 386 (Kruppel-like)	-0.139497	0.228981	5.29475	19.9113	2.68089e-07	7.21668e-06	13.5327	0.602142	ZT10	ZT18
727	ENSMUSG00000042599	Kdm7a	lysine (K)-specific demethylase 7A	-0.0983922	-0.340886	6.86612	19.9104	2.68227e-07	7.21668e-06	33.1889	0.545661	ZT18	ZT6
728	ENSMUSG00000060860	Ube2s	ubiquitin-conjugating enzyme E2S	-0.075996	0.371643	3.13283	19.9051	2.69065e-07	7.22928e-06	4.0049	0.88852	ZT6	ZT18
729	ENSMUSG00000038515	Grtp1	GH regulated TBC protein 1	0.470844	0.213643	3.79739	19.8782	2.73378e-07	7.33508e-06	7.71157	0.729711	ZT6	ZT10
730	ENSMUSG00000017664	Slc35c2	solute carrier family 35, member C2	0.140657	0.33555	4.25226	19.8649	2.7554e-07	7.37612e-06	6.03266	0.832341	ZT6	ZT18
731	ENSMUSG00000046312	AI464131	expressed sequence AI464131	-0.186469	-0.494142	5.28572	19.8642	2.75662e-07	7.37612e-06	21.8481	0.852713	ZT18	ZT10
732	ENSMUSG00000029699	Ssc4d	scavenger receptor cysteine rich family, 4 domains	0.0985452	0.756783	1.90303	19.8135	2.84051e-07	7.59023e-06	3.10261	1.68974	ZT6	ZT18
733	ENSMUSG00000034173	Zbed5	zinc finger, BED type containing 5	0.195898	0.928592	0.828435	19.791	2.87868e-07	7.68172e-06	1.43997	2.067	ZT6	ZT18
734	ENSMUSG00000036002	Fam214b	family with sequence similarity 214, member B	-0.0527467	0.311713	4.64022	19.758	2.93559e-07	7.82291e-06	9.94761	0.782264	ZT6	ZT22
735	ENSMUSG00000024764	Naa40	N(alpha)-acetyltransferase 40, NatD catalytic subunit	0.0757303	0.283472	4.63567	19.7046	3.02997e-07	8.06343e-06	12.5232	0.719736	ZT6	ZT18
736	ENSMUSG00000029513	Prkab1	protein kinase, AMP-activated, beta 1 non-catalytic subunit	0.161314	-0.377028	5.21757	19.6877	3.0605e-07	8.1336e-06	24.0468	0.802041	ZT22	ZT6
737	ENSMUSG00000024170	Telo2	telomere maintenance 2	0.37894	-0.0511399	4.05073	19.6663	3.09969e-07	8.22657e-06	5.56659	0.715227	ZT22	ZT10
738	ENSMUSG00000002486	Tchp	trichoplein, keratin filament binding	0.239944	-0.432219	2.73761	19.652	3.12604e-07	8.2827e-06	2.71986	1.0171	ZT18	ZT10
739	ENSMUSG00000034744	Nagk	N-acetylglucosamine kinase	-0.172132	0.219881	4.81428	19.6503	3.1293e-07	8.2827e-06	5.74931	0.609021	ZT6	ZT22
740	ENSMUSG00000020453	Patz1	POZ (BTB) and AT hook containing zinc finger 1	-0.0010787	0.479705	3.1626	19.6377	3.15279e-07	8.33359e-06	4.24453	1.10838	ZT6	ZT22
741	ENSMUSG00000037674	Rfx7	regulatory factor X, 7	0.053921	0.34819	4.61846	19.6252	3.17629e-07	8.38438e-06	12.4543	0.851769	ZT6	ZT18
742	ENSMUSG00000040455	Usp45	ubiquitin specific petidase 45	0.0392915	-0.194132	5.35374	19.6167	3.19247e-07	8.41572e-06	7.50674	0.280182	ZT18	ZT10
743	ENSMUSG00000019338	Zfp687	zinc finger protein 687	0.0515562	0.300384	4.15736	19.6076	3.20976e-07	8.44615e-06	6.83236	0.772149	ZT6	ZT18
744	ENSMUSG00000002319	Ipo4	importin 4	-0.198036	0.123869	5.25023	19.6061	3.21265e-07	8.44615e-06	6.84833	0.510571	ZT6	ZT22
745	ENSMUSG00000028933	Xrcc2	X-ray repair complementing defective repair in Chinese hamster cells 2	0.18403	-0.375864	2.76022	19.5942	3.23548e-07	8.49477e-06	2.63547	0.830423	ZT22	ZT6
746	ENSMUSG00000038346	Zfp384	zinc finger protein 384	0.0117204	0.281909	4.38774	19.5822	3.25865e-07	8.54413e-06	9.04475	0.742178	ZT6	ZT22
747	ENSMUSG00000033096	Apmap	adipocyte plasma membrane associated protein	-0.50134	0.097197	7.68494	19.5762	3.27024e-07	8.56304e-06	149.483	0.970601	ZT10	ZT22
748	ENSMUSG00000002342	Tmem161a	transmembrane protein 161A	0.264815	-0.0958961	4.54812	19.5647	3.29266e-07	8.61021e-06	6.76948	0.561645	ZT22	ZT10
749	ENSMUSG00000032010	Usp2	ubiquitin specific peptidase 2	-1.15935	-0.405106	3.959	19.5624	3.29723e-07	8.61067e-06	16.1516	1.65975	ZT10	ZT22
750	ENSMUSG00000045411	2410002F23Rik	RIKEN cDNA 2410002F23 gene	-0.0476595	0.394824	3.70045	19.5557	3.31041e-07	8.63356e-06	4.38603	0.944548	ZT6	ZT18
751	ENSMUSG00000009828	Ick	intestinal cell kinase	0.176418	-0.179591	4.96661	19.4608	3.5031e-07	9.12392e-06	9.10973	0.479916	ZT18	ZT10
752	ENSMUSG00000028080	Lrba	LPS-responsive beige-like anchor	-0.175979	0.046453	7.06918	19.4235	3.58175e-07	9.31636e-06	31.3455	0.366244	ZT10	ZT22
753	ENSMUSG00000079111	Kdelr2	KDEL (Lys-Asp-Glu-Leu) endoplasmic reticulum protein retention receptor 2	-0.0918543	0.159173	5.39746	19.4022	3.62768e-07	9.4233e-06	8.84929	0.460895	ZT6	ZT18
754	ENSMUSG00000044308	Ubr3	ubiquitin protein ligase E3 component n-recognin 3	-0.244764	0.0692206	7.78336	19.384	3.66742e-07	9.51138e-06	69.4106	0.508476	ZT10	ZT22
755	ENSMUSG00000032422	Snx14	sorting nexin 14	-0.00375316	0.286124	5.12931	19.3822	3.67132e-07	9.51138e-06	20.8625	0.698263	ZT6	ZT18
756	ENSMUSG00000005374	Tbl2	transducin (beta)-like 2	-0.232952	0.199956	5.09648	19.3491	3.74459e-07	9.68839e-06	9.12301	0.608723	ZT10	ZT22
757	ENSMUSG00000061046	Haghl	hydroxyacylglutathione hydrolase-like	-0.301618	0.318206	2.90406	19.3304	3.78669e-07	9.78437e-06	2.61666	1.11061	ZT10	ZT18
758	ENSMUSG00000031090	Nadsyn1	NAD synthetase 1	-0.114974	0.307808	3.48514	19.327	3.79453e-07	9.79168e-06	5.4636	0.780691	ZT10	ZT18
759	ENSMUSG00000078317	F8a	factor 8-associated gene A	0.143576	-0.385054	2.72692	19.3225	3.80477e-07	9.80517e-06	2.39181	0.676613	ZT22	ZT6
760	ENSMUSG00000061742	Slc22a12	solute carrier family 22 (organic anion/cation transporter), member 12	-2.35949	-3.37819	0.993688	19.3036	3.84801e-07	9.90356e-06	0.720372	5.55749	ZT18	ZT6
761	ENSMUSG00000034908	Sidt2	SID1 transmembrane family, member 2	-0.38453	0.0105991	6.64285	19.2997	3.85695e-07	9.91354e-06	32.2675	0.685576	ZT10	ZT22
762	ENSMUSG00000108353			0.487889	1.23657	-0.066361	19.2968	3.86375e-07	9.91797e-06	1.29914	2.58193	ZT6	ZT18
763	ENSMUSG00000024899	Papss2	3'-phosphoadenosine 5'-phosphosulfate synthase 2	-0.470549	-0.518224	5.32137	19.2835	3.89451e-07	9.98383e-06	13.9885	0.927621	ZT18	ZT6
764	ENSMUSG00000010936	Vac14	Vac14 homolog (S. cerevisiae)	0.151501	-0.332746	5.58103	19.2498	3.97393e-07	1.01741e-05	13.3131	0.611409	ZT22	ZT6
765	ENSMUSG00000026773	Pfkfb3	6-phosphofructo-2-kinase/fructose-2,6-biphosphatase 3	-0.241107	0.55802	8.24479	19.2332	4.01361e-07	1.02622e-05	281.926	1.48665	ZT6	ZT22
766	ENSMUSG00000099083	Atf7	activating transcription factor 7	0.11215	-0.354138	5.1526	19.2091	4.072e-07	1.03848e-05	14.7395	0.772569	ZT18	ZT10
767	ENSMUSG00000035572	Dcaf10	DDB1 and CUL4 associated factor 10	-0.23383	0.110793	5.44074	19.2091	4.07217e-07	1.03848e-05	13.5383	0.545896	ZT6	ZT22
768	ENSMUSG00000035107	Dcbld2	discoidin, CUB and LCCL domain containing 2	0.176145	-0.227175	5.34851	19.1482	4.22359e-07	1.07569e-05	6.19661	0.517343	ZT22	ZT10
769	ENSMUSG00000054013	Tmem179	transmembrane protein 179	0.377483	-0.53987	5.76719	19.1124	4.31551e-07	1.09768e-05	28.7291	1.41319	ZT18	ZT10
770	ENSMUSG00000024212	Mllt1	myeloid/lymphoid or mixed-lineage leukemia; translocated to, 1	0.243478	-0.264081	4.69315	19.1071	4.32917e-07	1.09972e-05	9.90926	0.698518	ZT22	ZT10
771	ENSMUSG00000024575	Pde6a	phosphodiesterase 6A, cGMP-specific, rod, alpha	1.01342	1.2712	-0.539386	19.0964	4.35718e-07	1.1054e-05	1.99061	2.86768	ZT6	ZT18
772	ENSMUSG00000056268	Dennd1b	DENN/MADD domain containing 1B	-0.0186334	-0.292161	5.83369	19.0829	4.39273e-07	1.11298e-05	10.8387	0.451944	ZT18	ZT6
773	ENSMUSG00000053580	Tanc2	tetratricopeptide repeat, ankyrin repeat and coiled-coil containing 2	0.555932	-0.0883974	5.21288	19.0718	4.42193e-07	1.11893e-05	8.12962	0.999625	ZT22	ZT10
774	ENSMUSG00000032705	Exd2	exonuclease 3'-5' domain containing 2	0.204383	-0.180328	4.42368	19.0585	4.45767e-07	1.12651e-05	7.0765	0.534466	ZT22	ZT10
775	ENSMUSG00000016559	H3f3b	H3 histone, family 3B	0.0248541	0.307794	6.91489	19.0426	4.50038e-07	1.13584e-05	31.8222	0.759741	ZT6	ZT18
776	ENSMUSG00000040485	Lrrc52	leucine rich repeat containing 52	-0.62477	1.79498	-1.05618	19.773	4.53574e-07	1.14329e-05	1.47538	3.9108	ZT6	ZT18
777	ENSMUSG00000048537	Phldb1	pleckstrin homology like domain, family B, member 1	0.0926659	-0.357203	7.23707	19.0136	4.57966e-07	1.15287e-05	29.579	0.932524	ZT18	ZT10
778	ENSMUSG00000068036	Afdn	afadin, adherens junction formation factor	0.0932709	-0.275334	7.28676	18.9523	4.75198e-07	1.19444e-05	43.366	0.527165	ZT18	ZT10
779	ENSMUSG00000021068	Nin	ninein	0.335052	-0.1223	5.75417	18.9505	4.75698e-07	1.19444e-05	8.33387	0.705418	ZT22	ZT10
780	ENSMUSG00000000628	Hk2	hexokinase 2	0.127543	-0.5801	9.12977	18.912	4.86899e-07	1.22053e-05	572.53	1.2339	ZT22	ZT6
781	ENSMUSG00000022391	Rangap1	RAN GTPase activating protein 1	0.113106	-0.259762	5.49473	18.9105	4.8734e-07	1.22053e-05	11.9242	0.56626	ZT18	ZT10
782	ENSMUSG00000104125			0.185967	-0.450179	3.51423	18.9022	4.89779e-07	1.22507e-05	4.30275	0.83403	ZT22	ZT6
783	ENSMUSG00000032316	Clk3	CDC-like kinase 3	-0.350347	-0.0219576	5.18999	18.8643	5.01108e-07	1.25181e-05	11.9287	0.582269	ZT10	ZT22
784	ENSMUSG00000024206	Rfx2	regulatory factor X, 2 (influences HLA class II expression)	0.541885	-0.310559	2.58116	18.8505	5.05302e-07	1.26068e-05	2.64797	1.28957	ZT22	ZT10
785	ENSMUSG00000030793	Pycard	PYD and CARD domain containing	0.226721	0.660657	3.04345	18.8484	5.05957e-07	1.2607e-05	2.46105	1.47007	ZT6	ZT18
786	ENSMUSG00000030087	Klf15	Kruppel-like factor 15	-1.07879	0.296589	5.19158	18.8218	5.1416e-07	1.27951e-05	36.6402	2.4311	ZT6	ZT22
787	ENSMUSG00000027465	Tbc1d20	TBC1 domain family, member 20	-0.506545	0.205347	7.30204	18.8151	5.1622e-07	1.28301e-05	122.17	1.20274	ZT6	ZT22
788	ENSMUSG00000027176	Cstf3	cleavage stimulation factor, 3' pre-RNA, subunit 3	0.0233474	-0.358044	4.03551	18.7864	5.25263e-07	1.30382e-05	4.50942	0.59922	ZT18	ZT6
789	ENSMUSG00000068742	Cry2	cryptochrome 2 (photolyase-like)	-0.103879	-0.413816	5.71341	18.7742	5.29175e-07	1.31187e-05	14.7345	0.655386	ZT18	ZT10
790	ENSMUSG00000021681	Aggf1	angiogenic factor with G patch and FHA domains 1	-0.247701	0.0864269	5.05856	18.7616	5.33226e-07	1.32024e-05	11.0127	0.519031	ZT10	ZT22
791	ENSMUSG00000012076	Brms1l	breast cancer metastasis-suppressor 1-like	0.112551	-0.188812	4.03974	18.742	5.3957e-07	1.33426e-05	3.28957	0.360729	ZT22	ZT10
792	ENSMUSG00000028261	Ndufaf4	NADH dehydrogenase (ubiquinone) 1 alpha subcomplex, assembly factor 4	-0.00906432	-0.323322	5.74527	18.7339	5.42244e-07	1.33874e-05	26.6569	0.531063	ZT22	ZT6
793	ENSMUSG00000037110	Ralgapa2	Ral GTPase activating protein, alpha subunit 2 (catalytic)	-0.0469609	-0.300995	8.29278	18.7323	5.4275e-07	1.33874e-05	132.724	0.576066	ZT18	ZT10
794	ENSMUSG00000027763	Mbnl1	muscleblind like splicing factor 1	0.14401	-0.179391	8.95191	18.7039	5.52193e-07	1.36009e-05	105.38	0.437789	ZT22	ZT10
795	ENSMUSG00000016477	E2f3	E2F transcription factor 3	0.0707081	0.418751	3.65482	18.702	5.52799e-07	1.36009e-05	5.57699	0.984495	ZT6	ZT18
796	ENSMUSG00000032536	Trak1	trafficking protein, kinesin binding 1	0.0637357	-0.329556	7.10722	18.6904	5.56717e-07	1.36801e-05	49.9319	0.570857	ZT18	ZT10
797	ENSMUSG00000022201	Zfr	zinc finger RNA binding protein	-0.0084488	-0.239979	6.9855	18.6875	5.57681e-07	1.36866e-05	24.7146	0.396562	ZT22	ZT6
798	ENSMUSG00000027905	Ddx20	DEAD (Asp-Glu-Ala-Asp) box polypeptide 20	0.0298706	-0.274186	4.04737	18.6222	5.80228e-07	1.42221e-05	3.33372	0.494775	ZT22	ZT6
799	ENSMUSG00000046897	Zfp740	zinc finger protein 740	0.144665	-0.156985	5.95412	18.6102	5.8447e-07	1.42984e-05	14.8521	0.429115	ZT18	ZT10
800	ENSMUSG00000000976	Heatr6	HEAT repeat containing 6	0.235562	-0.122857	4.64607	18.6093	5.84802e-07	1.42984e-05	5.53201	0.527122	ZT22	ZT10
801	ENSMUSG00000028427	Aqp7	aquaporin 7	0.0263709	0.354244	6.27257	18.5596	6.02719e-07	1.47181e-05	55.7293	0.90187	ZT6	ZT22
802	ENSMUSG00000037470	Uggt1	UDP-glucose glycoprotein glucosyltransferase 1	0.0128836	-0.183643	6.79605	18.5501	6.0621e-07	1.47849e-05	10.829	0.24667	ZT18	ZT10
803	ENSMUSG00000025921	Rdh10	retinol dehydrogenase 10 (all-trans)	0.0899698	-0.290912	3.94348	18.5242	6.15828e-07	1.50007e-05	5.65811	0.533714	ZT18	ZT10
804	ENSMUSG00000030282	Cmas	cytidine monophospho-N-acetylneuraminic acid synthetase	-0.111611	0.271249	4.39445	18.4957	6.266e-07	1.52441e-05	6.1075	0.682705	ZT6	ZT18
805	ENSMUSG00000091264	Smim13	small integral membrane protein 13	-0.125166	0.202919	4.30682	18.4733	6.35215e-07	1.54345e-05	6.45682	0.553956	ZT6	ZT22
806	ENSMUSG00000039741	Bahcc1	BAH domain and coiled-coil containing 1	0.0897342	-0.559072	4.07332	18.4527	6.43232e-07	1.56099e-05	8.08064	1.0543	ZT18	ZT10
807	ENSMUSG00000034021	Pds5b	PDS5 cohesin associated factor B	0.131384	-0.142755	5.75841	18.4485	6.44883e-07	1.56306e-05	12.3518	0.419765	ZT18	ZT10
808	ENSMUSG00000084819	Gm11967	predicted gene 11967	0.224284	-1.66552	-0.354948	18.4332	6.50925e-07	1.57575e-05	0.722453	3.53685	ZT18	ZT10
809	ENSMUSG00000070583	Fv1	Friend virus susceptibility 1	0.263623	-0.420017	2.20829	18.3963	6.65734e-07	1.60961e-05	3.7385	1.10801	ZT18	ZT10
810	ENSMUSG00000036353	P2ry12	purinergic receptor P2Y, G-protein coupled 12	0.124519	-0.56598	2.22857	18.3878	6.69183e-07	1.61574e-05	1.36884	0.974845	ZT18	ZT6
811	ENSMUSG00000047246	Hist1h2be	histone cluster 1, H2be	0.321147	-0.404401	3.4388	18.386	6.69921e-07	1.61574e-05	4.05923	0.945273	ZT22	ZT10
812	ENSMUSG00000109005			-0.491526	0.27522	2.79986	18.3605	6.80449e-07	1.63911e-05	3.3748	1.14543	ZT10	ZT22
813	ENSMUSG00000029518	Rab35	RAB35, member RAS oncogene family	0.00515127	0.258484	5.19138	18.3581	6.81429e-07	1.63945e-05	11.3884	0.653449	ZT6	ZT18
814	ENSMUSG00000020044	Timp3	tissue inhibitor of metalloproteinase 3	-0.371054	-0.466414	7.18073	18.3515	6.84175e-07	1.64404e-05	48.385	0.825615	ZT18	ZT6
815	ENSMUSG00000021418	Rpp40	ribonuclease P 40 subunit	0.227224	-0.278373	3.11524	18.3421	6.88105e-07	1.65145e-05	4.27898	0.66305	ZT22	ZT10
816	ENSMUSG00000071648	Rom1	rod outer segment membrane protein 1	-0.398059	0.262436	2.64288	18.33	6.93244e-07	1.66175e-05	4.84337	0.986001	ZT10	ZT22
817	ENSMUSG00000039485	Tspyl4	TSPY-like 4	0.233659	0.608619	2.23833	18.3232	6.96117e-07	1.66513e-05	3.19924	1.36588	ZT6	ZT18
818	ENSMUSG00000074472	Zfp872	zinc finger protein 872	0.561284	-0.693244	0.69664	18.3226	6.96359e-07	1.66513e-05	1.50492	1.65231	ZT22	ZT10
819	ENSMUSG00000066551	Hmgb1	high mobility group box 1	-0.261832	0.0475822	5.55227	18.313	7.00449e-07	1.67287e-05	11.9897	0.509439	ZT10	ZT22
820	ENSMUSG00000042787	Exog	endo/exonuclease (5'-3'), endonuclease G-like	0.289097	-0.39493	2.37115	18.2644	7.21574e-07	1.72122e-05	1.74537	0.904116	ZT22	ZT10
821	ENSMUSG00000042745	Id1	inhibitor of DNA binding 1	-0.123608	0.73997	3.99921	18.2526	7.26823e-07	1.73163e-05	20.1505	1.60176	ZT6	ZT18
822	ENSMUSG00000054519	Zfp867	zinc finger protein 867	0.299015	-0.100009	3.20734	18.2506	7.27724e-07	1.73166e-05	3.14977	0.607986	ZT22	ZT10
823	ENSMUSG00000030002	Dusp11	dual specificity phosphatase 11 (RNA/RNP complex 1-interacting)	-0.0724093	-0.220634	6.17132	18.241	7.31977e-07	1.73967e-05	12.5372	0.308121	ZT18	ZT6
824	ENSMUSG00000031714	Gab1	growth factor receptor bound protein 2-associated protein 1	-0.372385	-0.349773	4.57145	18.23	7.36959e-07	1.74938e-05	7.5181	0.576616	ZT18	ZT22
825	ENSMUSG00000085795	Zfp703	zinc finger protein 703	0.114567	0.571555	3.43417	18.2269	7.3834e-07	1.75054e-05	12.3796	1.35432	ZT6	ZT22
826	ENSMUSG00000031161	Hdac6	histone deacetylase 6	0.00982836	0.275509	4.41248	18.2113	7.45418e-07	1.76518e-05	10.9788	0.706763	ZT6	ZT18
827	ENSMUSG00000001467	Cyp51	cytochrome P450, family 51	0.366727	-0.568679	6.48146	18.1994	7.50864e-07	1.77454e-05	66.1196	1.59056	ZT22	ZT6
828	ENSMUSG00000109698			0.00432304	-0.948759	1.78541	18.1987	7.51187e-07	1.77454e-05	6.08388	1.72576	ZT18	ZT6
829	ENSMUSG00000046314	Stxbp6	syntaxin binding protein 6 (amisyn)	0.270187	-0.449494	2.77964	18.174	7.62639e-07	1.79942e-05	2.22805	0.918145	ZT22	ZT10
830	ENSMUSG00000026111	Unc50	unc-50 homolog (C. elegans)	-0.135791	0.172969	4.82717	18.1523	7.72844e-07	1.8213e-05	8.25785	0.475425	ZT6	ZT22
831	ENSMUSG00000005897	Nr2c1	nuclear receptor subfamily 2, group C, member 1	-0.261057	0.122279	3.81724	18.1362	7.80548e-07	1.83725e-05	5.17128	0.587462	ZT10	ZT22
832	ENSMUSG00000032050	Rdx	radixin	-0.0254552	-0.216285	7.60613	18.1341	7.81538e-07	1.83737e-05	32.6608	0.300959	ZT18	ZT6
833	ENSMUSG00000068115	Ninl	ninein-like	0.394476	-0.424548	3.19286	18.1187	7.8898e-07	1.85263e-05	8.54029	1.23898	ZT18	ZT10
834	ENSMUSG00000024007	Ppil1	peptidylprolyl isomerase (cyclophilin)-like 1	-0.121507	0.323088	3.50985	18.1102	7.9308e-07	1.86003e-05	7.26484	0.849896	ZT10	ZT18
835	ENSMUSG00000018537	Pcgf2	polycomb group ring finger 2	0.102468	0.516956	1.65273	18.0872	8.04362e-07	1.88423e-05	2.48145	1.19145	ZT6	ZT18
836	ENSMUSG00000031697	Orc6	origin recognition complex, subunit 6	0.0636955	0.287935	3.97526	18.0849	8.05477e-07	1.88458e-05	5.91698	0.714878	ZT6	ZT18
837	ENSMUSG00000037608	Bclaf1	BCL2-associated transcription factor 1	-0.0758449	0.193221	7.02824	18.0353	8.30431e-07	1.94065e-05	34.9736	0.534056	ZT6	ZT22
838	ENSMUSG00000029009	Mthfr	methylenetetrahydrofolate reductase	0.277957	-0.272604	5.45232	18.0192	8.3867e-07	1.95756e-05	14.1584	0.884974	ZT22	ZT6
839	ENSMUSG00000042348	Arl15	ADP-ribosylation factor-like 15	0.0507296	-0.250954	4.14124	17.9702	8.64349e-07	2.0151e-05	4.80639	0.514456	ZT18	ZT10
840	ENSMUSG00000085016	Gm11335	predicted gene 11335	-0.843251	0.996608	-1.17543	17.9563	8.71777e-07	2.02999e-05	1.08708	2.35872	ZT10	ZT18
841	ENSMUSG00000041957	Pkp2	plakophilin 2	0.614095	-0.119273	5.35629	17.9471	8.7672e-07	2.03908e-05	7.67547	1.20027	ZT22	ZT10
842	ENSMUSG00000020261	Slc36a1	solute carrier family 36 (proton/amino acid symporter), member 1	0.0614535	-0.361899	3.96649	17.9424	8.79289e-07	2.04262e-05	5.15992	0.743152	ZT18	ZT10
843	ENSMUSG00000053470	Kdm3a	lysine (K)-specific demethylase 3A	-0.0164594	0.272509	5.42118	17.9358	8.82831e-07	2.04842e-05	15.5271	0.666287	ZT6	ZT18
844	ENSMUSG00000047746	Fbxo40	F-box protein 40	-0.560127	-1.28982	0.792583	17.9252	8.88637e-07	2.05945e-05	5.59605	2.41131	ZT18	ZT6
845	ENSMUSG00000032640	Chsy1	chondroitin sulfate synthase 1	0.0572556	-0.617592	5.31546	17.91	8.97021e-07	2.07642e-05	10.97	1.05711	ZT18	ZT6
846	ENSMUSG00000025277	Abhd6	abhydrolase domain containing 6	-0.243089	0.261649	5.03518	17.8939	9.05918e-07	2.09453e-05	18.4181	0.768376	ZT6	ZT22
847	ENSMUSG00000039515	Ptpa	protein phosphatase 2 protein activator	-0.21608	0.0968288	7.12215	17.8771	9.15379e-07	2.11391e-05	37.0537	0.472951	ZT10	ZT22
848	ENSMUSG00000073968	Trim68	tripartite motif-containing 68	0.111366	-0.352153	4.07067	17.8456	9.3332e-07	2.1528e-05	4.15006	0.575286	ZT22	ZT6
849	ENSMUSG00000022641	Bbx	bobby sox HMG box containing	0.14849	-0.104196	6.06187	17.8306	9.42036e-07	2.17034e-05	10.3365	0.362686	ZT18	ZT10
850	ENSMUSG00000048911	Rnf24	ring finger protein 24	-0.178546	0.249333	5.01904	17.8	9.59984e-07	2.20909e-05	14.1852	0.728709	ZT10	ZT18
851	ENSMUSG00000052798	Nup107	nucleoporin 107	0.22828	-0.18429	3.57385	17.7573	9.85641e-07	2.26547e-05	2.64963	0.575602	ZT22	ZT10
852	ENSMUSG00000000346	Dazap2	DAZ associated protein 2	-0.125767	0.134796	6.50006	17.7534	9.88051e-07	2.26834e-05	19.4762	0.402595	ZT6	ZT18
853	ENSMUSG00000052144	Ppp4r2	protein phosphatase 4, regulatory subunit 2	0.0461893	-0.19537	5.6822	17.735	9.99372e-07	2.29164e-05	10.7239	0.315894	ZT18	ZT10
854	ENSMUSG00000024891	Slc29a2	solute carrier family 29 (nucleoside transporters), member 2	0.271959	0.642155	0.87849	17.7245	1.00586e-06	2.30382e-05	2.01698	1.46701	ZT6	ZT18
855	ENSMUSG00000023007	Prpf40b	pre-mRNA processing factor 40B	-0.00887884	0.249169	4.35715	17.7057	1.01765e-06	2.32809e-05	8.43774	0.646381	ZT6	ZT18
856	ENSMUSG00000028862	Map3k6	mitogen-activated protein kinase kinase kinase 6	-0.774195	-0.518533	4.67431	17.7009	1.0207e-06	2.33235e-05	17.3023	1.42904	ZT18	ZT22
857	ENSMUSG00000039914	Coq10a	coenzyme Q10A	-0.354154	0.13401	5.67788	17.6544	1.05052e-06	2.39768e-05	52.3303	0.775384	ZT10	ZT22
858	ENSMUSG00000111039			-1.13572	0.712037	-0.531208	17.6481	1.0546e-06	2.40418e-05	1.34663	3.1339	ZT10	ZT22
859	ENSMUSG00000039354	Smarcal1	SWI/SNF related matrix associated, actin dependent regulator of chromatin, subfamily a-like 1	0.0931259	-0.149256	4.51946	17.6326	1.06482e-06	2.42466e-05	3.71979	0.295658	ZT22	ZT10
860	ENSMUSG00000087094			1.16352	-1.06727	-0.31698	17.6104	1.07956e-06	2.45538e-05	1.06551	3.1211	ZT22	ZT10
861	ENSMUSG00000074384	AI429214	expressed sequence AI429214	0.165872	-0.428128	2.19804	17.5966	1.08885e-06	2.47363e-05	1.51754	0.80459	ZT18	ZT10
862	ENSMUSG00000055660	Mettl4	methyltransferase like 4	0.15264	-0.182255	3.94945	17.5933	1.09108e-06	2.47581e-05	3.79559	0.444695	ZT22	ZT10
863	ENSMUSG00000020190	Mknk2	MAP kinase-interacting serine/threonine kinase 2	-0.105338	-0.375304	9.01024	17.583	1.09805e-06	2.48873e-05	214.448	0.600696	ZT18	ZT6
864	ENSMUSG00000015843	Rxrg	retinoid X receptor gamma	-0.00577769	0.458777	4.32399	17.5663	1.10954e-06	2.51187e-05	17.4308	1.07789	ZT6	ZT18
865	ENSMUSG00000007682	Dio2	deiodinase, iodothyronine, type II	-0.719374	0.919048	5.07508	17.5355	1.13093e-06	2.55735e-05	101.629	2.76732	ZT10	ZT18
866	ENSMUSG00000022500	Litaf	LPS-induced TN factor	0.542574	0.0123168	5.91006	17.482	1.16921e-06	2.63971e-05	5.63262	0.941807	ZT22	ZT10
867	ENSMUSG00000024667	Tmem216	transmembrane protein 216	-0.0520578	0.300613	3.56	17.4808	1.17006e-06	2.63971e-05	3.26274	0.762392	ZT6	ZT18
868	ENSMUSG00000021866	Anxa11	annexin A11	0.139453	-0.194524	4.25858	17.4732	1.17556e-06	2.64908e-05	3.72948	0.429615	ZT22	ZT10
869	ENSMUSG00000014039	Prdm15	PR domain containing 15	-0.0893251	-0.375267	3.64749	17.4617	1.18403e-06	2.66509e-05	4.2074	0.610183	ZT18	ZT6
870	ENSMUSG00000055707	Klhl26	kelch-like 26	0.253898	-0.231335	4.48907	17.4544	1.18944e-06	2.67353e-05	6.83844	0.651904	ZT22	ZT10
871	ENSMUSG00000009907	Vps4b	vacuolar protein sorting 4B	-0.170885	0.0671617	6.28134	17.4529	1.19051e-06	2.67353e-05	13.951	0.373199	ZT10	ZT22
872	ENSMUSG00000015217	Hmgb3	high mobility group box 3	-0.0822108	0.375726	2.98049	17.4393	1.20068e-06	2.69326e-05	7.27359	0.89246	ZT6	ZT18
873	ENSMUSG00000093394			-0.658922	1.16879	-0.425409	17.4242	1.212e-06	2.71555e-05	1.67139	2.49686	ZT6	ZT22
874	ENSMUSG00000031570	Plpp5	phospholipid phosphatase 5	-0.104508	0.335383	4.15991	17.4166	1.21773e-06	2.72527e-05	5.54904	0.811608	ZT6	ZT18
875	ENSMUSG00000051098	Mblac2	metallo-beta-lactamase domain containing 2	0.226201	-0.346444	4.12351	17.4064	1.22553e-06	2.73959e-05	12.4017	0.718811	ZT22	ZT10
876	ENSMUSG00000096883	Shisa8	shisa family member 8	0.391763	-1.63243	-1.21044	17.3978	1.2321e-06	2.75114e-05	0.565516	4.12622	ZT18	ZT10
877	ENSMUSG00000062995	Ica1	islet cell autoantigen 1	0.502598	0.258924	2.76453	17.3753	1.24949e-06	2.78678e-05	3.49635	0.715803	ZT6	ZT10
878	ENSMUSG00000050144	Slc25a44	solute carrier family 25, member 44	0.0595255	-0.375916	7.21441	17.3735	1.25093e-06	2.7868e-05	65.2121	0.630527	ZT22	ZT6
879	ENSMUSG00000030827	Fgf21	fibroblast growth factor 21	2.07361	-0.246409	1.60332	17.3573	1.26359e-06	2.81182e-05	1.45739	3.71799	ZT22	ZT10
880	ENSMUSG00000026832	Cytip	cytohesin 1 interacting protein	0.0141145	-0.789009	3.55845	17.3544	1.2659e-06	2.81375e-05	2.95564	1.38305	ZT18	ZT6
881	ENSMUSG00000032006	Pdgfd	platelet-derived growth factor, D polypeptide	0.48158	0.0179645	4.83057	17.3441	1.27402e-06	2.82759e-05	16.5635	0.797504	ZT22	ZT10
882	ENSMUSG00000031016	Wee1	WEE 1 homolog 1 (S. pombe)	-0.709937	-0.446582	3.47736	17.3415	1.27614e-06	2.82759e-05	6.22633	0.95448	ZT10	ZT6
883	ENSMUSG00000037638	Zbtb42	zinc finger and BTB domain containing 42	0.00162456	0.577799	1.64434	17.3411	1.27646e-06	2.82759e-05	1.538	1.31331	ZT6	ZT18
884	ENSMUSG00000020653	Klf11	Kruppel-like factor 11	0.214239	0.665546	4.07719	17.3239	1.29019e-06	2.85476e-05	13.3347	1.43571	ZT6	ZT18
885	ENSMUSG00000091730			-0.40909	0.93886	-0.182883	17.3201	1.29332e-06	2.85845e-05	1.1373	2.36945	ZT6	ZT22
886	ENSMUSG00000034247	Plekhm1	pleckstrin homology domain containing, family M (with RUN domain) member 1	0.0997492	-0.304603	5.80437	17.3062	1.30452e-06	2.87791e-05	12.5634	0.55963	ZT18	ZT10
887	ENSMUSG00000044783	A730008H23Rik	RIKEN cDNA A730008H23 gene	-0.00120908	-0.284302	6.05375	17.3051	1.30542e-06	2.87791e-05	10.7363	0.46268	ZT18	ZT10
888	ENSMUSG00000074909	Ranbp6	RAN binding protein 6	-0.104212	-0.240115	5.18264	17.3038	1.30654e-06	2.87791e-05	9.15724	0.350367	ZT18	ZT6
889	ENSMUSG00000024789	Jak2	Janus kinase 2	0.0533557	-0.220003	6.18093	17.2945	1.31414e-06	2.88979e-05	10.4297	0.376917	ZT18	ZT10
890	ENSMUSG00000035049	Rrp12	ribosomal RNA processing 12 homolog (S. cerevisiae)	-0.0175871	0.452267	4.27428	17.2936	1.31489e-06	2.88979e-05	9.19348	1.07609	ZT6	ZT18
891	ENSMUSG00000038145	Snrk	SNF related kinase	-0.232622	0.20173	7.4637	17.2871	1.32018e-06	2.89817e-05	88.1192	0.618707	ZT10	ZT22
892	ENSMUSG00000075394	Hoxc4	homeobox C4	0.200576	0.516032	2.6555	17.2827	1.32381e-06	2.90289e-05	3.94189	1.19425	ZT6	ZT18
893	ENSMUSG00000028982	Slc25a33	solute carrier family 25, member 33	-0.505912	0.016354	4.08425	17.262	1.34111e-06	2.93752e-05	14.4197	0.911045	ZT10	ZT22
894	ENSMUSG00000036046	5031439G07Rik	RIKEN cDNA 5031439G07 gene	-0.374697	0.0176022	6.29115	17.241	1.35881e-06	2.97265e-05	32.0188	0.686586	ZT10	ZT22
895	ENSMUSG00000058454	Dhcr7	7-dehydrocholesterol reductase	0.645088	-0.203094	4.70084	17.2394	1.36019e-06	2.97265e-05	20.8769	1.32408	ZT22	ZT10
896	ENSMUSG00000002222	Rmnd5a	required for meiotic nuclear division 5 homolog A	0.0348158	-0.203641	7.56851	17.2207	1.37614e-06	3.00415e-05	36.9747	0.34082	ZT18	ZT10
897	ENSMUSG00000041653	Pnpla3	patatin-like phospholipase domain containing 3	0.211187	-0.562068	9.32759	17.2176	1.37886e-06	3.00674e-05	349.073	0.966527	ZT22	ZT6
898	ENSMUSG00000039693	Msantd3	Myb/SANT-like DNA-binding domain containing 3	-0.16496	0.328675	3.47905	17.2025	1.39193e-06	3.03186e-05	6.77326	0.783193	ZT6	ZT18
899	ENSMUSG00000001802	Lrp3	low density lipoprotein receptor-related protein 3	-0.361576	0.257784	4.76056	17.1786	1.41287e-06	3.07405e-05	10.3007	0.930818	ZT6	ZT22
900	ENSMUSG00000038332	Sesn1	sestrin 1	-0.0279392	-0.351096	5.08986	17.1676	1.42264e-06	3.09188e-05	8.9418	0.644234	ZT18	ZT10
901	ENSMUSG00000033722	BC034090	cDNA sequence BC034090	0.799051	-0.108308	2.75698	17.1599	1.42951e-06	3.10335e-05	8.98654	1.47881	ZT22	ZT10
902	ENSMUSG00000026303	Mlph	melanophilin	1.02846	-0.809159	1.35624	17.1276	1.45876e-06	3.16334e-05	3.27208	2.69291	ZT22	ZT10
903	ENSMUSG00000027677	Ttc14	tetratricopeptide repeat domain 14	-0.127082	-0.22316	6.37745	17.1255	1.46074e-06	3.16414e-05	14.8952	0.316577	ZT18	ZT6
904	ENSMUSG00000032612	Usp4	ubiquitin specific peptidase 4 (proto-oncogene)	-0.026613	0.133211	6.76493	17.1147	1.47066e-06	3.1821e-05	24.3087	0.402752	ZT6	ZT18
905	ENSMUSG00000044252	Osbpl1a	oxysterol binding protein-like 1A	0.157426	-0.195991	6.43938	17.0899	1.49369e-06	3.22836e-05	25.8003	0.448768	ZT22	ZT10
906	ENSMUSG00000033066	Gas7	growth arrest specific 7	0.284289	-0.402135	5.71509	17.0862	1.4971e-06	3.23216e-05	5.76615	0.903061	ZT22	ZT10
907	ENSMUSG00000107868			-0.438278	0.412582	1.14685	17.0672	1.51513e-06	3.26747e-05	2.30519	1.24585	ZT6	ZT22
908	ENSMUSG00000046169	Adamts6	a disintegrin-like and metallopeptidase (reprolysin type) with thrombospondin type 1 motif, 6	-0.24443	0.516454	2.96015	17.0395	1.54169e-06	3.32108e-05	3.76729	1.29776	ZT10	ZT18
909	ENSMUSG00000037977	6430571L13Rik	RIKEN cDNA 6430571L13 gene	0.66537	-0.661758	4.11596	16.9814	1.59906e-06	3.44089e-05	17.5925	1.87659	ZT22	ZT6
910	ENSMUSG00000022812	Gsk3b	glycogen synthase kinase 3 beta	0.0801442	-0.298807	6.82162	16.9339	1.64753e-06	3.54128e-05	34.548	0.436548	ZT22	ZT10
911	ENSMUSG00000038831	Ralgps1	Ral GEF with PH domain and SH3 binding motif 1	0.214523	-0.181359	3.57715	16.9307	1.65083e-06	3.54447e-05	2.62497	0.557737	ZT22	ZT10
912	ENSMUSG00000092416	Zfp141	zinc finger protein 141	0.348958	-0.0753136	3.19223	16.9114	1.67099e-06	3.58383e-05	2.10293	0.665847	ZT22	ZT10
913	ENSMUSG00000032253	Phip	pleckstrin homology domain interacting protein	-0.151102	-0.316128	7.0774	16.9039	1.67893e-06	3.59691e-05	25.1207	0.507072	ZT18	ZT6
914	ENSMUSG00000024422	Dhx16	DEAH (Asp-Glu-Ala-His) box polypeptide 16	0.134814	-0.168397	4.83202	16.8831	1.70108e-06	3.64039e-05	6.45203	0.399253	ZT22	ZT10
915	ENSMUSG00000034303	Ccdc15	coiled-coil domain containing 15	0.0397103	-0.495698	2.19421	16.8709	1.71419e-06	3.66443e-05	1.90985	0.85187	ZT18	ZT6
916	ENSMUSG00000038178	Slc43a2	solute carrier family 43, member 2	0.217	0.458636	5.63909	16.8661	1.71941e-06	3.67158e-05	21.5437	1.04785	ZT6	ZT18
917	ENSMUSG00000009566	Fpgs	folylpolyglutamyl synthetase	-0.042128	0.370655	2.79502	16.8638	1.72192e-06	3.67293e-05	2.8397	0.91832	ZT6	ZT18
918	ENSMUSG00000020250	Txnrd1	thioredoxin reductase 1	0.00344533	-0.241166	6.57336	16.8299	1.75909e-06	3.74813e-05	24.0947	0.399124	ZT18	ZT10
919	ENSMUSG00000006673	Qrich1	glutamine-rich 1	-0.103749	0.140445	6.52375	16.8191	1.77112e-06	3.76965e-05	23.4592	0.418377	ZT6	ZT18
920	ENSMUSG00000021196	Pfkp	phosphofructokinase, platelet	0.507975	0.0403118	7.44409	16.8115	1.77968e-06	3.78375e-05	87.1967	0.815071	ZT22	ZT10
921	ENSMUSG00000028958	Tmub1	transmembrane and ubiquitin-like domain containing 1	-0.100205	0.409119	2.41934	16.8055	1.7864e-06	3.79393e-05	4.32845	1.02563	ZT6	ZT22
922	ENSMUSG00000020513	Tubd1	tubulin, delta 1	-0.0248486	-0.344139	3.13872	16.7623	1.83585e-06	3.8947e-05	3.07787	0.55089	ZT18	ZT6
923	ENSMUSG00000027765	P2ry1	purinergic receptor P2Y, G-protein coupled 1	-0.356702	-0.561102	3.13917	16.7055	1.90293e-06	4.02998e-05	10.1935	0.997195	ZT18	ZT6
924	ENSMUSG00000057894	Zfp329	zinc finger protein 329	0.230719	-0.143375	4.32449	16.7049	1.90374e-06	4.02998e-05	4.85429	0.540294	ZT22	ZT10
925	ENSMUSG00000068394	Cep152	centrosomal protein 152	-0.0181438	-0.367458	3.1447	16.703	1.90602e-06	4.03046e-05	2.42049	0.599267	ZT18	ZT6
926	ENSMUSG00000033416	Gucd1	guanylyl cyclase domain containing 1	-0.0332166	-0.413056	7.04081	16.6984	1.91156e-06	4.03782e-05	59.2628	0.757122	ZT18	ZT10
927	ENSMUSG00000022841	Ap2m1	adaptor-related protein complex 2, mu 1 subunit	-0.074023	0.193971	5.30091	16.686	1.92655e-06	4.06508e-05	9.06697	0.534392	ZT6	ZT18
928	ENSMUSG00000019948	Actr6	ARP6 actin-related protein 6	-0.0915836	0.256037	3.76916	16.6707	1.94535e-06	4.10033e-05	7.61567	0.637725	ZT6	ZT18
929	ENSMUSG00000038485	Socs7	suppressor of cytokine signaling 7	0.149892	-0.308784	5.16261	16.6569	1.96242e-06	4.13186e-05	9.44542	0.590803	ZT18	ZT10
930	ENSMUSG00000074886	Grk6	G protein-coupled receptor kinase 6	0.130388	-0.20319	5.9122	16.6429	1.97985e-06	4.16408e-05	8.13917	0.479264	ZT18	ZT10
931	ENSMUSG00000026439	Rbbp5	retinoblastoma binding protein 5, histone lysine methyltransferase complex subunit	0.0444756	-0.162749	4.90751	16.6341	1.991e-06	4.18303e-05	4.10867	0.264871	ZT18	ZT10
932	ENSMUSG00000006403	Adamts4	a disintegrin-like and metallopeptidase (reprolysin type) with thrombospondin type 1 motif, 4	1.67525	0.223252	1.64351	16.6162	2.01364e-06	4.22604e-05	1.5429	3.47684	ZT22	ZT10
933	ENSMUSG00000001018	Snapin	SNAP-associated protein	-0.191542	0.185631	5.47304	16.6102	2.02129e-06	4.23757e-05	15.0975	0.546117	ZT6	ZT22
934	ENSMUSG00000027579	Srms	src-related kinase lacking C-terminal regulatory tyrosine and N-terminal myristylation sites	0.697827	-0.441975	0.939022	16.6052	2.02779e-06	4.24663e-05	3.6298	1.63737	ZT22	ZT10
935	ENSMUSG00000038000	Acd	adrenocortical dysplasia	-0.141781	0.247706	3.4458	16.5729	2.06972e-06	4.32981e-05	4.51884	0.754033	ZT6	ZT22
936	ENSMUSG00000022211	Carmil3	capping protein regulator and myosin 1 linker 3	-0.283399	0.774994	-0.120349	16.5575	2.09011e-06	4.36716e-05	0.8878	2.33031	ZT6	ZT22
937	ENSMUSG00000096954			-0.855907	-0.2765	5.21665	16.556	2.09204e-06	4.36716e-05	40.0603	1.2134	ZT10	ZT22
938	ENSMUSG00000009535	Rnmt	RNA (guanine-7-) methyltransferase	0.0251151	0.245516	4.76474	16.554	2.09467e-06	4.36798e-05	11.294	0.6312	ZT6	ZT18
939	ENSMUSG00000074170	Plekhf1	pleckstrin homology domain containing, family F (with FYVE domain) member 1	-0.178682	-0.645336	3.14403	16.5431	2.1093e-06	4.39382e-05	8.87571	1.2535	ZT18	ZT10
940	ENSMUSG00000022940	Pigp	phosphatidylinositol glycan anchor biosynthesis, class P	-0.275861	0.123246	4.19749	16.5289	2.12842e-06	4.42893e-05	6.5795	0.600812	ZT10	ZT22
941	ENSMUSG00000055148	Klf2	Kruppel-like factor 2 (lung)	-0.235889	0.549256	3.42054	16.5263	2.13192e-06	4.43149e-05	5.04469	1.49154	ZT6	ZT22
942	ENSMUSG00000062937	Mtap	methylthioadenosine phosphorylase	0.287127	-0.132415	4.84591	16.5243	2.13461e-06	4.43237e-05	8.65847	0.608279	ZT22	ZT10
943	ENSMUSG00000026273	Mterf4	mitochondrial transcription termination factor 4	0.0862561	-0.246168	4.38224	16.5041	2.16215e-06	4.4848e-05	7.52666	0.430465	ZT18	ZT10
944	ENSMUSG00000028842	Ago3	argonaute RISC catalytic subunit 3	-0.162646	-0.249336	5.99159	16.4917	2.17929e-06	4.51557e-05	15.7815	0.367904	ZT18	ZT6
945	ENSMUSG00000024251	Thada	thyroid adenoma associated	0.092089	-0.222428	5.14956	16.4782	2.19801e-06	4.54954e-05	6.40672	0.384782	ZT22	ZT10
946	ENSMUSG00000041354	Rgl2	ral guanine nucleotide dissociation stimulator-like 2	-0.197552	0.173606	5.31573	16.4689	2.21103e-06	4.57165e-05	13.8886	0.657579	ZT6	ZT22
947	ENSMUSG00000016528	Mapkapk2	MAP kinase-activated protein kinase 2	-0.170909	0.178137	7.06761	16.4429	2.24799e-06	4.64315e-05	42.6823	0.534131	ZT6	ZT22
948	ENSMUSG00000020482	Ccdc117	coiled-coil domain containing 117	-0.219377	-0.3477	4.91161	16.4074	2.29939e-06	4.74432e-05	11.4656	0.579299	ZT18	ZT22
949	ENSMUSG00000017485	Top2b	topoisomerase (DNA) II beta	0.119147	-0.0952347	7.22843	16.4042	2.30397e-06	4.74563e-05	24.6153	0.296726	ZT22	ZT10
950	ENSMUSG00000021938	Pspc1	paraspeckle protein 1	0.0292765	0.343132	4.80553	16.4036	2.30488e-06	4.74563e-05	9.53329	0.831157	ZT6	ZT18
951	ENSMUSG00000044337	Ackr3	atypical chemokine receptor 3	0.331385	0.635683	5.25649	16.3531	2.38022e-06	4.8956e-05	35.4378	1.44024	ZT6	ZT18
952	ENSMUSG00000106990			-0.229425	-0.728445	1.66633	16.338	2.40328e-06	4.93784e-05	2.47907	1.30669	ZT18	ZT6
953	ENSMUSG00000053347	Zfp943	zinc finger prtoein 943	0.0353213	-0.223166	4.68852	16.3331	2.41082e-06	4.94529e-05	5.17408	0.327193	ZT18	ZT6
954	ENSMUSG00000112246			0.997366	-1.15356	0.526472	16.3324	2.41197e-06	4.94529e-05	0.839469	3.00067	ZT22	ZT10
955	ENSMUSG00000029131	Dnajb6	DnaJ heat shock protein family (Hsp40) member B6	-0.19119	-0.258213	4.72456	16.3284	2.41807e-06	4.95261e-05	6.23658	0.392429	ZT18	ZT6
956	ENSMUSG00000029313	Aff1	AF4/FMR2 family, member 1	-0.285048	-0.425804	6.15851	16.3256	2.42246e-06	4.95641e-05	22.5101	0.743749	ZT18	ZT6
957	ENSMUSG00000024404	Riok3	RIO kinase 3	-0.174747	0.122881	7.15001	16.3059	2.45311e-06	5.01085e-05	27.9795	0.431038	ZT10	ZT22
958	ENSMUSG00000097412	1810014B01Rik	RIKEN cDNA 1810014B01 gene	-0.286936	0.278148	2.50791	16.3052	2.45419e-06	5.01085e-05	3.80128	0.793297	ZT6	ZT22
959	ENSMUSG00000032119	Hinfp	histone H4 transcription factor	0.0625926	-0.191146	4.67203	16.2982	2.46522e-06	5.02812e-05	4.46594	0.336274	ZT18	ZT10
960	ENSMUSG00000044646	Zbtb7c	zinc finger and BTB domain containing 7C	0.505552	-0.444678	2.13356	16.2953	2.46971e-06	5.03203e-05	1.39831	1.38896	ZT22	ZT10
961	ENSMUSG00000109395			0.551195	-0.416824	0.771262	16.2914	2.47585e-06	5.0393e-05	1.92123	1.37649	ZT22	ZT10
962	ENSMUSG00000021959	Lats2	large tumor suppressor 2	-0.0938659	-0.308407	4.64639	16.2745	2.50275e-06	5.08875e-05	6.13378	0.4861	ZT18	ZT10
963	ENSMUSG00000020091	Eif4ebp2	eukaryotic translation initiation factor 4E binding protein 2	0.17309	-0.278073	6.80419	16.2655	2.5172e-06	5.11283e-05	69.7684	0.695731	ZT18	ZT10
964	ENSMUSG00000049300	Prmt6	protein arginine N-methyltransferase 6	0.152178	0.383709	3.01364	16.231	2.57335e-06	5.22145e-05	3.77268	0.917963	ZT6	ZT18
965	ENSMUSG00000111218			-1.30673	0.599782	-0.471574	16.223	2.58649e-06	5.24266e-05	1.5815	4.28829	ZT6	ZT22
966	ENSMUSG00000024053	Emilin2	elastin microfibril interfacer 2	0.446171	-0.305726	5.28114	16.2072	2.61281e-06	5.29054e-05	3.758	1.08506	ZT22	ZT10
967	ENSMUSG00000062190	Lancl2	LanC (bacterial lantibiotic synthetase component C)-like 2	-0.0784184	0.268811	4.32605	16.1495	2.71108e-06	5.48383e-05	7.80035	0.671781	ZT6	ZT18
968	ENSMUSG00000024277	Mapre2	microtubule-associated protein, RP/EB family, member 2	0.130324	-0.238441	5.05148	16.1411	2.72559e-06	5.5075e-05	4.22727	0.590778	ZT18	ZT10
969	ENSMUSG00000074415	3110039I08Rik	RIKEN cDNA 3110039I08 gene	0.397729	-0.27177	3.90527	16.1212	2.7606e-06	5.57247e-05	5.52803	0.948907	ZT22	ZT10
970	ENSMUSG00000006127	Inpp5k	inositol polyphosphate 5-phosphatase K	-0.200334	0.0556166	5.44412	16.1181	2.76618e-06	5.57799e-05	8.57779	0.416694	ZT10	ZT22
971	ENSMUSG00000041025	Iffo2	intermediate filament family orphan 2	0.183366	-0.340029	4.34524	16.1093	2.78175e-06	5.6036e-05	8.11397	0.700594	ZT18	ZT10
972	ENSMUSG00000038644	Pold1	polymerase (DNA directed), delta 1, catalytic subunit	0.341442	-0.186451	3.1254	16.1029	2.79327e-06	5.62103e-05	2.6691	0.788046	ZT22	ZT10
973	ENSMUSG00000113472			-0.429567	-0.889021	1.65754	16.09	2.81634e-06	5.66162e-05	2.83317	1.59214	ZT18	ZT6
974	ENSMUSG00000107505			0.318032	-1.17769	-0.718612	16.0874	2.82121e-06	5.66559e-05	0.718545	2.80768	ZT18	ZT10
975	ENSMUSG00000034601	2700049A03Rik	RIKEN cDNA 2700049A03 gene	0.143592	-0.203703	3.64097	16.0682	2.8561e-06	5.72978e-05	2.81698	0.45932	ZT22	ZT10
976	ENSMUSG00000026031	Cflar	CASP8 and FADD-like apoptosis regulator	-0.09709	-0.228269	7.02128	16.0663	2.85958e-06	5.73089e-05	21.0874	0.340342	ZT18	ZT6
977	ENSMUSG00000076441	Ass1	argininosuccinate synthetase 1	-1.22512	0.552516	2.14586	16.0511	2.88754e-06	5.78098e-05	2.63372	2.6856	ZT10	ZT22
978	ENSMUSG00000105445			0.801872	0.784428	0.912463	16.0433	2.90204e-06	5.80408e-05	2.49025	1.72522	ZT6	ZT18
979	ENSMUSG00000025934	Gsta3	glutathione S-transferase, alpha 3	-0.344288	-0.819441	7.09704	16.0308	2.92548e-06	5.83932e-05	5.84818	1.41665	ZT18	ZT6
980	ENSMUSG00000022295	Atp6v1c1	ATPase, H+ transporting, lysosomal V1 subunit C1	-0.142952	0.17569	6.18292	16.0296	2.92774e-06	5.83932e-05	17.7148	0.480173	ZT10	ZT18
981	ENSMUSG00000021760	Gpx8	glutathione peroxidase 8 (putative)	-0.626661	0.266916	6.11483	16.0291	2.92861e-06	5.83932e-05	90.8343	1.49043	ZT6	ZT22
982	ENSMUSG00000017264	Exosc10	exosome component 10	0.156571	-0.135612	5.06914	16.0028	2.97856e-06	5.93286e-05	7.26253	0.417788	ZT22	ZT10
983	ENSMUSG00000022442	Ttll1	tubulin tyrosine ligase-like 1	0.520609	0.00981014	2.77794	16.0004	2.98314e-06	5.93593e-05	2.79331	0.896092	ZT22	ZT10
984	ENSMUSG00000045767	B230219D22Rik	RIKEN cDNA B230219D22 gene	-0.0123032	-0.181628	6.19958	15.997	2.98964e-06	5.94283e-05	9.7588	0.232947	ZT18	ZT6
985	ENSMUSG00000033306	Lpp	LIM domain containing preferred translocation partner in lipoma	-0.0582145	-0.231619	7.24667	15.9895	3.00414e-06	5.96558e-05	30.8001	0.393512	ZT18	ZT10
986	ENSMUSG00000022016	Akap11	A kinase (PRKA) anchor protein 11	0.0772303	0.208983	6.42987	15.9724	3.03733e-06	6.02538e-05	22.3027	0.567149	ZT6	ZT18
987	ENSMUSG00000041801	Phlda3	pleckstrin homology like domain, family A, member 3	0.135801	-0.511489	8.18629	15.945	3.09128e-06	6.12618e-05	151.109	1.00462	ZT22	ZT6
988	ENSMUSG00000004561	Mettl17	methyltransferase like 17	-0.0933531	0.216461	3.5924	15.9339	3.11353e-06	6.15785e-05	5.75972	0.611279	ZT6	ZT22
989	ENSMUSG00000056383	AI987944	expressed sequence AI987944	0.165272	-0.189759	4.00707	15.9335	3.11436e-06	6.15785e-05	3.24144	0.46575	ZT22	ZT6
990	ENSMUSG00000032604	Qars	glutaminyl-tRNA synthetase	-0.0278381	0.144432	5.84633	15.9323	3.1167e-06	6.15785e-05	14.4571	0.434096	ZT6	ZT18
991	ENSMUSG00000089774	Slc5a3	solute carrier family 5 (inositol transporters), member 3	0.154102	-0.334431	7.47433	15.844	3.29918e-06	6.51086e-05	33.7853	0.613619	ZT18	ZT10
992	ENSMUSG00000114104			-0.301613	-0.840463	2.00804	15.8427	3.30203e-06	6.51086e-05	3.57829	1.49398	ZT18	ZT6
993	ENSMUSG00000020692	Nle1	notchless homolog 1	0.119753	0.453283	2.15041	15.8347	3.31894e-06	6.53761e-05	1.87666	1.10392	ZT6	ZT18
994	ENSMUSG00000039989	Cbx4	chromobox 4	-0.0605247	0.245866	4.65742	15.8297	3.32965e-06	6.55211e-05	13.5133	0.632568	ZT6	ZT18
995	ENSMUSG00000026483	Fam129a	family with sequence similarity 129, member A	0.00303008	0.217052	6.40513	15.8149	3.36171e-06	6.60855e-05	25.5941	0.584757	ZT6	ZT18
996	ENSMUSG00000001376	Vps50	VPS50 EARP/GARPII complex subunit	-0.136872	0.119296	5.54346	15.8127	3.36644e-06	6.61121e-05	9.30864	0.374634	ZT10	ZT18
997	ENSMUSG00000038344	Txlng	taxilin gamma	-0.255918	0.209871	5.82087	15.81	3.37224e-06	6.61594e-05	27.0483	0.684953	ZT6	ZT22
998	ENSMUSG00000111947			-0.507396	0.563296	0.119121	15.8035	3.38651e-06	6.6373e-05	1.66518	1.61421	ZT10	ZT18
999	ENSMUSG00000027649	Ctnnbl1	catenin, beta like 1	0.0569221	0.267554	4.62028	15.8003	3.39361e-06	6.64455e-05	8.77785	0.672812	ZT6	ZT18
1000	ENSMUSG00000031657	Heatr3	HEAT repeat containing 3	0.209417	0.410428	4.95198	15.7785	3.44159e-06	6.73175e-05	16.1741	0.992724	ZT6	ZT18
1001	ENSMUSG00000026589	Sec16b	SEC16 homolog B (S. cerevisiae)	-0.0421654	0.512335	3.15243	15.7765	3.44602e-06	6.73368e-05	2.54885	1.17225	ZT6	ZT18
1002	ENSMUSG00000000278	Scpep1	serine carboxypeptidase 1	-0.0896773	0.196205	6.11527	15.7705	3.45953e-06	6.75333e-05	23.2211	0.527726	ZT6	ZT18
1003	ENSMUSG00000096146	Kcnj11	potassium inwardly rectifying channel, subfamily J, member 11	0.631466	-0.622231	1.44342	15.7597	3.48376e-06	6.79386e-05	4.00668	1.76532	ZT22	ZT10
1004	ENSMUSG00000025854	Fam20c	family with sequence similarity 20, member C	0.618043	-0.549362	5.28508	15.756	3.49196e-06	6.80203e-05	11.7968	1.62443	ZT22	ZT10
1005	ENSMUSG00000028909	Ptpru	protein tyrosine phosphatase, receptor type, U	0.630707	-0.270405	2.92895	15.7536	3.49744e-06	6.80203e-05	7.697	1.42008	ZT22	ZT10
1006	ENSMUSG00000010751	Tnfrsf22	tumor necrosis factor receptor superfamily, member 22	0.799669	-0.129816	1.88558	15.7532	3.49839e-06	6.80203e-05	2.23686	1.49444	ZT22	ZT10
1007	ENSMUSG00000035834	Polr3g	polymerase (RNA) III (DNA directed) polypeptide G	0.0357764	-0.409686	3.99891	15.7432	3.52092e-06	6.83904e-05	9.12617	0.673578	ZT18	ZT6
1008	ENSMUSG00000055240	Zfp101	zinc finger protein 101	0.0730273	-0.337165	3.3736	15.7397	3.52894e-06	6.84782e-05	4.29062	0.712341	ZT18	ZT10
1009	ENSMUSG00000029175	Slc35f6	solute carrier family 35, member F6	0.00632677	0.275958	5.42484	15.7297	3.55193e-06	6.8856e-05	17.1953	0.696695	ZT6	ZT18
1010	ENSMUSG00000111662			-0.18574	-0.632986	0.847287	15.7213	3.57131e-06	6.91633e-05	1.44188	1.13466	ZT18	ZT6
1011	ENSMUSG00000102844			-0.507975	0.337745	2.6736	15.7103	3.59659e-06	6.95839e-05	5.17944	1.2003	ZT10	ZT22
1012	ENSMUSG00000049971	Glt1d1	glycosyltransferase 1 domain containing 1	-0.336474	1.68774	-0.796846	15.7063	3.60604e-06	6.96977e-05	3.07049	4.96044	ZT6	ZT22
1013	ENSMUSG00000024781	Lipa	lysosomal acid lipase A	-0.0345966	0.352528	7.56866	15.6797	3.66864e-06	7.08376e-05	69.062	0.839684	ZT6	ZT18
1014	ENSMUSG00000093798			0.675047	-1.00556	-0.833796	15.6769	3.67522e-06	7.08948e-05	0.500787	2.47061	ZT22	ZT6
1015	ENSMUSG00000070423	Olfr558	olfactory receptor 558	-0.060106	-0.628572	1.90792	15.6686	3.69514e-06	7.12088e-05	2.16787	1.11098	ZT18	ZT10
1016	ENSMUSG00000006299	Aamp	angio-associated migratory protein	-0.266055	0.0672635	6.68923	15.6659	3.70149e-06	7.1261e-05	27.7196	0.539993	ZT10	ZT22
1017	ENSMUSG00000044505	Lingo4	leucine rich repeat and Ig domain containing 4	-0.218247	-0.851748	1.07588	15.6593	3.71733e-06	7.14319e-05	1.86788	1.55625	ZT18	ZT6
1018	ENSMUSG00000041130	Zfp598	zinc finger protein 598	-0.382947	0.0823628	4.80892	15.6592	3.71773e-06	7.14319e-05	8.26713	0.756838	ZT10	ZT22
1019	ENSMUSG00000028796	Phc2	polyhomeotic 2	0.0398946	-0.215165	4.97515	15.6577	3.72132e-06	7.14319e-05	7.73479	0.500702	ZT18	ZT10
1020	ENSMUSG00000003435	Supt5	suppressor of Ty 5	0.0994122	0.192482	6.191	15.6544	3.72911e-06	7.15111e-05	14.8532	0.527111	ZT6	ZT18
1021	ENSMUSG00000050423	Ppp1r3g	protein phosphatase 1, regulatory (inhibitor) subunit 3G	-0.97197	1.12991	-0.899095	15.6324	3.78263e-06	7.24664e-05	0.743011	3.59727	ZT6	ZT22
1022	ENSMUSG00000099137			-0.115634	0.302187	2.85016	15.6155	3.82442e-06	7.31954e-05	3.66275	0.763839	ZT6	ZT18
1023	ENSMUSG00000002718	Cse1l	chromosome segregation 1-like (S. cerevisiae)	0.114887	-0.1255	5.79955	15.5957	3.87384e-06	7.40687e-05	9.38132	0.319759	ZT22	ZT10
1024	ENSMUSG00000020844	Nxn	nucleoredoxin	0.56765	0.0272201	2.91999	15.5839	3.90361e-06	7.4565e-05	2.61618	0.93472	ZT22	ZT10
1025	ENSMUSG00000025584	Pde8a	phosphodiesterase 8A	-0.238629	0.132818	5.89432	15.5556	3.97599e-06	7.58735e-05	25.259	0.57407	ZT6	ZT22
1026	ENSMUSG00000023460	Rab12	RAB12, member RAS oncogene family	-0.0495005	0.182735	5.5646	15.546	4.00084e-06	7.62033e-05	17.2963	0.493041	ZT6	ZT18
1027	ENSMUSG00000057176	Ccdc189	coiled-coil domain containing 189	-0.390905	0.457263	1.39517	15.5459	4.00106e-06	7.62033e-05	2.02421	1.18689	ZT6	ZT22
1028	ENSMUSG00000017802	Retreg3	reticulophagy regulator family member 3	0.0455968	-0.154822	6.38816	15.5339	4.0322e-06	7.67217e-05	13.4665	0.231538	ZT18	ZT10
1029	ENSMUSG00000002900	Lamb1	laminin B1	0.0791499	0.381552	7.44731	15.5203	4.06808e-06	7.73291e-05	123.415	0.991796	ZT6	ZT22
1030	ENSMUSG00000108478			-0.626919	0.551236	1.98114	15.5098	4.09592e-06	7.77828e-05	7.05636	1.65547	ZT10	ZT22
1031	ENSMUSG00000003644	Rps6ka1	ribosomal protein S6 kinase polypeptide 1	0.314797	-0.335828	4.31583	15.5014	4.1184e-06	7.81338e-05	4.00463	0.98772	ZT18	ZT10
1032	ENSMUSG00000047045	Tmem164	transmembrane protein 164	-0.128744	0.329261	4.93984	15.4929	4.14114e-06	7.8489e-05	15.1111	0.841985	ZT6	ZT22
1033	ENSMUSG00000021892	Sh3bp5	SH3-domain binding protein 5 (BTK-associated)	0.378071	-0.101137	5.41942	15.4883	4.15358e-06	7.86486e-05	21.2156	0.742476	ZT22	ZT10
1034	ENSMUSG00000059183	Mtfmt	mitochondrial methionyl-tRNA formyltransferase	0.431702	0.137542	3.22398	15.4705	4.2019e-06	7.94867e-05	3.72126	0.604308	ZT22	ZT10
1035	ENSMUSG00000012640	Zfp715	zinc finger protein 715	-0.0328141	0.206821	4.83383	15.4538	4.24785e-06	8.02782e-05	10.3284	0.549045	ZT6	ZT18
1036	ENSMUSG00000022305	Lrp12	low density lipoprotein-related protein 12	-0.181571	-0.32434	4.61275	15.4523	4.25197e-06	8.02785e-05	8.66605	0.510822	ZT18	ZT6
1037	ENSMUSG00000064343			0.240417	-0.855032	2.48875	15.4468	4.26718e-06	8.0488e-05	9.50429	1.6031	ZT18	ZT10
1038	ENSMUSG00000044968	Napepld	N-acyl phosphatidylethanolamine phospholipase D	0.255384	-0.152582	5.06586	15.441	4.28346e-06	8.07173e-05	7.69236	0.593666	ZT22	ZT10
1039	ENSMUSG00000042632	Pla2g6	phospholipase A2, group VI	0.0608028	-0.314374	5.10616	15.4287	4.31778e-06	8.12856e-05	7.98885	0.603107	ZT18	ZT10
1040	ENSMUSG00000029434	Vps33a	VPS33A CORVET/HOPS core subunit	-0.118091	0.107147	5.9741	15.4249	4.32848e-06	8.14088e-05	20.4745	0.470219	ZT6	ZT22
1041	ENSMUSG00000042978	Sbk1	SH3-binding kinase 1	0.240944	-0.454542	6.97701	15.4166	4.35201e-06	8.17727e-05	70.4317	0.870984	ZT22	ZT10
1042	ENSMUSG00000005417	Mprip	myosin phosphatase Rho interacting protein	0.222795	-0.0279845	7.94721	15.4017	4.39422e-06	8.24864e-05	48.999	0.413108	ZT22	ZT10
1043	ENSMUSG00000024535	Snx24	sorting nexing 24	0.260716	-0.362684	2.6657	15.3931	4.41902e-06	8.28724e-05	4.62795	1.11881	ZT18	ZT10
1044	ENSMUSG00000052151	Plpp2	phospholipid phosphatase 2	0.201118	0.413518	3.3703	15.3777	4.46365e-06	8.36293e-05	2.57764	0.971806	ZT6	ZT18
1045	ENSMUSG00000023973	Cnpy3	canopy FGF signaling regulator 3	-0.121577	0.156186	4.93415	15.3749	4.47179e-06	8.37017e-05	5.11768	0.4732	ZT6	ZT22
1046	ENSMUSG00000020078	Vps26a	VPS26 retromer complex component A	-0.125609	0.144447	6.50492	15.369	4.48895e-06	8.39425e-05	20.6061	0.444359	ZT10	ZT18
1047	ENSMUSG00000085971			-0.608915	0.350939	1.49519	15.3644	4.50234e-06	8.41125e-05	3.14377	1.4175	ZT10	ZT22
1048	ENSMUSG00000035621	Midn	midnolin	-0.0317356	0.285335	4.61003	15.3603	4.51459e-06	8.42609e-05	13.3532	0.826808	ZT6	ZT22
1049	ENSMUSG00000042359	Osbpl6	oxysterol binding protein-like 6	0.0851221	-0.586743	3.23266	15.3509	4.54225e-06	8.46962e-05	10.7452	1.05672	ZT18	ZT10
1050	ENSMUSG00000026426	Arl8a	ADP-ribosylation factor-like 8A	0.0353223	0.366445	4.04579	15.3444	4.56166e-06	8.49772e-05	5.53329	0.937642	ZT6	ZT22
1051	ENSMUSG00000028300	3110043O21Rik	RIKEN cDNA 3110043O21 gene	-0.289391	0.132926	6.25218	15.3386	4.57887e-06	8.52167e-05	11.3843	0.628491	ZT10	ZT22
1052	ENSMUSG00000007480	Mc5r	melanocortin 5 receptor	-0.124875	-1.01306	0.270391	15.3222	4.62822e-06	8.60532e-05	2.26042	2.02768	ZT18	ZT6
1053	ENSMUSG00000022307	Oxr1	oxidation resistance 1	-0.261561	-0.0428	6.7142	15.284	4.74494e-06	8.81396e-05	23.7462	0.420493	ZT10	ZT22
1054	ENSMUSG00000028986	Klhl7	kelch-like 7	0.0588456	-0.224782	5.67028	15.2651	4.80387e-06	8.91496e-05	10.0831	0.366785	ZT22	ZT6
1055	ENSMUSG00000029659	Medag	mesenteric estrogen dependent adipogenesis	0.256419	-0.382582	3.87178	15.2405	4.8818e-06	9.051e-05	1.43768	0.834224	ZT22	ZT10
1056	ENSMUSG00000034640	Tiparp	TCDD-inducible poly(ADP-ribose) polymerase	0.0636877	-0.406803	6.8141	15.2246	4.9326e-06	9.13651e-05	53.6626	0.914889	ZT22	ZT6
1057	ENSMUSG00000018846	Pank3	pantothenate kinase 3	-0.450915	0.230993	9.65182	15.2175	4.95576e-06	9.17073e-05	422.618	1.17892	ZT10	ZT18
1058	ENSMUSG00000034957	Cebpa	CCAAT/enhancer binding protein (C/EBP), alpha	-0.0232706	0.438605	8.34934	15.2127	4.97135e-06	9.1909e-05	197.272	1.03156	ZT6	ZT22
1059	ENSMUSG00000084960	B430010I23Rik	RIKEN cDNA B430010I23 gene	-0.327291	0.258764	3.66246	15.2107	4.97772e-06	9.19146e-05	5.89746	0.845724	ZT10	ZT22
1060	ENSMUSG00000037815	Ctnna1	catenin (cadherin associated protein), alpha 1	0.42029	-0.0352965	8.41672	15.209	4.98325e-06	9.19146e-05	102.569	0.737047	ZT22	ZT10
1061	ENSMUSG00000042111	Ccdc115	coiled-coil domain containing 115	0.0551898	0.29849	3.49167	15.2083	4.98576e-06	9.19146e-05	4.89959	0.747407	ZT6	ZT18
1062	ENSMUSG00000022248	Rad1	RAD1 checkpoint DNA exonuclease	-0.0968184	-0.405647	2.51328	15.2056	4.99442e-06	9.19329e-05	1.92168	0.661103	ZT18	ZT6
1063	ENSMUSG00000032328	Tmem30a	transmembrane protein 30A	-0.196583	0.111339	7.49264	15.2051	4.99615e-06	9.19329e-05	48.6071	0.460834	ZT10	ZT22
1064	ENSMUSG00000027770	Dhx36	DEAH (Asp-Glu-Ala-His) box polypeptide 36	0.146372	-0.0572276	6.2289	15.1731	5.10189e-06	9.37903e-05	13.0268	0.298836	ZT22	ZT10
1065	ENSMUSG00000021051	Ppp2r5e	protein phosphatase 2, regulatory subunit B', epsilon	0.0914021	-0.19291	4.92019	15.1693	5.11438e-06	9.39318e-05	6.60756	0.396161	ZT18	ZT10
1066	ENSMUSG00000039826	Trub2	TruB pseudouridine (psi) synthase family member 2	-0.254985	0.372143	5.52752	15.157	5.15594e-06	9.46062e-05	12.158	0.900995	ZT10	ZT18
1067	ENSMUSG00000064147	Rab44	RAB44, member RAS oncogene family	-0.583414	1.02129	-0.550706	15.1344	5.23262e-06	9.59232e-05	0.418983	2.34754	ZT6	ZT18
1068	ENSMUSG00000059796	Eif4a1	eukaryotic translation initiation factor 4A1	-0.120101	0.202748	7.42971	15.0938	5.37405e-06	9.84236e-05	45.1168	0.602783	ZT10	ZT18
1069	ENSMUSG00000026333	Gin1	gypsy retrotransposon integrase 1	-0.156226	-0.385717	2.8723	15.0887	5.39189e-06	9.8658e-05	3.08768	0.658421	ZT18	ZT6
1070	ENSMUSG00000038866	Zcchc2	zinc finger, CCHC domain containing 2	-0.0577011	-0.266663	5.64574	15.0668	5.47004e-06	9.99944e-05	14.2612	0.464437	ZT18	ZT10
1071	ENSMUSG00000102672			-0.46418	0.372883	0.71166	15.0564	5.50758e-06	0.000100587	1.27282	1.64453	ZT6	ZT22
1072	ENSMUSG00000031936	Hephl1	hephaestin-like 1	0.37058	-1.49064	6.16513	15.0533	5.51872e-06	0.000100696	19.4625	3.20383	ZT22	ZT6
1073	ENSMUSG00000040820	Hlcs	holocarboxylase synthetase (biotin- [propriony-Coenzyme A-carboxylase (ATP-hydrolysing)] ligase)	0.486601	-0.0612544	4.5175	15.0475	5.53961e-06	0.000100983	6.10862	0.923256	ZT22	ZT10
1074	ENSMUSG00000102692	Dchs2	dachsous cadherin related 2	0.678531	0.790466	2.48894	15.046	5.54516e-06	0.00010099	1.51485	1.74908	ZT6	ZT18
1075	ENSMUSG00000001665	Gstt3	glutathione S-transferase, theta 3	-0.375214	0.249002	2.62538	15.0425	5.55796e-06	0.000101129	1.98451	1.09484	ZT6	ZT22
1076	ENSMUSG00000097327	E030030I06Rik	RIKEN cDNA E030030I06 gene	-0.301269	-0.677632	1.0847	15.0382	5.57367e-06	0.000101321	1.37127	1.1796	ZT18	ZT6
1077	ENSMUSG00000018547	Pip4k2b	phosphatidylinositol-5-phosphate 4-kinase, type II, beta	0.0820153	-0.206983	5.06604	15.0356	5.58307e-06	0.000101397	4.8674	0.35505	ZT22	ZT10
1078	ENSMUSG00000029616	Erp29	endoplasmic reticulum protein 29	-0.029326	0.217821	5.46659	15.0318	5.59701e-06	0.000101556	8.2595	0.563656	ZT6	ZT18
1079	ENSMUSG00000029227	Fip1l1	FIP1 like 1 (S. cerevisiae)	-0.0656023	-0.189067	5.64196	15.0092	5.68071e-06	0.000102979	6.42796	0.247481	ZT18	ZT6
1080	ENSMUSG00000029246	Ppat	phosphoribosyl pyrophosphate amidotransferase	-0.0629855	0.263763	3.72384	15.0075	5.68734e-06	0.000103004	5.05255	0.664592	ZT6	ZT18
1081	ENSMUSG00000037251	Pomk	protein-O-mannose kinase	0.432586	-0.0606471	3.54095	14.9767	5.80344e-06	0.00010501	4.45827	0.806102	ZT22	ZT10
1082	ENSMUSG00000003929	Zfp81	zinc finger protein 81	0.20695	-0.268196	3.15399	14.9739	5.81438e-06	0.00010511	1.9725	0.645323	ZT18	ZT10
1083	ENSMUSG00000005982	Naa60	N(alpha)-acetyltransferase 60, NatF catalytic subunit	-0.258737	-0.116769	5.19808	14.9504	5.90495e-06	0.000106649	6.89338	0.334791	ZT10	ZT22
1084	ENSMUSG00000025395	Prim1	DNA primase, p49 subunit	0.301123	0.510462	2.06661	14.9427	5.93495e-06	0.000107092	1.85775	1.18035	ZT6	ZT18
1085	ENSMUSG00000033855	Ston1	stonin 1	0.229637	-0.496292	2.66819	14.9357	5.96211e-06	0.000107483	5.02437	1.39284	ZT18	ZT10
1086	ENSMUSG00000025484	Bet1l	Bet1 golgi vesicular membrane trafficking protein like	-0.04011	0.242776	4.80708	14.9313	5.97969e-06	0.000107617	13.2644	0.631973	ZT6	ZT18
1087	ENSMUSG00000023942	Slc29a1	solute carrier family 29 (nucleoside transporters), member 1	0.134096	0.436463	5.16013	14.93	5.98467e-06	0.000107617	35.4355	0.995128	ZT6	ZT18
1088	ENSMUSG00000106375			0.0178061	0.435036	3.29396	14.9296	5.98606e-06	0.000107617	7.97016	1.01372	ZT6	ZT22
1089	ENSMUSG00000060206	Zfp462	zinc finger protein 462	0.0538284	-0.477694	3.84035	14.8998	6.1047e-06	0.000109521	2.39773	0.985064	ZT18	ZT10
1090	ENSMUSG00000029186	Pi4k2b	phosphatidylinositol 4-kinase type 2 beta	-0.0402117	0.287652	4.46207	14.8995	6.10591e-06	0.000109521	10.3214	0.707249	ZT6	ZT18
1091	ENSMUSG00000032244	Fem1b	feminization 1 homolog b (C. elegans)	0.0910223	-0.142798	5.69527	14.8988	6.10878e-06	0.000109521	7.80661	0.296399	ZT22	ZT10
1092	ENSMUSG00000044339	Alkbh2	alkB homolog 2, alpha-ketoglutarate-dependent dioxygenase	0.177721	0.802098	0.948951	14.8795	6.18718e-06	0.000110821	1.34133	1.75525	ZT6	ZT18
1093	ENSMUSG00000106087			-0.412198	0.433038	2.39476	14.8762	6.20076e-06	0.000110821	7.25378	1.2294	ZT10	ZT18
1094	ENSMUSG00000028044	Cks1b	CDC28 protein kinase 1b	0.0285687	0.487498	2.83586	14.876	6.2013e-06	0.000110821	1.50862	1.14495	ZT6	ZT18
1095	ENSMUSG00000041794	Myrip	myosin VIIA and Rab interacting protein	-0.391942	-0.89808	3.06962	14.8754	6.20394e-06	0.000110821	8.88324	1.68606	ZT18	ZT6
1096	ENSMUSG00000014873	Surf2	surfeit gene 2	-0.0673738	0.216329	3.95778	14.8578	6.27635e-06	0.000112012	5.17553	0.582817	ZT6	ZT18
1097	ENSMUSG00000027611	Procr	protein C receptor, endothelial	-0.497761	-0.540774	2.3889	14.8018	6.51252e-06	0.000116121	1.20157	0.972947	ZT18	ZT6
1098	ENSMUSG00000024529	Lox	lysyl oxidase	0.0730048	-0.400246	5.28256	14.7905	6.56144e-06	0.000116887	15.7644	0.816849	ZT18	ZT10
1099	ENSMUSG00000032000	Birc3	baculoviral IAP repeat-containing 3	0.27351	-0.191989	4.55226	14.7814	6.60094e-06	0.000117377	4.74671	0.650411	ZT22	ZT10
1100	ENSMUSG00000111738			-0.0172243	-1.15248	-0.722625	14.7814	6.60096e-06	0.000117377	0.465876	2.39656	ZT18	ZT6
1101	ENSMUSG00000028826	Tmem57	transmembrane protein 57	-0.297794	-0.256657	6.23631	14.778	6.61582e-06	0.000117534	17.0098	0.41162	ZT10	ZT6
1102	ENSMUSG00000046434	Hnrnpa1	heterogeneous nuclear ribonucleoprotein A1	-0.110225	0.250063	5.18129	14.7721	6.64136e-06	0.000117881	8.59577	0.645231	ZT6	ZT18
1103	ENSMUSG00000024900	Cpt1a	carnitine palmitoyltransferase 1a, liver	-0.353185	0.160032	5.79324	14.7706	6.64817e-06	0.000117895	8.23944	0.772648	ZT10	ZT22
1104	ENSMUSG00000022808	Snx4	sorting nexin 4	0.0321042	0.220921	5.25848	14.7484	6.74639e-06	0.000119497	9.58907	0.58905	ZT6	ZT18
1105	ENSMUSG00000087484			0.446178	0.885518	0.99775	14.7474	6.75075e-06	0.000119497	1.56394	1.8437	ZT6	ZT18
1106	ENSMUSG00000032285	Dnaja4	DnaJ heat shock protein family (Hsp40) member A4	0.0804485	-0.813101	3.5819	14.7394	6.78667e-06	0.000120025	8.71825	1.48091	ZT18	ZT6
1107	ENSMUSG00000039671	Zmynd8	zinc finger, MYND-type containing 8	0.0347173	0.273344	5.3577	14.7346	6.80833e-06	0.000120299	11.8599	0.693732	ZT6	ZT18
1108	ENSMUSG00000078247	Airn	antisense Igf2r RNA	0.401324	-0.247955	3.39514	14.7271	6.84226e-06	0.000120789	4.84941	0.945033	ZT18	ZT10
1109	ENSMUSG00000049421	Zfp260	zinc finger protein 260	0.11175	-0.140623	5.52108	14.7215	6.86725e-06	0.00012111	7.68199	0.310888	ZT22	ZT10
1110	ENSMUSG00000023074	Mospd1	motile sperm domain containing 1	-0.261746	0.164793	5.27994	14.7203	6.87283e-06	0.00012111	13.8673	0.654122	ZT6	ZT22
1111	ENSMUSG00000027513	Pck1	phosphoenolpyruvate carboxykinase 1, cytosolic	-0.792621	0.685979	10.52	14.7098	6.9208e-06	0.000121846	3298.16	2.07336	ZT10	ZT22
1112	ENSMUSG00000111548			1.24221	0.0896062	0.617577	14.7073	6.93239e-06	0.00012194	1.96467	1.94823	ZT22	ZT10
1113	ENSMUSG00000062078	Qk	quaking	0.0603748	-0.224346	8.61633	14.6991	6.97004e-06	0.000122492	106.405	0.359717	ZT22	ZT6
1114	ENSMUSG00000032380	Dapk2	death-associated protein kinase 2	0.326154	-0.328903	2.73828	14.6842	7.03907e-06	0.000123594	1.98201	0.88939	ZT22	ZT10
1115	ENSMUSG00000022048	Dpysl2	dihydropyrimidinase-like 2	0.203516	-0.190555	6.37833	14.6748	7.08326e-06	0.000124259	15.4049	0.525323	ZT22	ZT10
1116	ENSMUSG00000022797	Tfrc	transferrin receptor	1.25503	0.752986	6.9808	14.6672	7.11895e-06	0.00012471	299.433	2.07814	ZT6	ZT10
1117	ENSMUSG00000036371	Serbp1	serpine1 mRNA binding protein 1	0.0833995	-0.126394	7.55172	14.6666	7.12172e-06	0.00012471	27.2047	0.269519	ZT22	ZT10
1118	ENSMUSG00000027185	Nat10	N-acetyltransferase 10	0.0211867	0.240804	4.71014	14.6561	7.1714e-06	0.000125467	9.32145	0.640844	ZT6	ZT18
1119	ENSMUSG00000047648	Fbxo30	F-box protein 30	-0.0507071	0.276852	4.71257	14.6473	7.21314e-06	0.000126085	10.6347	0.680205	ZT6	ZT18
1120	ENSMUSG00000106019			-0.611644	0.131379	2.79964	14.6404	7.24648e-06	0.000126487	12.1195	1.20349	ZT10	ZT22
1121	ENSMUSG00000073889	Il11ra1	interleukin 11 receptor, alpha chain 1	-0.23107	0.0960545	4.62685	14.6398	7.24909e-06	0.000126487	6.60756	0.545243	ZT6	ZT22
1122	ENSMUSG00000043535	Setx	senataxin	-0.109514	0.153459	7.05514	14.6319	7.28736e-06	0.000127042	32.3793	0.45884	ZT6	ZT22
1123	ENSMUSG00000039976	Tbc1d16	TBC1 domain family, member 16	-0.0598895	-0.400975	4.38037	14.6215	7.33766e-06	0.000127805	10.0864	0.800174	ZT18	ZT10
1124	ENSMUSG00000028860	Sytl1	synaptotagmin-like 1	-0.697024	0.000959966	1.77914	14.6197	7.34652e-06	0.000127845	4.15897	1.22589	ZT10	ZT22
1125	ENSMUSG00000041698	Slco1a1	solute carrier organic anion transporter family, member 1a1	1.28861	-1.04935	1.03859	14.6139	7.37468e-06	0.000128221	3.89941	3.36778	ZT22	ZT10
1126	ENSMUSG00000058594	Fbxo18	F-box protein 18	-0.0985717	0.138513	6.859	14.5989	7.44829e-06	0.00012936	37.5887	0.446744	ZT10	ZT18
1127	ENSMUSG00000037455	Slc18b1	solute carrier family 18, subfamily B, member 1	0.175054	-0.241087	4.84403	14.5979	7.45342e-06	0.00012936	8.11591	0.554316	ZT22	ZT10
1128	ENSMUSG00000037185	Krt80	keratin 80	0.360599	-0.304615	2.14931	14.5921	7.48193e-06	0.00012974	2.28971	0.936142	ZT22	ZT10
1129	ENSMUSG00000045205	Dpy19l4	dpy-19-like 4 (C. elegans)	-0.0254386	0.177614	5.86307	14.5848	7.51837e-06	0.000130203	13.6169	0.485962	ZT6	ZT18
1130	ENSMUSG00000000489	Pdgfb	platelet derived growth factor, B polypeptide	-0.261025	0.179023	4.29149	14.5841	7.52196e-06	0.000130203	6.00954	0.690448	ZT6	ZT22
1131	ENSMUSG00000048677	Tpcn2	two pore segment channel 2	0.422716	-0.161916	4.31599	14.5711	7.58713e-06	0.000131215	4.21746	0.877012	ZT22	ZT10
1132	ENSMUSG00000028655	Mfsd2a	major facilitator superfamily domain containing 2A	-3.58027	-0.891998	-0.532413	14.5695	7.59536e-06	0.000131241	3.61329	5.73498	ZT10	ZT22
1133	ENSMUSG00000025764	Jade1	jade family PHD finger 1	0.38007	-0.00280638	6.78435	14.5613	7.63654e-06	0.000131752	30.2469	0.661863	ZT22	ZT10
1134	ENSMUSG00000006288	Ttc5	tetratricopeptide repeat domain 5	0.0802329	0.283907	4.0691	14.561	7.63839e-06	0.000131752	5.89486	0.721808	ZT6	ZT18
1135	ENSMUSG00000028248	Pnisr	PNN interacting serine/arginine-rich	-0.19915	-0.289651	6.76669	14.5589	7.64877e-06	0.000131815	28.1472	0.452167	ZT18	ZT6
1136	ENSMUSG00000022704	Qtrt2	queuine tRNA-ribosyltransferase accessory subunit 2	-0.0703119	0.279701	3.59856	14.5529	7.67959e-06	0.00013223	5.90173	0.714626	ZT6	ZT18
1137	ENSMUSG00000003573	Homer3	homer scaffolding protein 3	-0.097926	0.255344	2.83713	14.5328	7.78237e-06	0.000133881	1.57451	0.665402	ZT6	ZT18
1138	ENSMUSG00000019943	Atp2b1	ATPase, Ca++ transporting, plasma membrane 1	-0.357958	0.114726	6.47068	14.516	7.87015e-06	0.000135272	16.6096	0.758984	ZT10	ZT22
1139	ENSMUSG00000033082	Clec1a	C-type lectin domain family 1, member a	-0.301506	-0.394552	3.64543	14.5107	7.89796e-06	0.000135631	3.7482	0.668526	ZT18	ZT6
1140	ENSMUSG00000033857	Engase	endo-beta-N-acetylglucosaminidase	-0.177952	0.22534	3.57379	14.5091	7.90607e-06	0.000135652	4.16716	0.708098	ZT6	ZT22
1141	ENSMUSG00000026473	Glul	glutamate-ammonia ligase (glutamine synthetase)	-0.545196	-0.446344	10.9502	14.4932	7.99012e-06	0.000136973	1439.53	0.846851	ZT18	ZT22
1142	ENSMUSG00000024968	Rcor2	REST corepressor 2	-0.286144	0.607956	2.22949	14.4918	7.99756e-06	0.000136981	3.47168	1.45758	ZT6	ZT22
1143	ENSMUSG00000014601	Strip1	striatin interacting protein 1	-0.0303747	-0.228003	5.24169	14.4799	8.06107e-06	0.000137948	10.4392	0.3177	ZT18	ZT6
1144	ENSMUSG00000110444	Gm10033	predicted gene 10033	0.274371	-0.164486	3.19454	14.469	8.11994e-06	0.000138834	3.14297	0.643123	ZT22	ZT10
1145	ENSMUSG00000004070	Hmox2	heme oxygenase 2	0.237557	-0.0132963	5.24525	14.4641	8.14617e-06	0.000139161	10.4087	0.429566	ZT22	ZT10
1146	ENSMUSG00000079562	Maea	macrophage erythroblast attacher	0.0542813	0.225397	6.12375	14.4516	8.21444e-06	0.000140205	21.5959	0.590943	ZT6	ZT18
1147	ENSMUSG00000023805	Synj2	synaptojanin 2	0.120079	-0.272167	4.81191	14.4456	8.24731e-06	0.000140643	5.62399	0.575811	ZT18	ZT10
1148	ENSMUSG00000039990	Edrf1	erythroid differentiation regulatory factor 1	0.132351	-0.154579	4.92648	14.4401	8.27749e-06	0.000141035	6.71357	0.388536	ZT22	ZT10
1149	ENSMUSG00000038482	Tfdp1	transcription factor Dp 1	0.231528	-0.162081	4.75771	14.4355	8.30269e-06	0.000141341	8.88086	0.5688	ZT22	ZT10
1150	ENSMUSG00000045822	Zswim3	zinc finger SWIM-type containing 3	-0.0845994	0.359782	2.01281	14.4313	8.3264e-06	0.000141611	3.3117	0.90012	ZT6	ZT22
1151	ENSMUSG00000028580	Pum1	pumilio RNA-binding family member 1	-0.151182	0.0910281	6.32802	14.4301	8.33302e-06	0.000141611	18.8056	0.353994	ZT10	ZT22
1152	ENSMUSG00000054263	Lifr	leukemia inhibitory factor receptor	-0.197588	-0.389695	6.95056	14.4108	8.4407e-06	0.000143316	46.2861	0.698288	ZT18	ZT10
1153	ENSMUSG00000111605			-0.369655	0.327722	3.61384	14.4082	8.45506e-06	0.000143435	9.62315	1.00889	ZT10	ZT22
1154	ENSMUSG00000032252	Glce	glucuronyl C5-epimerase	0.0737098	-0.201298	5.30713	14.3927	8.54284e-06	0.000144799	6.00836	0.343233	ZT22	ZT6
1155	ENSMUSG00000006576	Slc4a3	solute carrier family 4 (anion exchanger), member 3	0.5108	0.499967	2.99808	14.3899	8.55917e-06	0.00014495	3.21638	1.19589	ZT6	ZT18
1156	ENSMUSG00000021356	Irf4	interferon regulatory factor 4	-0.752202	0.0413432	4.35395	14.3845	8.59009e-06	0.000145348	19.9575	1.40863	ZT10	ZT22
1157	ENSMUSG00000057531	Dtnbp1	dystrobrevin binding protein 1	-0.047179	0.249664	6.30154	14.3804	8.61359e-06	0.00014562	22.7357	0.623792	ZT6	ZT18
1158	ENSMUSG00000093687			0.732021	-1.1182	-0.595573	14.3728	8.6574e-06	0.000146001	1.41432	3.00415	ZT22	ZT6
1159	ENSMUSG00000111329	A830035O19Rik	RIKEN cDNA A830035O19 gene	-0.474541	0.43069	0.735799	14.3724	8.65938e-06	0.000146001	1.35325	1.44748	ZT6	ZT22
1160	ENSMUSG00000045231			0.41842	-0.694014	-0.41795	14.3709	8.66799e-06	0.000146001	0.478113	1.45162	ZT22	ZT10
1161	ENSMUSG00000110588			0.576931	1.48293	-1.17238	14.3707	8.66936e-06	0.000146001	0.956	2.99143	ZT6	ZT18
1162	ENSMUSG00000032193	Ldlr	low density lipoprotein receptor	0.232449	-0.600187	6.29395	14.37	8.67349e-06	0.000146001	54.4938	1.54015	ZT22	ZT6
1163	ENSMUSG00000041912	Tdrkh	tudor and KH domain containing protein	0.313932	-0.227986	2.92304	14.3204	8.96554e-06	0.000150788	4.55878	0.776384	ZT22	ZT10
1164	ENSMUSG00000039697	Ncoa7	nuclear receptor coactivator 7	0.1583	-0.21302	5.36473	14.3092	9.03272e-06	0.000151787	13.2483	0.458971	ZT22	ZT10
1165	ENSMUSG00000020661	Dnmt3a	DNA methyltransferase 3A	0.23096	-0.168644	5.97191	14.2938	9.12587e-06	0.000153221	13.7623	0.567292	ZT22	ZT10
1166	ENSMUSG00000087221			0.116669	0.843256	0.730446	14.2894	9.15268e-06	0.000153539	1.56921	1.83351	ZT6	ZT18
1167	ENSMUSG00000109324	Prmt1	protein arginine N-methyltransferase 1	0.06794	0.316796	4.02079	14.2759	9.2358e-06	0.000154801	5.99921	0.801974	ZT6	ZT18
1168	ENSMUSG00000024785	Rcl1	RNA terminal phosphate cyclase-like 1	-0.235761	0.246527	4.60116	14.2688	9.28e-06	0.000155408	9.47537	0.645018	ZT10	ZT22
1169	ENSMUSG00000005312	Ubqln1	ubiquilin 1	0.0592528	-0.166405	7.54205	14.2639	9.30991e-06	0.000155776	28.4175	0.320145	ZT18	ZT10
1170	ENSMUSG00000022472	Desi1	desumoylating isopeptidase 1	-0.185988	0.298843	4.86616	14.2586	9.34331e-06	0.000156125	9.59179	0.838542	ZT6	ZT22
1171	ENSMUSG00000055963	Triqk	triple QxxK/R motif containing	0.700545	0.51797	2.31797	14.258	9.34675e-06	0.000156125	1.26113	1.23253	ZT6	ZT18
1172	ENSMUSG00000036737	Oxsr1	oxidative-stress responsive 1	-0.0782023	0.131379	5.99775	14.2505	9.3938e-06	0.000156777	13.1658	0.387888	ZT6	ZT18
1173	ENSMUSG00000027957	Slc35a3	solute carrier family 35 (UDP-N-acetylglucosamine (UDP-GlcNAc) transporter), member 3	-0.089371	0.198265	5.65349	14.2447	9.4307e-06	0.000157259	15.3769	0.534728	ZT6	ZT18
1174	ENSMUSG00000036966	Spryd3	SPRY domain containing 3	0.295003	0.155299	4.18828	14.231	9.51698e-06	0.000158562	3.94193	0.455637	ZT6	ZT18
1175	ENSMUSG00000040383	Aqr	aquarius	0.0681135	-0.136882	5.8857	14.2074	9.66883e-06	0.000160955	8.15714	0.244933	ZT22	ZT10
1176	ENSMUSG00000038894	Irs2	insulin receptor substrate 2	-0.928748	0.508298	4.86212	14.2026	9.70001e-06	0.000161337	23.6736	2.15421	ZT10	ZT22
1177	ENSMUSG00000045414	1190002N15Rik	RIKEN cDNA 1190002N15 gene	-0.574485	-0.280378	5.69962	14.1925	9.76565e-06	0.000162291	13.1435	0.722438	ZT10	ZT22
1178	ENSMUSG00000032849	Abcc4	ATP-binding cassette, sub-family C (CFTR/MRP), member 4	-0.458341	0.0206066	5.21061	14.1866	9.8047e-06	0.000162801	17.5144	0.837275	ZT10	ZT22
1179	ENSMUSG00000068264	Ap5s1	adaptor-related protein 5 complex, sigma 1 subunit	-0.0798895	0.285869	3.60165	14.1678	9.92877e-06	0.000164722	5.83705	0.723927	ZT6	ZT18
1180	ENSMUSG00000029804	Herc3	hect domain and RLD 3	-0.0266453	0.247464	5.65143	14.1654	9.94463e-06	0.000164772	25.8253	0.638563	ZT6	ZT18
1181	ENSMUSG00000063894	Zkscan8	zinc finger with KRAB and SCAN domains 8	-0.0345923	-0.206431	5.63165	14.1636	9.95671e-06	0.000164772	8.02437	0.263366	ZT18	ZT6
1182	ENSMUSG00000039988	Ankrd13c	ankyrin repeat domain 13c	-0.0276297	-0.17823	6.24754	14.1624	9.96466e-06	0.000164772	10.2662	0.21464	ZT18	ZT6
1183	ENSMUSG00000091474	2610021A01Rik	RIKEN cDNA 2610021A01 gene	0.114581	-0.2176	3.74384	14.1623	9.9655e-06	0.000164772	2.79711	0.412622	ZT22	ZT10
1184	ENSMUSG00000020108	Ddit4	DNA-damage-inducible transcript 4	-1.33268	-0.120185	3.17664	14.1567	1.00025e-05	0.000165188	10.4647	2.1745	ZT10	ZT22
1185	ENSMUSG00000107951			0.762808	-0.949925	-0.730353	14.156	1.00076e-05	0.000165188	0.667699	2.67764	ZT22	ZT6
1186	ENSMUSG00000045094	Arhgef37	Rho guanine nucleotide exchange factor (GEF) 37	1.29517	-0.13387	2.33133	14.1464	1.0072e-05	0.000166112	2.24967	2.09275	ZT22	ZT10
1187	ENSMUSG00000034917	Tjp3	tight junction protein 3	0.58464	-0.827034	1.39896	14.1377	1.01312e-05	0.000166947	5.88487	2.30074	ZT18	ZT10
1188	ENSMUSG00000038181	Chpf2	chondroitin polymerizing factor 2	-0.0474643	0.319774	5.33225	14.1266	1.02064e-05	0.000168045	11.6997	0.809087	ZT6	ZT18
1189	ENSMUSG00000033365	Ipo13	importin 13	0.198105	-0.139159	5.03573	14.1097	1.03228e-05	0.000169818	7.25576	0.467227	ZT22	ZT10
1190	ENSMUSG00000036867	Smad6	SMAD family member 6	0.0725319	0.616538	2.86831	14.0966	1.04143e-05	0.000171179	6.09961	1.38084	ZT6	ZT18
1191	ENSMUSG00000031079	Zfp300	zinc finger protein 300	0.104427	0.52978	1.61523	14.0742	1.05717e-05	0.00017362	1.32159	1.21994	ZT6	ZT18
1192	ENSMUSG00000093598			-0.478248	0.848366	0.0814712	14.0711	1.05941e-05	0.000173842	1.43865	2.02612	ZT10	ZT18
1193	ENSMUSG00000040111	Gramd1b	GRAM domain containing 1B	-1.14279	-0.202291	5.20639	14.0682	1.06143e-05	0.000174028	27.5277	1.95269	ZT18	ZT22
1194	ENSMUSG00000020893	Per1	period circadian clock 1	-1.29693	-0.0188359	4.60696	14.0617	1.06608e-05	0.000174644	22.7528	2.23202	ZT10	ZT22
1195	ENSMUSG00000020009	Ifngr1	interferon gamma receptor 1	-0.322924	-0.441405	7.11926	14.0594	1.06773e-05	0.000174767	46.8369	0.795968	ZT18	ZT6
1196	ENSMUSG00000021687	Scamp1	secretory carrier membrane protein 1	-0.0348229	0.168759	5.35357	14.0575	1.06913e-05	0.000174851	9.88004	0.486337	ZT6	ZT18
1197	ENSMUSG00000028437	Ubap1	ubiquitin-associated protein 1	0.00836263	-0.272645	5.91528	14.0513	1.07361e-05	0.000175438	11.7157	0.459773	ZT22	ZT6
1198	ENSMUSG00000031712	Il15	interleukin 15	-0.653018	-0.256045	3.07874	14.0448	1.07829e-05	0.000176055	2.59712	0.9345	ZT18	ZT22
1199	ENSMUSG00000110221	Gm36210	predicted gene, 36210	-0.49883	0.524298	0.361787	14.0351	1.08534e-05	0.00017694	1.73224	1.73652	ZT6	ZT22
1200	ENSMUSG00000045659	Plekha7	pleckstrin homology domain containing, family A member 7	0.326872	-0.506402	2.25099	14.0348	1.08552e-05	0.00017694	1.58243	1.56395	ZT18	ZT10
1201	ENSMUSG00000045374	Wdr81	WD repeat domain 81	-0.0651726	0.220374	5.04721	14.0336	1.08644e-05	0.000176942	9.89095	0.659332	ZT6	ZT22
1202	ENSMUSG00000044447	Dock5	dedicator of cytokinesis 5	0.066772	-0.210315	5.29625	14.0303	1.08886e-05	0.000177189	10.6817	0.44668	ZT18	ZT10
1203	ENSMUSG00000037661	Gpr160	G protein-coupled receptor 160	-0.672672	-0.355227	3.47442	14.0263	1.09178e-05	0.000177516	3.55631	0.829413	ZT10	ZT22
1204	ENSMUSG00000032803	Cdv3	carnitine deficiency-associated gene expressed in ventricle 3	-0.142459	0.114284	6.09084	14.0216	1.09521e-05	0.000177925	17.1584	0.415769	ZT6	ZT22
1205	ENSMUSG00000020032	Nuak1	NUAK family, SNF1-like kinase, 1	0.347624	-0.210179	3.84581	14.0055	1.10718e-05	0.000179592	3.81638	0.862414	ZT18	ZT10
1206	ENSMUSG00000028309	Rnf20	ring finger protein 20	0.0516701	-0.171312	5.93802	14.0053	1.1073e-05	0.000179592	11.298	0.353318	ZT22	ZT6
1207	ENSMUSG00000022665	Ccdc80	coiled-coil domain containing 80	0.0217869	-0.497785	9.1028	14.0039	1.10835e-05	0.000179613	41.8484	0.853026	ZT18	ZT6
1208	ENSMUSG00000039382	Wdr45	WD repeat domain 45	-0.293864	0.110331	4.43092	13.9865	1.12136e-05	0.000181429	8.28901	0.633002	ZT10	ZT22
1209	ENSMUSG00000008384	Sertad1	SERTA domain containing 1	0.110145	0.354942	3.37756	13.9865	1.12141e-05	0.000181429	3.58573	0.837707	ZT6	ZT18
1210	ENSMUSG00000054484	Tmem62	transmembrane protein 62	-0.076813	0.328474	3.91844	13.978	1.12786e-05	0.000182322	5.01152	0.819302	ZT6	ZT18
1211	ENSMUSG00000029686	Cul1	cullin 1	-0.091597	0.133629	6.79885	13.9684	1.13511e-05	0.000183343	24.4321	0.3923	ZT6	ZT18
1212	ENSMUSG00000002031	Ift46	intraflagellar transport 46	0.08568	0.242005	4.42673	13.9605	1.14116e-05	0.000184167	6.38884	0.624522	ZT6	ZT18
1213	ENSMUSG00000020611	Gna13	guanine nucleotide binding protein, alpha 13	-0.111598	-0.246191	7.01619	13.9568	1.14408e-05	0.000184486	29.0805	0.36687	ZT18	ZT6
1214	ENSMUSG00000062931	Zfp938	zinc finger protein 938	0.509087	0.133866	3.15578	13.9537	1.1464e-05	0.000184702	1.76251	0.77282	ZT22	ZT18
1215	ENSMUSG00000043257	Pigv	phosphatidylinositol glycan anchor biosynthesis, class V	-0.182606	-0.367419	3.0794	13.9526	1.1473e-05	0.000184702	2.51041	0.594075	ZT18	ZT6
1216	ENSMUSG00000002546	Golga2	golgi autoantigen, golgin subfamily a, 2	0.0145093	0.209319	6.43876	13.9478	1.15102e-05	0.000185148	29.1875	0.555737	ZT6	ZT18
1217	ENSMUSG00000007867	Ift43	intraflagellar transport 43	0.45574	0.33388	2.82349	13.946	1.15241e-05	0.00018522	3.33533	0.859373	ZT6	ZT10
1218	ENSMUSG00000068250	Amn1	antagonist of mitotic exit network 1	-0.424342	-0.120261	5.39381	13.9382	1.15846e-05	0.000186039	15.232	0.645233	ZT10	ZT22
1219	ENSMUSG00000027650	Tti1	TELO2 interacting protein 1	0.0925927	-0.137109	4.64159	13.9331	1.16245e-05	0.000186527	3.99508	0.282456	ZT22	ZT10
1220	ENSMUSG00000007646	Rad51c	RAD51 paralog C	0.263891	-0.73708	-0.0600937	13.9237	1.16981e-05	0.000187554	0.636487	1.37445	ZT22	ZT6
1221	ENSMUSG00000036052	Dnajb5	DnaJ heat shock protein family (Hsp40) member B5	-0.0179902	-0.359276	2.61976	13.9114	1.17957e-05	0.000188963	1.66351	0.602702	ZT18	ZT6
1222	ENSMUSG00000041741	Pde3a	phosphodiesterase 3A, cGMP inhibited	-0.101307	0.41179	4.74097	13.905	1.18469e-05	0.000189555	30.296	1.12073	ZT6	ZT22
1223	ENSMUSG00000030727	Rabep2	rabaptin, RAB GTPase binding effector protein 2	-0.141041	0.264774	3.90607	13.9043	1.1852e-05	0.000189555	4.50712	0.802177	ZT6	ZT22
1224	ENSMUSG00000009376	Met	met proto-oncogene	-0.35063	-0.0395127	6.31111	13.9007	1.18809e-05	0.000189862	29.3048	0.565722	ZT10	ZT22
1225	ENSMUSG00000022516	Nudt16l1	nudix (nucleoside diphosphate linked moiety X)-type motif 16-like 1	0.0627252	0.326783	4.06286	13.899	1.18948e-05	0.000189929	7.39043	0.822155	ZT6	ZT18
1226	ENSMUSG00000105434			0.0963489	0.50834	2.73344	13.8855	1.20037e-05	0.000191404	6.03075	1.17462	ZT6	ZT18
1227	ENSMUSG00000025269	Apex2	apurinic/apyrimidinic endonuclease 2	-0.115619	0.2583	4.37522	13.8851	1.20068e-05	0.000191404	8.07394	0.623072	ZT6	ZT18
1228	ENSMUSG00000042524	Sun2	Sad1 and UNC84 domain containing 2	-0.0894147	-0.297101	7.92831	13.8613	1.22009e-05	0.00019434	59.0153	0.550127	ZT18	ZT10
1229	ENSMUSG00000091512	Lamtor3	late endosomal/lysosomal adaptor, MAPK and MTOR activator 3	-0.105826	0.160158	4.56728	13.8566	1.22397e-05	0.0001948	6.09015	0.446896	ZT6	ZT18
1230	ENSMUSG00000030880	Polr3e	polymerase (RNA) III (DNA directed) polypeptide E	-0.0480325	0.218818	4.37382	13.8535	1.22654e-05	0.000194863	6.15253	0.590766	ZT6	ZT18
1231	ENSMUSG00000022407	Adsl	adenylosuccinate lyase	-0.0801643	0.148436	5.00509	13.8531	1.22688e-05	0.000194863	8.84353	0.440364	ZT6	ZT18
1232	ENSMUSG00000031072	Oraov1	oral cancer overexpressed 1	-0.153924	-0.283762	3.89696	13.8525	1.22736e-05	0.000194863	3.18328	0.423227	ZT18	ZT6
1233	ENSMUSG00000025417	Pip4k2c	phosphatidylinositol-5-phosphate 4-kinase, type II, gamma	-0.0590066	0.132636	5.29788	13.8453	1.23332e-05	0.000195651	8.90139	0.448352	ZT6	ZT22
1234	ENSMUSG00000022807	Osbpl11	oxysterol binding protein-like 11	-0.348026	0.11952	6.68181	13.8424	1.2358e-05	0.000195885	43.8814	0.7299	ZT10	ZT22
1235	ENSMUSG00000029641	Rasl11a	RAS-like, family 11, member A	0.333531	-0.57068	1.7857	13.8258	1.24972e-05	0.000197932	1.33526	1.31398	ZT18	ZT10
1236	ENSMUSG00000024513	Mbd2	methyl-CpG binding domain protein 2	-0.22098	0.0496162	5.61435	13.8221	1.25284e-05	0.000198264	11.2422	0.494681	ZT6	ZT22
1237	ENSMUSG00000071337	Tia1	cytotoxic granule-associated RNA binding protein 1	-0.0270581	-0.226393	5.74174	13.8068	1.26582e-05	0.000200157	9.9478	0.311398	ZT18	ZT6
1238	ENSMUSG00000047583	Tyw3	tRNA-yW synthesizing protein 3 homolog (S. cerevisiae)	-0.136049	-0.371891	1.89989	13.7872	1.2827e-05	0.000202663	1.80272	0.597562	ZT18	ZT6
1239	ENSMUSG00000024039	Cbs	cystathionine beta-synthase	-0.640516	-2.01747	1.00889	13.7833	1.2861e-05	0.000203036	2.43696	4.63021	ZT18	ZT10
1240	ENSMUSG00000027635	Dsn1	DSN1 homolog, MIS12 kinetochore complex component	-0.359314	0.447005	2.01595	13.7812	1.28797e-05	0.000203166	1.51958	1.33227	ZT6	ZT22
1241	ENSMUSG00000026761	Orc4	origin recognition complex, subunit 4	0.107525	-0.158186	5.49794	13.7792	1.28968e-05	0.000203273	6.93359	0.328404	ZT22	ZT10
1242	ENSMUSG00000005102	Eif2ak4	eukaryotic translation initiation factor 2 alpha kinase 4	0.175865	-0.0644187	4.75313	13.7694	1.29829e-05	0.000204465	5.18862	0.364145	ZT22	ZT10
1243	ENSMUSG00000033318	Gstt2	glutathione S-transferase, theta 2	-0.371302	0.238601	5.39105	13.7681	1.29943e-05	0.00020448	21.5223	0.87326	ZT10	ZT22
1244	ENSMUSG00000002320	Tm9sf1	transmembrane 9 superfamily member 1	-0.123896	0.076349	5.00984	13.7552	1.31076e-05	0.000206097	5.91498	0.357732	ZT6	ZT22
1245	ENSMUSG00000051853	Arf3	ADP-ribosylation factor 3	-0.291303	-0.0206412	6.07016	13.7237	1.33908e-05	0.000210381	13.0916	0.494024	ZT10	ZT22
1246	ENSMUSG00000089917	Uckl1	uridine-cytidine kinase 1-like 1	-0.0469791	0.182207	4.92426	13.7161	1.34596e-05	0.000211291	10.0931	0.503301	ZT6	ZT18
1247	ENSMUSG00000025373	Rnf41	ring finger protein 41	0.175323	0.250066	4.74406	13.7127	1.34907e-05	0.000211485	9.05333	0.635422	ZT6	ZT10
1248	ENSMUSG00000034518	Hmgxb4	HMG box domain containing 4	0.151508	-0.162803	4.15153	13.7124	1.34935e-05	0.000211485	4.23595	0.468033	ZT18	ZT10
1249	ENSMUSG00000037523	Mavs	mitochondrial antiviral signaling protein	0.0827773	-0.236914	6.38139	13.708	1.35337e-05	0.000211944	23.5765	0.391105	ZT22	ZT10
1250	ENSMUSG00000063358	Mapk1	mitogen-activated protein kinase 1	-0.0185156	-0.147917	7.10753	13.6953	1.36509e-05	0.000213609	16.7552	0.209792	ZT18	ZT10
1251	ENSMUSG00000017210	Med24	mediator complex subunit 24	0.193953	-0.103453	5.05561	13.6759	1.38313e-05	0.000216259	9.48874	0.435804	ZT22	ZT10
1252	ENSMUSG00000002997	Prkar2b	protein kinase, cAMP dependent regulatory, type II beta	-0.283432	0.16262	9.67509	13.6733	1.38552e-05	0.000216459	610.238	0.653697	ZT10	ZT22
1253	ENSMUSG00000021221	Dpf3	D4, zinc and double PHD fingers, family 3	0.0616447	-0.405075	2.57735	13.6703	1.38837e-05	0.000216732	3.27254	0.651141	ZT18	ZT6
1254	ENSMUSG00000037892	Pcdh18	protocadherin 18	-0.027899	-0.408519	3.33418	13.6685	1.39005e-05	0.000216822	4.33319	0.667602	ZT18	ZT6
1255	ENSMUSG00000032449	Slc25a36	solute carrier family 25, member 36	0.0386128	-0.152574	6.71806	13.6672	1.39131e-05	0.000216845	14.1959	0.223995	ZT22	ZT10
1256	ENSMUSG00000039958	Etfbkmt	electron transfer flavoprotein beta subunit lysine methyltransferase	-0.693407	-0.357147	4.53158	13.6624	1.39586e-05	0.000217381	22.2038	1.02511	ZT18	ZT22
1257	ENSMUSG00000042570	Mier2	MIER family member 2	0.442114	0.0936518	3.41929	13.6534	1.40436e-05	0.000218531	2.21296	0.673208	ZT22	ZT10
1258	ENSMUSG00000008373	Prpf31	pre-mRNA processing factor 31	-0.00182578	0.25604	4.64235	13.6463	1.41116e-05	0.000219254	8.59056	0.671014	ZT6	ZT18
1259	ENSMUSG00000064267	Hvcn1	hydrogen voltage-gated channel 1	0.787613	-0.415773	5.01596	13.6462	1.41125e-05	0.000219254	2.99966	1.77084	ZT22	ZT10
1260	ENSMUSG00000043733	Ptpn11	protein tyrosine phosphatase, non-receptor type 11	0.0467088	-0.19859	8.00813	13.6446	1.41279e-05	0.000219318	59.0806	0.3852	ZT18	ZT10
1261	ENSMUSG00000000776	Polr3d	polymerase (RNA) III (DNA directed) polypeptide D	0.0201706	0.278159	3.24479	13.6315	1.42539e-05	0.0002211	3.9909	0.714109	ZT6	ZT18
1262	ENSMUSG00000072582	Ptrh2	peptidyl-tRNA hydrolase 2	-0.147164	-0.272062	4.47812	13.6283	1.42848e-05	0.000221404	7.01509	0.411249	ZT18	ZT6
1263	ENSMUSG00000009013	Dynll1	dynein light chain LC8-type 1	0.164731	-0.23623	4.60338	13.6259	1.43082e-05	0.000221591	6.60142	0.554293	ZT22	ZT6
1264	ENSMUSG00000029471	Camkk2	calcium/calmodulin-dependent protein kinase kinase 2, beta	-0.191531	-0.401813	5.54536	13.6227	1.43389e-05	0.000221891	15.4693	0.652018	ZT18	ZT6
1265	ENSMUSG00000054604	Cggbp1	CGG triplet repeat binding protein 1	-0.203093	-0.150211	6.62197	13.6151	1.44131e-05	0.000222862	13.1597	0.237533	ZT18	ZT22
1266	ENSMUSG00000059456	Ptk2b	PTK2 protein tyrosine kinase 2 beta	0.368865	-0.0526394	5.73191	13.6135	1.44287e-05	0.000222926	10.7427	0.676874	ZT22	ZT10
1267	ENSMUSG00000043909	Trp53bp1	transformation related protein 53 binding protein 1	0.209693	0.208763	5.20713	13.6115	1.44482e-05	0.000223052	10.0154	0.582208	ZT6	ZT18
1268	ENSMUSG00000057219	Armc7	armadillo repeat containing 7	0.354791	0.598722	2.29041	13.6054	1.45087e-05	0.00022381	1.92244	1.3814	ZT6	ZT18
1269	ENSMUSG00000020570	Sypl	synaptophysin-like protein	-0.1204	-0.264873	6.72258	13.5997	1.45646e-05	0.000224494	25.716	0.408491	ZT18	ZT6
1270	ENSMUSG00000026142	Rhbdd1	rhomboid domain containing 1	0.152019	-0.128311	4.90339	13.5947	1.46148e-05	0.00022492	5.57224	0.394289	ZT22	ZT10
1271	ENSMUSG00000028800	Hdac1	histone deacetylase 1	-0.0530945	0.245809	4.04675	13.5946	1.46152e-05	0.00022492	5.52257	0.642497	ZT6	ZT18
1272	ENSMUSG00000025485	Ric8a	RIC8 guanine nucleotide exchange factor A	0.107935	0.217691	5.38178	13.5822	1.47387e-05	0.000226642	11.4444	0.590033	ZT6	ZT18
1273	ENSMUSG00000069713			-0.381236	0.414699	0.899545	13.5656	1.49058e-05	0.000229031	1.44253	1.05005	ZT10	ZT22
1274	ENSMUSG00000015342	Xk	X-linked Kx blood group	0.401198	-0.342348	1.79495	13.5617	1.49455e-05	0.000229461	3.17454	1.02554	ZT22	ZT10
1275	ENSMUSG00000012117	Dhdds	dehydrodolichyl diphosphate synthase	0.137257	-0.164854	4.73001	13.5523	1.50414e-05	0.000230752	4.34614	0.39366	ZT22	ZT10
1276	ENSMUSG00000102329			-0.439593	0.0998601	3.1426	13.5504	1.50614e-05	0.000230879	4.75476	0.860002	ZT10	ZT22
1277	ENSMUSG00000035173	Ccdc186	coiled-coil domain containing 186	0.0338825	-0.164817	5.33987	13.5357	1.52119e-05	0.000233003	3.92398	0.217686	ZT22	ZT10
1278	ENSMUSG00000046318	Ccbe1	collagen and calcium binding EGF domains 1	-1.54204	-0.0237979	2.65187	13.5338	1.52324e-05	0.000233135	0.68483	2.76706	ZT10	ZT22
1279	ENSMUSG00000060935	Tmem263	transmembrane protein 263	0.354057	0.0291273	4.85309	13.5323	1.52474e-05	0.000233182	5.98102	0.590403	ZT22	ZT10
1280	ENSMUSG00000026781	Acbd5	acyl-Coenzyme A binding domain containing 5	-0.177532	0.10058	6.7791	13.5262	1.5311e-05	0.00023391	35.2776	0.457131	ZT10	ZT18
1281	ENSMUSG00000030278	Cidec	cell death-inducing DFFA-like effector c	-0.525006	-0.287732	10.579	13.5254	1.53189e-05	0.00023391	340.601	0.65539	ZT18	ZT22
1282	ENSMUSG00000020491	2810021J22Rik	RIKEN cDNA 2810021J22 gene	0.306194	-0.215388	2.87837	13.5196	1.53793e-05	0.000234648	4.18524	0.824542	ZT18	ZT10
1283	ENSMUSG00000084616			0.120536	-1.35731	-0.691551	13.5136	1.54431e-05	0.000235438	0.4532	2.76333	ZT18	ZT6
1284	ENSMUSG00000036112	Metap2	methionine aminopeptidase 2	-0.0497429	0.159162	6.27688	13.5096	1.54847e-05	0.000235888	20.9013	0.458395	ZT6	ZT18
1285	ENSMUSG00000036534	Slc38a7	solute carrier family 38, member 7	-0.0442548	0.275649	3.68097	13.501	1.5576e-05	0.000237095	3.46586	0.764848	ZT6	ZT22
1286	ENSMUSG00000037697	Ddhd1	DDHD domain containing 1	-0.12403	0.321659	5.32645	13.4864	1.57313e-05	0.000239273	32.3849	1.16618	ZT6	ZT22
1287	ENSMUSG00000022629	Kif21a	kinesin family member 21A	0.043488	-0.287724	5.14071	13.4685	1.59245e-05	0.000242023	12.3887	0.448913	ZT22	ZT6
1288	ENSMUSG00000056025	Clca3a1	chloride channel accessory 3A1	-0.556884	0.744953	0.812655	13.4661	1.59504e-05	0.000242212	2.08937	2.08202	ZT6	ZT22
1289	ENSMUSG00000024660	Incenp	inner centromere protein	0.274949	-0.393852	2.54165	13.465	1.59617e-05	0.000242212	1.24113	0.883213	ZT22	ZT10
1290	ENSMUSG00000023348	Trip6	thyroid hormone receptor interactor 6	0.454608	0.231439	4.63749	13.4598	1.60194e-05	0.000242898	6.24788	0.643043	ZT22	ZT18
1291	ENSMUSG00000016664	Pacsin2	protein kinase C and casein kinase substrate in neurons 2	0.137895	-0.137135	6.01276	13.4574	1.6045e-05	0.000243036	13.3706	0.374319	ZT22	ZT10
1292	ENSMUSG00000027287	Snap23	synaptosomal-associated protein 23	0.081686	-0.139121	5.7718	13.4566	1.60533e-05	0.000243036	6.35313	0.268082	ZT22	ZT10
1293	ENSMUSG00000028402	Mpdz	multiple PDZ domain protein	0.10458	-0.198418	6.97909	13.4543	1.60793e-05	0.000243241	18.2259	0.363314	ZT22	ZT10
1294	ENSMUSG00000040613	Apobec1	apolipoprotein B mRNA editing enzyme, catalytic polypeptide 1	0.0403169	-0.510415	5.07274	13.4528	1.60959e-05	0.000243304	5.40804	0.883097	ZT18	ZT6
1295	ENSMUSG00000052942	Glis3	GLIS family zinc finger 3	0.0450949	-0.717828	2.66753	13.4394	1.62429e-05	0.000245337	1.37404	1.40292	ZT18	ZT10
1296	ENSMUSG00000022556	Hsf1	heat shock factor 1	0.199195	-0.181681	3.923	13.4371	1.62688e-05	0.000245539	4.40026	0.521716	ZT22	ZT10
1297	ENSMUSG00000036295	Lrrn3	leucine rich repeat protein 3, neuronal	0.304866	-0.148085	3.31511	13.4268	1.63833e-05	0.000247076	5.37936	0.677738	ZT22	ZT10
1298	ENSMUSG00000032333	Stoml1	stomatin-like 1	0.0448518	0.322285	3.91449	13.4243	1.64112e-05	0.000247306	5.11693	0.818421	ZT6	ZT18
1299	ENSMUSG00000015653	Steap2	six transmembrane epithelial antigen of prostate 2	-0.342825	0.646247	2.90398	13.4152	1.65128e-05	0.000248646	0.901159	1.81113	ZT6	ZT22
1300	ENSMUSG00000028347	Tmeff1	transmembrane protein with EGF-like and two follistatin-like domains 1	-0.214587	0.504807	4.83154	13.4107	1.65637e-05	0.000249219	26.2745	1.49148	ZT6	ZT22
1301	ENSMUSG00000033373	Fntb	farnesyltransferase, CAAX box, beta	0.397281	-0.106161	3.35658	13.4058	1.6619e-05	0.00024986	4.23367	0.807528	ZT22	ZT10
1302	ENSMUSG00000040711	Sh3pxd2b	SH3 and PX domains 2B	0.458076	-0.140627	4.96143	13.4015	1.66688e-05	0.000250416	5.1972	0.963866	ZT22	ZT10
1303	ENSMUSG00000025577	Cbx2	chromobox 2	-0.0656136	-0.549348	1.54603	13.3937	1.67575e-05	0.000251555	1.65231	1.09495	ZT18	ZT10
1304	ENSMUSG00000027900	Dram2	DNA-damage regulated autophagy modulator 2	-0.296189	-0.00535174	6.67271	13.3914	1.67839e-05	0.000251758	31.872	0.509458	ZT10	ZT22
1305	ENSMUSG00000068794	Col28a1	collagen, type XXVIII, alpha 1	-0.0564867	-0.673157	2.97325	13.3828	1.68827e-05	0.000253046	1.23718	1.17295	ZT18	ZT10
1306	ENSMUSG00000052794	1700030K09Rik	RIKEN cDNA 1700030K09 gene	0.136707	-0.198053	3.19691	13.3699	1.70319e-05	0.000255087	2.46561	0.51312	ZT18	ZT10
1307	ENSMUSG00000006335	Tfpt	TCF3 (E2A) fusion partner	-0.0430189	0.245365	3.13858	13.3604	1.71431e-05	0.000256556	3.34847	0.625678	ZT6	ZT18
1308	ENSMUSG00000037197	Rbm17	RNA binding motif protein 17	0.0461952	0.197556	4.80006	13.3578	1.71736e-05	0.000256816	7.50763	0.529634	ZT6	ZT18
1309	ENSMUSG00000028271	Gtf2b	general transcription factor IIB	0.0715977	0.218322	4.32068	13.3533	1.72258e-05	0.0002574	5.79827	0.577852	ZT6	ZT18
1310	ENSMUSG00000045827	Serpinb9	serine (or cysteine) peptidase inhibitor, clade B, member 9	0.369118	-0.0792743	4.75112	13.3497	1.72678e-05	0.000257831	4.96291	0.725573	ZT22	ZT10
1311	ENSMUSG00000029415	Sdad1	SDA1 domain containing 1	0.0940576	0.327491	4.5835	13.3441	1.73348e-05	0.000258634	7.37261	0.812678	ZT6	ZT18
1312	ENSMUSG00000105733			0.562443	0.597648	1.65807	13.3385	1.74011e-05	0.000259425	3.01649	1.33817	ZT6	ZT18
1313	ENSMUSG00000028889	Yrdc	yrdC domain containing (E.coli)	-0.0197145	0.313886	3.71106	13.3299	1.75036e-05	0.000260668	5.59349	0.759322	ZT6	ZT18
1314	ENSMUSG00000021671	Poc5	POC5 centriolar protein	0.0520471	-0.222411	3.85999	13.3293	1.75112e-05	0.000260668	2.54538	0.35991	ZT18	ZT10
1315	ENSMUSG00000029705	Cux1	cut-like homeobox 1	-0.110994	0.147754	6.43047	13.3142	1.76925e-05	0.000263047	29.4466	0.53735	ZT6	ZT22
1316	ENSMUSG00000009733	Tfcp2	transcription factor CP2	0.124487	0.271168	3.82718	13.3137	1.76978e-05	0.000263047	7.50228	0.688008	ZT6	ZT18
1317	ENSMUSG00000112794			0.795383	-0.622473	-0.0750889	13.3045	1.78103e-05	0.000264518	0.796762	1.91916	ZT22	ZT10
1318	ENSMUSG00000030495	Slc7a10	solute carrier family 7 (cationic amino acid transporter, y+ system), member 10	-1.10945	-0.375445	5.82032	13.3003	1.78613e-05	0.000264874	6.44761	1.64496	ZT10	ZT22
1319	ENSMUSG00000046731	Kctd11	potassium channel tetramerisation domain containing 11	0.0596901	-0.276659	2.88357	13.3003	1.78614e-05	0.000264874	2.10652	0.620363	ZT18	ZT10
1320	ENSMUSG00000004105	Angptl2	angiopoietin-like 2	-0.483072	0.0587723	7.27163	13.2905	1.79811e-05	0.000266447	45.0477	0.889314	ZT10	ZT22
1321	ENSMUSG00000032086	Bace1	beta-site APP cleaving enzyme 1	-0.101874	0.157932	5.13318	13.2712	1.8221e-05	0.000269797	12.065	0.537556	ZT6	ZT22
1322	ENSMUSG00000021112	Mpp5	membrane protein, palmitoylated 5 (MAGUK p55 subfamily member 5)	-0.149511	-0.25199	5.63219	13.2685	1.82545e-05	0.000270037	12.1735	0.389466	ZT18	ZT6
1323	ENSMUSG00000053964	Lgals4	lectin, galactose binding, soluble 4	-0.344531	0.287563	3.01544	13.2676	1.82648e-05	0.000270037	7.13861	1.02297	ZT6	ZT22
1324	ENSMUSG00000058022	Adtrp	androgen dependent TFPI regulating protein	-0.578827	0.00612216	4.51819	13.2501	1.84856e-05	0.000273095	33.4915	1.00677	ZT10	ZT22
1325	ENSMUSG00000043885	Slc36a4	solute carrier family 36 (proton/amino acid symporter), member 4	0.172677	0.292768	4.79401	13.246	1.85375e-05	0.000273655	7.1955	0.743487	ZT6	ZT18
1326	ENSMUSG00000033900	Map9	microtubule-associated protein 9	0.513915	0.395488	3.49757	13.2443	1.85593e-05	0.000273771	3.1992	0.972514	ZT6	ZT18
1327	ENSMUSG00000032714	Syde1	synapse defective 1, Rho GTPase, homolog 1 (C. elegans)	0.411508	0.124686	4.78248	13.2417	1.85923e-05	0.00027405	7.45983	0.66895	ZT6	ZT10
1328	ENSMUSG00000020717	Pecam1	platelet/endothelial cell adhesion molecule 1	0.117261	-0.148442	6.86544	13.2317	1.87194e-05	0.000275716	21.6142	0.433884	ZT18	ZT10
1329	ENSMUSG00000009741	Ubp1	upstream binding protein 1	-0.132324	0.12216	5.72826	13.2124	1.89697e-05	0.000279189	13.9534	0.534722	ZT6	ZT22
1330	ENSMUSG00000044167	Foxo1	forkhead box O1	-0.623331	-0.101304	5.38152	13.2113	1.89837e-05	0.000279189	26.8318	0.983524	ZT10	ZT22
1331	ENSMUSG00000073436	Eme2	essential meiotic structure-specific endonuclease subunit 2	-0.0404343	0.276498	3.55106	13.1858	1.93183e-05	0.000283896	5.38548	0.720553	ZT6	ZT18
1332	ENSMUSG00000032733	Snx33	sorting nexin 33	0.123845	0.291296	4.96569	13.1817	1.93728e-05	0.000284483	9.7596	0.765344	ZT6	ZT22
1333	ENSMUSG00000046768	Rhoj	ras homolog family member J	0.206712	-0.132146	4.43085	13.178	1.94215e-05	0.000284898	3.81322	0.486437	ZT22	ZT10
1334	ENSMUSG00000069763	Tmem100	transmembrane protein 100	0.0674834	-0.834573	2.21546	13.1774	1.94301e-05	0.000284898	1.04036	1.54899	ZT18	ZT6
1335	ENSMUSG00000021411	Pxdc1	PX domain containing 1	0.348491	-0.317844	3.69966	13.1725	1.94945e-05	0.000285627	3.8151	1.04049	ZT18	ZT10
1336	ENSMUSG00000030609	Aen	apoptosis enhancing nuclease	0.233064	-0.244013	4.09976	13.1669	1.95708e-05	0.000286514	3.78144	0.657921	ZT22	ZT10
1337	ENSMUSG00000032852	Rspo4	R-spondin 4	1.60945	-0.0972048	-0.757421	13.9651	1.95843e-05	0.000286514	1.59834	2.70216	ZT22	ZT10
1338	ENSMUSG00000107801			0.267238	0.612746	1.40446	13.1575	1.96971e-05	0.000287949	4.48499	1.37569	ZT6	ZT18
1339	ENSMUSG00000112071			-0.309751	0.982561	-0.411354	13.1403	1.99314e-05	0.000291156	0.996071	2.21796	ZT6	ZT18
1340	ENSMUSG00000033862	Cdk10	cyclin-dependent kinase 10	-0.158119	0.0935649	3.92437	13.1315	2.00518e-05	0.000292697	2.94438	0.396707	ZT6	ZT22
1341	ENSMUSG00000027167	Elp4	elongator acetyltransferase complex subunit 4	0.234841	-0.0459036	4.0941	13.1236	2.01612e-05	0.000294073	4.96111	0.45335	ZT22	ZT10
1342	ENSMUSG00000026036	Nif3l1	Ngg1 interacting factor 3-like 1 (S. pombe)	0.179422	-0.178909	4.15126	13.1212	2.01934e-05	0.000294323	5.68251	0.481225	ZT22	ZT10
1343	ENSMUSG00000030533	Unc45a	unc-45 myosin chaperone A	0.117302	0.302882	5.00862	13.1142	2.02909e-05	0.000295525	10.9755	0.749709	ZT6	ZT18
1344	ENSMUSG00000047242	Taf9b	TATA-box binding protein associated factor 9B	-0.0503087	0.229902	3.67542	13.109	2.03643e-05	0.000296373	3.0673	0.621439	ZT6	ZT18
1345	ENSMUSG00000021470	Ercc6l2	excision repair cross-complementing rodent repair deficiency, complementation group 6 like 2	-0.0282171	-0.179442	5.26621	13.1061	2.04039e-05	0.000296729	4.06727	0.220732	ZT22	ZT6
1346	ENSMUSG00000038351	Sgsm2	small G protein signaling modulator 2	-0.173316	0.277074	3.45253	13.1039	2.0435e-05	0.000296808	3.87313	0.981577	ZT6	ZT22
1347	ENSMUSG00000026575	Nme7	NME/NM23 family member 7	0.213543	0.41039	3.46289	13.1032	2.0445e-05	0.000296808	3.68086	0.995833	ZT6	ZT18
1348	ENSMUSG00000057315	Arhgap24	Rho GTPase activating protein 24	0.0069971	-0.333571	5.99291	13.1015	2.04686e-05	0.000296808	27.5275	0.684492	ZT22	ZT6
1349	ENSMUSG00000027575	Arfgap1	ADP-ribosylation factor GTPase activating protein 1	0.164287	0.200348	5.21939	13.1014	2.047e-05	0.000296808	9.4995	0.558789	ZT6	ZT18
1350	ENSMUSG00000021876	Rnase4	ribonuclease, RNase A family 4	0.0636938	-0.291561	6.09062	13.0944	2.05684e-05	0.000298013	6.49383	0.596456	ZT18	ZT10
1351	ENSMUSG00000027104	Atf2	activating transcription factor 2	-0.180822	0.0892131	6.4023	13.0933	2.0585e-05	0.000298033	30.6547	0.409917	ZT10	ZT22
1352	ENSMUSG00000028035	Dnajb4	DnaJ heat shock protein family (Hsp40) member B4	-0.248582	-0.303867	5.87816	13.0896	2.06365e-05	0.000298491	15.3319	0.475061	ZT18	ZT6
1353	ENSMUSG00000087611			-0.575928	0.599977	1.72176	13.0889	2.06471e-05	0.000298491	0.901544	1.62432	ZT10	ZT18
1354	ENSMUSG00000004071	Cdip1	cell death inducing Trp53 target 1	-0.0579083	0.231037	6.63713	13.0839	2.07184e-05	0.0002993	48.5339	0.601606	ZT6	ZT18
1355	ENSMUSG00000030330	Ing4	inhibitor of growth family, member 4	-0.19129	0.285487	2.105	13.0826	2.07363e-05	0.000299337	2.02835	0.85785	ZT6	ZT22
1356	ENSMUSG00000025092	Hspa12a	heat shock protein 12A	0.704144	0.0198799	5.93599	13.0711	2.09009e-05	0.000301491	16.7225	1.20411	ZT22	ZT10
1357	ENSMUSG00000038663	Fsd2	fibronectin type III and SPRY domain containing 2	0.329055	-0.246571	5.0097	13.0533	2.11588e-05	0.000304986	14.5866	0.81525	ZT22	ZT10
1358	ENSMUSG00000043430	Psapl1	prosaposin-like 1	0.522397	-1.50317	-0.570692	13.046	2.12651e-05	0.000306293	0.603113	3.42705	ZT22	ZT6
1359	ENSMUSG00000029387	Gtf2h3	general transcription factor IIH, polypeptide 3	-0.0694718	0.24435	4.4424	13.0418	2.1326e-05	0.000306943	9.2793	0.633347	ZT6	ZT18
1360	ENSMUSG00000025915	Sgk3	serum/glucocorticoid regulated kinase 3	-0.231289	-0.273595	5.41461	13.0354	2.14204e-05	0.000308075	7.74263	0.415578	ZT18	ZT6
1361	ENSMUSG00000040624	Plekhg1	pleckstrin homology domain containing, family G (with RhoGef domain) member 1	0.531967	-0.00960172	3.97972	13.0339	2.14433e-05	0.000308179	4.17798	0.919967	ZT22	ZT10
1362	ENSMUSG00000044724	Gpr152	G protein-coupled receptor 152	-0.229534	0.893126	0.667723	13.024	2.15898e-05	0.000310056	0.886148	1.93885	ZT6	ZT22
1363	ENSMUSG00000044345	Marveld1	MARVEL (membrane-associating) domain containing 1	-0.376542	-0.162009	5.38364	13.022	2.16188e-05	0.000310245	20.1498	0.650531	ZT18	ZT22
1364	ENSMUSG00000024530	Prelid3a	PRELI domain containing 3A	0.38322	-0.593412	2.31415	13.0192	2.16606e-05	0.000310617	1.4284	1.5935	ZT18	ZT10
1365	ENSMUSG00000092124			-0.452334	0.428493	0.588793	13.0084	2.18227e-05	0.000312694	1.48965	1.17197	ZT10	ZT22
1366	ENSMUSG00000024270	Slc39a6	solute carrier family 39 (metal ion transporter), member 6	0.526335	-0.0197682	4.19474	13.0074	2.18374e-05	0.000312694	3.68279	0.968895	ZT22	ZT10
1367	ENSMUSG00000074899	Sptbn5	spectrin beta, non-erythrocytic 5	-0.651763	0.00444933	2.55498	12.9931	2.20541e-05	0.000315565	3.7815	1.13361	ZT10	ZT22
1368	ENSMUSG00000075040	Zfp408	zinc finger protein 408	0.164936	0.314327	3.2073	12.9859	2.21639e-05	0.000316905	3.3969	0.779065	ZT6	ZT18
1369	ENSMUSG00000051223	Bzw1	basic leucine zipper and W2 domains 1	-0.225051	0.0813047	7.51162	12.9808	2.2241e-05	0.000317762	46.1086	0.472934	ZT10	ZT22
1370	ENSMUSG00000021779	Thrb	thyroid hormone receptor beta	-0.163248	-0.337956	5.59031	12.9798	2.22564e-05	0.000317762	25.5713	0.579497	ZT18	ZT10
1371	ENSMUSG00000027359	Slc27a2	solute carrier family 27 (fatty acid transporter), member 2	-0.888048	0.487315	5.91519	12.9702	2.24045e-05	0.000319643	176.432	2.03026	ZT10	ZT22
1372	ENSMUSG00000078580	E430018J23Rik	RIKEN cDNA E430018J23 gene	0.303559	0.379771	2.16859	12.9622	2.25283e-05	0.000321176	2.90358	0.926415	ZT6	ZT18
1373	ENSMUSG00000030729	Pgm2l1	phosphoglucomutase 2-like 1	-0.18283	-0.302189	4.13565	12.9565	2.26172e-05	0.000322209	3.91709	0.489435	ZT18	ZT6
1374	ENSMUSG00000024613	Tcof1	treacle ribosome biogenesis factor 1	0.327664	-0.12642	4.06468	12.9464	2.27753e-05	0.000324225	3.62291	0.70542	ZT22	ZT10
1375	ENSMUSG00000027651	Rprd1b	regulation of nuclear pre-mRNA domain containing 1B	0.0218754	-0.170875	4.66472	12.94	2.28759e-05	0.000325421	4.01614	0.280745	ZT18	ZT10
1376	ENSMUSG00000035403	Crb2	crumbs family member 2	0.903909	-0.645171	1.85606	12.9367	2.29289e-05	0.000325937	0.55717	2.10253	ZT22	ZT10
1377	ENSMUSG00000025648	Pfkfb4	6-phosphofructo-2-kinase/fructose-2,6-biphosphatase 4	0.426416	-0.368474	4.15085	12.9298	2.30382e-05	0.000327253	6.17597	1.1253	ZT22	ZT10
1378	ENSMUSG00000058624	Gda	guanine deaminase	-0.173499	-0.393528	7.24019	12.9043	2.3446e-05	0.000332804	10.2228	0.67823	ZT18	ZT6
1379	ENSMUSG00000003458	Ncstn	nicastrin	-0.138128	0.0985708	5.96155	12.9025	2.34756e-05	0.000332982	10.5989	0.420722	ZT6	ZT22
1380	ENSMUSG00000045215	Asxl3	additional sex combs like 3, transcriptional regulator	1.09605	0.0272474	0.473023	12.8894	2.3689e-05	0.000335765	1.06037	2.0265	ZT22	ZT10
1381	ENSMUSG00000028082	Sh3d19	SH3 domain protein D19	0.0918029	-0.213909	5.16564	12.8786	2.3866e-05	0.000337601	6.3034	0.622322	ZT18	ZT10
1382	ENSMUSG00000022498	Txndc11	thioredoxin domain containing 11	-0.102869	0.16609	5.23979	12.8785	2.38675e-05	0.000337601	9.48189	0.475838	ZT6	ZT18
1383	ENSMUSG00000102573			-0.130555	0.2548	4.11565	12.8784	2.38703e-05	0.000337601	7.80849	0.683243	ZT6	ZT22
1384	ENSMUSG00000024943	Smc5	structural maintenance of chromosomes 5	0.268738	-0.0291763	5.32826	12.8621	2.41401e-05	0.000341171	8.07638	0.506731	ZT6	ZT10
1385	ENSMUSG00000011305	Plin5	perilipin 5	-0.27493	0.297375	6.46565	12.8553	2.42534e-05	0.000342524	96.5572	0.780666	ZT10	ZT22
1386	ENSMUSG00000037972	Snn	stannin	0.286883	-0.0681883	5.29954	12.8504	2.43359e-05	0.000343441	4.43676	0.556709	ZT22	ZT10
1387	ENSMUSG00000060402	Chst8	carbohydrate (N-acetylgalactosamine 4-0) sulfotransferase 8	-0.181882	1.09934	-0.307385	12.8489	2.43608e-05	0.000343545	1.09768	2.28586	ZT6	ZT18
1388	ENSMUSG00000026339	Ccdc93	coiled-coil domain containing 93	0.053292	-0.161699	4.94705	12.8472	2.43908e-05	0.000343587	4.58158	0.305421	ZT18	ZT10
1389	ENSMUSG00000062866	Phactr2	phosphatase and actin regulator 2	0.247116	-0.0677359	5.50595	12.8467	2.43989e-05	0.000343587	9.38799	0.47349	ZT22	ZT10
1390	ENSMUSG00000109807			0.283872	1.01977	3.87954	12.8381	2.45431e-05	0.000345369	27.3538	2.1779	ZT6	ZT18
1391	ENSMUSG00000010554	Mettl16	methyltransferase like 16	0.0336184	-0.212804	5.24288	12.8298	2.46844e-05	0.000347108	4.99168	0.283344	ZT18	ZT6
1392	ENSMUSG00000029253	Cenpc1	centromere protein C1	0.183555	-0.118488	4.10704	12.8231	2.47999e-05	0.000348481	3.13887	0.436401	ZT22	ZT10
1393	ENSMUSG00000035898	Uba6	ubiquitin-like modifier activating enzyme 6	0.185326	-0.0541367	5.32334	12.8169	2.49068e-05	0.000349732	7.39398	0.370623	ZT22	ZT10
1394	ENSMUSG00000040272	Accs	1-aminocyclopropane-1-carboxylate synthase (non-functional)	-0.165154	0.236545	3.84776	12.8101	2.50241e-05	0.000351127	5.92948	0.895113	ZT6	ZT22
1395	ENSMUSG00000103825			-0.84165	0.516477	0.364124	12.8056	2.51013e-05	0.000351958	3.4822	1.97344	ZT10	ZT22
1396	ENSMUSG00000025016	Tm9sf3	transmembrane 9 superfamily member 3	-0.19193	0.00338397	7.99401	12.7965	2.52606e-05	0.000353938	41.3774	0.338544	ZT10	ZT22
1397	ENSMUSG00000025047	Pdcd11	programmed cell death 11	0.024811	0.211982	5.13569	12.7954	2.52796e-05	0.000353951	9.86324	0.578407	ZT6	ZT18
1398	ENSMUSG00000045294	Insig1	insulin induced gene 1	0.170278	-0.636928	9.00573	12.7909	2.53581e-05	0.000354796	594.608	1.39468	ZT22	ZT6
1399	ENSMUSG00000044288	Cnr1	cannabinoid receptor 1 (brain)	0.472069	1.35112	2.45338	12.7771	2.56016e-05	0.000357947	2.79869	3.50297	ZT6	ZT22
1400	ENSMUSG00000079481	Nhsl2	NHS-like 2	0.213107	-0.184989	4.87149	12.7611	2.58878e-05	0.00036169	7.69563	0.576986	ZT18	ZT10
1401	ENSMUSG00000018986	Slfn3	schlafen 3	-0.0646602	0.53828	2.1048	12.749	2.61061e-05	0.000364479	1.50207	1.27351	ZT6	ZT18
1402	ENSMUSG00000030711	Sult1a1	sulfotransferase family 1A, phenol-preferring, member 1	-0.435077	-0.56163	5.9899	12.7278	2.64908e-05	0.000369587	22.1495	1.04859	ZT18	ZT6
1403	ENSMUSG00000105304			0.502706	-0.139526	2.04541	12.7237	2.65667e-05	0.000370381	2.32378	0.984368	ZT22	ZT10
1404	ENSMUSG00000045975	C2cd2	C2 calcium-dependent domain containing 2	-0.0319678	-0.191664	5.26418	12.6951	2.70991e-05	0.000377535	9.04015	0.380862	ZT18	ZT10
1405	ENSMUSG00000027861	Casq2	calsequestrin 2	0.400303	-0.390418	1.24262	12.6891	2.72126e-05	0.000378654	1.41549	1.08865	ZT22	ZT10
1406	ENSMUSG00000024780	Cdc37l1	cell division cycle 37-like 1	-0.121788	-0.19878	6.69408	12.6887	2.72205e-05	0.000378654	19.0296	0.277355	ZT18	ZT6
1407	ENSMUSG00000000078	Klf6	Kruppel-like factor 6	-0.178758	-0.373943	6.7304	12.6878	2.72375e-05	0.000378654	17.9308	0.61982	ZT18	ZT6
1408	ENSMUSG00000029650	Slc46a3	solute carrier family 46, member 3	-0.116945	-0.353595	4.10461	12.6842	2.73056e-05	0.000379331	6.56984	0.638833	ZT18	ZT10
1409	ENSMUSG00000021846	Peli2	pellino 2	0.0108694	-0.327331	5.46457	12.6807	2.73716e-05	0.000379978	23.0574	0.670952	ZT18	ZT10
1410	ENSMUSG00000022718	Dgcr8	DGCR8, microprocessor complex subunit	-0.130511	-0.257175	4.33123	12.6753	2.74744e-05	0.000380864	3.28592	0.366065	ZT18	ZT6
1411	ENSMUSG00000046865	Fbl	fibrillarin	-0.00485743	0.336917	2.6969	12.6752	2.74766e-05	0.000380864	2.74239	0.835616	ZT6	ZT18
1412	ENSMUSG00000039879	Heca	hdc homolog, cell cycle regulator	0.0908847	-0.18167	5.86619	12.6743	2.74938e-05	0.000380864	15.2358	0.406831	ZT18	ZT10
1413	ENSMUSG00000032839	Trpc1	transient receptor potential cation channel, subfamily C, member 1	-0.100748	-0.369147	3.11072	12.6684	2.76071e-05	0.000382094	2.42012	0.632596	ZT18	ZT6
1414	ENSMUSG00000029096	Htra3	HtrA serine peptidase 3	0.22763	-0.354754	6.6308	12.6668	2.76374e-05	0.000382094	10.779	0.859803	ZT18	ZT10
1415	ENSMUSG00000064105	Cnnm2	cyclin M2	-0.0880713	-0.299743	6.00701	12.6666	2.76413e-05	0.000382094	14.658	0.486808	ZT18	ZT6
1416	ENSMUSG00000027314	Dll4	delta like canonical Notch ligand 4	-0.0126283	-0.413159	3.62529	12.6653	2.76659e-05	0.000382165	4.64367	0.859624	ZT18	ZT10
1417	ENSMUSG00000031903	Pla2g15	phospholipase A2, group XV	-0.207031	0.314254	5.20574	12.6572	2.78218e-05	0.000383797	13.0323	0.953159	ZT6	ZT22
1418	ENSMUSG00000085558			-0.202191	-0.557292	3.17509	12.6571	2.78233e-05	0.000383797	8.92911	1.02532	ZT18	ZT6
1419	ENSMUSG00000051329	Nup160	nucleoporin 160	0.141227	-0.17886	4.28671	12.6541	2.78825e-05	0.000384343	3.40459	0.418009	ZT22	ZT10
1420	ENSMUSG00000080972			0.0595466	0.947077	0.0408365	12.6388	2.81803e-05	0.000388104	0.880604	2.11385	ZT6	ZT18
1421	ENSMUSG00000062825	Actg1	actin, gamma, cytoplasmic 1	0.611395	0.152225	6.35519	12.638	2.81951e-05	0.000388104	22.2386	0.957894	ZT22	ZT10
1422	ENSMUSG00000054619	Mettl7a1	methyltransferase like 7A1	-0.23431	-0.387823	7.56117	12.6319	2.83151e-05	0.000389481	100.451	0.664387	ZT18	ZT6
1423	ENSMUSG00000036833	Pnpla7	patatin-like phospholipase domain containing 7	-0.280348	0.106183	5.16989	12.6135	2.86795e-05	0.000394217	10.0989	0.628209	ZT6	ZT22
1424	ENSMUSG00000048106	4632415L05Rik	RRS1 ribosome biogenesis regulator homolog pseudogene	0.000883337	-0.264836	3.61833	12.6107	2.87351e-05	0.000394704	3.35723	0.41816	ZT18	ZT10
1425	ENSMUSG00000026893	Gca	grancalcin	0.496447	-0.205602	2.55532	12.607	2.88086e-05	0.000395436	0.924495	1.05579	ZT22	ZT10
1426	ENSMUSG00000014498	Ankrd52	ankyrin repeat domain 52	0.173909	0.334974	5.18849	12.6044	2.88613e-05	0.000395882	24.8626	0.831702	ZT6	ZT18
1427	ENSMUSG00000001542	Ell2	elongation factor RNA polymerase II 2	-0.238061	-0.273217	6.26547	12.6028	2.88945e-05	0.000396059	15.919	0.430916	ZT18	ZT6
1428	ENSMUSG00000025060	Slk	STE20-like kinase	-0.0573651	0.126079	6.67572	12.6006	2.89379e-05	0.000396376	18.9942	0.393549	ZT6	ZT18
1429	ENSMUSG00000070604	Vsig10l	V-set and immunoglobulin domain containing 10 like	0.219826	0.509101	2.06239	12.5965	2.90209e-05	0.000397234	3.03053	1.18311	ZT6	ZT18
1430	ENSMUSG00000033105	Lss	lanosterol synthase	0.516859	-0.226532	6.54972	12.5926	2.90985e-05	0.000398019	70.5937	1.11937	ZT22	ZT10
1431	ENSMUSG00000040760	Appl1	adaptor protein, phosphotyrosine interaction, PH domain and leucine zipper containing 1	0.264789	0.0434054	5.59157	12.591	2.91325e-05	0.000398205	9.23144	0.484676	ZT6	ZT10
1432	ENSMUSG00000045973	Slc25a51	solute carrier family 25, member 51	-0.361927	-0.117768	8.22473	12.5769	2.94191e-05	0.000401841	164.451	0.517948	ZT10	ZT22
1433	ENSMUSG00000041120	Nbl1	neuroblastoma, suppression of tumorigenicity 1	0.00144508	-0.504989	4.27495	12.5679	2.96043e-05	0.000404089	1.95053	0.90178	ZT18	ZT10
1434	ENSMUSG00000111003			-0.411486	0.245705	2.18017	12.5638	2.96874e-05	0.000404942	3.54936	1.02429	ZT6	ZT22
1435	ENSMUSG00000041577	Prelp	proline arginine-rich end leucine-rich repeat	-0.202729	0.421674	7.11119	12.5606	2.97545e-05	0.000405354	68.2462	0.984205	ZT6	ZT18
1436	ENSMUSG00000025104	Hdgfl3	HDGF like 3	0.176859	0.294773	4.26759	12.5604	2.97591e-05	0.000405354	5.0297	0.750661	ZT6	ZT18
1437	ENSMUSG00000102259			1.07955	-0.821159	2.44604	12.5548	2.98743e-05	0.000406639	4.54708	2.66968	ZT22	ZT10
1438	ENSMUSG00000019726	Lyst	lysosomal trafficking regulator	-0.0825354	-0.228648	7.76355	12.5508	2.99581e-05	0.000407497	24.4112	0.308281	ZT18	ZT6
1439	ENSMUSG00000022544	Eef2kmt	eukaryotic elongation factor 2 lysine methyltransferase	-0.0388477	0.290643	4.18456	12.5477	3.00234e-05	0.000408101	9.94095	0.746734	ZT6	ZT18
1440	ENSMUSG00000097121	D130020L05Rik	RIKEN cDNA D130020L05 gene	-0.20584	0.400062	1.28936	12.5123	3.07716e-05	0.000417791	1.35031	0.978872	ZT6	ZT22
1441	ENSMUSG00000054920	Klhl5	kelch-like 5	0.243822	-0.0521688	6.16525	12.512	3.0779e-05	0.000417791	13.8943	0.471719	ZT22	ZT10
1442	ENSMUSG00000063047	Zfp780b	zinc finger protein 780B	-0.0310246	-0.209753	4.19355	12.5106	3.08086e-05	0.000417902	3.34462	0.314558	ZT18	ZT10
1443	ENSMUSG00000014791	Elmo3	engulfment and cell motility 3	0.0501753	0.376289	3.62116	12.5049	3.09309e-05	0.000419271	4.13328	0.908543	ZT6	ZT18
1444	ENSMUSG00000025656	Arhgef9	CDC42 guanine nucleotide exchange factor (GEF) 9	-0.240752	0.231051	4.00628	12.5026	3.09817e-05	0.000419669	9.87221	0.681018	ZT6	ZT22
1445	ENSMUSG00000003541	Ier3	immediate early response 3	-0.437538	0.35838	2.74147	12.4996	3.10472e-05	0.000420266	3.76812	1.14546	ZT10	ZT22
1446	ENSMUSG00000047454	Gphn	gephyrin	-0.129599	-0.195241	5.66302	12.4978	3.10847e-05	0.000420481	8.32741	0.267843	ZT18	ZT6
1447	ENSMUSG00000042426	Dhx29	DEAH (Asp-Glu-Ala-His) box polypeptide 29	0.179807	-0.0960727	4.94628	12.4902	3.12508e-05	0.000422436	5.99363	0.398761	ZT22	ZT10
1448	ENSMUSG00000024800	Rpp30	ribonuclease P/MRP 30 subunit	0.330803	-0.0309099	3.1063	12.4668	3.17653e-05	0.000429094	2.83672	0.583931	ZT22	ZT10
1449	ENSMUSG00000026107	Nabp1	nucleic acid binding protein 1	-0.0840704	-0.854219	8.26329	12.4595	3.19269e-05	0.000430981	255.164	1.54907	ZT18	ZT6
1450	ENSMUSG00000026277	Stk25	serine/threonine kinase 25 (yeast)	-0.0964105	0.0886298	5.89637	12.4585	3.19501e-05	0.000430996	9.34491	0.32827	ZT6	ZT22
1451	ENSMUSG00000033460	Armcx1	armadillo repeat containing, X-linked 1	0.444985	0.329818	3.20568	12.4433	3.22903e-05	0.000435285	2.6137	0.834039	ZT6	ZT18
1452	ENSMUSG00000078789	Dph1	diphthamide biosynthesis 1	0.0971345	0.331361	3.382	12.4416	3.23292e-05	0.00043551	5.24884	0.81102	ZT6	ZT18
1453	ENSMUSG00000029797	Sspo	SCO-spondin	0.234111	0.552074	1.94224	12.4363	3.24477e-05	0.000436805	3.23776	1.28966	ZT6	ZT18
1454	ENSMUSG00000050945	Zfp438	zinc finger protein 438	0.0997566	-0.222972	3.09361	12.4349	3.248e-05	0.000436939	2.353	0.457202	ZT18	ZT10
1455	ENSMUSG00000031255	Sytl4	synaptotagmin-like 4	0.433841	0.0097794	3.19736	12.4301	3.25882e-05	0.000438093	3.9607	0.727348	ZT22	ZT10
1456	ENSMUSG00000019505	Ubb	ubiquitin B	-0.196592	0.223821	6.29187	12.4033	3.32047e-05	0.000446073	14.1424	0.576513	ZT6	ZT22
1457	ENSMUSG00000030922	Lyrm1	LYR motif containing 1	-0.134277	-0.424342	2.50388	12.4009	3.326e-05	0.00044651	2.78777	0.725172	ZT18	ZT6
1458	ENSMUSG00000111854			0.457727	-0.414715	1.71842	12.3987	3.3311e-05	0.000446888	2.1734	1.14694	ZT22	ZT10
1459	ENSMUSG00000100738	2010106C02Rik	RIKEN cDNA 2010106C02 gene	0.0233039	0.985408	-0.171188	12.3884	3.35514e-05	0.000449805	0.705709	2.16045	ZT6	ZT18
1460	ENSMUSG00000041679	Lrrc29	leucine rich repeat containing 29	-0.300166	0.204294	2.39242	12.3826	3.36892e-05	0.000451343	1.9532	0.750127	ZT6	ZT22
1461	ENSMUSG00000003348	Mob3a	MOB kinase activator 3A	0.043525	-0.415877	2.74114	12.3687	3.40171e-05	0.000455424	0.893511	0.691766	ZT18	ZT6
1462	ENSMUSG00000108389			0.342224	0.886557	0.0397047	12.3631	3.41512e-05	0.000456687	1.48909	1.88525	ZT6	ZT18
1463	ENSMUSG00000030137	Tuba8	tubulin, alpha 8	0.513307	-0.439017	4.19769	12.3628	3.41581e-05	0.000456687	30.8456	1.33603	ZT22	ZT6
1464	ENSMUSG00000039405	Prss23	protease, serine 23	0.415694	-0.138917	4.82321	12.3603	3.42188e-05	0.000457186	3.11694	0.860468	ZT22	ZT10
1465	ENSMUSG00000037685	Atp8a1	ATPase, aminophospholipid transporter (APLT), class I, type 8A, member 1	0.327007	-0.142329	6.95198	12.3492	3.4485e-05	0.000460379	48.0277	0.71113	ZT22	ZT10
1466	ENSMUSG00000097838			0.592866	-0.354489	1.32199	12.3484	3.45049e-05	0.000460379	1.39361	1.38589	ZT22	ZT10
1467	ENSMUSG00000029328	Hnrnpdl	heterogeneous nuclear ribonucleoprotein D-like	0.193025	0.195325	6.2455	12.337	3.478e-05	0.000463734	23.1074	0.525861	ZT6	ZT18
1468	ENSMUSG00000014867	Surf4	surfeit gene 4	-0.128732	0.105072	7.33227	12.3114	3.54099e-05	0.000471811	28.7902	0.434848	ZT6	ZT22
1469	ENSMUSG00000111593			0.578104	-0.275095	1.81109	12.3065	3.55309e-05	0.0004731	3.10579	1.29844	ZT22	ZT6
1470	ENSMUSG00000022329	Stk3	serine/threonine kinase 3	0.220695	-0.0342071	4.76207	12.2878	3.5999e-05	0.000478869	4.72096	0.405492	ZT22	ZT10
1471	ENSMUSG00000023828	Slc22a3	solute carrier family 22 (organic cation transporter), member 3	-0.102006	0.338753	5.75856	12.2871	3.60175e-05	0.000478869	26.5582	0.833799	ZT6	ZT18
1472	ENSMUSG00000020363	Gfpt2	glutamine fructose-6-phosphate transaminase 2	0.226159	-0.531408	3.87558	12.2863	3.60376e-05	0.000478869	3.22509	1.06257	ZT18	ZT10
1473	ENSMUSG00000021514	Zfp369	zinc finger protein 369	0.0988117	0.198465	4.95776	12.2784	3.62365e-05	0.000481185	8.75974	0.533301	ZT6	ZT18
1474	ENSMUSG00000027739	Rab33b	RAB33B, member RAS oncogene family	0.159698	0.257551	4.14167	12.276	3.62993e-05	0.000481692	5.34404	0.669429	ZT6	ZT18
1475	ENSMUSG00000022365	Derl1	Der1-like domain family, member 1	0.210337	-0.123847	8.20952	12.2725	3.63876e-05	0.000482536	69.8738	0.487047	ZT22	ZT10
1476	ENSMUSG00000069769	Msi2	musashi RNA-binding protein 2	-0.211441	0.0458338	6.22983	12.2696	3.64617e-05	0.000483192	25.0529	0.427625	ZT10	ZT22
1477	ENSMUSG00000023030	Slc11a2	solute carrier family 11 (proton-coupled divalent metal ion transporters), member 2	0.259006	-0.0371475	5.25981	12.2658	3.65594e-05	0.000484158	13.7594	0.500767	ZT22	ZT10
1478	ENSMUSG00000023066	Rttn	rotatin	0.0731792	-0.223522	3.96459	12.248	3.70176e-05	0.000489895	3.52732	0.446578	ZT18	ZT10
1479	ENSMUSG00000075327	Zbtb2	zinc finger and BTB domain containing 2	0.173459	0.404082	3.21472	12.243	3.71488e-05	0.000491138	5.25295	0.924223	ZT6	ZT18
1480	ENSMUSG00000052609	Plekhg3	pleckstrin homology domain containing, family G (with RhoGef domain) member 3	-0.298204	0.13886	4.95417	12.2425	3.71618e-05	0.000491138	10.6932	0.695243	ZT6	ZT22
1481	ENSMUSG00000034748	Sirt6	sirtuin 6	0.103871	0.298945	2.75212	12.2413	3.71934e-05	0.000491224	2.57486	0.753397	ZT6	ZT18
1482	ENSMUSG00000030029	Lrig1	leucine-rich repeats and immunoglobulin-like domains 1	0.18892	-0.213104	6.42023	12.233	3.74086e-05	0.000493733	29.4377	0.718677	ZT18	ZT10
1483	ENSMUSG00000027823	Gmps	guanine monophosphate synthetase	-0.0112283	0.214088	6.54021	12.2281	3.75401e-05	0.000495134	44.6529	0.561872	ZT6	ZT18
1484	ENSMUSG00000023905	Tnfrsf12a	tumor necrosis factor receptor superfamily, member 12a	0.909776	-0.10646	3.86722	12.2225	3.76855e-05	0.000496717	5.91255	1.6271	ZT22	ZT10
1485	ENSMUSG00000062743	Zfp677	zinc finger protein 677	0.481861	0.0566731	3.05416	12.2138	3.79177e-05	0.000499441	1.94042	0.758264	ZT22	ZT10
1486	ENSMUSG00000048960	Prex2	phosphatidylinositol-3,4,5-trisphosphate-dependent Rac exchange factor 2	-0.461437	-0.0810716	7.40765	12.2105	3.80046e-05	0.00050025	127.923	0.726087	ZT10	ZT22
1487	ENSMUSG00000031808	Slc27a1	solute carrier family 27 (fatty acid transporter), member 1	-0.778122	-0.232392	8.37178	12.207	3.80979e-05	0.000500898	169.554	1.13356	ZT10	ZT22
1488	ENSMUSG00000014956	Ppp1cb	protein phosphatase 1, catalytic subunit, beta isoform	0.237936	-0.0617998	8.28014	12.2065	3.81114e-05	0.000500898	103.193	0.457992	ZT22	ZT10
1489	ENSMUSG00000025420	Katnal2	katanin p60 subunit A-like 2	-0.496583	0.233613	2.29065	12.2058	3.81308e-05	0.000500898	3.13631	1.2431	ZT6	ZT22
1490	ENSMUSG00000061353	Cxcl12	chemokine (C-X-C motif) ligand 12	-0.228373	0.268278	6.19548	12.2024	3.82233e-05	0.000501777	24.2795	0.692159	ZT6	ZT18
1491	ENSMUSG00000043300	B3galnt1	UDP-GalNAc:betaGlcNAc beta 1,3-galactosaminyltransferase, polypeptide 1	0.373197	-0.183389	3.96675	12.1995	3.83012e-05	0.000502234	2.71503	0.825178	ZT22	ZT10
1492	ENSMUSG00000037355	Uvssa	UV stimulated scaffold protein A	-0.146261	0.187975	4.8069	12.1991	3.83095e-05	0.000502234	11.0154	0.773806	ZT6	ZT22
1493	ENSMUSG00000025154	Arhgap19	Rho GTPase activating protein 19	0.257423	-0.371285	3.36962	12.191	3.85281e-05	0.000504761	4.59992	0.882407	ZT18	ZT10
1494	ENSMUSG00000049488	Tmem67	transmembrane protein 67	0.28814	0.360294	2.81367	12.1833	3.87385e-05	0.000507179	2.17784	0.870324	ZT6	ZT18
1495	ENSMUSG00000029613	Eif2ak1	eukaryotic translation initiation factor 2 alpha kinase 1	-0.114576	0.094293	5.41614	12.1805	3.88153e-05	0.000507822	8.65616	0.341174	ZT6	ZT22
1496	ENSMUSG00000049739	Zfp646	zinc finger protein 646	0.00207474	0.181033	5.48086	12.1796	3.88396e-05	0.000507822	12.1899	0.505972	ZT6	ZT18
1497	ENSMUSG00000025283	Sat1	spermidine/spermine N1-acetyl transferase 1	0.0235346	-0.276318	5.99713	12.1745	3.89774e-05	0.000509284	12.5055	0.447825	ZT18	ZT6
1498	ENSMUSG00000036707	Cab39	calcium binding protein 39	-0.210045	0.106857	7.48282	12.1679	3.91605e-05	0.000511335	64.0308	0.534677	ZT6	ZT22
1499	ENSMUSG00000013275	Slc41a1	solute carrier family 41, member 1	0.151684	0.309052	4.82633	12.1657	3.92196e-05	0.000511765	16.7518	0.789973	ZT6	ZT18
1500	ENSMUSG00000027624	Epb41l1	erythrocyte membrane protein band 4.1 like 1	-0.116721	0.168923	6.68866	12.1623	3.93143e-05	0.000512658	28.3571	0.652152	ZT6	ZT22
1501	ENSMUSG00000022512	Cldn1	claudin 1	0.748975	0.987727	2.07549	12.1527	3.95809e-05	0.000515792	6.24545	2.08045	ZT6	ZT10
1502	ENSMUSG00000018765	Fxr2	fragile X mental retardation, autosomal homolog 2	-0.00839443	0.193344	5.8854	12.1494	3.96713e-05	0.000516625	16.9121	0.543288	ZT6	ZT22
1503	ENSMUSG00000056692	D17Wsu92e	DNA segment, Chr 17, Wayne State University 92, expressed	-0.251631	-0.0919063	7.29255	12.1275	4.0289e-05	0.00052432	36.4056	0.354686	ZT10	ZT22
1504	ENSMUSG00000015568	Lpl	lipoprotein lipase	-0.585194	-0.140765	12.0634	12.1204	4.04908e-05	0.000526595	1216.59	0.874866	ZT18	ZT22
1505	ENSMUSG00000032997	Chpf	chondroitin polymerizing factor	-0.308734	0.261664	4.46065	12.1174	4.05764e-05	0.000527359	4.72742	1.03894	ZT6	ZT22
1506	ENSMUSG00000025278	Flnb	filamin, beta	0.175782	-0.085785	6.96228	12.1164	4.06042e-05	0.000527369	21.6781	0.425802	ZT18	ZT10
1507	ENSMUSG00000047213	Ythdf3	YTH domain family 3	-0.168469	-0.195524	7.02043	12.114	4.06715e-05	0.000527893	21.8215	0.26528	ZT18	ZT6
1508	ENSMUSG00000039943	Plcb4	phospholipase C, beta 4	0.118496	-0.134091	6.59976	12.1044	4.0948e-05	0.000531129	18.9468	0.324517	ZT22	ZT10
1509	ENSMUSG00000022100	Xpo7	exportin 7	0.0794473	-0.132728	6.13107	12.093	4.12789e-05	0.000535067	13.9894	0.336152	ZT18	ZT10
1510	ENSMUSG00000030613	Ccdc90b	coiled-coil domain containing 90B	-0.197716	0.173806	4.45769	12.0856	4.1493e-05	0.000537485	9.41657	0.631264	ZT10	ZT18
1511	ENSMUSG00000056131	Pgm3	phosphoglucomutase 3	0.368562	-0.824033	5.05167	12.0828	4.15746e-05	0.000538187	22.9028	2.03445	ZT22	ZT6
1512	ENSMUSG00000022074	Tnfrsf10b	tumor necrosis factor receptor superfamily, member 10b	0.31596	-0.217181	3.21993	12.075	4.1804e-05	0.000540798	2.65473	0.832301	ZT18	ZT10
1513	ENSMUSG00000113302			1.61187	-0.412108	0.937114	12.06	4.22489e-05	0.000546193	0.620356	3.33583	ZT22	ZT10
1514	ENSMUSG00000106617			-0.440154	-0.81988	-0.054477	12.0574	4.23277e-05	0.00054685	0.923223	1.51846	ZT18	ZT6
1515	ENSMUSG00000020027	Socs2	suppressor of cytokine signaling 2	-0.718657	-0.21494	3.02416	12.0542	4.24227e-05	0.000547715	2.79414	1.03713	ZT10	ZT22
1516	ENSMUSG00000090939			0.303238	-0.550021	0.914546	12.0504	4.2535e-05	0.000548802	1.20686	1.31239	ZT22	ZT6
1517	ENSMUSG00000020205	Phlda1	pleckstrin homology like domain, family A, member 1	0.0499961	-1.01384	0.582865	12.0449	4.27022e-05	0.000550597	1.52802	2.29941	ZT18	ZT10
1518	ENSMUSG00000020910	Adprm	ADP-ribose/CDP-alcohol diphosphatase, manganese dependent	0.0595337	-0.212519	3.59839	12.0439	4.27323e-05	0.000550621	2.3381	0.313405	ZT22	ZT6
1519	ENSMUSG00000061306	Slc38a10	solute carrier family 38, member 10	0.320973	-0.142518	8.64105	12.0423	4.27798e-05	0.000550871	91.5991	0.694773	ZT22	ZT10
1520	ENSMUSG00000031485	Plpbp	pyridoxal phosphate binding protein	0.129668	-0.156978	6.35731	12.0382	4.29045e-05	0.000552113	20.5028	0.38712	ZT22	ZT10
1521	ENSMUSG00000024807	Syvn1	synovial apoptosis inhibitor 1, synoviolin	0.0272737	0.336604	4.22392	12.0343	4.30216e-05	0.000553257	7.5094	0.829108	ZT6	ZT18
1522	ENSMUSG00000031986	Sprtn	SprT-like N-terminal domain	0.0631209	0.211005	4.88234	12.0324	4.30788e-05	0.000553628	10.1784	0.556945	ZT6	ZT18
1523	ENSMUSG00000035824	Tk2	thymidine kinase 2, mitochondrial	0.0286328	0.223041	4.73642	12.0235	4.33486e-05	0.00055673	7.7788	0.589686	ZT6	ZT18
1524	ENSMUSG00000048232	Fbxo10	F-box protein 10	0.49457	0.0566586	3.17567	12.0217	4.3404e-05	0.000557075	1.8525	0.807623	ZT22	ZT10
1525	ENSMUSG00000024472	Dcp2	decapping mRNA 2	0.011405	-0.225002	5.79688	12.0161	4.3578e-05	0.000558942	7.35863	0.332058	ZT18	ZT10
1526	ENSMUSG00000066278	Vps37b	vacuolar protein sorting 37B	0.172585	-0.489167	1.70091	12.0022	4.40056e-05	0.00056394	1.42988	1.15297	ZT18	ZT10
1527	ENSMUSG00000107195			-0.0529116	0.64489	-0.13702	12.0016	4.40254e-05	0.00056394	1.02966	1.4489	ZT6	ZT18
1528	ENSMUSG00000020234	4930404N11Rik	RIKEN cDNA 4930404N11 gene	0.477689	-0.804808	-0.0829266	11.9934	4.42811e-05	0.000566681	0.350499	2.14693	ZT18	ZT10
1529	ENSMUSG00000040697	Dnajc16	DnaJ heat shock protein family (Hsp40) member C16	-0.0406622	0.141887	4.74715	11.9929	4.42973e-05	0.000566681	6.7917	0.454123	ZT6	ZT22
1530	ENSMUSG00000061393	Acvr2b	activin receptor IIB	0.11389	-0.410787	1.8451	11.9871	4.44774e-05	0.000568379	1.7828	0.868035	ZT18	ZT10
1531	ENSMUSG00000110496			-0.909016	0.166524	3.38481	11.9868	4.44882e-05	0.000568379	18.4414	1.77173	ZT10	ZT22
1532	ENSMUSG00000047787	Flrt1	fibronectin leucine rich transmembrane protein 1	0.413184	-0.462163	2.57924	11.9797	4.47106e-05	0.000570849	2.12598	1.66474	ZT18	ZT10
1533	ENSMUSG00000063415	Cyp26b1	cytochrome P450, family 26, subfamily b, polypeptide 1	0.874506	-0.815122	1.86159	11.9773	4.47871e-05	0.000571452	3.21906	2.95197	ZT22	ZT6
1534	ENSMUSG00000035139	Secisbp2	SECIS binding protein 2	-0.26442	-0.150251	4.52361	11.9752	4.48527e-05	0.000571916	3.9748	0.295613	ZT10	ZT22
1535	ENSMUSG00000036745	Ttll7	tubulin tyrosine ligase-like family, member 7	-0.576257	-0.653932	2.4586	11.9726	4.49342e-05	0.000572582	3.31498	1.24451	ZT18	ZT6
1536	ENSMUSG00000095990	Zfp97	zinc finger protein 97	0.382027	-0.342098	1.45876	11.961	4.53037e-05	0.000576914	0.861315	1.04095	ZT22	ZT10
1537	ENSMUSG00000070867	Trabd2b	TraB domain containing 2B	0.136137	-0.764983	4.38692	11.9576	4.54137e-05	0.00057772	5.65168	1.37819	ZT18	ZT10
1538	ENSMUSG00000045534	Kcna5	potassium voltage-gated channel, shaker-related subfamily, member 5	-0.450884	-0.722418	2.7685	11.9572	4.54261e-05	0.00057772	5.00509	1.3649	ZT18	ZT6
1539	ENSMUSG00000001366	Fbxo9	f-box protein 9	-0.151715	0.128466	5.61839	11.9557	4.5474e-05	0.00057774	15.7588	0.404937	ZT10	ZT18
1540	ENSMUSG00000032058	Ppp2r1b	protein phosphatase 2, regulatory subunit A, beta	0.00989188	0.227976	7.51529	11.9553	4.54867e-05	0.00057774	45.7209	0.586537	ZT6	ZT18
1541	ENSMUSG00000021871			-0.434326	0.102442	5.38854	11.9482	4.57174e-05	0.000580293	21.0269	0.86281	ZT10	ZT22
1542	ENSMUSG00000022075	Rhobtb2	Rho-related BTB domain containing 2	-0.0283102	-0.215482	4.47421	11.9471	4.5752e-05	0.000580305	7.45452	0.423452	ZT18	ZT10
1543	ENSMUSG00000032243	Itga11	integrin alpha 11	0.108565	-0.534511	2.62066	11.9454	4.58059e-05	0.000580305	1.73385	1.16583	ZT18	ZT10
1544	ENSMUSG00000015357	Clpx	caseinolytic mitochondrial matrix peptidase chaperone subunit	0.28316	-0.110023	6.84571	11.9454	4.58073e-05	0.000580305	55.7069	0.593345	ZT22	ZT10
1545	ENSMUSG00000011257	Pabpc4	poly(A) binding protein, cytoplasmic 4	0.002098	0.22645	4.99057	11.9426	4.58964e-05	0.000581058	14.3463	0.588342	ZT6	ZT18
1546	ENSMUSG00000031169	Porcn	porcupine O-acyltransferase	-0.104848	0.285898	2.7921	11.9344	4.6164e-05	0.000584068	3.25538	0.836401	ZT6	ZT22
1547	ENSMUSG00000033502	Cdc14a	CDC14 cell division cycle 14A	0.259244	0.542782	3.02702	11.9229	4.65428e-05	0.000588479	5.25899	1.23557	ZT6	ZT18
1548	ENSMUSG00000066892	Fbxl12	F-box and leucine-rich repeat protein 12	-0.102636	0.31287	2.52073	11.9217	4.65797e-05	0.000588566	2.37998	0.835792	ZT6	ZT22
1549	ENSMUSG00000038774	Ascc3	activating signal cointegrator 1 complex subunit 3	0.0360177	-0.169929	6.39149	11.92	4.66361e-05	0.000588897	6.38077	0.219012	ZT22	ZT6
1550	ENSMUSG00000024335	Brd2	bromodomain containing 2	-0.069911	0.115735	6.84421	11.9121	4.6897e-05	0.00059181	22.2838	0.407764	ZT6	ZT22
1551	ENSMUSG00000042308	Setd1a	SET domain containing 1A	0.0319248	0.290858	3.50642	11.9043	4.71574e-05	0.000594712	4.92422	0.731949	ZT6	ZT18
1552	ENSMUSG00000041992	Rapgef5	Rap guanine nucleotide exchange factor (GEF) 5	0.240504	-0.223155	5.41555	11.9005	4.72831e-05	0.000595913	11.551	0.620342	ZT22	ZT10
1553	ENSMUSG00000105970			0.150362	0.504713	2.01715	11.8987	4.73461e-05	0.000596324	3.87253	1.1802	ZT6	ZT18
1554	ENSMUSG00000030243	Recql	RecQ protein-like	0.218623	-0.107	3.8536	11.8945	4.74858e-05	0.000597697	3.01717	0.476196	ZT22	ZT10
1555	ENSMUSG00000079555	Haus3	HAUS augmin-like complex, subunit 3	0.233845	-0.256561	5.03985	11.8785	4.8027e-05	0.000604121	7.9968	0.65943	ZT22	ZT10
1556	ENSMUSG00000031776	Arl2bp	ADP-ribosylation factor-like 2 binding protein	0.0816043	0.338502	5.27349	11.8741	4.81777e-05	0.000605627	17.6469	0.845731	ZT6	ZT18
1557	ENSMUSG00000028017	Egf	epidermal growth factor	0.0615365	0.474283	1.54119	11.8716	4.8261e-05	0.000606285	2.16546	1.11631	ZT6	ZT18
1558	ENSMUSG00000051341	Zfp52	zinc finger protein 52	0.371946	0.327663	3.02274	11.8679	4.83878e-05	0.000606814	2.89919	0.808185	ZT6	ZT18
1559	ENSMUSG00000045672	Col27a1	collagen, type XXVII, alpha 1	-0.0160346	0.365877	5.20944	11.8677	4.83962e-05	0.000606814	33.5508	0.891301	ZT6	ZT18
1560	ENSMUSG00000055493	Epm2a	epilepsy, progressive myoclonic epilepsy, type 2 gene alpha	-0.16898	0.222436	4.35632	11.8677	4.83962e-05	0.000606814	7.8214	0.587223	ZT6	ZT18
1561	ENSMUSG00000046070	Igfals	insulin-like growth factor binding protein, acid labile subunit	-1.24557	0.212171	4.45453	11.8525	4.89174e-05	0.000612956	12.0307	2.58665	ZT10	ZT22
1562	ENSMUSG00000106951	5930430L01Rik	RIKEN cDNA 5930430L01 gene	-0.18999	0.262368	3.12153	11.8498	4.90132e-05	0.000613763	3.64547	0.684676	ZT6	ZT22
1563	ENSMUSG00000018398	Sept8	septin 8	0.0206793	-0.235664	5.40362	11.8485	4.9059e-05	0.000613943	4.89051	0.444022	ZT18	ZT10
1564	ENSMUSG00000030317	Timp4	tissue inhibitor of metalloproteinase 4	-0.654608	-0.464937	6.50128	11.8468	4.91172e-05	0.000614279	25.7235	0.975777	ZT10	ZT6
1565	ENSMUSG00000022999	Lmbr1l	limb region 1 like	-0.188869	0.147668	3.54976	11.8444	4.92019e-05	0.000614945	4.17714	0.694817	ZT6	ZT22
1566	ENSMUSG00000024639	Gnaq	guanine nucleotide binding protein, alpha q polypeptide	0.107785	-0.11531	6.09278	11.841	4.93203e-05	0.000616032	8.93967	0.297886	ZT18	ZT10
1567	ENSMUSG00000027993	Trim2	tripartite motif-containing 2	0.422986	-0.0389023	5.29272	11.8346	4.95446e-05	0.000618438	26.5503	0.77363	ZT22	ZT10
1568	ENSMUSG00000009995	Taz	tafazzin	-0.144411	0.0801998	5.68508	11.8301	4.97024e-05	0.000620012	12.7088	0.338946	ZT10	ZT22
1569	ENSMUSG00000090963			0.185365	-0.5044	1.11671	11.8282	4.97685e-05	0.000620074	0.542674	0.872722	ZT18	ZT6
1570	ENSMUSG00000032827	Ppp1r9a	protein phosphatase 1, regulatory (inhibitor) subunit 9A	0.328013	-0.0215633	5.76899	11.8281	4.97708e-05	0.000620074	19.5445	0.581861	ZT22	ZT10
1571	ENSMUSG00000032417	Rwdd2a	RWD domain containing 2A	0.308139	-1.27521	3.18168	11.8264	4.98319e-05	0.000620254	7.84677	2.96599	ZT22	ZT6
1572	ENSMUSG00000027312	Atrn	attractin	-0.220348	0.0800355	6.77766	11.8251	4.9876e-05	0.000620254	23.6349	0.465819	ZT10	ZT22
1573	ENSMUSG00000030088	Aldh1l1	aldehyde dehydrogenase 1 family, member L1	-0.154835	-0.436357	7.17954	11.825	4.98803e-05	0.000620254	59.7252	0.779468	ZT18	ZT6
1574	ENSMUSG00000096916	Zfp850	zinc finger protein 850	0.172811	-0.367589	1.82355	11.8222	4.99805e-05	0.000621044	1.03112	0.741774	ZT18	ZT10
1575	ENSMUSG00000097816			0.532676	-0.294865	1.91547	11.8214	5.00074e-05	0.000621044	2.07763	1.25458	ZT22	ZT10
1576	ENSMUSG00000046994	Mars2	methionine-tRNA synthetase 2 (mitochondrial)	0.150843	-0.147903	4.18575	11.816	5.01992e-05	0.000623031	5.34214	0.399213	ZT22	ZT10
1577	ENSMUSG00000036053	Fmnl2	formin-like 2	-0.00284428	-0.275978	4.37006	11.8105	5.03968e-05	0.000625086	2.68461	0.575896	ZT18	ZT10
1578	ENSMUSG00000021222	Dcaf4	DDB1 and CUL4 associated factor 4	0.347941	0.300313	3.8794	11.7921	5.10576e-05	0.000632881	7.39004	0.760177	ZT6	ZT18
1579	ENSMUSG00000048234	Rnf149	ring finger protein 149	-0.149889	0.202844	4.82215	11.7858	5.12881e-05	0.000635336	5.74965	0.554152	ZT6	ZT18
1580	ENSMUSG00000050668	Gpatch11	G patch domain containing 11	0.112013	-0.162406	3.86248	11.7818	5.14342e-05	0.000636742	3.19569	0.360641	ZT22	ZT10
1581	ENSMUSG00000017715	Pgs1	phosphatidylglycerophosphate synthase 1	0.0470826	-0.19476	5.00965	11.7743	5.17062e-05	0.000639704	3.86476	0.314639	ZT18	ZT10
1582	ENSMUSG00000111147			-0.499448	0.820461	-0.775263	11.7725	5.17741e-05	0.000640139	0.563562	1.93774	ZT6	ZT22
1583	ENSMUSG00000031386	Hcfc1	host cell factor C1	0.192362	-0.138145	6.32704	11.7668	5.19851e-05	0.000642343	19.3063	0.473186	ZT22	ZT10
1584	ENSMUSG00000039917	Rhbdd2	rhomboid domain containing 2	-0.269596	0.0857175	4.43629	11.7587	5.22818e-05	0.000645601	7.6987	0.569281	ZT10	ZT22
1585	ENSMUSG00000042699	Dhx9	DEAH (Asp-Glu-Ala-His) box polypeptide 9	-0.195845	0.121657	6.39598	11.7489	5.26497e-05	0.000649733	23.6395	0.510814	ZT6	ZT22
1586	ENSMUSG00000022387	Brd1	bromodomain containing 1	0.0202532	-0.162327	5.74877	11.7268	5.3481e-05	0.000659576	5.5998	0.204168	ZT18	ZT10
1587	ENSMUSG00000037331	Larp1	La ribonucleoprotein domain family, member 1	-0.117023	0.106057	6.5298	11.7205	5.37211e-05	0.000662121	19.3771	0.515134	ZT6	ZT22
1588	ENSMUSG00000046351	Zfp322a	zinc finger protein 322A	0.0317728	-0.171643	4.61749	11.7163	5.38817e-05	0.000663681	3.34492	0.218445	ZT22	ZT10
1589	ENSMUSG00000024190	Dusp1	dual specificity phosphatase 1	0.637152	-0.172759	4.65216	11.7137	5.39792e-05	0.000664463	14.0768	1.31118	ZT22	ZT10
1590	ENSMUSG00000014599	Csf1	colony stimulating factor 1 (macrophage)	0.164837	-0.375086	5.29354	11.7105	5.41033e-05	0.000665573	5.03034	0.847197	ZT18	ZT10
1591	ENSMUSG00000013495	Tmem175	transmembrane protein 175	-0.259446	0.0955323	4.2054	11.703	5.43924e-05	0.000668708	4.65816	0.546294	ZT10	ZT22
1592	ENSMUSG00000026004	Kansl1l	KAT8 regulatory NSL complex subunit 1-like	-0.255592	0.0670182	5.50308	11.6983	5.45742e-05	0.000670522	15.8024	0.536282	ZT6	ZT22
1593	ENSMUSG00000037664	Cdkn1c	cyclin-dependent kinase inhibitor 1C (P57)	-0.271093	0.310365	3.51574	11.6968	5.46326e-05	0.000670818	5.34288	0.791765	ZT10	ZT18
1594	ENSMUSG00000056153	Socs6	suppressor of cytokine signaling 6	-0.0726089	-0.240486	5.42115	11.6918	5.4827e-05	0.000672477	6.84599	0.341662	ZT18	ZT6
1595	ENSMUSG00000109125			-0.00668771	-0.669315	1.95842	11.6916	5.48364e-05	0.000672477	4.12564	1.17802	ZT18	ZT6
1596	ENSMUSG00000009207	Lnpk	lunapark, ER junction formation factor	0.169052	-0.177863	4.26563	11.6839	5.51365e-05	0.000675734	3.38614	0.466194	ZT22	ZT10
1597	ENSMUSG00000020537	Drg2	developmentally regulated GTP binding protein 2	0.195336	0.224764	5.22499	11.6567	5.62125e-05	0.000688447	12.7866	0.60137	ZT6	ZT18
1598	ENSMUSG00000021180	Rps6ka5	ribosomal protein S6 kinase, polypeptide 5	-0.341953	0.118513	4.51222	11.6558	5.62501e-05	0.000688447	15.3467	0.728801	ZT10	ZT22
1599	ENSMUSG00000033382	Trappc8	trafficking protein particle complex 8	0.0724575	-0.109948	6.71116	11.6549	5.62874e-05	0.000688447	13.8593	0.22611	ZT22	ZT10
1600	ENSMUSG00000029826	Zc3hav1	zinc finger CCCH type, antiviral 1	0.137648	-0.14965	6.45412	11.6542	5.63147e-05	0.000688447	8.18702	0.380745	ZT22	ZT10
1601	ENSMUSG00000024253	Dync2li1	dynein cytoplasmic 2 light intermediate chain 1	-0.0429097	0.422519	2.37894	11.6436	5.67394e-05	0.00069309	1.31237	1.02299	ZT6	ZT18
1602	ENSMUSG00000001240	Ramp2	receptor (calcitonin) activity modifying protein 2	-0.395469	0.0857482	3.87948	11.643	5.67654e-05	0.00069309	4.91054	0.783546	ZT10	ZT22
1603	ENSMUSG00000019795	Pcmt1	protein-L-isoaspartate (D-aspartate) O-methyltransferase 1	-0.13284	0.139627	5.63986	11.639	5.69263e-05	0.000694622	11.6486	0.41757	ZT6	ZT18
1604	ENSMUSG00000018068	Ints2	integrator complex subunit 2	0.249137	-0.0557192	5.19482	11.6376	5.69824e-05	0.000694872	10.9865	0.489024	ZT22	ZT10
1605	ENSMUSG00000003464	Pex19	peroxisomal biogenesis factor 19	-0.263616	0.0983554	7.939	11.6354	5.70743e-05	0.00069556	90.1288	0.562699	ZT10	ZT22
1606	ENSMUSG00000024981	Acsl5	acyl-CoA synthetase long-chain family member 5	0.44767	0.00540657	9.11905	11.6292	5.73272e-05	0.000698207	362.265	0.763607	ZT22	ZT10
1607	ENSMUSG00000027852	Nras	neuroblastoma ras oncogene	0.025712	0.230364	5.70981	11.6213	5.76502e-05	0.000701704	14.2782	0.607892	ZT6	ZT18
1608	ENSMUSG00000005686	Ampd3	adenosine monophosphate deaminase 3	0.192491	-0.232864	5.60057	11.6012	5.84786e-05	0.000711283	17.964	0.614902	ZT18	ZT10
1609	ENSMUSG00000021540	Smad5	SMAD family member 5	0.0656684	-0.146928	6.38459	11.6005	5.851e-05	0.000711283	13.0874	0.267615	ZT22	ZT10
1610	ENSMUSG00000037134	Prmt9	protein arginine methyltransferase 9	0.0908294	-0.182496	4.55075	11.5963	5.86833e-05	0.000712948	4.16908	0.362282	ZT22	ZT10
1611	ENSMUSG00000025175	Fn3k	fructosamine 3 kinase	0.416056	-0.183915	3.19378	11.595	5.8738e-05	0.000713168	7.87872	0.913619	ZT22	ZT10
1612	ENSMUSG00000030815	Phkg2	phosphorylase kinase, gamma 2 (testis)	-0.304959	0.0623211	3.29928	11.5934	5.88071e-05	0.000713565	2.93671	0.612404	ZT10	ZT22
1613	ENSMUSG00000059878	Zfp422	zinc finger protein 422	0.00349453	-0.218175	3.54121	11.5903	5.89365e-05	0.000714691	2.35442	0.344185	ZT18	ZT10
1614	ENSMUSG00000026799	Med27	mediator complex subunit 27	0.329672	-0.0859766	3.38329	11.5767	5.95103e-05	0.000721203	3.54559	0.685347	ZT22	ZT10
1615	ENSMUSG00000035437	Rabgap1	RAB GTPase activating protein 1	0.00142779	0.111306	6.30586	11.5648	6.00169e-05	0.000726892	15.5597	0.357364	ZT6	ZT18
1616	ENSMUSG00000024423	Impact	impact, RWD domain protein	0.137765	0.252884	6.1628	11.5635	6.00735e-05	0.000727127	11.6389	0.63883	ZT6	ZT18
1617	ENSMUSG00000028431	Ikbkap	inhibitor of kappa light polypeptide enhancer in B cells, kinase complex-associated protein	0.0194117	0.161924	5.37091	11.5619	6.01421e-05	0.000727508	9.68132	0.467447	ZT6	ZT18
1618	ENSMUSG00000030528	Blm	Bloom syndrome, RecQ like helicase	0.394848	-0.190078	2.2251	11.5609	6.01842e-05	0.000727567	1.60956	0.863077	ZT22	ZT10
1619	ENSMUSG00000073557	Ppp1r12b	protein phosphatase 1, regulatory (inhibitor) subunit 12B	0.0360832	-0.253183	5.78994	11.5578	6.032e-05	0.000728757	9.31272	0.460702	ZT18	ZT10
1620	ENSMUSG00000030048	Gkn3	gastrokine 3	0.406984	-0.801413	-0.241079	11.5521	6.0566e-05	0.000731279	0.51842	1.55888	ZT22	ZT6
1621	ENSMUSG00000048040	Arxes2	adipocyte-related X-chromosome expressed sequence 2	-0.593171	-0.133386	6.51647	11.5458	6.08388e-05	0.000734119	44.8183	0.908701	ZT10	ZT22
1622	ENSMUSG00000054079	Utp18	UTP18 small subunit processome component	-0.0684211	0.219193	4.39455	11.543	6.09589e-05	0.000735114	6.42512	0.572203	ZT6	ZT18
1623	ENSMUSG00000039703	Nploc4	NPL4 homolog, ubiquitin recognition factor	-0.103188	0.150578	6.56838	11.5388	6.11433e-05	0.000736884	23.3951	0.467574	ZT6	ZT22
1624	ENSMUSG00000013646	Sh3bp5l	SH3 binding domain protein 5 like	-0.0630908	0.171279	4.99423	11.5293	6.15594e-05	0.000741442	9.92712	0.496107	ZT6	ZT22
1625	ENSMUSG00000106837			0.632883	-0.326584	1.061	11.5221	6.18737e-05	0.000744768	1.38342	1.4374	ZT22	ZT10
1626	ENSMUSG00000041445	Mmrn2	multimerin 2	-0.198668	-0.176866	5.19756	11.5206	6.19428e-05	0.000744947	4.43025	0.320239	ZT18	ZT22
1627	ENSMUSG00000060301	2610008E11Rik	RIKEN cDNA 2610008E11 gene	0.0910224	-0.162185	4.66154	11.5201	6.19647e-05	0.000744947	4.59951	0.316965	ZT22	ZT10
1628	ENSMUSG00000002748	Baz1b	bromodomain adjacent to zinc finger domain, 1B	-0.204902	0.0019104	7.49483	11.5129	6.22813e-05	0.000748294	33.9597	0.363892	ZT10	ZT22
1629	ENSMUSG00000027751	Supt20	suppressor of Ty 20	0.135045	0.179632	5.17227	11.5094	6.2438e-05	0.000749716	7.78067	0.503895	ZT6	ZT18
1630	ENSMUSG00000107835			0.267529	0.698164	2.42832	11.5042	6.26724e-05	0.000752068	5.16559	1.51547	ZT6	ZT18
1631	ENSMUSG00000022235	Cmbl	carboxymethylenebutenolidase-like (Pseudomonas)	-0.464321	-0.041054	5.61428	11.5016	6.27864e-05	0.000752975	19.4246	0.788344	ZT10	ZT22
1632	ENSMUSG00000102553			0.114411	0.762364	0.223363	11.4998	6.28666e-05	0.000753474	1.06614	1.70579	ZT6	ZT18
1633	ENSMUSG00000034560	Washc4	WASH complex subunit 4	0.0229451	-0.154679	6.13604	11.4961	6.30352e-05	0.000755033	5.97437	0.230588	ZT18	ZT10
1634	ENSMUSG00000025171	Ubtd1	ubiquitin domain containing 1	-0.161191	-0.419663	3.69759	11.4948	6.30934e-05	0.000755267	3.29222	0.69388	ZT18	ZT6
1635	ENSMUSG00000105176			-0.120281	-0.283622	3.6129	11.4898	6.33195e-05	0.00075751	3.17826	0.434295	ZT18	ZT6
1636	ENSMUSG00000037029	Zfp146	zinc finger protein 146	0.14211	-0.117502	4.76671	11.4836	6.36021e-05	0.000760427	6.16489	0.375285	ZT22	ZT10
1637	ENSMUSG00000018199	Trove2	TROVE domain family, member 2	0.00377335	-0.169871	5.70126	11.4729	6.40883e-05	0.00076577	6.3406	0.238821	ZT18	ZT10
1638	ENSMUSG00000105391			-1.32419	-1.30973	-0.978858	11.4682	6.43038e-05	0.000767877	0.672543	2.42526	ZT18	ZT6
1639	ENSMUSG00000015120	Ube2i	ubiquitin-conjugating enzyme E2I	-0.0738552	0.146103	4.98186	11.4647	6.44662e-05	0.000769347	7.51891	0.534616	ZT6	ZT22
1640	ENSMUSG00000024542	Cep192	centrosomal protein 192	0.262023	-0.0388371	5.28139	11.4617	6.46048e-05	0.000770326	6.4561	0.485461	ZT22	ZT10
1641	ENSMUSG00000029221	Slc30a9	solute carrier family 30 (zinc transporter), member 9	-0.182516	0.0250431	6.74494	11.4612	6.46271e-05	0.000770326	31.9642	0.353224	ZT10	ZT22
1642	ENSMUSG00000069208	Zfp825	zinc finger protein 825	0.312813	-0.190012	2.06396	11.4415	6.55453e-05	0.000780795	1.66816	0.799788	ZT22	ZT6
1643	ENSMUSG00000035759	Bbs10	Bardet-Biedl syndrome 10 (human)	-0.0114089	-0.368314	2.63902	11.4397	6.56295e-05	0.000781322	2.50261	0.576295	ZT18	ZT6
1644	ENSMUSG00000031200	Mtcp1	mature T cell proliferation 1	-0.299597	-0.309804	3.53619	11.4265	6.62513e-05	0.000788245	3.34415	0.546782	ZT18	ZT22
1645	ENSMUSG00000032382	Snx1	sorting nexin 1	0.106138	0.19234	5.76374	11.4237	6.63863e-05	0.000789372	12.7094	0.516701	ZT6	ZT18
1646	ENSMUSG00000070565	Rasal2	RAS protein activator like 2	-0.334186	-0.252816	5.17272	11.4124	6.69215e-05	0.000794793	11.0831	0.556389	ZT18	ZT22
1647	ENSMUSG00000021264	Yy1	YY1 transcription factor	-0.00270856	-0.188472	5.90324	11.4124	6.69235e-05	0.000794793	11.2795	0.345925	ZT18	ZT10
1648	ENSMUSG00000048490	Nrip1	nuclear receptor interacting protein 1	-0.23308	0.265626	7.0106	11.4016	6.74421e-05	0.00079994	21.6935	0.861518	ZT6	ZT22
1649	ENSMUSG00000022034	Esco2	establishment of sister chromatid cohesion N-acetyltransferase 2	-0.296072	-1.20782	0.240526	11.4014	6.74533e-05	0.00079994	0.58876	2.16636	ZT18	ZT10
1650	ENSMUSG00000113626			0.627051	-0.369578	0.943634	11.4009	6.74796e-05	0.00079994	0.463741	1.55429	ZT22	ZT10
1651	ENSMUSG00000043059	Zfp513	zinc finger protein 513	-0.197351	0.16279	3.22455	11.3993	6.75549e-05	0.000800348	2.97451	0.574691	ZT6	ZT22
1652	ENSMUSG00000060639	Hist1h4i	histone cluster 1, H4i	-0.12917	-0.787163	1.88131	11.3983	6.76009e-05	0.000800408	1.15301	1.55273	ZT18	ZT6
1653	ENSMUSG00000025586	Cpeb1	cytoplasmic polyadenylation element binding protein 1	-0.167339	0.250974	5.00499	11.3913	6.79427e-05	0.000803968	8.41077	0.660954	ZT6	ZT18
1654	ENSMUSG00000103520			-0.494241	0.371567	0.72497	11.3866	6.81707e-05	0.000806179	1.03567	1.64521	ZT6	ZT22
1655	ENSMUSG00000051177	Plcb1	phospholipase C, beta 1	-0.0318845	-0.308897	5.73191	11.3851	6.82439e-05	0.000806331	10.3554	0.482996	ZT18	ZT6
1656	ENSMUSG00000010663	Fads1	fatty acid desaturase 1	0.331028	0.00468874	5.88174	11.3847	6.8266e-05	0.000806331	4.66336	0.58045	ZT22	ZT10
1657	ENSMUSG00000023791	Pigx	phosphatidylinositol glycan anchor biosynthesis, class X	0.0249299	0.258791	3.39092	11.3822	6.83878e-05	0.000807281	4.0591	0.65161	ZT6	ZT18
1658	ENSMUSG00000025188	Hps1	HPS1, biogenesis of lysosomal organelles complex 3 subunit 1	-0.0716526	0.275605	3.83649	11.3802	6.84829e-05	0.000807916	2.75197	0.722949	ZT6	ZT18
1659	ENSMUSG00000031403	Dkc1	dyskeratosis congenita 1, dyskerin	-0.045184	0.163771	4.76241	11.3793	6.8529e-05	0.000807972	8.85164	0.467658	ZT6	ZT18
1660	ENSMUSG00000000056	Narf	nuclear prelamin A recognition factor	-0.127485	0.205312	4.92668	11.3784	6.85738e-05	0.000808015	15.6902	0.751548	ZT6	ZT22
1661	ENSMUSG00000005611	Mrvi1	MRV integration site 1	-0.158339	-0.406133	3.59106	11.3517	6.98988e-05	0.000823131	3.09316	0.651591	ZT18	ZT6
1662	ENSMUSG00000056228	Cars2	cysteinyl-tRNA synthetase 2 (mitochondrial)(putative)	0.246443	-0.0544874	4.24001	11.3479	7.00888e-05	0.00082485	7.26075	0.47826	ZT22	ZT10
1663	ENSMUSG00000068267	Cenpb	centromere protein B	-0.169488	0.127265	7.1664	11.3471	7.01291e-05	0.00082485	40.6869	0.467386	ZT6	ZT22
1664	ENSMUSG00000020863	Luc7l3	LUC7-like 3 (S. cerevisiae)	-0.220485	-0.271098	6.0558	11.3461	7.0181e-05	0.000824964	13.6279	0.416608	ZT18	ZT6
1665	ENSMUSG00000021576	Pdcd6	programmed cell death 6	-0.211439	0.0665743	5.60244	11.3437	7.03028e-05	0.000825899	12.9541	0.43501	ZT10	ZT22
1666	ENSMUSG00000014470	Rnf166	ring finger protein 166	-0.187783	0.10349	4.53869	11.336	7.06887e-05	0.000829935	5.65599	0.464815	ZT6	ZT22
1667	ENSMUSG00000030929	Eri2	exoribonuclease 2	-0.198686	-0.381461	3.4688	11.3302	7.09837e-05	0.000832898	4.45998	0.624938	ZT18	ZT6
1668	ENSMUSG00000040511	Pvr	poliovirus receptor	0.457239	0.27795	4.37647	11.32	7.15082e-05	0.000838549	4.807	0.897491	ZT6	ZT10
1669	ENSMUSG00000052316	Lrrc15	leucine rich repeat containing 15	-0.469432	0.266766	2.2951	11.3163	7.16967e-05	0.000840256	8.80524	1.11041	ZT6	ZT22
1670	ENSMUSG00000020876	Snx11	sorting nexin 11	0.0190183	-0.191796	4.40872	11.3134	7.18459e-05	0.0008415	2.55023	0.350798	ZT18	ZT10
1671	ENSMUSG00000017667	Zfp334	zinc finger protein 334	0.16481	-0.257702	2.84955	11.3024	7.24169e-05	0.00084768	1.98177	0.675515	ZT18	ZT10
1672	ENSMUSG00000044340	Phlpp1	PH domain and leucine rich repeat protein phosphatase 1	-0.0786617	0.157686	4.93575	11.2952	7.27886e-05	0.000851522	14.0348	0.578136	ZT6	ZT22
1673	ENSMUSG00000075703	Selenoi	selenoprotein I	0.147925	-0.118822	5.54191	11.281	7.35354e-05	0.000859744	9.52735	0.449605	ZT18	ZT10
1674	ENSMUSG00000109015			0.013568	0.496387	1.11074	11.2799	7.3595e-05	0.000859927	1.44083	1.16495	ZT6	ZT18
1675	ENSMUSG00000022401	Xpnpep3	X-prolyl aminopeptidase 3, mitochondrial	0.0902266	-0.184081	5.21636	11.2732	7.39483e-05	0.000863434	14.2509	0.472502	ZT18	ZT10
1676	ENSMUSG00000111840			-1.09374	-0.973755	2.5165	11.2726	7.39834e-05	0.000863434	2.19682	1.80503	ZT18	ZT6
1677	ENSMUSG00000095930	Nim1k	NIM1 serine/threonine protein kinase	0.167509	0.433512	2.47357	11.2623	7.45345e-05	0.000869347	5.30222	1.01453	ZT6	ZT18
1678	ENSMUSG00000041096	Tspyl2	TSPY-like 2	0.361206	0.189319	4.26132	11.2602	7.46428e-05	0.000870092	4.803	0.701931	ZT6	ZT10
1679	ENSMUSG00000040857	Erf	Ets2 repressor factor	-0.0319332	0.311614	3.07697	11.2573	7.47995e-05	0.000871399	2.96848	0.743044	ZT6	ZT18
1680	ENSMUSG00000037316	Bag4	BCL2-associated athanogene 4	-0.139563	0.235811	5.57239	11.2335	7.60912e-05	0.000885919	21.8066	0.804901	ZT6	ZT22
1681	ENSMUSG00000020346	Mgat1	mannoside acetylglucosaminyltransferase 1	0.0537492	0.174174	6.00783	11.2275	7.64175e-05	0.000889188	14.6425	0.492128	ZT6	ZT18
1682	ENSMUSG00000004221	Ikbkg	inhibitor of kappaB kinase gamma	-0.255426	-0.0328613	6.37166	11.2163	7.70396e-05	0.000895895	19.675	0.426324	ZT10	ZT22
1683	ENSMUSG00000103041			-0.230974	0.263095	3.26798	11.2093	7.74263e-05	0.000899856	3.63859	0.759653	ZT6	ZT22
1684	ENSMUSG00000025437	Usp33	ubiquitin specific peptidase 33	-0.238478	0.0964187	6.12008	11.2002	7.79383e-05	0.00090527	22.5279	0.511369	ZT10	ZT22
1685	ENSMUSG00000047619	Ddi1	DNA-damage inducible 1	0.229624	-0.414772	2.67381	11.1922	7.83869e-05	0.000909684	2.94466	0.843534	ZT22	ZT6
1686	ENSMUSG00000066568	Lsm14a	LSM14A mRNA processing body assembly factor	-0.0615605	-0.206396	5.61416	11.1918	7.84114e-05	0.000909684	6.29664	0.29497	ZT18	ZT10
1687	ENSMUSG00000044501	Zfp758	zinc finger protein 758	-0.108834	-0.275104	4.19059	11.1886	7.8589e-05	0.000911204	4.20599	0.428799	ZT18	ZT6
1688	ENSMUSG00000003948	Mmd	monocyte to macrophage differentiation-associated	-0.364877	0.126193	8.63977	11.1848	7.88071e-05	0.000913191	128.363	0.781926	ZT10	ZT22
1689	ENSMUSG00000026254	Eif4e2	eukaryotic translation initiation factor 4E member 2	0.119805	-0.169016	5.86318	11.1825	7.89344e-05	0.000914125	12.9508	0.369069	ZT22	ZT10
1690	ENSMUSG00000029167	Ppargc1a	peroxisome proliferative activated receptor, gamma, coactivator 1 alpha	0.110444	0.635528	5.19035	11.1743	7.94047e-05	0.000919027	50.0147	1.4048	ZT6	ZT18
1691	ENSMUSG00000025544	Tm9sf2	transmembrane 9 superfamily member 2	-0.147953	0.0500195	7.12537	11.1697	7.96653e-05	0.000921498	22.1648	0.317568	ZT6	ZT22
1692	ENSMUSG00000026121	Sema4c	sema domain, immunoglobulin domain (Ig), transmembrane domain (TM) and short cytoplasmic domain, (semaphorin) 4C	0.509585	0.0960169	3.55293	11.1685	7.9737e-05	0.000921783	2.94607	0.821456	ZT6	ZT10
1693	ENSMUSG00000038146	Notch3	notch 3	0.0466717	-0.451653	5.49677	11.1629	8.0058e-05	0.000924947	18.8365	0.856434	ZT18	ZT10
1694	ENSMUSG00000029490	Mfsd7a	major facilitator superfamily domain containing 7A	0.187512	0.450538	2.41162	11.1597	8.02423e-05	0.000926529	1.74637	1.06978	ZT6	ZT18
1695	ENSMUSG00000008730	Hipk1	homeodomain interacting protein kinase 1	-0.173249	-0.316079	7.76027	11.1587	8.02982e-05	0.000926627	88.0641	0.533445	ZT18	ZT6
1696	ENSMUSG00000051343	Rab11fip5	RAB11 family interacting protein 5 (class I)	0.220265	-0.0992081	5.45097	11.1574	8.03762e-05	0.000926981	7.10495	0.477341	ZT22	ZT10
1697	ENSMUSG00000039159	Ube2h	ubiquitin-conjugating enzyme E2H	-0.181942	-0.292493	6.03827	11.1474	8.0955e-05	0.000933105	23.5129	0.491945	ZT18	ZT22
1698	ENSMUSG00000014444	Piezo1	piezo-type mechanosensitive ion channel component 1	0.116994	0.283643	6.33541	11.1462	8.10287e-05	0.000933405	24.8912	0.71179	ZT6	ZT18
1699	ENSMUSG00000039634	Zfp189	zinc finger protein 189	0.121637	-0.333265	3.82931	11.1361	8.16219e-05	0.000939685	10.1109	0.869461	ZT22	ZT6
1700	ENSMUSG00000060568	Fam78b	family with sequence similarity 78, member B	0.448102	-0.151038	3.39759	11.1308	8.1934e-05	0.000942723	5.04633	0.900425	ZT22	ZT10
1701	ENSMUSG00000037262	Kin	Kin17 DNA and RNA binding protein	0.0680452	0.297851	3.47969	11.1267	8.21718e-05	0.000944904	5.44581	0.733114	ZT6	ZT18
1702	ENSMUSG00000037106	Fer1l6	fer-1-like 6 (C. elegans)	0.804327	0.130427	3.98314	11.1209	8.25162e-05	0.000948306	26.2933	1.24086	ZT22	ZT10
1703	ENSMUSG00000031310	Zmym3	zinc finger, MYM-type 3	-0.0364997	0.195496	4.79709	11.1188	8.26464e-05	0.000949244	12.9545	0.708714	ZT6	ZT22
1704	ENSMUSG00000028793	Rnf19b	ring finger protein 19B	0.000819567	0.337621	5.04344	11.1152	8.28565e-05	0.0009511	10.2573	1.00126	ZT6	ZT22
1705	ENSMUSG00000028713	Cyp4b1	cytochrome P450, family 4, subfamily b, polypeptide 1	-0.357902	-0.534353	5.63505	11.1139	8.29354e-05	0.000951447	34.3415	0.986638	ZT18	ZT6
1706	ENSMUSG00000001444	Tbx21	T-box 21	0.324018	-0.750633	0.735462	11.1031	8.35854e-05	0.000958342	0.82003	1.9861	ZT18	ZT10
1707	ENSMUSG00000024030	Abcg1	ATP binding cassette subfamily G member 1	-0.258479	-0.578052	5.38598	11.1004	8.37462e-05	0.000959622	5.6169	1.02404	ZT18	ZT6
1708	ENSMUSG00000033287	Kctd17	potassium channel tetramerisation domain containing 17	-0.142685	0.297415	4.47899	11.0995	8.38003e-05	0.00095968	5.08628	0.876623	ZT6	ZT22
1709	ENSMUSG00000029676	Pot1a	protection of telomeres 1A	0.219599	-0.0867547	3.87429	11.0964	8.39908e-05	0.000961299	3.23934	0.457623	ZT22	ZT10
1710	ENSMUSG00000020097	Sgpl1	sphingosine phosphate lyase 1	-0.472266	-0.0079358	7.84017	11.0938	8.41495e-05	0.000962552	85.4241	0.803959	ZT10	ZT22
1711	ENSMUSG00000061024	Rrs1	ribosome biogenesis regulator 1	-0.118818	0.226618	3.68706	11.0854	8.46625e-05	0.000967855	3.6532	0.639143	ZT6	ZT22
1712	ENSMUSG00000048355	Arxes1	adipocyte-related X-chromosome expressed sequence 1	-0.337926	0.251677	3.82386	11.0828	8.48168e-05	0.000969052	6.86715	0.961022	ZT10	ZT18
1713	ENSMUSG00000059810	Rgs3	regulator of G-protein signaling 3	-0.166703	-0.305843	5.36319	11.0782	8.50985e-05	0.000971703	12.3831	0.485502	ZT18	ZT6
1714	ENSMUSG00000107296			0.335068	-0.998907	0.0277847	11.0627	8.60564e-05	0.000981995	1.26726	1.89006	ZT18	ZT6
1715	ENSMUSG00000056429	Tgoln1	trans-golgi network protein	-0.330843	-0.1373	8.9283	11.062	8.61003e-05	0.000981995	153.208	0.457985	ZT18	ZT22
1716	ENSMUSG00000030213	Atf7ip	activating transcription factor 7 interacting protein	0.158834	-0.158783	6.47216	11.0553	8.65187e-05	0.000986192	16.0478	0.440957	ZT22	ZT10
1717	ENSMUSG00000036840	Siah1a	siah E3 ubiquitin protein ligase 1A	-0.145828	0.199211	4.02205	11.0488	8.69286e-05	0.000990287	6.12963	0.635894	ZT6	ZT22
1718	ENSMUSG00000097242	Gm16907	predicted gene, 16907	-0.217936	-0.589276	2.99465	11.0459	8.71082e-05	0.000991755	3.76979	1.02258	ZT18	ZT10
1719	ENSMUSG00000039115	Itga9	integrin alpha 9	-0.0236956	-0.404094	4.14975	11.0399	8.7486e-05	0.000995478	2.08768	0.682149	ZT18	ZT6
1720	ENSMUSG00000019966	Kitl	kit ligand	-0.358617	-0.202706	6.14966	11.0342	8.78512e-05	0.000999048	18.6551	0.432	ZT10	ZT22
1721	ENSMUSG00000053477	Tcf4	transcription factor 4	-0.0216109	-0.166401	7.21061	11.0334	8.79019e-05	0.000999048	17.8914	0.249286	ZT18	ZT10
1722	ENSMUSG00000032806	Slc10a3	solute carrier family 10 (sodium/bile acid cotransporter family), member 3	0.162084	0.336163	3.49549	11.0319	8.79961e-05	0.000999538	4.01196	0.834744	ZT6	ZT18
1723	ENSMUSG00000055322	Tns1	tensin 1	0.17767	-0.269048	9.79577	11.03	8.81162e-05	0.00100031	407.53	0.792243	ZT18	ZT10
1724	ENSMUSG00000024070	Prkd3	protein kinase D3	0.0456697	-0.178888	6.00819	11.0292	8.81668e-05	0.00100031	11.9597	0.402283	ZT18	ZT10
1725	ENSMUSG00000058258	Idi1	isopentenyl-diphosphate delta isomerase	0.389205	-0.268701	2.81048	11.0253	8.84184e-05	0.00100259	5.83308	0.920173	ZT22	ZT6
1726	ENSMUSG00000089682	Bcl2l2	BCL2-like 2	0.0925495	0.208582	5.75659	11.024	8.85022e-05	0.00100292	14.9162	0.574253	ZT6	ZT18
1727	ENSMUSG00000048728	Zfp454	zinc finger protein 454	0.631934	-0.191052	0.929094	11.0232	8.85505e-05	0.00100292	1.79645	1.31402	ZT22	ZT10
1728	ENSMUSG00000059248	Sept9	septin 9	-0.131522	0.229126	6.91646	11.0175	8.89175e-05	0.0010065	53.4541	0.603765	ZT6	ZT18
1729	ENSMUSG00000033159	Cnppd1	cyclin Pas1/PHO80 domain containing 1	-0.0780319	0.150796	5.2475	11.0117	8.92931e-05	0.00101016	11.4728	0.581238	ZT6	ZT22
1730	ENSMUSG00000035949	Fbxw2	F-box and WD-40 domain protein 2	-0.122241	0.0599062	6.31186	11.0082	8.95152e-05	0.00101183	14.3245	0.33526	ZT6	ZT22
1731	ENSMUSG00000038836	Agbl3	ATP/GTP binding protein-like 3	-0.414135	-0.0048772	3.45295	11.0078	8.95437e-05	0.00101183	4.92864	0.73182	ZT10	ZT22
1732	ENSMUSG00000074829	2010315B03Rik	RIKEN cDNA 2010315B03 gene	-0.0904833	-0.251552	4.66631	11.0024	8.98908e-05	0.00101516	7.26879	0.380018	ZT18	ZT6
1733	ENSMUSG00000037887	Dusp8	dual specificity phosphatase 8	1.0821	-0.203923	2.10122	11.0005	9.00135e-05	0.00101596	2.03458	1.99349	ZT22	ZT10
1734	ENSMUSG00000022779	Top3b	topoisomerase (DNA) III beta	-0.027286	0.133314	5.21127	10.9945	9.04079e-05	0.00101983	9.4009	0.412244	ZT6	ZT18
1735	ENSMUSG00000022564	Grina	glutamate receptor, ionotropic, N-methyl D-aspartate-associated protein 1 (glutamate binding)	-0.347125	-0.0529879	8.21112	10.9863	9.09465e-05	0.00102531	63.2894	0.545127	ZT10	ZT22
1736	ENSMUSG00000102101	Zbtb11os1	zinc finger and BTB domain containing 11, opposite strand 1	-0.205399	0.375855	2.15179	10.9833	9.11437e-05	0.00102694	2.02923	0.900233	ZT6	ZT18
1737	ENSMUSG00000033114	Slc35d2	solute carrier family 35, member D2	0.295461	0.289413	2.80688	10.9793	9.14076e-05	0.0010292	2.28076	0.744649	ZT6	ZT18
1738	ENSMUSG00000038260	Trpm4	transient receptor potential cation channel, subfamily M, member 4	-0.0319878	0.295907	3.34551	10.9787	9.14496e-05	0.0010292	4.88098	0.81638	ZT6	ZT22
1739	ENSMUSG00000074733	Zfp950	zinc finger protein 950	0.146438	-0.175379	5.21299	10.9727	9.18458e-05	0.00103307	5.92633	0.415006	ZT22	ZT10
1740	ENSMUSG00000002504	Slc9a3r2	solute carrier family 9 (sodium/hydrogen exchanger), member 3 regulator 2	-0.258032	0.177491	4.98021	10.9584	9.2803e-05	0.00104323	13.0888	0.639177	ZT10	ZT22
1741	ENSMUSG00000028952	Zbtb48	zinc finger and BTB domain containing 48	0.121681	0.352498	2.27186	10.9575	9.28593e-05	0.00104327	2.67219	0.855972	ZT6	ZT18
1742	ENSMUSG00000013622	Atraid	all-trans retinoic acid induced differentiation factor	-0.204965	0.0969457	6.24084	10.955	9.30334e-05	0.00104462	20.9198	0.455675	ZT10	ZT22
1743	ENSMUSG00000048379	Socs4	suppressor of cytokine signaling 4	-0.0231186	-0.219709	5.04836	10.9526	9.31929e-05	0.00104581	5.53323	0.295106	ZT18	ZT6
1744	ENSMUSG00000038246	Fam50b	family with sequence similarity 50, member B	1.52744	-2.71781	-1.30342	10.9505	9.33349e-05	0.00104681	0.541123		ZT22	ZT6
1745	ENSMUSG00000039298	Cdk5rap2	CDK5 regulatory subunit associated protein 2	0.177833	-0.163783	4.3571	10.9477	9.3524e-05	0.00104833	3.39793	0.443612	ZT22	ZT10
1746	ENSMUSG00000059742	Kcnh7	potassium voltage-gated channel, subfamily H (eag-related), member 7	0.911182	-0.385572	0.59988	10.9416	9.39363e-05	0.0010518	0.504867	2.21423	ZT22	ZT10
1747	ENSMUSG00000028102	Pex11b	peroxisomal biogenesis factor 11 beta	0.0309296	0.227192	3.77924	10.9415	9.39413e-05	0.0010518	5.07632	0.586491	ZT6	ZT18
1748	ENSMUSG00000063275	Hacd1	3-hydroxyacyl-CoA dehydratase 1	-0.390518	0.132367	2.80099	10.9386	9.41433e-05	0.00105346	3.51802	0.818872	ZT10	ZT22
1749	ENSMUSG00000028322	Exosc3	exosome component 3	0.223669	-0.148665	3.30854	10.9372	9.42353e-05	0.00105388	2.76799	0.532628	ZT22	ZT10
1750	ENSMUSG00000106089			-0.829738	0.87577	-1.4324	10.9296	9.47599e-05	0.00105872	0.658719	5.31568	ZT6	ZT22
1751	ENSMUSG00000026788	Zbtb43	zinc finger and BTB domain containing 43	-0.039331	0.195754	4.89921	10.9293	9.47756e-05	0.00105872	11.5542	0.52403	ZT6	ZT18
1752	ENSMUSG00000074219			-0.25026	-0.520278	1.10994	10.9278	9.48817e-05	0.0010593	1.41696	0.855606	ZT18	ZT6
1753	ENSMUSG00000032396	Dis3l	DIS3 like exosome 3'-5' exoribonuclease	0.197164	-0.0625662	4.91787	10.9254	9.5048e-05	0.00106055	8.46522	0.407733	ZT22	ZT10
1754	ENSMUSG00000048612	Myof	myoferlin	0.137619	-0.361959	6.00049	10.9132	9.5889e-05	0.00106932	3.75853	0.646535	ZT18	ZT10
1755	ENSMUSG00000032735	Ablim3	actin binding LIM protein family, member 3	-0.0545895	-0.309139	5.39907	10.9075	9.62854e-05	0.00107313	10.551	0.475228	ZT18	ZT6
1756	ENSMUSG00000071655	Ubxn1	UBX domain protein 1	-0.06739	0.166882	5.96286	10.9063	9.63729e-05	0.00107349	18.6565	0.460045	ZT6	ZT18
1757	ENSMUSG00000037940	Inpp4b	inositol polyphosphate-4-phosphatase, type II	-0.0274316	-0.445307	4.50521	10.8917	9.73977e-05	0.00108406	4.52817	0.815672	ZT18	ZT10
1758	ENSMUSG00000087178			0.210402	-0.280514	1.27932	10.8912	9.74321e-05	0.00108406	1.00489	0.628811	ZT22	ZT10
1759	ENSMUSG00000023307	March5	membrane-associated ring finger (C3HC4) 5	-0.192403	0.120375	7.12976	10.8896	9.75488e-05	0.00108414	48.3737	0.465191	ZT10	ZT22
1760	ENSMUSG00000009555	Cdk9	cyclin-dependent kinase 9 (CDC2-related kinase)	-0.157682	0.0614569	4.43897	10.8895	9.75552e-05	0.00108414	3.63424	0.354663	ZT10	ZT22
1761	ENSMUSG00000031750	Il34	interleukin 34	-0.137475	-0.45559	3.09719	10.8888	9.76057e-05	0.00108414	1.48274	0.734668	ZT18	ZT6
1762	ENSMUSG00000039952	Dag1	dystroglycan 1	0.100649	-0.15093	7.95907	10.8867	9.77493e-05	0.00108512	72.239	0.344013	ZT18	ZT10
1763	ENSMUSG00000032231	Anxa2	annexin A2	0.616207	0.0851579	8.59403	10.8797	9.82485e-05	0.00109004	161.016	0.977694	ZT22	ZT10
1764	ENSMUSG00000039987	Phtf2	putative homeodomain transcription factor 2	0.0349926	-0.271261	4.76721	10.8719	9.88084e-05	0.00109557	8.09093	0.476366	ZT18	ZT10
1765	ENSMUSG00000050565	Tor1aip2	torsin A interacting protein 2	-0.187281	0.115754	7.33647	10.8712	9.88593e-05	0.00109557	33.8291	0.443563	ZT10	ZT22
1766	ENSMUSG00000053626	Tll1	tolloid-like	-0.0100978	-0.628268	1.89073	10.858	9.98066e-05	0.00110545	0.673586	1.17337	ZT18	ZT10
1767	ENSMUSG00000021065	Fut8	fucosyltransferase 8	-0.182389	0.0646817	5.47711	10.8568	9.98992e-05	0.00110585	16.7146	0.462734	ZT6	ZT22
1768	ENSMUSG00000003546	Klc4	kinesin light chain 4	0.0166277	0.220644	4.4353	10.8488	0.000100477	0.00111161	9.11281	0.576806	ZT6	ZT18
1769	ENSMUSG00000070923	Klhl9	kelch-like 9	-0.139406	-0.199752	6.86871	10.8387	0.000101221	0.00111921	22.5054	0.280357	ZT18	ZT6
1770	ENSMUSG00000020149	Rab1a	RAB1A, member RAS oncogene family	0.137735	-0.104557	7.17294	10.8332	0.000101621	0.001123	25.777	0.333856	ZT22	ZT10
1771	ENSMUSG00000049536	Tceal1	transcription elongation factor A (SII)-like 1	0.402007	0.327901	2.46395	10.8309	0.00010179	0.00112423	2.14673	0.81272	ZT6	ZT18
1772	ENSMUSG00000028259	Fhl5	four and a half LIM domains 5	-0.253174	-0.784224	1.8529	10.8292	0.000101922	0.00112497	1.01347	1.4695	ZT18	ZT10
1773	ENSMUSG00000107813			-0.147176	0.380928	2.5473	10.8285	0.000101972	0.00112497	3.95478	0.958264	ZT6	ZT22
1774	ENSMUSG00000019923	Zwint	ZW10 interactor	-0.266112	0.0877661	6.79575	10.8252	0.000102215	0.00112702	26.1152	0.561202	ZT10	ZT22
1775	ENSMUSG00000079057	Cyp4v3	cytochrome P450, family 4, subfamily v, polypeptide 3	-0.491341	-0.107316	5.99109	10.8215	0.000102491	0.00112942	25.5579	0.750611	ZT10	ZT22
1776	ENSMUSG00000064120	Mocs1	molybdenum cofactor synthesis 1	-0.172829	0.104926	5.42425	10.8199	0.000102609	0.00113008	8.29457	0.457617	ZT6	ZT22
1777	ENSMUSG00000033544	Angptl1	angiopoietin-like 1	0.267422	-0.430536	2.85281	10.8187	0.000102699	0.00113044	3.43908	0.913035	ZT22	ZT10
1778	ENSMUSG00000014606	Slc25a11	solute carrier family 25 (mitochondrial carrier oxoglutarate carrier), member 11	-0.229505	0.0665853	6.79984	10.8147	0.000102999	0.0011331	47.6209	0.465157	ZT10	ZT22
1779	ENSMUSG00000068417	Pnp2	purine-nucleoside phosphorylase 2	-0.225792	0.670912	1.3185	10.8134	0.000103096	0.00113354	1.07284	1.50198	ZT6	ZT18
1780	ENSMUSG00000037216	Lipt1	lipoyltransferase 1	0.299286	-0.135348	3.47308	10.8049	0.000103737	0.00113994	8.30162	0.666553	ZT22	ZT6
1781	ENSMUSG00000036026	Tmem63b	transmembrane protein 63b	-0.287394	0.0578935	4.86308	10.7949	0.00010449	0.00114757	14.2465	0.632301	ZT6	ZT22
1782	ENSMUSG00000100813			-0.0692112	0.737629	-0.715819	10.794	0.000104559	0.00114768	0.934753	1.69769	ZT6	ZT18
1783	ENSMUSG00000031204	Asb12	ankyrin repeat and SOCS box-containing 12	1.39213	-2.30663	0.094162	10.7831	0.000105389	0.00115615	0.346674		ZT22	ZT6
1784	ENSMUSG00000025885	Myo5b	myosin VB	0.505955	-0.0535657	5.30707	10.7798	0.00010565	0.00115836	36.1817	0.927701	ZT22	ZT10
1785	ENSMUSG00000025583	Rptor	regulatory associated protein of MTOR, complex 1	0.0508399	-0.17667	5.84545	10.7581	0.000107327	0.00117609	11.3856	0.328803	ZT18	ZT10
1786	ENSMUSG00000085945			-1.26359	-1.42234	-0.0159992	10.7445	0.000108393	0.0011871	0.786166	2.47001	ZT18	ZT6
1787	ENSMUSG00000038524	Fchsd1	FCH and double SH3 domains 1	0.693698	0.238657	1.8135	11.1879	0.0001087	0.0011892	1.06713	1.32515	ZT6	ZT10
1788	ENSMUSG00000090213	Tmem189	transmembrane protein 189	-0.250546	0.213165	4.7559	10.7406	0.000108706	0.0011892	8.40304	1.05003	ZT6	ZT22
1789	ENSMUSG00000019774	Mtrf1l	mitochondrial translational release factor 1-like	-0.0131229	-0.276133	3.30915	10.733	0.000109304	0.00119467	2.83043	0.425134	ZT18	ZT6
1790	ENSMUSG00000060798	Intu	inturned planar cell polarity protein	0.494565	-0.128725	2.51701	10.7327	0.000109328	0.00119467	2.05742	0.963865	ZT22	ZT10
1791	ENSMUSG00000035722	Abca7	ATP-binding cassette, sub-family A (ABC1), member 7	0.0298022	-0.156751	5.21215	10.7289	0.000109636	0.00119737	8.09283	0.358352	ZT18	ZT10
1792	ENSMUSG00000037287	Tbcel	tubulin folding cofactor E-like	0.105523	0.215338	4.29982	10.7278	0.000109722	0.00119764	5.31768	0.588779	ZT6	ZT18
1793	ENSMUSG00000034320	Slc26a2	solute carrier family 26 (sulfate transporter), member 2	0.273042	0.294666	5.77542	10.7219	0.000110191	0.00120209	18.3008	0.745288	ZT6	ZT18
1794	ENSMUSG00000026627	Tmem206	transmembrane protein 206	0.251286	-0.113485	3.09221	10.7198	0.000110367	0.0012032	2.36544	0.539826	ZT22	ZT10
1795	ENSMUSG00000052957	Gas1	growth arrest specific 1	0.213887	-0.236077	5.09227	10.7191	0.000110416	0.0012032	11.9758	0.723896	ZT18	ZT10
1796	ENSMUSG00000046675	Tmem251	transmembrane protein 251	0.0062252	0.231172	3.27892	10.7184	0.000110479	0.00120321	3.3536	0.596327	ZT6	ZT18
1797	ENSMUSG00000104195			-0.548037	0.501257	-0.693668	10.7151	0.000110739	0.00120537	0.531991	1.62791	ZT10	ZT18
1798	ENSMUSG00000004837	Grap	GRB2-related adaptor protein	-0.198958	-0.362661	3.30792	10.7068	0.000111412	0.00121203	1.79424	0.561611	ZT18	ZT6
1799	ENSMUSG00000057054	Inca1	inhibitor of CDK, cyclin A1 interacting protein 1	-0.500799	0.0996003	3.44651	10.7034	0.000111688	0.00121435	7.998	0.981515	ZT10	ZT22
1800	ENSMUSG00000097397	Gm16861	predicted gene, 16861	-0.162535	0.428459	0.951074	10.7024	0.000111771	0.00121446	1.09031	1.08301	ZT6	ZT22
1801	ENSMUSG00000034342	Cbl	Casitas B-lineage lymphoma	0.234384	-0.184565	6.11212	10.7018	0.000111822	0.00121446	15.5018	0.59755	ZT22	ZT10
1802	ENSMUSG00000079184	Mphosph8	M-phase phosphoprotein 8	0.0932475	-0.212549	3.93695	10.6878	0.000112964	0.00122618	3.11899	0.373528	ZT22	ZT6
1803	ENSMUSG00000003208	Ccdc94	coiled-coil domain containing 94	0.203174	-0.22461	2.61604	10.6858	0.000113132	0.00122732	1.68437	0.617207	ZT18	ZT10
1804	ENSMUSG00000070717			-0.466316	0.505731	-0.101217	10.6664	0.000114744	0.00124412	0.86782	1.30688	ZT6	ZT22
1805	ENSMUSG00000066877	Nck2	non-catalytic region of tyrosine kinase adaptor protein 2	0.26184	-0.0952977	4.0317	10.6643	0.000114916	0.0012453	2.84941	0.538801	ZT22	ZT10
1806	ENSMUSG00000039031	Arhgap18	Rho GTPase activating protein 18	0.184704	-0.159571	5.99293	10.6635	0.000114991	0.00124542	9.29906	0.4839	ZT22	ZT10
1807	ENSMUSG00000104369			0.0212266	0.658885	1.91131	10.657	0.000115534	0.00125061	2.83932	1.5041	ZT6	ZT18
1808	ENSMUSG00000021684	Pde8b	phosphodiesterase 8B	-0.303961	0.368176	1.35946	10.6539	0.000115796	0.00125274	1.28916	0.987699	ZT6	ZT22
1809	ENSMUSG00000035575	Utp6	UTP6 small subunit processome component	0.151887	-0.0897244	5.5539	10.6396	0.000117007	0.00126515	8.08655	0.344341	ZT22	ZT10
1810	ENSMUSG00000058446	Znrf2	zinc and ring finger 2	-0.0101312	-0.24347	7.39437	10.6223	0.000118495	0.00128037	33.3885	0.404473	ZT18	ZT10
1811	ENSMUSG00000007817	Zmiz1	zinc finger, MIZ-type containing 1	0.141495	-0.339013	5.37891	10.6217	0.000118546	0.00128037	11.7212	0.810067	ZT18	ZT10
1812	ENSMUSG00000032216	Nedd4	neural precursor cell expressed, developmentally down-regulated 4	-0.171303	0.0488719	10.0013	10.6166	0.000118995	0.00128451	165.054	0.349183	ZT10	ZT22
1813	ENSMUSG00000067642	Adgrf3	adhesion G protein-coupled receptor F3	1.16621	1.20034	-0.0861851	10.5931	0.000121053	0.00130601	1.59591	2.49122	ZT6	ZT18
1814	ENSMUSG00000006599	Gtf2h1	general transcription factor II H, polypeptide 1	-0.0780614	0.148241	5.55041	10.5922	0.000121134	0.00130616	11.1282	0.432753	ZT6	ZT18
1815	ENSMUSG00000030846	Tial1	Tia1 cytotoxic granule-associated RNA binding protein-like 1	0.000756472	-0.151742	5.58771	10.5905	0.000121285	0.00130707	4.83275	0.165081	ZT18	ZT10
1816	ENSMUSG00000022203	Efs	embryonal Fyn-associated substrate	0.430226	0.533105	2.92206	10.5828	0.000121966	0.00131331	2.36645	1.21878	ZT6	ZT18
1817	ENSMUSG00000111080	Gm20300	predicted gene, 20300	-0.128588	-0.30718	4.41155	10.5825	0.000121998	0.00131331	9.04509	0.499739	ZT18	ZT6
1818	ENSMUSG00000020993	Trappc6b	trafficking protein particle complex 6B	-0.0392999	0.170004	5.45361	10.58	0.000122219	0.00131497	9.1419	0.473914	ZT6	ZT18
1819	ENSMUSG00000022108	Itm2b	integral membrane protein 2B	-0.0584073	-0.205472	9.66922	10.5686	0.000123237	0.00132446	95.4432	0.288928	ZT18	ZT6
1820	ENSMUSG00000043079	Synpo	synaptopodin	0.0234062	0.407421	3.2748	10.5686	0.000123237	0.00132446	6.02948	0.988577	ZT6	ZT18
1821	ENSMUSG00000003617	Cp	ceruloplasmin	-0.118551	-0.352976	7.71078	10.5662	0.000123453	0.00132556	18.5816	0.595474	ZT18	ZT6
1822	ENSMUSG00000010057	Nprl2	nitrogen permease regulator-like 2	-0.0699907	0.231533	3.85623	10.566	0.000123475	0.00132556	6.7476	0.599142	ZT6	ZT22
1823	ENSMUSG00000021175	Cdca7l	cell division cycle associated 7 like	1.04716	0.140114	2.21377	10.5616	0.000123873	0.00132911	1.16724	1.6018	ZT22	ZT10
1824	ENSMUSG00000104273			-0.180689	0.295408	2.60005	10.5566	0.000124328	0.00133305	2.75038	0.771481	ZT6	ZT22
1825	ENSMUSG00000038023	Atp6v0a2	ATPase, H+ transporting, lysosomal V0 subunit A2	-0.171914	0.0324383	6.48839	10.5561	0.000124377	0.00133305	24.4073	0.342395	ZT10	ZT22
1826	ENSMUSG00000097124			0.0657293	-0.350178	4.07458	10.5515	0.000124796	0.0013368	5.12692	0.674405	ZT18	ZT10
1827	ENSMUSG00000022180	Slc7a8	solute carrier family 7 (cationic amino acid transporter, y+ system), member 8	-0.719399	-1.19081	2.95213	10.5495	0.000124975	0.001338	5.20169	2.64752	ZT18	ZT22
1828	ENSMUSG00000033257	Ttll4	tubulin tyrosine ligase-like family, member 4	0.0300774	-0.182426	4.90377	10.5482	0.000125097	0.00133857	5.92441	0.41751	ZT18	ZT10
1829	ENSMUSG00000036333	Kidins220	kinase D-interacting substrate 220	0.178806	-0.0142172	7.33461	10.5451	0.000125375	0.00134081	29.9059	0.326681	ZT22	ZT10
1830	ENSMUSG00000029029	Wrap73	WD repeat containing, antisense to Trp73	0.233058	-0.123513	3.15696	10.5425	0.000125614	0.00134263	2.77857	0.523139	ZT22	ZT10
1831	ENSMUSG00000030872	Gga2	golgi associated, gamma adaptin ear containing, ARF binding protein 2	0.230082	-0.209639	6.23304	10.541	0.000125756	0.00134341	21.118	0.615035	ZT22	ZT10
1832	ENSMUSG00000035181	Heatr5a	HEAT repeat containing 5A	0.128603	-0.132558	5.72526	10.5369	0.000126136	0.00134674	10.3786	0.44087	ZT18	ZT10
1833	ENSMUSG00000034042	Gpbp1l1	GC-rich promoter binding protein 1-like 1	-0.137651	0.0882183	6.48502	10.5288	0.000126878	0.00135361	22.9079	0.38571	ZT6	ZT22
1834	ENSMUSG00000030257	Srgap3	SLIT-ROBO Rho GTPase activating protein 3	-0.652075	0.307221	2.17089	10.5281	0.000126951	0.00135361	1.6901	1.52386	ZT6	ZT22
1835	ENSMUSG00000001034	Mapk7	mitogen-activated protein kinase 7	0.422463	0.277919	3.06542	10.5277	0.000126988	0.00135361	2.09935	0.939387	ZT6	ZT10
1836	ENSMUSG00000070544	Top1	topoisomerase (DNA) I	-0.0139532	-0.195326	6.3135	10.5255	0.000127185	0.00135498	11.7098	0.272999	ZT18	ZT10
1837	ENSMUSG00000027272	Ubr1	ubiquitin protein ligase E3 component n-recognin 1	0.0831531	0.13569	6.41181	10.5211	0.000127597	0.00135828	20.7119	0.410129	ZT6	ZT18
1838	ENSMUSG00000097643			-0.0255098	0.423346	1.17765	10.5207	0.000127634	0.00135828	1.44057	1.0146	ZT6	ZT18
1839	ENSMUSG00000040242	Fgfr1op2	FGFR1 oncogene partner 2	0.0165026	-0.139375	6.33599	10.5132	0.000128343	0.00136509	10.4758	0.22545	ZT22	ZT6
1840	ENSMUSG00000068735	Trp53i11	transformation related protein 53 inducible protein 11	0.71084	0.285671	3.92202	10.5103	0.000128609	0.00136717	4.07458	1.35756	ZT6	ZT10
1841	ENSMUSG00000001228	Uhrf1	ubiquitin-like, containing PHD and RING finger domains, 1	-0.234419	-0.966743	2.45902	10.5027	0.000129333	0.00137412	5.90323	2.34048	ZT18	ZT10
1842	ENSMUSG00000051373	Plpp7	phospholipid phosphatase 7 (inactive)	0.288212	-0.350046	1.44052	10.4936	0.0001302	0.00138258	0.961219	0.842616	ZT22	ZT10
1843	ENSMUSG00000010051	Hyal1	hyaluronoglucosaminidase 1	-0.319638	0.0940096	4.24863	10.4896	0.000130574	0.0013858	13.5778	0.660949	ZT10	ZT22
1844	ENSMUSG00000028780	Sema3c	sema domain, immunoglobulin domain (Ig), short basic domain, secreted, (semaphorin) 3C	0.368484	-0.204478	6.12414	10.481	0.000131403	0.00139385	3.38778	0.805507	ZT22	ZT10
1845	ENSMUSG00000031486	Adgra2	adhesion G protein-coupled receptor A2	-0.0919396	-0.387675	3.32889	10.4765	0.000131834	0.00139765	1.56511	0.671441	ZT18	ZT10
1846	ENSMUSG00000035969	Rusc2	RUN and SH3 domain containing 2	0.25214	-0.147977	4.81265	10.4692	0.000132543	0.00140394	8.03792	0.631782	ZT18	ZT10
1847	ENSMUSG00000029068	Ccnl2	cyclin L2	-0.263396	-0.271112	6.90974	10.4689	0.00013257	0.00140394	31.6645	0.432131	ZT18	ZT6
1848	ENSMUSG00000009563	Tor2a	torsin family 2, member A	0.0111033	0.178199	4.19107	10.4671	0.000132754	0.00140512	5.71101	0.497245	ZT6	ZT22
1849	ENSMUSG00000052085	Dock8	dedicator of cytokinesis 8	0.457408	0.316159	6.12782	10.4659	0.000132866	0.00140555	36.3555	0.78068	ZT6	ZT18
1850	ENSMUSG00000037999	Arap2	ArfGAP with RhoGAP domain, ankyrin repeat and PH domain 2	0.267328	-0.135173	5.68772	10.4649	0.00013296	0.00140579	6.10424	0.594789	ZT22	ZT10
1851	ENSMUSG00000022668	Gtpbp8	GTP-binding protein 8 (putative)	-0.0470746	-0.170226	4.72646	10.453	0.000134131	0.0014174	3.6257	0.21093	ZT18	ZT6
1852	ENSMUSG00000074178			-0.208266	0.926459	-0.105837	10.4511	0.000134315	0.00141858	1.16045	1.96501	ZT6	ZT18
1853	ENSMUSG00000088758			0.301247	1.25994	-1.31304	10.4495	0.000134476	0.00141951	0.819185	2.53882	ZT6	ZT18
1854	ENSMUSG00000032702	Kank1	KN motif and ankyrin repeat domains 1	0.191719	-0.161964	6.22628	10.4477	0.000134656	0.00142065	13.0956	0.492205	ZT22	ZT10
1855	ENSMUSG00000058756	Thra	thyroid hormone receptor alpha	0.25179	-0.0472907	6.1012	10.4423	0.000135191	0.00142551	21.6768	0.489845	ZT22	ZT10
1856	ENSMUSG00000086991			0.512869	-0.454309	-0.344112	10.4308	0.000136331	0.00143676	0.589612	1.3333	ZT22	ZT10
1857	ENSMUSG00000024501	Dpysl3	dihydropyrimidinase-like 3	0.381928	-0.267837	4.45695	10.4124	0.000138184	0.0014555	2.13869	0.967223	ZT22	ZT10
1858	ENSMUSG00000035325	Sec31a	Sec31 homolog A (S. cerevisiae)	0.0421515	0.156642	6.98799	10.4062	0.00013882	0.00146142	29.7908	0.454228	ZT6	ZT18
1859	ENSMUSG00000062563	Cys1	cystin 1	-0.716813	-0.689135	1.71808	10.4034	0.000139105	0.00146255	0.793672	1.34441	ZT18	ZT6
1860	ENSMUSG00000035370			0.231005	0.977087	-0.325408	10.403	0.000139139	0.00146255	0.585247	2.1192	ZT6	ZT18
1861	ENSMUSG00000016494	Cd34	CD34 antigen	0.238801	-0.103881	6.40109	10.4029	0.000139151	0.00146255	7.32972	0.509203	ZT22	ZT10
1862	ENSMUSG00000041189	Chrnb1	cholinergic receptor, nicotinic, beta polypeptide 1 (muscle)	0.629197	0.219634	2.19417	10.4007	0.000139383	0.00146419	1.24032	1.0795	ZT6	ZT10
1863	ENSMUSG00000078622	Ccdc47	coiled-coil domain containing 47	-0.123731	0.147482	6.80213	10.3964	0.00013982	0.00146748	26.7667	0.432227	ZT6	ZT18
1864	ENSMUSG00000028161	Ppp3ca	protein phosphatase 3, catalytic subunit, alpha isoform	-0.159673	0.0231929	6.22792	10.3961	0.00013985	0.00146748	12.2004	0.325871	ZT6	ZT22
1865	ENSMUSG00000053199	Arhgap20	Rho GTPase activating protein 20	0.802858	0.0316169	3.86824	10.3954	0.000139921	0.00146748	1.46487	1.59517	ZT22	ZT10
1866	ENSMUSG00000006542	Prkag3	protein kinase, AMP-activated, gamma 3 non-catalytic subunit	0.88991	-0.288514	1.56071	10.3889	0.00014059	0.00147371	0.932983	1.77801	ZT22	ZT10
1867	ENSMUSG00000098275			-0.127007	0.633625	-0.42445	10.3855	0.000140948	0.00147637	0.494982	1.44853	ZT6	ZT18
1868	ENSMUSG00000020230	Prmt2	protein arginine N-methyltransferase 2	0.269833	0.22394	3.60436	10.385	0.000140995	0.00147637	3.77927	0.596489	ZT6	ZT18
1869	ENSMUSG00000034951	Cog7	component of oligomeric golgi complex 7	-0.119676	0.0960453	5.10137	10.3787	0.000141653	0.00148247	7.75527	0.376237	ZT6	ZT22
1870	ENSMUSG00000037111	Setd7	SET domain containing (lysine methyltransferase) 7	0.00561164	-0.211232	6.49106	10.3702	0.000142532	0.00149067	18.7339	0.632571	ZT18	ZT10
1871	ENSMUSG00000034723	Tmx4	thioredoxin-related transmembrane protein 4	0.0371475	0.252584	5.95319	10.3697	0.000142589	0.00149067	33.6544	0.634073	ZT6	ZT18
1872	ENSMUSG00000000916	Nsun5	NOL1/NOP2/Sun domain family, member 5	-0.117657	-0.288959	3.3445	10.3681	0.000142759	0.00149165	3.59966	0.45629	ZT18	ZT6
1873	ENSMUSG00000018750	Zbtb4	zinc finger and BTB domain containing 4	0.286491	0.218352	6.51468	10.3641	0.000143178	0.00149523	22.5042	0.599701	ZT6	ZT18
1874	ENSMUSG00000028914	Casp9	caspase 9	0.156934	-0.13569	4.31568	10.3632	0.000143277	0.00149546	3.89517	0.493995	ZT18	ZT10
1875	ENSMUSG00000085024	C230035I16Rik	RIKEN cDNA C230035I16 gene	-0.323754	0.507804	0.11248	10.36	0.000143612	0.00149816	1.45425	1.30755	ZT6	ZT22
1876	ENSMUSG00000002897	Il17ra	interleukin 17 receptor A	0.302652	-0.172911	4.00156	10.3561	0.000144027	0.00150167	1.48961	0.706887	ZT22	ZT10
1877	ENSMUSG00000078908	Mon1b	MON1 homolog B, secretory traffciking associated	0.00826451	-0.189543	4.19214	10.3549	0.000144153	0.00150167	2.87363	0.293933	ZT18	ZT10
1878	ENSMUSG00000049225	Pdp1	pyruvate dehyrogenase phosphatase catalytic subunit 1	0.330413	-0.0842615	3.96481	10.3546	0.000144178	0.00150167	4.14239	0.673142	ZT22	ZT10
1879	ENSMUSG00000000120	Ngfr	nerve growth factor receptor (TNFR superfamily, member 16)	0.382052	-0.70708	0.833796	10.3516	0.000144499	0.00150408	1.24906	1.62421	ZT18	ZT10
1880	ENSMUSG00000016520	Lnx2	ligand of numb-protein X 2	0.095914	-0.197556	4.70377	10.351	0.000144564	0.00150408	4.37211	0.350267	ZT18	ZT10
1881	ENSMUSG00000107760			0.272402	0.67418	0.529004	10.3408	0.000145654	0.00151461	1.92024	1.48964	ZT6	ZT18
1882	ENSMUSG00000008153	Clstn3	calsyntenin 3	-0.0664215	0.454246	6.47209	10.3388	0.000145869	0.00151605	133.33	1.03517	ZT6	ZT18
1883	ENSMUSG00000025246	Tbl1x	transducin (beta)-like 1 X-linked	-0.0905404	-0.194045	7.0174	10.3375	0.000146005	0.00151665	11.6958	0.24377	ZT18	ZT6
1884	ENSMUSG00000015522	Arnt	aryl hydrocarbon receptor nuclear translocator	-0.164216	-0.240206	5.8672	10.3307	0.000146738	0.00152345	11.1916	0.343169	ZT18	ZT6
1885	ENSMUSG00000043487	Acot6	acyl-CoA thioesterase 6	0.229053	0.418001	2.54977	10.3189	0.000148021	0.00153596	3.29338	1.01087	ZT6	ZT18
1886	ENSMUSG00000019789	Hey2	hairy/enhancer-of-split related with YRPW motif 2	-1.00165	-0.86771	0.561235	10.3176	0.000148161	0.00153661	1.69416	1.68581	ZT18	ZT6
1887	ENSMUSG00000070639	Lrrc8b	leucine rich repeat containing 8 family, member B	0.0608751	0.369872	4.42006	10.3122	0.000148745	0.00154184	3.51561	0.900388	ZT6	ZT18
1888	ENSMUSG00000024970	Spindoc	spindlin interactor and repressor of chromatin binding	0.0577344	0.218071	2.92524	10.3062	0.000149411	0.00154792	2.23246	0.593109	ZT6	ZT18
1889	ENSMUSG00000097660			0.50574	-0.10627	2.94098	10.299	0.000150203	0.0015553	4.90037	1.01605	ZT22	ZT10
1890	ENSMUSG00000029726	Mepce	methylphosphate capping enzyme	-0.0122167	0.205712	4.42218	10.2976	0.00015036	0.00155611	5.38544	0.557339	ZT6	ZT22
1891	ENSMUSG00000102144			0.783391	-1.07467	-1.19093	10.2968	0.000150447	0.00155618	0.416787	2.55976	ZT22	ZT10
1892	ENSMUSG00000022474	Pmm1	phosphomannomutase 1	0.0750465	0.365109	6.18059	10.2895	0.000151261	0.00156378	35.6188	0.870846	ZT6	ZT18
1893	ENSMUSG00000022433	Csnk1e	casein kinase 1, epsilon	-0.0382397	-0.223096	5.00091	10.283	0.000151979	0.00157037	4.17285	0.310377	ZT18	ZT6
1894	ENSMUSG00000063902			-0.287067	0.100063	2.58405	10.2682	0.000153651	0.00158681	1.60454	0.590375	ZT10	ZT22
1895	ENSMUSG00000041607	Mbp	myelin basic protein	0.110372	-0.258769	5.86259	10.2669	0.000153802	0.00158753	12.9002	0.448284	ZT22	ZT10
1896	ENSMUSG00000032788	Pdxk	pyridoxal (pyridoxine, vitamin B6) kinase	-0.0648946	-0.228708	5.54469	10.2632	0.000154214	0.00159095	10.6925	0.364427	ZT18	ZT10
1897	ENSMUSG00000091078			1.16337	-0.201318	-0.433588	10.2565	0.000154982	0.00159802	0.969816	2.12651	ZT22	ZT10
1898	ENSMUSG00000024642	Tle4	transducin-like enhancer of split 4	0.0898092	-0.179168	4.27063	10.2542	0.000155248	0.00159992	3.5346	0.408324	ZT18	ZT10
1899	ENSMUSG00000093904	Tomm20	translocase of outer mitochondrial membrane 20	-0.252572	0.000795528	5.49264	10.2483	0.00015592	0.001606	11.6658	0.447396	ZT10	ZT22
1900	ENSMUSG00000032412	Atp1b3	ATPase, Na+/K+ transporting, beta 3 polypeptide	-0.0691509	0.1203	6.89756	10.2385	0.000157054	0.00161683	32.9528	0.372914	ZT6	ZT18
1901	ENSMUSG00000027274	Mkks	McKusick-Kaufman syndrome	-0.0580621	-0.25112	5.48473	10.2374	0.000157176	0.00161723	13.5504	0.38612	ZT18	ZT6
1902	ENSMUSG00000087300			1.76289	1.33029	-1.26554	10.2326	0.000157735	0.00162213	0.322884	3.02118	ZT6	ZT18
1903	ENSMUSG00000112627	4933412E12Rik	RIKEN cDNA 4933412E12 gene	-0.0244514	-0.734547	0.706321	10.2282	0.000158251	0.00162659	0.473256	1.28655	ZT18	ZT6
1904	ENSMUSG00000039623	Ap5z1	adaptor-related protein complex 5, zeta 1 subunit	-0.00350017	0.230285	3.6709	10.2228	0.000158875	0.0016321	3.43588	0.602902	ZT6	ZT18
1905	ENSMUSG00000090248			-0.0985913	-0.974159	-0.118907	10.2216	0.000159027	0.0016321	1.17141	2.04517	ZT18	ZT10
1906	ENSMUSG00000022041	Chrna2	cholinergic receptor, nicotinic, alpha polypeptide 2 (neuronal)	-1.10303	0.225179	1.47639	10.2215	0.000159038	0.0016321	4.50933	2.18607	ZT10	ZT22
1907	ENSMUSG00000021903	Galnt15	polypeptide N-acetylgalactosaminyltransferase 15	-0.410221	-0.546372	5.82663	10.2006	0.000161501	0.00165651	18.7509	0.993185	ZT18	ZT6
1908	ENSMUSG00000023143	Nagpa	N-acetylglucosamine-1-phosphodiester alpha-N-acetylglucosaminidase	0.0297801	0.229467	3.91213	10.1963	0.000162015	0.0016609	4.84048	0.610647	ZT6	ZT18
1909	ENSMUSG00000005907	Pex1	peroxisomal biogenesis factor 1	-0.246303	0.045235	5.20122	10.1917	0.000162568	0.0016657	14.7155	0.487019	ZT10	ZT22
1910	ENSMUSG00000039089	L3mbtl3	L3MBTL3 histone methyl-lysine binding protein	-0.00778071	-0.247345	4.41981	10.1882	0.000162987	0.00166912	4.60904	0.470414	ZT18	ZT10
1911	ENSMUSG00000002265	Peg3	paternally expressed 3	-0.403104	0.622364	5.44453	10.1818	0.000163768	0.00167613	62.75	1.69359	ZT6	ZT22
1912	ENSMUSG00000026694	Mettl13	methyltransferase like 13	-0.0472569	0.257201	3.23002	10.1811	0.000163843	0.00167613	2.87859	0.68648	ZT6	ZT18
1913	ENSMUSG00000031365	Zfp275	zinc finger protein 275	0.104105	-0.189175	4.57222	10.1786	0.00016415	0.00167839	3.42849	0.502355	ZT18	ZT10
1914	ENSMUSG00000029554	Mad1l1	MAD1 mitotic arrest deficient 1-like 1	0.221553	-0.127922	3.47788	10.177	0.000164346	0.00167952	1.87355	0.526237	ZT22	ZT10
1915	ENSMUSG00000024384	Iws1	IWS1, SUPT6 interacting protein	0.0816276	-0.162016	5.5744	10.1742	0.000164681	0.00168176	8.93261	0.331655	ZT22	ZT6
1916	ENSMUSG00000022994	Adcy6	adenylate cyclase 6	-0.21761	0.0667877	7.13091	10.1738	0.000164737	0.00168176	59.3234	0.585399	ZT6	ZT22
1917	ENSMUSG00000022517	Mgrn1	mahogunin, ring finger 1	-0.0342831	0.155971	6.42468	10.1715	0.00016502	0.00168253	25.3217	0.457309	ZT6	ZT22
1918	ENSMUSG00000040121	Rep15	RAB15 effector protein	0.205664	-0.523323	0.70606	10.1714	0.000165021	0.00168253	0.454967	0.937586	ZT18	ZT10
1919	ENSMUSG00000032305	Fam219b	family with sequence similarity 219, member B	0.00503984	0.180305	4.6006	10.171	0.00016507	0.00168253	5.41795	0.504078	ZT6	ZT18
1920	ENSMUSG00000068747	Sort1	sortilin 1	-0.252738	-0.0373108	8.74486	10.1681	0.000165435	0.00168537	76.5327	0.403506	ZT10	ZT22
1921	ENSMUSG00000114218			0.424839	-0.670461	-0.493527	10.1669	0.000165572	0.00168589	1.13101	1.65916	ZT22	ZT6
1922	ENSMUSG00000026094	Stk17b	serine/threonine kinase 17b (apoptosis-inducing)	-0.0807745	-0.311919	5.35903	10.1661	0.000165676	0.00168595	8.67015	0.498349	ZT18	ZT6
1923	ENSMUSG00000026270	Capn10	calpain 10	0.0502497	0.24564	3.28988	10.1655	0.000165751	0.00168595	3.67306	0.642578	ZT6	ZT18
1924	ENSMUSG00000029763	Exoc4	exocyst complex component 4	0.198267	-0.0571349	6.32702	10.1601	0.000166412	0.0016918	13.6463	0.396311	ZT22	ZT10
1925	ENSMUSG00000023959	Clic5	chloride intracellular channel 5	0.423202	0.0164954	6.93204	10.1584	0.00016662	0.00169303	108.253	0.698101	ZT22	ZT10
1926	ENSMUSG00000042744	Hectd4	HECT domain E3 ubiquitin protein ligase 4	0.162685	-0.196855	6.50116	10.1526	0.000167333	0.00169939	27.8232	0.505782	ZT18	ZT10
1927	ENSMUSG00000030614	Tmem126b	transmembrane protein 126B	0.067915	-0.142513	5.09958	10.1435	0.000168464	0.00170999	6.43421	0.257906	ZT22	ZT10
1928	ENSMUSG00000060445	Sycp2	synaptonemal complex protein 2	0.206424	-0.620983	2.48759	10.1352	0.000169506	0.00171967	5.43439	1.10413	ZT18	ZT6
1929	ENSMUSG00000031617	Tmem184c	transmembrane protein 184C	-0.153025	0.190742	5.1102	10.1331	0.000169765	0.00172141	11.9533	0.564688	ZT6	ZT22
1930	ENSMUSG00000026478	Lamc1	laminin, gamma 1	0.0980718	-0.157757	8.33563	10.1315	0.000169966	0.00172256	29.6073	0.32065	ZT22	ZT10
1931	ENSMUSG00000079037	Prnp	prion protein	-0.0474532	-0.286228	7.64652	10.1308	0.000170059	0.0017226	33.1658	0.430436	ZT18	ZT6
1932	ENSMUSG00000020133	2310011J03Rik	RIKEN cDNA 2310011J03 gene	-0.136466	0.130983	4.6899	10.1134	0.000172262	0.00174402	5.25022	0.422826	ZT6	ZT22
1933	ENSMUSG00000024817	Uhrf2	ubiquitin-like, containing PHD and RING finger domains 2	-0.0576369	-0.18978	5.60026	10.1102	0.000172661	0.00174715	5.56347	0.255462	ZT18	ZT6
1934	ENSMUSG00000029312	Klhl8	kelch-like 8	0.237651	-0.148452	3.67703	10.1005	0.000173914	0.00175892	2.53568	0.535383	ZT22	ZT10
1935	ENSMUSG00000093624			0.797718	-0.873034	-0.0708662	10.0913	0.000175102	0.00177003	1.69383	2.2277	ZT22	ZT6
1936	ENSMUSG00000021408	Ripk1	receptor (TNFRSF)-interacting serine-threonine kinase 1	-0.210639	-0.216736	5.37562	10.09	0.000175265	0.00177076	5.66809	0.354103	ZT18	ZT22
1937	ENSMUSG00000066191	Anks6	ankyrin repeat and sterile alpha motif domain containing 6	0.26297	-0.421962	2.38602	10.086	0.000175791	0.00177516	0.787223	1.12277	ZT18	ZT10
1938	ENSMUSG00000104343			-0.0470668	0.501124	1.29399	10.0822	0.000176278	0.00177915	4.62997	1.12978	ZT6	ZT18
1939	ENSMUSG00000000751	Rpa1	replication protein A1	0.188168	-0.0824048	5.49639	10.072	0.000177616	0.00179173	8.69975	0.402703	ZT22	ZT10
1940	ENSMUSG00000012609	Ttll5	tubulin tyrosine ligase-like family, member 5	0.15376	-0.127648	4.63323	10.0689	0.000178026	0.00179494	5.36078	0.384812	ZT22	ZT10
1941	ENSMUSG00000038170	Pde4dip	phosphodiesterase 4D interacting protein (myomegalin)	-0.203929	0.124555	6.34059	10.0661	0.000178396	0.00179774	41.1648	0.718425	ZT6	ZT22
1942	ENSMUSG00000057230	Aak1	AP2 associated kinase 1	0.055253	-0.195006	6.2391	10.0533	0.000180095	0.00181394	12.768	0.287681	ZT22	ZT6
1943	ENSMUSG00000069631	Strada	STE20-related kinase adaptor alpha	-0.037793	0.193188	3.84572	10.0453	0.000181167	0.00182379	3.75496	0.541495	ZT6	ZT18
1944	ENSMUSG00000040250	Ints13	integrator complex subunit 13	0.0463996	-0.13568	5.32171	10.0267	0.000183685	0.00184819	6.69932	0.236879	ZT22	ZT6
1945	ENSMUSG00000057667	Bloc1s3	biogenesis of lysosomal organelles complex-1, subunit 3	0.249501	-0.146619	2.78745	10.0242	0.000184026	0.00185023	1.79671	0.555895	ZT22	ZT10
1946	ENSMUSG00000041355	Ssr2	signal sequence receptor, beta	-0.107847	0.158223	5.61076	10.0238	0.000184077	0.00185023	11.8193	0.449847	ZT6	ZT18
1947	ENSMUSG00000030722	Nfatc2ip	nuclear factor of activated T cells, cytoplasmic, calcineurin dependent 2 interacting protein	0.0508325	-0.445037	1.51153	10.0213	0.000184418	0.0018527	0.944166	0.935187	ZT18	ZT10
1948	ENSMUSG00000040446	Rprd1a	regulation of nuclear pre-mRNA domain containing 1A	0.171264	-0.0932624	3.79648	10.0167	0.000185054	0.00185814	3.04863	0.374389	ZT22	ZT10
1949	ENSMUSG00000021177	Tdp1	tyrosyl-DNA phosphodiesterase 1	0.131957	-0.2259	2.79916	10.0156	0.000185202	0.00185846	1.42981	0.443477	ZT22	ZT10
1950	ENSMUSG00000040181	Fmo1	flavin containing monooxygenase 1	-0.234288	-0.378948	7.94883	10.0151	0.000185276	0.00185846	174.991	0.652805	ZT18	ZT6
1951	ENSMUSG00000074781	Ube2n	ubiquitin-conjugating enzyme E2N	0.0641483	-0.164853	4.44891	10.0137	0.000185462	0.00185873	3.21699	0.269484	ZT22	ZT6
1952	ENSMUSG00000056671	Prelid2	PRELI domain containing 2	0.0813519	0.515916	1.14738	10.0131	0.000185547	0.00185873	0.958875	1.23852	ZT6	ZT18
1953	ENSMUSG00000024493	Lars	leucyl-tRNA synthetase	0.121696	0.191274	6.01663	10.0123	0.000185651	0.00185873	15.6819	0.531109	ZT6	ZT18
1954	ENSMUSG00000090564	A430057M04Rik	RIKEN cDNA A430057M04 gene	-0.105522	0.82666	-0.578946	10.0121	0.000185682	0.00185873	0.688074	1.79813	ZT6	ZT18
1955	ENSMUSG00000108599			0.648985	-0.68373	-0.658752	10.0107	0.00018587	0.00185965	0.742204	1.71919	ZT22	ZT10
1956	ENSMUSG00000041153	Osgin2	oxidative stress induced growth inhibitor family member 2	0.202601	-0.21084	4.38373	10.0092	0.000186082	0.00186082	6.45531	0.664473	ZT18	ZT10
1957	ENSMUSG00000053046	Brsk2	BR serine/threonine kinase 2	0.0340823	0.545915	0.813176	10.0064	0.000186476	0.00186329	1.55701	1.24186	ZT6	ZT18
1958	ENSMUSG00000022369	Mtbp	Mdm2, transformed 3T3 cell double minute p53 binding protein	0.371024	-0.126496	2.07474	10.006	0.00018652	0.00186329	1.18982	0.75976	ZT22	ZT10
1959	ENSMUSG00000024561	Mbd1	methyl-CpG binding domain protein 1	-0.28334	-0.104622	5.65196	10.0034	0.000186881	0.00186523	8.29832	0.391335	ZT10	ZT22
1960	ENSMUSG00000002602	Axl	AXL receptor tyrosine kinase	0.112025	-0.211349	6.73585	10.0033	0.000186904	0.00186523	7.63555	0.437186	ZT18	ZT10
1961	ENSMUSG00000021013	Ttc8	tetratricopeptide repeat domain 8	-0.0175776	0.220802	3.7808	9.98454	0.000189519	0.00189035	4.95867	0.593708	ZT6	ZT18
1962	ENSMUSG00000048310	Pskh1	protein serine kinase H1	-0.0631258	0.149401	5.0177	9.9775	0.000190513	0.00189931	9.89656	0.456171	ZT6	ZT22
1963	ENSMUSG00000011171	Vipr2	vasoactive intestinal peptide receptor 2	0.852497	-0.11052	-0.148894	9.9751	0.000190852	0.00190171	0.603404	1.63413	ZT22	ZT10
1964	ENSMUSG00000022987	Zfp641	zinc finger protein 641	0.228595	0.271966	3.24922	9.96755	0.000191926	0.00191144	5.12366	0.677642	ZT6	ZT18
1965	ENSMUSG00000021774	Ube2e1	ubiquitin-conjugating enzyme E2E 1	0.289675	-0.0555138	3.96958	9.96604	0.00019214	0.0019126	5.01782	0.54117	ZT22	ZT10
1966	ENSMUSG00000024835	Coro1b	coronin, actin binding protein 1B	-0.151723	0.0524472	7.19012	9.95694	0.000193444	0.0019246	18.099	0.319199	ZT10	ZT22
1967	ENSMUSG00000036499	Eea1	early endosome antigen 1	0.00678179	0.157901	6.42623	9.95401	0.000193866	0.00192782	18.6173	0.45407	ZT6	ZT18
1968	ENSMUSG00000026755	Arpc5l	actin related protein 2/3 complex, subunit 5-like	0.249258	-0.051411	5.62598	9.95177	0.000194188	0.00193004	13.3405	0.484861	ZT22	ZT10
1969	ENSMUSG00000086464			0.278111	0.554416	0.925442	9.95067	0.000194347	0.00193064	1.71393	1.31913	ZT6	ZT18
1970	ENSMUSG00000026283	Ing5	inhibitor of growth family, member 5	0.045936	0.228408	4.32399	9.9493	0.000194546	0.00193163	5.1455	0.583829	ZT6	ZT18
1971	ENSMUSG00000028211	Trp53inp1	transformation related protein 53 inducible nuclear protein 1	-0.418239	-0.689348	6.35862	9.9413	0.000195705	0.00194216	69.1438	1.32588	ZT18	ZT6
1972	ENSMUSG00000097047	1110020A21Rik	RIKEN cDNA 1110020A21 gene	-0.436322	-0.770008	0.41158	9.93965	0.000195946	0.00194356	1.4602	1.34585	ZT18	ZT6
1973	ENSMUSG00000105202			0.658664	0.580425	0.980226	9.93475	0.00019666	0.00194966	1.68366	1.34583	ZT6	ZT18
1974	ENSMUSG00000024777	Ppp2r5b	protein phosphatase 2, regulatory subunit B', beta	0.426783	-0.237871	5.99801	9.92003	0.000198824	0.00197011	33.5952	0.953908	ZT22	ZT10
1975	ENSMUSG00000085205			0.222902	0.776472	0.2073	9.91356	0.000199783	0.00197861	1.18095	1.72938	ZT6	ZT18
1976	ENSMUSG00000026365	Cfh	complement component factor h	-0.000426279	-0.361055	6.16817	9.91268	0.000199915	0.00197891	4.67679	0.613726	ZT18	ZT6
1977	ENSMUSG00000048307	Ankrd46	ankyrin repeat domain 46	0.123686	-0.0871416	5.67489	9.90533	0.00020101	0.00198875	8.19174	0.300555	ZT22	ZT10
1978	ENSMUSG00000055067	Smyd3	SET and MYND domain containing 3	0.331335	0.277298	3.19027	9.90108	0.000201647	0.00199322	2.69034	0.702956	ZT6	ZT18
1979	ENSMUSG00000066838	Zfp772	zinc finger protein 772	0.107911	-0.277964	2.3808	9.90095	0.000201666	0.00199322	2.46389	0.646413	ZT18	ZT10
1980	ENSMUSG00000028430	Nol6	nucleolar protein family 6 (RNA-associated)	-0.0254935	0.205904	5.83876	9.89825	0.000202071	0.00199622	11.7733	0.574034	ZT6	ZT18
1981	ENSMUSG00000020280	Pus10	pseudouridylate synthase 10	-0.15096	0.116616	5.73574	9.89186	0.000203034	0.00200472	14.0007	0.468005	ZT6	ZT22
1982	ENSMUSG00000024515	Smad4	SMAD family member 4	0.00318322	-0.140599	5.65539	9.88835	0.000203565	0.00200895	6.71924	0.259879	ZT18	ZT10
1983	ENSMUSG00000027079	Clp1	CLP1, cleavage and polyadenylation factor I subunit	-0.117956	0.214913	3.56352	9.88569	0.000203969	0.00201192	5.4868	0.600034	ZT6	ZT22
1984	ENSMUSG00000036155	Mgat5	mannoside acetylglucosaminyltransferase 5	0.147867	-0.16445	5.13906	9.88308	0.000204366	0.00201481	3.96575	0.494448	ZT18	ZT10
1985	ENSMUSG00000027742	Cog6	component of oligomeric golgi complex 6	0.0101056	0.17088	5.40673	9.88238	0.000204472	0.00201485	13.7901	0.478289	ZT6	ZT18
1986	ENSMUSG00000032041	Tirap	toll-interleukin 1 receptor (TIR) domain-containing adaptor protein	0.249174	-0.177048	3.83196	9.8765	0.000205369	0.00202267	3.71013	0.6235	ZT22	ZT10
1987	ENSMUSG00000019850	Tnfaip3	tumor necrosis factor, alpha-induced protein 3	0.262305	-0.311462	4.03292	9.87564	0.000205501	0.00202295	2.19985	0.956302	ZT18	ZT10
1988	ENSMUSG00000025479	Cyp2e1	cytochrome P450, family 2, subfamily e, polypeptide 1	-1.43332	-0.88281	10.3965	9.87454	0.000205668	0.00202358	125.744	2.93357	ZT18	ZT22
1989	ENSMUSG00000051236	Msrb3	methionine sulfoxide reductase B3	-0.00110398	0.184691	6.20453	9.87119	0.000206183	0.00202724	18.4773	0.51268	ZT6	ZT18
1990	ENSMUSG00000064210	Ano6	anoctamin 6	-0.00290978	0.161706	6.43749	9.87076	0.000206248	0.00202724	20.1677	0.469463	ZT6	ZT18
1991	ENSMUSG00000038205	Prkab2	protein kinase, AMP-activated, beta 2 non-catalytic subunit	0.342897	-0.00459888	4.31375	9.86611	0.000206964	0.00203325	3.29654	0.606074	ZT22	ZT10
1992	ENSMUSG00000041852	Tcf20	transcription factor 20	0.0590233	-0.105902	7.42954	9.85132	0.000209256	0.00205474	19.8007	0.19882	ZT22	ZT10
1993	ENSMUSG00000028047	Thbs3	thrombospondin 3	0.0719925	-0.412375	3.68376	9.85037	0.000209404	0.00205517	1.12044	0.667858	ZT18	ZT6
1994	ENSMUSG00000032265	Fam46a	family with sequence similarity 46, member A	-0.417329	-0.62342	6.21327	9.84655	0.000210002	0.00206	27.8342	1.0877	ZT18	ZT6
1995	ENSMUSG00000026259	Ngef	neuronal guanine nucleotide exchange factor	1.14709	-0.0500527	0.561526	9.84118	0.000210843	0.00206721	2.26669	1.99641	ZT22	ZT10
1996	ENSMUSG00000004508	Gab2	growth factor receptor bound protein 2-associated protein 2	0.124242	0.301105	5.52697	9.8395	0.000211107	0.00206841	7.59854	0.760834	ZT6	ZT18
1997	ENSMUSG00000018909	Arrb1	arrestin, beta 1	0.174808	-0.142024	6.63996	9.83906	0.000211177	0.00206841	16.6197	0.440794	ZT22	ZT10
1998	ENSMUSG00000028975	Pex14	peroxisomal biogenesis factor 14	-0.0738134	0.245041	5.5112	9.83211	0.000212273	0.00207811	19.2925	0.633607	ZT6	ZT18
1999	ENSMUSG00000022708	Zbtb20	zinc finger and BTB domain containing 20	-0.288403	-0.286627	8.77686	9.82117	0.000214012	0.00209408	218.622	0.671974	ZT18	ZT22
[truncated: 17,561 more rows]

## Sheet: Circadian eWAT WT
rn	ENSEMBL	SYMBOL	GENENAME	logFC.TissueWhite.GenotypeControl.ZT_cos	logFC.TissueWhite.GenotypeControl.ZT_sin	logCPM	F	PValue	FDR	range_estimated	amplitude_estimated	timePeak_estimated	timeTrough_estimated
1	ENSMUSG00000020889	Nr1d1	nuclear receptor subfamily 1, group D, member 1	-0.971466	2.30959	4.96481	236.679	1.72013e-28	3.36458e-24	95.9797	4.6935	ZT6	ZT18
2	ENSMUSG00000059824	Dbp	D site albumin promoter binding protein	-1.89454	1.26032	4.7616	227.839	4.55776e-28	4.45749e-24	99.6534	4.56648	ZT10	ZT22
3	ENSMUSG00000021775	Nr1d2	nuclear receptor subfamily 1, group D, member 2	-1.79447	0.898952	6.28673	134.769	1.93947e-22	1.26454e-18	185.091	4.11552	ZT10	ZT22
4	ENSMUSG00000028957	Per3	period circadian clock 3	-1.44937	0.301628	6.24637	121.391	2.25953e-21	1.10491e-17	245.309	2.85728	ZT10	ZT22
5	ENSMUSG00000042487	Leo1	Leo1, Paf1/RNA polymerase II complex component	0.762211	-0.40888	4.37457	100.705	1.60713e-19	6.28707e-16	25.7387	1.69615	ZT22	ZT10
6	ENSMUSG00000037411	Serpine1	serine (or cysteine) peptidase inhibitor, clade E, member 1	-2.47974	1.06054	4.25475	91.7303	1.26934e-18	4.13804e-15	187.648	5.19911	ZT10	ZT22
7	ENSMUSG00000055116	Arntl	aryl hydrocarbon receptor nuclear translocator-like	2.09225	-0.840891	4.43622	83.2005	1.0493e-17	2.78199e-14	58.3405	4.91715	ZT22	ZT10
8	ENSMUSG00000056749	Nfil3	nuclear factor, interleukin 3, regulated	0.417843	-1.4404	4.02262	82.8858	1.13783e-17	2.78199e-14	23.2859	2.80185	ZT18	ZT6
9	ENSMUSG00000039982	Dtx4	deltex 4, E3 ubiquitin ligase	1.4664	-0.246589	5.37687	80.364	2.19535e-17	4.77122e-14	112.651	2.7666	ZT22	ZT10
10	ENSMUSG00000038550	Ciart	circadian associated repressor of transcription	-2.19553	0.483243	2.33747	79.2213	2.97184e-17	5.61502e-14	12.9956	3.97499	ZT10	ZT22
11	ENSMUSG00000015656	Hspa8	heat shock protein 8	0.671422	-0.547887	9.16378	78.9035	3.23482e-17	5.61502e-14	578.431	1.67375	ZT22	ZT10
12	ENSMUSG00000074063	Osgin1	oxidative stress induced growth inhibitor 1	0.489217	-1.56769	3.21912	78.6684	3.4448e-17	5.61502e-14	21.7152	2.99835	ZT18	ZT6
13	ENSMUSG00000020038	Cry1	cryptochrome 1 (photolyase-like)	0.2911	-1.12818	4.5605	77.6474	4.53384e-17	6.82168e-14	32.4312	2.54027	ZT22	ZT6
14	ENSMUSG00000029657	Hsph1	heat shock 105kDa/110kDa protein 1	0.739787	-0.778761	5.6634	74.4429	1.09269e-16	1.52664e-13	50.8511	2.03412	ZT22	ZT10
15	ENSMUSG00000022389	Tef	thyrotroph embryonic factor	-1.27252	0.00632808	7.53112	66.8371	9.88409e-16	1.28889e-12	356.633	2.24732	ZT10	ZT22
16	ENSMUSG00000048442	Smim5	small integral membrane protein 5	-0.92763	0.847092	1.51096	59.2077	1.08155e-14	1.32219e-11	9.7363	2.46387	ZT10	ZT22
17	ENSMUSG00000001774	Chordc1	cysteine and histidine-rich domain (CHORD)-containing, zinc-binding protein 1	0.235477	-0.377809	6.19439	57.8398	1.69758e-14	1.95322e-11	38.2114	0.790084	ZT22	ZT6
18	ENSMUSG00000073802	Cdkn2b	cyclin-dependent kinase inhibitor 2B (p15, inhibits CDK4)	0.824856	-0.466937	2.73374	57.5147	1.89156e-14	2.05549e-11	16.7058	1.84922	ZT22	ZT10
19	ENSMUSG00000049076	Acap2	ArfGAP with coiled-coil, ankyrin repeat and PH domains 2	-0.320648	0.142798	6.50336	56.2993	2.845e-14	2.92885e-11	65.5961	0.735423	ZT10	ZT22
20	ENSMUSG00000047875	Gpr157	G protein-coupled receptor 157	-0.517321	0.359015	2.94891	55.2031	4.13179e-14	3.91113e-11	8.03006	1.28554	ZT10	ZT22
21	ENSMUSG00000016239	Lonrf3	LON peptidase N-terminal domain and ring finger 3	0.207068	-1.15089	3.01553	55.1559	4.19907e-14	3.91113e-11	11.9468	2.17789	ZT18	ZT6
22	ENSMUSG00000032902	Slc16a1	solute carrier family 16 (monocarboxylic acid transporters), member 1	0.497737	-0.425755	8.53994	53.7962	6.71813e-14	5.97302e-11	133.609	1.24891	ZT22	ZT10
23	ENSMUSG00000046794	Ppp1r3b	protein phosphatase 1, regulatory (inhibitor) subunit 3B	0.0605689	-1.73891	9.06611	53.4577	7.56099e-14	6.43013e-11	159.07	3.34176	ZT18	ZT6
24	ENSMUSG00000029238	Clock	circadian locomotor output cycles kaput	0.558329	-0.0816974	7.24709	52.3477	1.11785e-13	9.11046e-11	123.966	1.01132	ZT22	ZT10
25	ENSMUSG00000042369	Rbm45	RNA binding motif protein 45	0.345973	-0.227704	4.19452	50.4558	2.20426e-13	1.72462e-10	11.7898	0.781204	ZT22	ZT10
26	ENSMUSG00000015002	Efr3a	EFR3 homolog A	0.370896	-0.0394366	6.70913	50.1779	2.43871e-13	1.83466e-10	62.5617	0.64757	ZT22	ZT10
27	ENSMUSG00000024667	Tmem216	transmembrane protein 216	-0.427401	0.227505	3.56	50.0532	2.55223e-13	1.84895e-10	16.7387	1.00656	ZT10	ZT22
28	ENSMUSG00000028410	Dnaja1	DnaJ heat shock protein family (Hsp40) member A1	0.212566	-0.362139	6.37725	49.0747	3.65584e-13	2.53071e-10	49.7471	0.714078	ZT22	ZT6
29	ENSMUSG00000053436	Mapk14	mitogen-activated protein kinase 14	0.055811	-0.284375	6.63348	49.0044	3.75208e-13	2.53071e-10	34.5045	0.461746	ZT18	ZT6
30	ENSMUSG00000037003	Tns2	tensin 2	-0.523174	0.548669	6.29544	48.2045	5.05191e-13	3.29384e-10	154.028	1.48736	ZT10	ZT22
31	ENSMUSG00000039826	Trub2	TruB pseudouridine (psi) synthase family member 2	0.450027	-0.626129	5.52752	48.0042	5.44513e-13	3.4357e-10	48.9692	1.37104	ZT22	ZT10
32	ENSMUSG00000039853	Trim14	tripartite motif-containing 14	-0.577988	0.207131	3.31805	47.1828	7.41996e-13	4.53545e-10	12.0441	1.23866	ZT10	ZT22
33	ENSMUSG00000029752	Asns	asparagine synthetase	0.00492457	-0.5876	6.41831	46.6937	8.9358e-13	5.29649e-10	84.4493	1.07357	ZT18	ZT6
34	ENSMUSG00000049999	Ppp1r3d	protein phosphatase 1, regulatory subunit 3D	0.279778	-0.743281	4.66958	46.5469	9.45064e-13	5.4369e-10	22.1488	1.4121	ZT22	ZT6
35	ENSMUSG00000021037	Ahsa1	AHA1, activator of heat shock protein ATPase 1	0.270203	-0.261552	6.07314	45.6816	1.31775e-12	7.36433e-10	26.399	0.690365	ZT22	ZT10
36	ENSMUSG00000026077	Npas2	neuronal PAS domain protein 2	2.48371	0.227012	1.30314	45.5658	1.37811e-12	7.48773e-10	8.15766	4.35215	ZT22	ZT10
37	ENSMUSG00000106951	5930430L01Rik	RIKEN cDNA 5930430L01 gene	-0.570089	0.354416	3.12153	45.2009	1.58771e-12	8.3934e-10	8.83956	1.3724	ZT10	ZT22
38	ENSMUSG00000010554	Mettl16	methyltransferase like 16	0.278769	-0.260073	5.24288	44.4621	2.11933e-12	1.0762e-09	26.1622	0.703865	ZT22	ZT10
39	ENSMUSG00000064289	Tank	TRAF family member-associated Nf-kappa B activator	0.385772	-0.186068	5.99837	44.4305	2.14579e-12	1.0762e-09	41.7437	0.814251	ZT22	ZT10
40	ENSMUSG00000003949	Hlf	hepatic leukemia factor	-1.06896	-0.251228	4.24965	43.4737	3.13317e-12	1.53212e-09	18.4397	1.61973	ZT10	ZT22
41	ENSMUSG00000002108	Nr1h3	nuclear receptor subfamily 1, group H, member 3	0.0976335	-0.396827	6.28571	43.0397	3.72627e-12	1.7777e-09	46.2753	0.684418	ZT18	ZT6
42	ENSMUSG00000047822	Angptl8	angiopoietin-like 8	1.16154	-1.63366	6.49152	42.8881	3.95986e-12	1.84416e-09	87.3441	3.58518	ZT22	ZT10
43	ENSMUSG00000028261	Ndufaf4	NADH dehydrogenase (ubiquinone) 1 alpha subcomplex, assembly factor 4	0.130539	-0.450712	5.74527	42.5668	4.50642e-12	2.04989e-09	12.8258	0.796766	ZT18	ZT6
44	ENSMUSG00000025732	Mcrip2	MAPK regulated corepressor interacting protein 2	0.138416	-0.605676	5.79209	41.8347	6.06335e-12	2.69544e-09	15.4863	1.21836	ZT18	ZT10
45	ENSMUSG00000092035	Peg10	paternally expressed 10	0.974345	-0.321009	4.83676	41.6973	6.41302e-12	2.78753e-09	33.0803	1.96066	ZT22	ZT10
46	ENSMUSG00000031434	Morc4	microrchidia 4	0.75146	-0.12984	5.79256	41.4696	7.03883e-12	2.99303e-09	96.3787	1.39294	ZT22	ZT10
47	ENSMUSG00000052214	Opa3	optic atrophy 3	0.258174	-0.300592	5.35909	41.33	7.45321e-12	3.1018e-09	19.4563	0.704546	ZT22	ZT10
48	ENSMUSG00000025217	Btrc	beta-transducin repeat containing protein	-0.134524	0.25229	4.61117	40.4955	1.05194e-11	4.28665e-09	14.1799	0.654095	ZT10	ZT18
49	ENSMUSG00000030878	Cdr2	cerebellar degeneration-related 2	0.56535	-0.323599	5.71029	40.0221	1.28138e-11	5.11506e-09	81.193	1.26415	ZT22	ZT10
50	ENSMUSG00000014846	Tppp3	tubulin polymerization-promoting protein family member 3	0.538563	-0.421839	4.34295	39.112	1.8797e-11	7.3534e-09	40.1162	1.30889	ZT22	ZT10
51	ENSMUSG00000050244	Heatr1	HEAT repeat containing 1	0.250472	-0.240402	5.35663	38.557	2.38043e-11	9.12964e-09	18.4783	0.635123	ZT22	ZT10
52	ENSMUSG00000021559	Dapk1	death associated protein kinase 1	0.562067	-0.235495	6.17247	38.1749	2.80396e-11	1.05472e-08	104.287	1.17532	ZT22	ZT10
53	ENSMUSG00000031984	2810004N23Rik	RIKEN cDNA 2810004N23 gene	0.171132	-0.325722	5.01901	37.9503	3.08857e-11	1.13986e-08	13.7028	0.58591	ZT22	ZT10
54	ENSMUSG00000065979	Cpped1	calcineurin-like phosphoesterase domain containing 1	-0.0316881	-0.338673	5.80807	37.7207	3.4106e-11	1.21297e-08	22.0185	0.567171	ZT18	ZT6
55	ENSMUSG00000039384	Dusp10	dual specificity phosphatase 10	1.13608	-0.399101	4.76731	37.7206	3.4107e-11	1.21297e-08	58.6089	2.33205	ZT22	ZT10
56	ENSMUSG00000053617	Sh3pxd2a	SH3 and PX domains 2A	0.657858	-0.270184	8.41174	37.3369	4.02872e-11	1.40717e-08	572.301	1.37605	ZT22	ZT10
57	ENSMUSG00000041130	Zfp598	zinc finger protein 598	-0.638452	-0.044908	4.80892	37.0317	4.60233e-11	1.57933e-08	36.9047	1.09189	ZT10	ZT22
58	ENSMUSG00000042010	Acacb	acetyl-Coenzyme A carboxylase beta	-0.102053	-0.789371	10.3907	36.7003	5.32184e-11	1.79474e-08	421.365	1.46913	ZT18	ZT6
59	ENSMUSG00000035686	Thrsp	thyroid hormone responsive	0.696792	-0.689903	11.473	36.4548	5.92934e-11	1.96573e-08	1820.52	1.86573	ZT22	ZT10
60	ENSMUSG00000027076	Timm10	translocase of inner mitochondrial membrane 10	0.298994	-0.45639	4.4381	36.148	6.79067e-11	2.21376e-08	9.37655	1.03257	ZT22	ZT6
61	ENSMUSG00000026819	Slc25a25	solute carrier family 25 (mitochondrial carrier, phosphate carrier), member 25	0.584766	-0.518872	5.01493	35.596	8.68202e-11	2.78394e-08	72.9218	1.49378	ZT22	ZT10
62	ENSMUSG00000109904			-1.23879	-0.980102	1.88541	35.4619	9.21897e-11	2.90844e-08	4.724	1.89363	ZT18	ZT6
63	ENSMUSG00000036611	Eepd1	endonuclease/exonuclease/phosphatase family domain containing 1	-0.0842688	0.488461	6.93629	35.3326	9.76892e-11	3.03302e-08	270.466	1.17987	ZT10	ZT18
64	ENSMUSG00000002833	Hdgfl2	HDGF like 2	-0.422029	0.0326048	4.93451	35.2674	1.00595e-10	3.07444e-08	29.2807	0.801837	ZT10	ZT22
65	ENSMUSG00000025995	Wdr75	WD repeat domain 75	0.251371	-0.221715	4.95585	35.2088	1.03279e-10	3.07767e-08	15.3467	0.617638	ZT22	ZT10
66	ENSMUSG00000063060	Sox7	SRY (sex determining region Y)-box 7	-0.479544	0.500638	3.17118	35.1654	1.05313e-10	3.07767e-08	15.4894	1.35977	ZT10	ZT22
67	ENSMUSG00000015305	Sash1	SAM and SH3 domain containing 1	0.527014	0.0257304	6.61541	35.1631	1.05421e-10	3.07767e-08	89.2024	0.853295	ZT22	ZT10
68	ENSMUSG00000049580	Tsku	tsukushi, small leucine rich proteoglycan	-0.354895	-1.13339	6.01873	35.0737	1.09752e-10	3.15698e-08	26.3525	2.0706	ZT18	ZT6
69	ENSMUSG00000049091	Sephs2	selenophosphate synthetase 2	-0.279051	-0.526872	6.61966	34.7113	1.29283e-10	3.64269e-08	45.1033	0.938257	ZT18	ZT6
70	ENSMUSG00000008035	Mid1ip1	Mid1 interacting protein 1 (gastrulation specific G12-like (zebrafish))	0.749838	-0.763554	6.65927	34.693	1.30362e-10	3.64269e-08	95.424	2.03137	ZT22	ZT10
71	ENSMUSG00000020572	Nampt	nicotinamide phosphoribosyltransferase	-0.199163	-0.534673	8.16102	34.56	1.38474e-10	3.81486e-08	142.356	0.953273	ZT18	ZT6
72	ENSMUSG00000075232	Amd1	S-adenosylmethionine decarboxylase 1	0.10222	-0.386234	3.88391	33.6983	2.05373e-10	5.5793e-08	7.96743	0.688006	ZT18	ZT10
73	ENSMUSG00000006641	Slc5a6	solute carrier family 5 (sodium-dependent vitamin transporter), member 6	-0.92157	-0.0777564	5.36193	33.5481	2.20095e-10	5.83492e-08	59.3652	1.54834	ZT10	ZT22
74	ENSMUSG00000017386	Traf4	TNF receptor associated factor 4	0.170366	-0.540998	5.05978	33.5417	2.20749e-10	5.83492e-08	13.8955	1.18922	ZT18	ZT10
75	ENSMUSG00000054150	Syne3	spectrin repeat containing, nuclear envelope family member 3	-0.662047	0.424655	5.12142	33.2244	2.55674e-10	6.66798e-08	64.6928	1.59841	ZT10	ZT22
76	ENSMUSG00000005514	Por	P450 (cytochrome) oxidoreductase	-0.532986	-0.122651	7.96458	33.07	2.74689e-10	7.06962e-08	225.01	0.833111	ZT10	ZT22
77	ENSMUSG00000029482	Aacs	acetoacetyl-CoA synthetase	0.219305	-0.676971	9.12926	32.9839	2.85927e-10	7.26329e-08	448.9	1.23386	ZT18	ZT6
78	ENSMUSG00000048040	Arxes2	adipocyte-related X-chromosome expressed sequence 2	-0.353327	-0.750222	6.51647	32.6475	3.3458e-10	8.38328e-08	105.119	1.38436	ZT18	ZT6
79	ENSMUSG00000027330	Cdc25b	cell division cycle 25B	-0.513621	0.481086	2.51745	32.6221	3.38589e-10	8.38328e-08	7.63748	1.42081	ZT10	ZT22
80	ENSMUSG00000005982	Naa60	N(alpha)-acetyltransferase 60, NatF catalytic subunit	-0.161114	-0.300041	5.19808	32.5842	3.44651e-10	8.42671e-08	13.5001	0.493749	ZT18	ZT6
81	ENSMUSG00000032038	St3gal4	ST3 beta-galactoside alpha-2,3-sialyltransferase 4	-0.743359	-0.101208	4.69729	32.3738	3.80467e-10	9.09847e-08	33.1876	1.22629	ZT10	ZT22
82	ENSMUSG00000028978	Nos3	nitric oxide synthase 3, endothelial cell	0.252255	-0.538963	4.97052	32.3684	3.81429e-10	9.09847e-08	42.1267	1.00635	ZT22	ZT6
83	ENSMUSG00000035713	Usp35	ubiquitin specific peptidase 35	-0.257876	0.389711	3.91693	32.2711	3.99317e-10	9.4104e-08	19.6955	0.917462	ZT6	ZT22
84	ENSMUSG00000024975	Pdcd4	programmed cell death 4	-0.484186	0.114556	5.74532	32.1565	4.21491e-10	9.81471e-08	52.2563	0.998464	ZT10	ZT22
85	ENSMUSG00000038023	Atp6v0a2	ATPase, H+ transporting, lysosomal V0 subunit A2	0.149191	-0.194589	6.48839	32.0787	4.37271e-10	1.00624e-07	22.8324	0.487976	ZT22	ZT6
86	ENSMUSG00000057963	Itpk1	inositol 1,3,4-triphosphate 5/6 kinase	0.29305	-0.504939	6.48313	31.7321	5.15389e-10	1.1692e-07	28.3252	1.01026	ZT22	ZT6
87	ENSMUSG00000050395	Tnfsf15	tumor necrosis factor (ligand) superfamily, member 15	-0.643111	1.4835	-0.0779293	31.7132	5.20045e-10	1.1692e-07	0.838615	3.17202	ZT6	ZT18
88	ENSMUSG00000059316	Slc27a4	solute carrier family 27 (fatty acid transporter), member 4	0.245294	-0.255099	5.36207	31.58	5.54084e-10	1.23158e-07	23.1953	0.639273	ZT22	ZT6
89	ENSMUSG00000032311	Nrg4	neuregulin 4	-0.8006	-0.348113	7.16361	31.435	5.93791e-10	1.30501e-07	113.074	1.0735	ZT10	ZT22
90	ENSMUSG00000034460	Six4	sine oculis-related homeobox 4	-0.62495	0.70533	1.39383	31.2892	6.36715e-10	1.38379e-07	2.13158	1.87749	ZT10	ZT22
91	ENSMUSG00000023067	Cdkn1a	cyclin-dependent kinase inhibitor 1A (P21)	1.32385	-0.370023	4.67954	31.2518	6.48221e-10	1.39332e-07	20.4515	2.63912	ZT22	ZT10
92	ENSMUSG00000050332	Amer1	APC membrane recruitment 1	0.419841	-0.228587	4.71597	31.2289	6.55383e-10	1.3934e-07	27.835	0.921846	ZT22	ZT10
93	ENSMUSG00000098882	Mir6392	microRNA 6392	0.871647	-0.658948	2.51163	31.0546	7.12595e-10	1.49875e-07	8.30192	2.07626	ZT22	ZT10
94	ENSMUSG00000017801	Mlx	MAX-like protein X	0.292965	-0.40213	5.10746	30.7943	8.07819e-10	1.68095e-07	17.7546	0.869375	ZT22	ZT10
95	ENSMUSG00000025757	Hspa4l	heat shock protein 4 like	0.321566	-0.255189	6.61438	30.6673	8.5901e-10	1.75899e-07	38.1593	0.773448	ZT22	ZT10
96	ENSMUSG00000037824	Tspan14	tetraspanin 14	0.109111	-0.198308	5.9067	30.657	8.63306e-10	1.75899e-07	16.1388	0.363317	ZT22	ZT6
97	ENSMUSG00000073139	Tmem185a	transmembrane protein 185A	0.140617	-0.216187	4.79202	30.4682	9.46039e-10	1.90768e-07	8.8583	0.422194	ZT22	ZT10
98	ENSMUSG00000032733	Snx33	sorting nexin 33	-0.103191	0.351088	4.96569	30.4112	9.72608e-10	1.94125e-07	30.6543	0.806349	ZT6	ZT18
99	ENSMUSG00000032120	C2cd2l	C2 calcium-dependent domain containing 2-like	-0.302009	-0.583952	4.82865	30.3551	9.9953e-10	1.97483e-07	27.883	1.05806	ZT18	ZT6
100	ENSMUSG00000019838	Slc16a10	solute carrier family 16 (monocarboxylic acid transporters), member 10	0.145696	-0.355556	5.51327	30.1945	1.08086e-09	2.11416e-07	35.028	0.813774	ZT22	ZT6
101	ENSMUSG00000030986	Dhx32	DEAH (Asp-Glu-Ala-His) box polypeptide 32	0.68749	-0.361899	7.22144	30.0544	1.15748e-09	2.24161e-07	129.221	1.52006	ZT22	ZT10
102	ENSMUSG00000026883	Dab2ip	disabled 2 interacting protein	-0.360015	0.268709	6.36624	30.0195	1.1774e-09	2.25784e-07	112.993	1.0814	ZT10	ZT18
103	ENSMUSG00000009293	Ube2g2	ubiquitin-conjugating enzyme E2G 2	0.209549	-0.199248	5.09741	29.9238	1.23386e-09	2.34314e-07	16.6732	0.522202	ZT22	ZT10
104	ENSMUSG00000028080	Lrba	LPS-responsive beige-like anchor	-0.143956	0.124153	7.06918	29.5956	1.44989e-09	2.72691e-07	40.1555	0.411753	ZT10	ZT18
105	ENSMUSG00000032115	Hyou1	hypoxia up-regulated 1	0.221936	-0.230726	6.80662	29.5618	1.47426e-09	2.74634e-07	43.7677	0.573685	ZT22	ZT10
106	ENSMUSG00000001052	Sec24b	Sec24 related gene family, member B (S. cerevisiae)	-0.305353	0.186447	5.27141	29.3547	1.63309e-09	3.01351e-07	28.9754	0.744813	ZT10	ZT22
107	ENSMUSG00000060950	Trmt61a	tRNA methyltransferase 61A	0.326809	-0.459402	2.83655	29.1548	1.80327e-09	3.26905e-07	6.73638	1.18761	ZT22	ZT6
108	ENSMUSG00000028150	Rorc	RAR-related orphan receptor gamma	-0.0589251	-0.647955	6.55001	29.1522	1.80556e-09	3.26905e-07	26.406	1.18977	ZT18	ZT10
109	ENSMUSG00000003604	Aven	apoptosis, caspase activation inhibitor	0.103796	-0.330664	3.28367	29.1343	1.82171e-09	3.26905e-07	4.1032	0.59029	ZT22	ZT6
110	ENSMUSG00000038515	Grtp1	GH regulated TBC protein 1	0.470557	-0.0654144	3.79739	28.9969	1.95064e-09	3.46859e-07	8.27673	0.838433	ZT22	ZT10
111	ENSMUSG00000063888	Rpl7l1	ribosomal protein L7-like 1	0.282391	-0.253584	6.06474	28.8467	2.10228e-09	3.70457e-07	30.6455	0.703483	ZT22	ZT10
112	ENSMUSG00000024966	Stip1	stress-induced phosphoprotein 1	0.244593	-0.218763	6.10711	28.7873	2.16561e-09	3.78209e-07	25.98	0.601991	ZT22	ZT10
113	ENSMUSG00000005125	Ndrg1	N-myc downstream regulated gene 1	-0.304223	0.333701	5.42088	28.7522	2.20393e-09	3.81495e-07	54.9774	0.89833	ZT10	ZT22
114	ENSMUSG00000015176	Nolc1	nucleolar and coiled-body phosphoprotein 1	0.179642	-0.293482	4.98355	28.7192	2.24061e-09	3.84442e-07	12.3526	0.583639	ZT22	ZT6
115	ENSMUSG00000026864	Hspa5	heat shock protein 5	0.357342	-0.298914	8.89804	28.6773	2.28812e-09	3.89179e-07	288.447	0.876929	ZT22	ZT10
116	ENSMUSG00000078866	Zfp970	zinc finger protein 970	-0.0730774	-0.657801	4.20095	28.4841	2.52099e-09	4.25091e-07	33.4562	1.22186	ZT22	ZT6
117	ENSMUSG00000068264	Ap5s1	adaptor-related protein 5 complex, sigma 1 subunit	-0.215903	0.349309	3.60165	28.3056	2.75804e-09	4.61087e-07	7.03046	0.816148	ZT6	ZT22
118	ENSMUSG00000053641	Dennd4a	DENN/MADD domain containing 4A	0.433768	-0.183654	7.36588	28.2531	2.83198e-09	4.69437e-07	64.8381	0.899766	ZT22	ZT10
119	ENSMUSG00000026858	Miga2	mitoguardin 2	0.0483693	-0.363755	7.29431	28.101	3.05827e-09	5.02686e-07	52.2943	0.619111	ZT18	ZT6
120	ENSMUSG00000042700	Sipa1l1	signal-induced proliferation-associated 1 like 1	0.268002	-0.101876	6.37009	27.6021	3.94046e-09	6.42295e-07	28.1536	0.535258	ZT22	ZT10
121	ENSMUSG00000010307	Tmem86a	transmembrane protein 86A	-0.537574	0.320385	3.5964	27.5609	4.02442e-09	6.50559e-07	11.6898	1.28471	ZT10	ZT22
122	ENSMUSG00000017999	Ddx27	DEAD (Asp-Glu-Ala-Asp) box polypeptide 27	0.136679	-0.209877	5.45675	27.4614	4.23434e-09	6.78883e-07	17.2696	0.418759	ZT22	ZT6
123	ENSMUSG00000027901	Dennd2d	DENN/MADD domain containing 2D	-0.649851	-0.141082	4.88516	27.3623	4.45468e-09	7.08403e-07	33.5878	1.01502	ZT10	ZT22
124	ENSMUSG00000018796	Acsl1	acyl-CoA synthetase long-chain family member 1	-0.962238	-0.388763	10.8568	27.2944	4.61249e-09	7.27583e-07	1589.13	1.3182	ZT10	ZT22
125	ENSMUSG00000022641	Bbx	bobby sox HMG box containing	-0.121076	0.164581	6.06187	27.1368	5.00167e-09	7.82662e-07	25.6395	0.443074	ZT10	ZT18
126	ENSMUSG00000020300	Cpeb4	cytoplasmic polyadenylation element binding protein 4	0.2928	-0.274566	6.67557	27.0725	5.16999e-09	8.02579e-07	65.0193	0.795559	ZT18	ZT10
127	ENSMUSG00000027808	Serp1	stress-associated endoplasmic reticulum protein 1	0.0848812	-0.308011	7.65605	27.0568	5.21196e-09	8.02724e-07	65.8216	0.503578	ZT18	ZT6
128	ENSMUSG00000035834	Polr3g	polymerase (RNA) III (DNA directed) polypeptide G	0.218839	-0.476498	3.99891	26.9382	5.54103e-09	8.46739e-07	9.00319	0.969685	ZT22	ZT6
129	ENSMUSG00000027274	Mkks	McKusick-Kaufman syndrome	0.204229	-0.287046	5.48473	26.8884	5.68546e-09	8.62074e-07	12.7268	0.597315	ZT22	ZT10
130	ENSMUSG00000003228	Grk5	G protein-coupled receptor kinase 5	0.45488	0.0268746	4.78002	26.8081	5.92661e-09	8.85869e-07	14.1124	0.726392	ZT22	ZT10
131	ENSMUSG00000058355	Abce1	ATP-binding cassette, sub-family E (OABP), member 1	0.153451	-0.186829	6.74122	26.806	5.93297e-09	8.85869e-07	32.8519	0.413908	ZT22	ZT10
132	ENSMUSG00000030357	Fkbp4	FK506 binding protein 4	0.182352	-0.275557	6.41341	26.5552	6.75734e-09	9.95178e-07	29.4183	0.553482	ZT22	ZT10
133	ENSMUSG00000020547	Bzw2	basic leucine zipper and W2 domains 2	-0.0213998	-0.336719	5.09256	26.5525	6.7668e-09	9.95178e-07	11.591	0.548835	ZT18	ZT6
134	ENSMUSG00000025962	Fastkd2	FAST kinase domains 2	0.314893	-0.133329	4.66812	26.3857	7.38119e-09	1.07743e-06	7.66698	0.641112	ZT22	ZT10
135	ENSMUSG00000029701	Rbm28	RNA binding motif protein 28	0.183717	-0.321796	5.83495	26.1803	8.21767e-09	1.19065e-06	49.5387	0.713258	ZT22	ZT6
136	ENSMUSG00000100975			-0.727039	0.384621	2.71244	26.0558	8.77166e-09	1.26157e-06	11.7136	1.66268	ZT10	ZT22
137	ENSMUSG00000033629	Hacd3	3-hydroxyacyl-CoA dehydratase 3	0.123887	-0.211164	5.50996	25.5308	1.15692e-08	1.65178e-06	14.0128	0.398083	ZT18	ZT10
138	ENSMUSG00000023087	Noct	nocturnin	0.262633	-0.504083	4.71708	25.5083	1.17081e-08	1.65949e-06	13.1611	0.953314	ZT22	ZT6
139	ENSMUSG00000022125	Cln5	ceroid-lipofuscinosis, neuronal 5	0.0970824	-0.278125	5.38588	25.3768	1.25539e-08	1.76657e-06	15.5525	0.524074	ZT22	ZT6
140	ENSMUSG00000044461	Shisa2	shisa family member 2	-1.04223	0.381195	1.22606	25.3567	1.26893e-08	1.77288e-06	12.8305	2.23856	ZT10	ZT22
141	ENSMUSG00000037885	Stk35	serine/threonine kinase 35	-0.532045	-0.267536	4.6329	25.313	1.2987e-08	1.79569e-06	13.5367	0.691062	ZT10	ZT22
142	ENSMUSG00000023075	Akirin1	akirin 1	0.201458	-0.255133	5.57498	25.3021	1.30631e-08	1.79569e-06	18.4771	0.561217	ZT22	ZT10
143	ENSMUSG00000034647	Ankrd12	ankyrin repeat domain 12	-0.380033	0.192729	5.48172	25.2928	1.3128e-08	1.79569e-06	38.4672	0.885666	ZT10	ZT22
144	ENSMUSG00000034343	Ube2f	ubiquitin-conjugating enzyme E2F (putative)	0.275715	-0.12448	5.59581	25.2276	1.35911e-08	1.83949e-06	14.8199	0.560004	ZT22	ZT10
145	ENSMUSG00000064225	Paqr9	progestin and adipoQ receptor family member IX	0.31825	-0.519352	6.9493	25.2214	1.36363e-08	1.83949e-06	82.4948	1.3121	ZT22	ZT6
146	ENSMUSG00000020257	Wdr82	WD repeat domain containing 82	0.141176	-0.172024	5.89295	25.2069	1.37425e-08	1.84112e-06	19.5243	0.381468	ZT18	ZT10
147	ENSMUSG00000035049	Rrp12	ribosomal RNA processing 12 homolog (S. cerevisiae)	0.228858	-0.434627	4.27428	25.148	1.41809e-08	1.88693e-06	10.7367	0.859145	ZT22	ZT6
148	ENSMUSG00000020075	Ddx21	DEAD (Asp-Glu-Ala-Asp) box polypeptide 21	0.249759	-0.163954	5.9214	25.0423	1.50044e-08	1.98302e-06	27.2637	0.557603	ZT22	ZT10
149	ENSMUSG00000026019	Wdr12	WD repeat domain 12	0.154553	-0.273845	4.15884	24.8794	1.63721e-08	2.14925e-06	6.42634	0.504824	ZT22	ZT10
150	ENSMUSG00000020307	Cdc34	cell division cycle 34	0.155408	-0.384291	5.81577	24.8559	1.65792e-08	2.16192e-06	16.1058	0.6563	ZT18	ZT10
151	ENSMUSG00000045193	Cirbp	cold inducible RNA binding protein	-0.0626201	0.444267	4.40131	24.8166	1.69332e-08	2.19347e-06	23.9399	1.07139	ZT6	ZT22
152	ENSMUSG00000023988	Bysl	bystin-like	0.240287	-0.367599	4.36605	24.7512	1.75386e-08	2.25694e-06	8.71765	0.745872	ZT22	ZT10
153	ENSMUSG00000018068	Ints2	integrator complex subunit 2	0.328776	-0.109255	5.19482	24.6997	1.8031e-08	2.30513e-06	18.6314	0.638741	ZT22	ZT10
154	ENSMUSG00000087611			-0.830806	0.327707	1.72176	24.6591	1.84289e-08	2.34071e-06	9.931	1.79238	ZT10	ZT22
155	ENSMUSG00000037933	Bicd2	BICD cargo adaptor 2	0.328575	-0.20588	6.63267	24.6071	1.89527e-08	2.39171e-06	59.6415	0.738897	ZT22	ZT10
156	ENSMUSG00000032193	Ldlr	low density lipoprotein receptor	0.401512	-0.711785	6.29395	24.5283	1.9776e-08	2.4796e-06	98.6036	1.73304	ZT22	ZT6
157	ENSMUSG00000031016	Wee1	WEE 1 homolog 1 (S. pombe)	-0.750874	-0.600444	3.47736	24.4685	2.04248e-08	2.54464e-06	10.1938	1.18973	ZT10	ZT6
158	ENSMUSG00000041679	Lrrc29	leucine rich repeat containing 29	-0.221384	0.391729	2.39242	24.4067	2.11193e-08	2.6141e-06	4.17592	1.04392	ZT6	ZT22
159	ENSMUSG00000113440			-0.584508	0.411037	1.4142	24.3953	2.12496e-08	2.6141e-06	3.92734	1.47392	ZT10	ZT22
160	ENSMUSG00000014226	Cacybp	calcyclin binding protein	0.250247	-0.24146	5.70166	24.3404	2.18909e-08	2.67616e-06	19.6092	0.633749	ZT22	ZT10
161	ENSMUSG00000021171	Esyt2	extended synaptotagmin-like protein 2	0.159674	-0.150421	7.61028	24.1947	2.36908e-08	2.87821e-06	58.3048	0.383931	ZT22	ZT10
162	ENSMUSG00000021497	Txndc15	thioredoxin domain containing 15	0.291699	-0.0513342	5.42535	24.1709	2.39997e-08	2.89774e-06	18.7606	0.518411	ZT22	ZT10
163	ENSMUSG00000042688	Mapk6	mitogen-activated protein kinase 6	-0.258682	-0.545404	6.60586	24.1399	2.44069e-08	2.92883e-06	112.936	0.964945	ZT18	ZT6
164	ENSMUSG00000046230	Vps13a	vacuolar protein sorting 13A	-0.137696	-0.296571	8.09794	24.0672	2.5392e-08	3.02846e-06	88.0057	0.490037	ZT18	ZT6
165	ENSMUSG00000053604	Rpia	ribose 5-phosphate isomerase A	0.466311	-0.38516	4.8735	24.0162	2.61072e-08	3.09306e-06	18.6704	1.16141	ZT22	ZT10
166	ENSMUSG00000032898	Fbxo21	F-box protein 21	-0.851617	0.0550478	6.77344	24.0062	2.62499e-08	3.09306e-06	155.546	1.57069	ZT10	ZT22
167	ENSMUSG00000042978	Sbk1	SH3-binding kinase 1	0.346178	-0.565523	6.97701	23.9463	2.71228e-08	3.17678e-06	36.4195	1.25904	ZT22	ZT6
168	ENSMUSG00000059796	Eif4a1	eukaryotic translation initiation factor 4A1	0.245342	-0.185469	7.42971	23.9123	2.763e-08	3.21693e-06	75.7341	0.571449	ZT22	ZT10
169	ENSMUSG00000049588	Ccdc69	coiled-coil domain containing 69	0.426205	-0.245769	4.36356	23.828	2.89329e-08	3.34869e-06	11.54	0.961082	ZT22	ZT10
170	ENSMUSG00000035206	Sppl2b	signal peptide peptidase like 2B	0.26806	-0.243921	4.31354	23.7226	3.06514e-08	3.51322e-06	9.32945	0.666381	ZT22	ZT10
171	ENSMUSG00000108207			-0.839953	0.264018	1.77563	23.7189	3.07137e-08	3.51322e-06	3.3942	1.79743	ZT10	ZT22
172	ENSMUSG00000020743	Mif4gd	MIF4G domain containing	0.286458	-0.172588	5.57695	23.6745	3.14711e-08	3.57893e-06	18.4047	0.633297	ZT22	ZT10
173	ENSMUSG00000052336	Cx3cr1	chemokine (C-X3-C motif) receptor 1	1.3797	1.05087	2.42145	23.6564	3.17857e-08	3.59381e-06	4.73169	2.18103	ZT6	ZT18
174	ENSMUSG00000022843	Clcn2	chloride channel, voltage-sensitive 2	-0.583477	0.132587	2.73065	23.623	3.23728e-08	3.63915e-06	9.7277	1.18382	ZT10	ZT22
175	ENSMUSG00000048424	Ranbp3l	RAN binding protein 3-like	-0.955206	0.635364	0.080678	23.6066	3.26655e-08	3.65107e-06	3.04695	2.35097	ZT10	ZT22
176	ENSMUSG00000021196	Pfkp	phosphofructokinase, platelet	0.329158	-0.275903	7.44409	23.5801	3.31449e-08	3.6836e-06	66.1338	0.80332	ZT22	ZT10
177	ENSMUSG00000064120	Mocs1	molybdenum cofactor synthesis 1	-0.406989	-0.0860958	5.42425	23.5683	3.33611e-08	3.68669e-06	31.4733	0.657091	ZT10	ZT22
178	ENSMUSG00000028982	Slc25a33	solute carrier family 25, member 33	-0.620501	-0.479344	4.08425	23.513	3.43918e-08	3.77923e-06	4.6519	0.84551	ZT18	ZT6
179	ENSMUSG00000044864	Ankrd50	ankyrin repeat domain 50	0.31021	-0.0989416	5.69632	23.4654	3.53041e-08	3.85781e-06	23.8249	0.602187	ZT22	ZT10
180	ENSMUSG00000022299	Slc25a32	solute carrier family 25, member 32	0.203762	-0.387399	5.86831	23.3952	3.66973e-08	3.98777e-06	14.1789	0.779419	ZT22	ZT6
181	ENSMUSG00000045038	Prkce	protein kinase C, epsilon	-0.628748	-0.384962	6.15432	23.1871	4.1169e-08	4.44898e-06	46.8129	1.07771	ZT10	ZT6
182	ENSMUSG00000042401	Crtac1	cartilage acidic protein 1	-1.31019	-0.4693	2.78478	23.1288	4.25204e-08	4.54875e-06	21.2837	1.84434	ZT10	ZT22
183	ENSMUSG00000024943	Smc5	structural maintenance of chromosomes 5	-0.0696276	0.250063	5.32826	23.1176	4.27864e-08	4.54875e-06	22.95	0.603544	ZT6	ZT18
184	ENSMUSG00000105239			-1.26623	0.497965	-0.769994	23.1174	4.27899e-08	4.54875e-06	2.76103	2.72321	ZT10	ZT22
185	ENSMUSG00000001436	Slc19a1	solute carrier family 19 (folate transporter), member 1	0.32017	-0.253974	4.83896	23.0805	4.36761e-08	4.61787e-06	10.8312	0.775055	ZT22	ZT10
186	ENSMUSG00000040675	Mthfd1l	methylenetetrahydrofolate dehydrogenase (NADP+ dependent) 1-like	-0.835966	0.0881268	2.1545	22.7532	5.24047e-08	5.51094e-06	6.38192	1.55763	ZT10	ZT22
187	ENSMUSG00000040272	Accs	1-aminocyclopropane-1-carboxylate synthase (non-functional)	-0.365049	0.187374	3.84776	22.7149	5.35353e-08	5.59974e-06	11.4013	0.922401	ZT6	ZT22
188	ENSMUSG00000043467	Zbtb37	zinc finger and BTB domain containing 37	-0.19768	0.177647	5.59409	22.6707	5.48749e-08	5.70932e-06	30.145	0.560673	ZT10	ZT22
189	ENSMUSG00000028494	Plin2	perilipin 2	0.408242	-0.519053	10.4544	22.621	5.64244e-08	5.83948e-06	320.202	1.18467	ZT22	ZT10
190	ENSMUSG00000024242	Map4k3	mitogen-activated protein kinase kinase kinase kinase 3	-0.160387	0.120199	6.09948	22.6037	5.69721e-08	5.84685e-06	30.461	0.434528	ZT10	ZT22
191	ENSMUSG00000042272	Sestd1	SEC14 and spectrin domains 1	-0.165148	0.298362	5.15553	22.5999	5.70935e-08	5.84685e-06	26.9379	0.74294	ZT6	ZT22
192	ENSMUSG00000038506	Dcun1d2	DCN1, defective in cullin neddylation 1, domain containing 2 (S. cerevisiae)	0.163786	-0.273076	4.98948	22.5783	5.77892e-08	5.88727e-06	12.1293	0.629709	ZT22	ZT6
193	ENSMUSG00000004105	Angptl2	angiopoietin-like 2	-0.690489	-0.166784	7.27163	22.5053	6.02028e-08	6.10138e-06	164.041	1.05731	ZT10	ZT22
194	ENSMUSG00000017715	Pgs1	phosphatidylglycerophosphate synthase 1	0.234871	-0.150166	5.00965	22.4849	6.08982e-08	6.12488e-06	12.8	0.522	ZT22	ZT10
195	ENSMUSG00000029131	Dnajb6	DnaJ heat shock protein family (Hsp40) member B6	-0.261394	-0.293177	4.72456	22.4801	6.10609e-08	6.12488e-06	9.02619	0.48563	ZT18	ZT6
196	ENSMUSG00000086216			0.421861	-1.04374	0.0860914	22.4301	6.28002e-08	6.26355e-06	0.651956	2.00757	ZT18	ZT6
197	ENSMUSG00000041025	Iffo2	intermediate filament family orphan 2	0.187003	-0.407975	4.34524	22.4221	6.30838e-08	6.26355e-06	12.6105	0.804587	ZT22	ZT6
198	ENSMUSG00000038335	Tsr1	TSR1 20S rRNA accumulation	0.236663	-0.252425	4.17346	22.3866	6.43531e-08	6.3573e-06	11.2063	0.652458	ZT22	ZT6
199	ENSMUSG00000022265	Ank	progressive ankylosis	0.212345	-0.319451	7.42781	22.3605	6.53068e-08	6.40698e-06	31.8114	0.731039	ZT22	ZT6
200	ENSMUSG00000027387	Zc3h8	zinc finger CCCH type containing 8	0.0411023	-0.470186	2.89361	22.3505	6.56768e-08	6.40698e-06	3.06697	0.838937	ZT18	ZT6
201	ENSMUSG00000106815			0.333812	-0.476441	2.25385	22.3461	6.58386e-08	6.40698e-06	4.67893	1.14025	ZT18	ZT10
202	ENSMUSG00000090150	Acad11	acyl-Coenzyme A dehydrogenase family, member 11	-0.331761	-0.53734	8.15895	22.3285	6.64936e-08	6.43868e-06	190.197	0.966546	ZT18	ZT6
203	ENSMUSG00000032199	Polr2m	polymerase (RNA) II (DNA directed) polypeptide M	0.212084	-0.133861	6.53957	22.3035	6.74355e-08	6.49773e-06	21.7497	0.466036	ZT22	ZT10
204	ENSMUSG00000049502	Dtx3l	deltex 3-like, E3 ubiquitin ligase	-0.303207	0.306219	6.22191	22.144	7.37875e-08	7.07492e-06	39.7083	0.901512	ZT10	ZT18
205	ENSMUSG00000050668	Gpatch11	G patch domain containing 11	0.260028	-0.13879	3.86248	22.1103	7.52047e-08	7.17563e-06	5.79083	0.548606	ZT22	ZT10
206	ENSMUSG00000097440			0.645904	-0.3315	3.72712	22.0325	7.8592e-08	7.46242e-06	10.9792	1.3821	ZT22	ZT10
207	ENSMUSG00000021483	Cdk20	cyclin-dependent kinase 20	0.506881	-0.191766	2.61708	21.9973	8.01751e-08	7.57596e-06	4.89967	1.0335	ZT22	ZT10
208	ENSMUSG00000091586	Cyp4f17	cytochrome P450, family 4, subfamily f, polypeptide 17	0.461457	-0.322836	3.28994	21.8814	8.56241e-08	8.05195e-06	10.3627	1.23482	ZT18	ZT10
209	ENSMUSG00000041548	Hspb8	heat shock protein 8	0.17666	-0.44718	7.46197	21.7985	8.9753e-08	8.39985e-06	107.146	0.971109	ZT22	ZT6
210	ENSMUSG00000038914	Dido1	death inducer-obliterator 1	-0.339408	-0.09319	6.96486	21.7287	9.33909e-08	8.69869e-06	65.6881	0.531414	ZT10	ZT22
211	ENSMUSG00000071072	Ptges3	prostaglandin E synthase 3	0.165161	-0.186896	5.35225	21.6563	9.73268e-08	9.02233e-06	12.9388	0.433634	ZT22	ZT10
212	ENSMUSG00000006392	Med8	mediator complex subunit 8	0.287814	-0.112103	4.74303	21.6194	9.93993e-08	9.171e-06	11.1617	0.573217	ZT22	ZT10
213	ENSMUSG00000031309	Rps6ka3	ribosomal protein S6 kinase polypeptide 3	0.457633	0.372637	7.06076	21.58	1.01664e-07	9.20831e-06	153.513	0.922619	ZT22	ZT18
214	ENSMUSG00000026082	Rev1	REV1, DNA directed polymerase	-0.37743	-0.182395	5.02869	21.5793	1.017e-07	9.20831e-06	12.3012	0.511336	ZT10	ZT22
215	ENSMUSG00000087728			1.13902	-0.717328	-0.0670971	21.5765	1.01867e-07	9.20831e-06	1.9118	2.69988	ZT22	ZT10
216	ENSMUSG00000006920	Ezh1	enhancer of zeste 1 polycomb repressive complex 2 subunit	-0.192744	0.163923	6.03284	21.5674	1.02395e-07	9.20831e-06	38.4686	0.566199	ZT10	ZT18
217	ENSMUSG00000021287	Xrcc3	X-ray repair complementing defective repair in Chinese hamster cells 3	0.427083	-0.18057	3.25491	21.5605	1.02803e-07	9.20831e-06	6.59582	0.898128	ZT22	ZT10
218	ENSMUSG00000022905	Kpna1	karyopherin (importin) alpha 1	0.176149	-0.191136	6.45862	21.5571	1.02998e-07	9.20831e-06	28.224	0.458605	ZT22	ZT10
219	ENSMUSG00000039633	Lonrf1	LON peptidase N-terminal domain and ring finger 1	-0.801426	-0.488948	2.81152	21.5554	1.03099e-07	9.20831e-06	6.3544	1.04363	ZT10	ZT6
220	ENSMUSG00000070436	Serpinh1	serine (or cysteine) peptidase inhibitor, clade H, member 1	0.56379	-0.20317	8.70882	21.5175	1.05362e-07	9.36763e-06	520.178	1.13892	ZT22	ZT10
221	ENSMUSG00000026675	Hsd17b7	hydroxysteroid (17-beta) dehydrogenase 7	0.624577	-0.220505	3.97947	21.4727	1.081e-07	9.56757e-06	15.4902	1.25806	ZT22	ZT10
222	ENSMUSG00000031701	Dnaja2	DnaJ heat shock protein family (Hsp40) member A2	-0.0196296	-0.241973	6.83028	21.3875	1.13508e-07	9.93304e-06	30.5603	0.374936	ZT18	ZT6
223	ENSMUSG00000038518	Jarid2	jumonji, AT rich interactive domain 2	-0.262259	0.117326	5.47631	21.3858	1.13619e-07	9.93304e-06	23.9686	0.608132	ZT10	ZT22
224	ENSMUSG00000030521	Mphosph10	M-phase phosphoprotein 10 (U3 small nucleolar ribonucleoprotein)	0.0520434	-0.321834	4.11902	21.3837	1.13753e-07	9.93304e-06	6.8705	0.537352	ZT18	ZT6
225	ENSMUSG00000028899	Taf12	TATA-box binding protein associated factor 12	0.275452	-0.148525	3.97822	21.2411	1.23463e-07	1.07331e-05	6.43232	0.585134	ZT22	ZT10
226	ENSMUSG00000038683	Pak1ip1	PAK1 interacting protein 1	0.229952	-0.29256	5.95667	21.1921	1.26997e-07	1.09914e-05	21.3161	0.649976	ZT22	ZT10
227	ENSMUSG00000050064	Zfp697	zinc finger protein 697	-0.3424	0.214406	3.61541	21.1762	1.28167e-07	1.10438e-05	16.0864	0.986176	ZT10	ZT18
228	ENSMUSG00000032786	Alas1	aminolevulinic acid synthase 1	-0.537251	-0.598148	8.03119	21.1306	1.31579e-07	1.12881e-05	208.96	1.05941	ZT18	ZT6
229	ENSMUSG00000020571	Pdia6	protein disulfide isomerase associated 6	0.246693	-0.109421	7.11578	21.0632	1.36791e-07	1.16444e-05	56.9532	0.491159	ZT22	ZT10
230	ENSMUSG00000019863	Qrsl1	glutaminyl-tRNA synthase (glutamine-hydrolyzing)-like 1	0.479212	-0.0893885	3.8504	21.0616	1.36923e-07	1.16444e-05	4.96506	0.878314	ZT22	ZT10
231	ENSMUSG00000028986	Klhl7	kelch-like 7	-0.0924184	-0.307049	5.67028	21.0472	1.38064e-07	1.16445e-05	23.1262	0.506415	ZT18	ZT6
232	ENSMUSG00000060613	Cyp2c70	cytochrome P450, family 2, subfamily c, polypeptide 70	0.131266	-1.56273	-0.297112	21.0413	1.38539e-07	1.16445e-05	3.04619	3.74942	ZT18	ZT10
233	ENSMUSG00000097296			-0.287754	0.382951	2.0786	21.0331	1.39191e-07	1.16445e-05	4.57648	1.06323	ZT6	ZT22
234	ENSMUSG00000038520	Tbc1d17	TBC1 domain family, member 17	-0.12401	0.196398	5.25259	21.0317	1.39306e-07	1.16445e-05	17.363	0.495835	ZT6	ZT18
235	ENSMUSG00000048429	Timm29	translocase of inner mitochondrial membrane 29	0.0461322	-0.240909	5.4562	20.9976	1.42081e-07	1.1826e-05	9.87317	0.373004	ZT18	ZT6
236	ENSMUSG00000035329	Fbxo33	F-box protein 33	0.110197	-0.269406	4.57888	20.9749	1.43957e-07	1.19144e-05	8.31181	0.451043	ZT18	ZT10
237	ENSMUSG00000019817	Plagl1	pleiomorphic adenoma gene-like 1	-0.123571	0.583987	4.08101	20.97	1.44362e-07	1.19144e-05	51.2192	1.3307	ZT10	ZT18
238	ENSMUSG00000044361	BC024139	cDNA sequence BC024139	-1.07179	0.213859	0.366609	20.961	1.45116e-07	1.19264e-05	2.47345	2.12481	ZT10	ZT22
239	ENSMUSG00000073988	Ttpa	tocopherol (alpha) transfer protein	0.0375901	-0.716412	2.76405	20.9011	1.50238e-07	1.22957e-05	9.75005	1.52891	ZT18	ZT10
240	ENSMUSG00000020869	Lrrc59	leucine rich repeat containing 59	0.33379	-0.187563	7.07556	20.8704	1.52932e-07	1.24639e-05	69.6855	0.72953	ZT22	ZT10
241	ENSMUSG00000016921	Srsf6	serine/arginine-rich splicing factor 6	0.181596	-0.0904046	6.43565	20.808	1.58572e-07	1.287e-05	30.5696	0.367207	ZT22	ZT10
242	ENSMUSG00000024600	Slc27a6	solute carrier family 27 (fatty acid transporter), member 6	-1.15695	0.593918	-0.45832	20.7792	1.61241e-07	1.30325e-05	2.23088	2.76392	ZT10	ZT18
243	ENSMUSG00000030062	Rpn1	ribophorin I	0.192705	-0.126661	6.39076	20.7579	1.6325e-07	1.31406e-05	28.7142	0.420762	ZT22	ZT10
244	ENSMUSG00000111840			-0.873758	-1.05971	2.5165	20.7441	1.64559e-07	1.31472e-05	23.6515	1.96991	ZT18	ZT6
245	ENSMUSG00000069135	Fgfr1op	Fgfr1 oncogene partner	0.240349	-0.214287	4.5861	20.7429	1.64676e-07	1.31472e-05	8.72075	0.596177	ZT22	ZT10
246	ENSMUSG00000079355	Ackr4	atypical chemokine receptor 4	-0.837181	0.0829199	2.99907	20.6765	1.7116e-07	1.36093e-05	14.832	1.55674	ZT10	ZT22
247	ENSMUSG00000021591	Glrx	glutaredoxin	0.408662	-0.356933	3.595	20.638	1.75039e-07	1.38614e-05	6.49556	1.30868	ZT18	ZT10
248	ENSMUSG00000028826	Tmem57	transmembrane protein 57	-0.343052	-0.299996	6.23631	20.6185	1.77033e-07	1.39628e-05	29.0704	0.488889	ZT18	ZT6
249	ENSMUSG00000053091	Lins1	lines homolog 1	0.301415	-0.21009	3.21408	20.5911	1.79887e-07	1.41309e-05	3.76368	0.701275	ZT22	ZT10
250	ENSMUSG00000040957	Cables1	CDK5 and Abl enzyme substrate 1	0.406154	-0.301757	5.76499	20.5312	1.86283e-07	1.45748e-05	19.6607	0.971984	ZT22	ZT10
251	ENSMUSG00000004748	Mtfp1	mitochondrial fission process 1	0.337078	-0.434335	4.474	20.5229	1.87182e-07	1.45868e-05	4.15801	0.987126	ZT22	ZT10
252	ENSMUSG00000028300	3110043O21Rik	RIKEN cDNA 3110043O21 gene	0.102299	-0.294976	6.25218	20.4276	1.97907e-07	1.53614e-05	58.1185	0.533443	ZT22	ZT6
253	ENSMUSG00000030309	Caprin2	caprin family member 2	-0.0971024	0.39515	3.49418	20.3987	2.01277e-07	1.55612e-05	9.21308	0.898909	ZT6	ZT18
254	ENSMUSG00000041653	Pnpla3	patatin-like phospholipase domain containing 3	0.538414	-0.4146	9.32759	20.3453	2.07673e-07	1.59924e-05	545.657	1.30065	ZT22	ZT10
255	ENSMUSG00000023206	Il15ra	interleukin 15 receptor, alpha chain	-0.602167	0.150626	5.13068	20.2797	2.15815e-07	1.65543e-05	32.451	1.21782	ZT10	ZT22
256	ENSMUSG00000056698	Elmod3	ELMO/CED-12 domain containing 3	-0.466937	-0.0252955	4.79239	20.2533	2.19175e-07	1.67314e-05	16.3957	0.819351	ZT10	ZT22
257	ENSMUSG00000020744	Slc25a19	solute carrier family 25 (mitochondrial thiamine pyrophosphate carrier), member 19	0.178707	-0.439114	7.59209	20.2482	2.19835e-07	1.67314e-05	50.22	0.797878	ZT22	ZT6
258	ENSMUSG00000008604	Ubqln4	ubiquilin 4	0.140535	-0.185196	5.92186	20.2361	2.21406e-07	1.67857e-05	14.6943	0.413332	ZT22	ZT6
259	ENSMUSG00000059921	Unc5c	unc-5 netrin receptor C	-1.0682	0.305652	0.737687	20.2139	2.24316e-07	1.68775e-05	3.82559	2.23874	ZT10	ZT22
260	ENSMUSG00000019916	P4ha1	procollagen-proline, 2-oxoglutarate 4-dioxygenase (proline 4-hydroxylase), alpha 1 polypeptide	0.27676	-0.33614	5.84601	20.2137	2.24343e-07	1.68775e-05	32.2599	0.776804	ZT22	ZT10
261	ENSMUSG00000039318	Rab3gap2	RAB3 GTPase activating protein subunit 2	-0.185617	0.096579	6.3575	20.2025	2.25811e-07	1.69228e-05	43.7611	0.535921	ZT10	ZT18
262	ENSMUSG00000024422	Dhx16	DEAH (Asp-Glu-Ala-His) box polypeptide 16	0.130277	-0.188401	4.83202	20.1255	2.36281e-07	1.76399e-05	8.79911	0.373559	ZT22	ZT10
263	ENSMUSG00000070780	Rbm47	RNA binding motif protein 47	0.234803	-0.223728	5.8627	20.1111	2.38289e-07	1.77222e-05	25.347	0.597455	ZT22	ZT10
264	ENSMUSG00000038022	Mindy4	MINDY lysine 48 deubiquitinase 4	-0.30604	0.389336	2.63338	20.0949	2.40565e-07	1.78237e-05	9.33846	1.07885	ZT6	ZT22
265	ENSMUSG00000031657	Heatr3	HEAT repeat containing 3	0.280333	-0.243106	4.95198	20.0852	2.41952e-07	1.78588e-05	20.8853	0.727789	ZT22	ZT6
266	ENSMUSG00000024142	Mlst8	MTOR associated protein, LST8 homolog (S. cerevisiae)	0.179747	-0.140168	3.87982	20.0688	2.44292e-07	1.79637e-05	4.05092	0.415096	ZT22	ZT10
267	ENSMUSG00000020709	Adap2	ArfGAP with dual PH domains 2	-0.644036	-0.00157504	4.45095	20.0586	2.4577e-07	1.80047e-05	35.2716	1.15171	ZT10	ZT22
268	ENSMUSG00000000838	Fmr1	fragile X mental retardation syndrome 1	-0.384644	0.424519	7.2638	20.0322	2.4962e-07	1.82185e-05	398.841	1.57365	ZT10	ZT18
269	ENSMUSG00000038949	Cnst	consortin, connexin sorting protein	0.0503019	-0.386076	7.37819	20.0248	2.50706e-07	1.82298e-05	40.5401	0.672685	ZT18	ZT6
270	ENSMUSG00000089941			-0.824686	0.283824	2.22212	19.9608	2.60359e-07	1.88188e-05	10.4875	1.77184	ZT10	ZT22
271	ENSMUSG00000024065	Ehd3	EH-domain containing 3	0.690766	-0.0536868	3.99903	19.9584	2.60731e-07	1.88188e-05	24.9969	1.21938	ZT22	ZT10
272	ENSMUSG00000042426	Dhx29	DEAH (Asp-Glu-Ala-His) box polypeptide 29	0.172599	-0.15586	4.94628	19.923	2.66235e-07	1.91454e-05	11.1009	0.41592	ZT22	ZT10
273	ENSMUSG00000039166	Akap7	A kinase (PRKA) anchor protein 7	-0.406653	0.104985	5.88937	19.9086	2.68508e-07	1.92382e-05	42.6163	0.850652	ZT10	ZT22
274	ENSMUSG00000007617	Homer1	homer scaffolding protein 1	0.20283	-0.200206	4.74851	19.8909	2.71337e-07	1.93699e-05	9.38257	0.511875	ZT22	ZT10
275	ENSMUSG00000039956	Mrap	melanocortin 2 receptor accessory protein	0.255553	-0.421535	7.51931	19.8621	2.76006e-07	1.96316e-05	108.511	0.894499	ZT22	ZT6
276	ENSMUSG00000045973	Slc25a51	solute carrier family 25, member 51	0.0666809	-0.294881	8.22473	19.8391	2.79785e-07	1.98282e-05	47.0223	0.489946	ZT22	ZT6
277	ENSMUSG00000028715	Cyp4a14	cytochrome P450, family 4, subfamily a, polypeptide 14	-0.176439	-2.11149	-0.0238326	19.8298	2.81329e-07	1.98657e-05	6.79052	4.48427	ZT18	ZT10
278	ENSMUSG00000005378	Bud23	BUD23, rRNA methyltransferase and ribosome maturation factor	0.146054	-0.208865	3.90895	19.7866	2.8862e-07	2.03072e-05	4.50052	0.423047	ZT22	ZT10
279	ENSMUSG00000027404	Snrpb	small nuclear ribonucleoprotein B	0.0659706	-0.189319	6.08356	19.7477	2.95341e-07	2.07056e-05	14.2429	0.275461	ZT22	ZT6
280	ENSMUSG00000034075	Zdhhc5	zinc finger, DHHC domain containing 5	0.100693	-0.181406	6.76098	19.741	2.96526e-07	2.07145e-05	27.9283	0.35475	ZT22	ZT6
281	ENSMUSG00000086529	Acss2os	acyl-CoA synthetase short-chain family member 2, opposite strand	0.410686	-1.56225	1.2777	19.7045	3.03007e-07	2.1084e-05	2.21924	3.20979	ZT18	ZT6
282	ENSMUSG00000039275	Foxk2	forkhead box K2	0.107804	-0.201083	5.56296	19.6992	3.03972e-07	2.1084e-05	16.3766	0.467711	ZT22	ZT6
283	ENSMUSG00000047260	Emc6	ER membrane protein complex subunit 6	0.113419	-0.315847	5.9444	19.6605	3.11044e-07	2.14983e-05	19.3096	0.609494	ZT22	ZT6
284	ENSMUSG00000022035	Ccdc25	coiled-coil domain containing 25	0.160576	-0.222635	4.99401	19.6528	3.12461e-07	2.15202e-05	10.4851	0.459031	ZT22	ZT10
285	ENSMUSG00000045294	Insig1	insulin induced gene 1	0.403892	-0.675111	9.00573	19.6189	3.18826e-07	2.18815e-05	402.527	1.33995	ZT22	ZT6
286	ENSMUSG00000037408	Cnnm4	cyclin M4	0.118742	-0.342314	2.63948	19.6081	3.20879e-07	2.19454e-05	2.77248	0.571123	ZT18	ZT6
287	ENSMUSG00000109130			0.506506	-0.304375	2.71063	19.5666	3.28905e-07	2.23916e-05	4.17451	1.11848	ZT22	ZT10
288	ENSMUSG00000063884	Ptcd3	pentatricopeptide repeat domain 3	0.0595049	-0.295026	6.61459	19.5626	3.29692e-07	2.23916e-05	22.7334	0.474124	ZT18	ZT6
289	ENSMUSG00000049907	Rasl11b	RAS-like, family 11, member B	-0.576684	0.476317	1.32231	19.5558	3.31027e-07	2.24044e-05	7.61421	1.76053	ZT10	ZT18
290	ENSMUSG00000020706	Ftsj3	FtsJ RNA methyltransferase homolog 3 (E. coli)	0.130014	-0.21658	5.4175	19.4942	3.43401e-07	2.31618e-05	20.2139	0.497899	ZT22	ZT6
291	ENSMUSG00000022557	Bop1	block of proliferation 1	0.200482	-0.188155	5.08496	19.4534	3.51858e-07	2.36507e-05	12.5829	0.495232	ZT22	ZT6
292	ENSMUSG00000037851	Iars	isoleucine-tRNA synthetase	0.26732	-0.136327	5.20281	19.432	3.56361e-07	2.38713e-05	12.827	0.565201	ZT22	ZT10
293	ENSMUSG00000004947	Dtx2	deltex 2, E3 ubiquitin ligase	0.430047	-0.00888419	5.04719	19.4245	3.57964e-07	2.38969e-05	24.5542	0.717449	ZT22	ZT10
294	ENSMUSG00000020361	Hspa4	heat shock protein 4	0.215955	-0.128875	7.39906	19.4188	3.592e-07	2.38978e-05	58.4547	0.468095	ZT22	ZT10
295	ENSMUSG00000001416	Cct3	chaperonin containing Tcp1, subunit 3 (gamma)	0.23477	-0.144263	6.82588	19.3865	3.66191e-07	2.42458e-05	38.8452	0.514311	ZT22	ZT10
296	ENSMUSG00000031204	Asb12	ankyrin repeat and SOCS box-containing 12	1.52544	-0.771966	0.094162	19.3829	3.66985e-07	2.42458e-05	4.35727	3.78609	ZT22	ZT10
297	ENSMUSG00000053110	Yap1	yes-associated protein 1	0.37704	-0.111306	6.47742	19.3776	3.68149e-07	2.42458e-05	56.3445	0.728314	ZT22	ZT10
298	ENSMUSG00000071424	Grid2	glutamate receptor, ionotropic, delta 2	-1.26158	0.265359	1.19662	19.3703	3.69741e-07	2.42689e-05	3.80222	2.65503	ZT10	ZT22
299	ENSMUSG00000002020	Ltbp2	latent transforming growth factor beta binding protein 2	-0.513346	-0.492764	6.65958	19.3378	3.77e-07	2.46168e-05	45.0351	0.85729	ZT18	ZT6
300	ENSMUSG00000016520	Lnx2	ligand of numb-protein X 2	-0.0061619	-0.320815	4.70377	19.3353	3.77558e-07	2.46168e-05	13.653	0.529835	ZT18	ZT6
301	ENSMUSG00000032942	Ucp3	uncoupling protein 3 (mitochondrial, proton carrier)	0.223195	-0.491851	6.40441	19.2893	3.88102e-07	2.52202e-05	21.4984	0.933271	ZT22	ZT6
302	ENSMUSG00000032834	Pwp2	PWP2 periodic tryptophan protein homolog (yeast)	0.259384	-0.167311	4.16263	19.2681	3.93065e-07	2.54581e-05	7.81118	0.573876	ZT22	ZT10
303	ENSMUSG00000028330	Ncbp1	nuclear cap binding protein subunit 1	0.093587	-0.152041	5.6066	19.2559	3.95945e-07	2.5507e-05	9.09435	0.277387	ZT22	ZT10
304	ENSMUSG00000000532	Acvr1b	activin A receptor, type 1B	-0.37164	0.117986	4.12317	19.2539	3.96428e-07	2.5507e-05	23.4812	0.857516	ZT10	ZT18
305	ENSMUSG00000001542	Ell2	elongation factor RNA polymerase II 2	0.0126534	-0.302237	6.26547	19.2402	3.99681e-07	2.5632e-05	25.7256	0.492465	ZT18	ZT6
306	ENSMUSG00000042364	Snx18	sorting nexin 18	0.247424	-0.0792283	5.83964	19.2211	4.04294e-07	2.58431e-05	18.2683	0.472433	ZT22	ZT10
307	ENSMUSG00000022682	Rrn3	RRN3 RNA polymerase I transcription factor homolog (yeast)	0.0624634	-0.238779	6.15903	19.2142	4.05952e-07	2.58646e-05	20.5848	0.40849	ZT22	ZT6
308	ENSMUSG00000025586	Cpeb1	cytoplasmic polyadenylation element binding protein 1	-0.434727	0.0911125	5.00499	19.1982	4.09882e-07	2.60302e-05	32.5429	0.951228	ZT10	ZT18
309	ENSMUSG00000040234	Tm7sf3	transmembrane 7 superfamily member 3	-0.00692841	0.206877	4.75926	19.1784	4.14785e-07	2.62563e-05	14.1732	0.528928	ZT6	ZT18
310	ENSMUSG00000068039	Tcp1	t-complex protein 1	0.0813422	-0.201801	7.31771	19.1464	4.22809e-07	2.66779e-05	35.3641	0.31102	ZT22	ZT6
311	ENSMUSG00000000441	Raf1	v-raf-leukemia viral oncogene 1	0.212391	-0.324574	6.5676	19.1405	4.24323e-07	2.66873e-05	43.5005	0.704654	ZT22	ZT6
312	ENSMUSG00000043993			-0.223961	0.413818	2.27911	19.1218	4.29123e-07	2.69027e-05	5.27505	0.988236	ZT6	ZT22
313	ENSMUSG00000018583	G3bp1	GTPase activating protein (SH3 domain) binding protein 1	0.125875	-0.11712	6.48462	19.1071	4.32925e-07	2.69361e-05	22.9332	0.298398	ZT22	ZT10
314	ENSMUSG00000028878	Fam76a	family with sequence similarity 76, member A	-0.37932	-0.0756288	4.92222	19.1045	4.33588e-07	2.69361e-05	17.2593	0.621639	ZT10	ZT22
315	ENSMUSG00000073676	Hspe1	heat shock protein 1 (chaperonin 10)	0.0895391	-0.326874	6.07316	19.1038	4.33787e-07	2.69361e-05	16.1375	0.547551	ZT18	ZT6
316	ENSMUSG00000021270	Hsp90aa1	heat shock protein 90, alpha (cytosolic), class A member 1	0.28118	-0.23106	7.33303	19.0765	4.40951e-07	2.72943e-05	71.2742	0.684191	ZT22	ZT10
317	ENSMUSG00000031431	Tsc22d3	TSC22 domain family, member 3	-0.422652	-0.808092	6.61183	18.9735	4.69152e-07	2.89483e-05	208.917	1.51633	ZT18	ZT6
318	ENSMUSG00000067787	Blcap	bladder cancer associated protein	-0.272396	0.214222	6.10591	18.935	4.80174e-07	2.95353e-05	54.2649	0.723727	ZT10	ZT22
319	ENSMUSG00000045414	1190002N15Rik	RIKEN cDNA 1190002N15 gene	-0.0563343	-0.470784	5.69962	18.8967	4.91388e-07	3.01302e-05	38.9347	0.826919	ZT18	ZT6
320	ENSMUSG00000048537	Phldb1	pleckstrin homology like domain, family B, member 1	-0.361523	0.149552	7.23707	18.8776	4.97101e-07	3.03853e-05	205.112	0.915712	ZT10	ZT18
321	ENSMUSG00000068740	Celsr2	cadherin, EGF LAG seven-pass G-type receptor 2	-0.589964	0.421017	2.73645	18.8488	5.05813e-07	3.08215e-05	15.6823	1.47189	ZT10	ZT22
322	ENSMUSG00000037225	Fgf2	fibroblast growth factor 2	-0.236062	0.251745	5.72758	18.8217	5.14162e-07	3.11428e-05	58.6815	0.765098	ZT10	ZT18
323	ENSMUSG00000046897	Zfp740	zinc finger protein 740	0.237114	-0.0789751	5.95412	18.8214	5.1427e-07	3.11428e-05	22.854	0.450922	ZT22	ZT10
324	ENSMUSG00000067279	Ppp1r3c	protein phosphatase 1, regulatory (inhibitor) subunit 3C	-0.168835	-0.69401	6.97614	18.8085	5.18287e-07	3.12892e-05	49.4378	1.2585	ZT18	ZT6
325	ENSMUSG00000000787	Ddx3x	DEAD/H (Asp-Glu-Ala-Asp/His) box polypeptide 3, X-linked	0.143044	-0.176399	8.72166	18.774	5.29211e-07	3.18504e-05	96.976	0.403465	ZT18	ZT10
326	ENSMUSG00000053615			1.31577	0.135284	-0.257994	18.7514	5.36526e-07	3.21298e-05	2.27753	2.0613	ZT22	ZT10
327	ENSMUSG00000004356	Utp20	UTP20 small subunit processome component	0.283445	-0.0704339	5.6019	18.7474	5.37827e-07	3.21298e-05	20.0172	0.524928	ZT22	ZT10
328	ENSMUSG00000004268	Emg1	EMG1 N1-specific pseudouridine methyltransferase	0.199876	-0.191538	5.22918	18.7444	5.38781e-07	3.21298e-05	10.6508	0.506381	ZT22	ZT10
329	ENSMUSG00000041417	Pik3r1	phosphoinositide-3-kinase regulatory subunit 1	-0.00738479	-0.560056	8.59775	18.7394	5.40431e-07	3.21302e-05	439.721	0.994968	ZT18	ZT6
330	ENSMUSG00000054555	Adam12	a disintegrin and metallopeptidase domain 12 (meltrin alpha)	0.354993	-0.522424	5.0159	18.6676	5.64459e-07	3.3457e-05	22.6701	1.25189	ZT18	ZT10
331	ENSMUSG00000028420	Tmem38b	transmembrane protein 38B	0.342973	-0.100715	5.30238	18.6567	5.68209e-07	3.35776e-05	11.8086	0.649161	ZT22	ZT10
332	ENSMUSG00000037458	Azin1	antizyme inhibitor 1	0.23841	-0.123273	6.68956	18.6346	5.75862e-07	3.39273e-05	38.5881	0.496345	ZT22	ZT10
333	ENSMUSG00000075419	Dolk	dolichol kinase	0.111673	-0.291244	5.96308	18.622	5.80287e-07	3.40407e-05	37.72	0.579167	ZT22	ZT6
334	ENSMUSG00000022749	Tbc1d23	TBC1 domain family, member 23	-0.0571303	0.163529	5.33332	18.6193	5.81268e-07	3.40407e-05	13.9557	0.434838	ZT6	ZT18
335	ENSMUSG00000027937	Jtb	jumping translocation breakpoint	0.232952	-0.12274	5.14485	18.5729	5.97869e-07	3.49084e-05	12.2027	0.484573	ZT22	ZT10
336	ENSMUSG00000027799	Nbea	neurobeachin	-0.0859605	0.250994	5.37237	18.5422	6.0912e-07	3.53851e-05	29.6849	0.611859	ZT6	ZT18
337	ENSMUSG00000041695	Kcnj2	potassium inwardly-rectifying channel, subfamily J, member 2	0.157157	-0.885544	2.84947	18.5408	6.09651e-07	3.53851e-05	17.134	1.78282	ZT18	ZT10
338	ENSMUSG00000024143	Rhoq	ras homolog family member Q	-0.0146703	-0.284382	7.80189	18.4644	6.38649e-07	3.69585e-05	79.7838	0.485579	ZT22	ZT6
339	ENSMUSG00000038167	Plekhg6	pleckstrin homology domain containing, family G (with RhoGef domain) member 6	-0.638878	0.372379	2.9119	18.4382	6.48949e-07	3.74438e-05	4.6432	1.48842	ZT10	ZT22
340	ENSMUSG00000055866	Per2	period circadian clock 2	-1.06762	-0.757696	4.8099	18.4097	6.60317e-07	3.79877e-05	52.4386	1.81743	ZT10	ZT6
341	ENSMUSG00000049553	Polr1a	polymerase (RNA) I polypeptide A	0.105707	-0.199924	5.66289	18.3884	6.68951e-07	3.83715e-05	15.377	0.360499	ZT22	ZT6
342	ENSMUSG00000028156	Eif4e	eukaryotic translation initiation factor 4E	0.17841	-0.134042	5.33296	18.3801	6.72329e-07	3.84525e-05	10.9485	0.401919	ZT22	ZT10
343	ENSMUSG00000040028	Elavl1	ELAV (embryonic lethal, abnormal vision)-like 1 (Hu antigen R)	0.199731	-0.119316	6.02	18.3681	6.77293e-07	3.85457e-05	21.3994	0.427817	ZT22	ZT10
344	ENSMUSG00000020131	Pcsk4	proprotein convertase subtilisin/kexin type 4	-1.00934	-0.518923	3.35886	18.3666	6.779e-07	3.85457e-05	6.51703	1.29525	ZT10	ZT22
345	ENSMUSG00000050144	Slc25a44	solute carrier family 25, member 44	0.126692	-0.358252	7.21441	18.357	6.81875e-07	3.86594e-05	37.8697	0.662771	ZT22	ZT6
346	ENSMUSG00000040711	Sh3pxd2b	SH3 and PX domains 2B	0.576909	0.0652712	4.96143	18.3369	6.90291e-07	3.90234e-05	24.4483	0.891216	ZT22	ZT10
347	ENSMUSG00000005886	Ncoa2	nuclear receptor coactivator 2	-0.0353287	0.198978	6.13476	18.3277	6.94179e-07	3.91301e-05	30.3652	0.50383	ZT6	ZT18
348	ENSMUSG00000029063	Nadk	NAD kinase	-0.0665443	-0.261144	8.20348	18.3191	6.97856e-07	3.92243e-05	82.326	0.417962	ZT18	ZT6
349	ENSMUSG00000027601	Mtfr1	mitochondrial fission regulator 1	-0.00115005	-0.25186	5.32141	18.2713	7.18553e-07	4.01632e-05	10.1152	0.392137	ZT18	ZT6
350	ENSMUSG00000019951	Uhrf1bp1l	UHRF1 (ICBP90) binding protein 1-like	-0.265313	-0.321669	6.33642	18.271	7.18667e-07	4.01632e-05	41.7019	0.529022	ZT18	ZT6
351	ENSMUSG00000007480	Mc5r	melanocortin 5 receptor	-0.296355	-1.31176	0.270391	18.266	7.20871e-07	4.01716e-05	1.24777	2.6624	ZT18	ZT6
352	ENSMUSG00000049892	Rasd1	RAS, dexamethasone-induced 1	-0.397535	0.773932	4.95967	18.2418	7.31648e-07	4.06564e-05	73.1488	2.17929	ZT10	ZT18
353	ENSMUSG00000040697	Dnajc16	DnaJ heat shock protein family (Hsp40) member C16	0.123135	-0.129371	4.74715	18.2248	7.39267e-07	4.09634e-05	6.40228	0.304685	ZT22	ZT10
354	ENSMUSG00000054204	Alkal2	ALK and LTK ligand 2	1.2615	0.0638234	0.727193	18.2068	7.47479e-07	4.13014e-05	5.02396	2.21442	ZT22	ZT10
355	ENSMUSG00000022136	Dnajc3	DnaJ heat shock protein family (Hsp40) member C3	0.118471	-0.116104	7.21147	18.194	7.53363e-07	4.15092e-05	38.4596	0.283325	ZT22	ZT10
356	ENSMUSG00000023826	Park2	Parkinson disease (autosomal recessive, juvenile) 2, parkin	-0.340302	0.125725	3.83947	18.1616	7.68494e-07	4.2224e-05	7.42951	0.757369	ZT10	ZT22
357	ENSMUSG00000021484	Lman2	lectin, mannose-binding 2	0.129626	-0.189667	7.96488	18.1431	7.77255e-07	4.25857e-05	88.5879	0.45076	ZT22	ZT6
358	ENSMUSG00000036136	Fam110c	family with sequence similarity 110, member C	0.388847	-0.468764	3.14671	18.1249	7.85986e-07	4.28456e-05	20.318	1.10599	ZT22	ZT10
359	ENSMUSG00000027259	Adal	adenosine deaminase-like	0.182178	-0.212168	3.73163	18.124	7.86378e-07	4.28456e-05	4.85685	0.481275	ZT22	ZT10
360	ENSMUSG00000030096	Slc6a6	solute carrier family 6 (neurotransmitter transporter, taurine), member 6	-0.554103	0.00419269	7.58228	18.0752	8.10305e-07	4.40266e-05	71.8963	1.00213	ZT10	ZT22
361	ENSMUSG00000042446	Zmym4	zinc finger, MYM-type 4	-0.0527507	0.13605	5.74676	18.0247	8.3586e-07	4.52892e-05	18.4904	0.378613	ZT6	ZT18
362	ENSMUSG00000018126	Baiap2l2	BAI1-associated protein 2-like 2	-1.03248	0.630893	-0.513559	17.9862	8.5587e-07	4.62453e-05	1.5704	2.40495	ZT10	ZT22
363	ENSMUSG00000072964	Bhlhb9	basic helix-loop-helix domain containing, class B9	-0.494106	0.182281	3.83349	17.9673	8.65914e-07	4.66592e-05	14.8026	1.08053	ZT10	ZT22
364	ENSMUSG00000111531	Gm32688	predicted gene, 32688	1.46215	0.0280066	-0.622923	17.9427	8.79124e-07	4.72408e-05	0.972251	2.71176	ZT22	ZT10
365	ENSMUSG00000048142	Nat8l	N-acetyltransferase 8-like	-0.0645624	-0.493578	7.7455	17.9176	8.92791e-07	4.76099e-05	56.7	0.88955	ZT18	ZT6
366	ENSMUSG00000037379	Spon2	spondin 2, extracellular matrix protein	0.90665	0.00693303	1.76984	17.9154	8.94019e-07	4.76099e-05	9.38061	1.51483	ZT22	ZT10
367	ENSMUSG00000022305	Lrp12	low density lipoprotein-related protein 12	-0.458693	-0.120257	4.61275	17.9142	8.94688e-07	4.76099e-05	11.286	0.719053	ZT10	ZT22
368	ENSMUSG00000020846	Rflnb	refilin B	0.51559	-0.0417934	6.04598	17.9123	8.95729e-07	4.76099e-05	54.3807	0.898815	ZT22	ZT10
369	ENSMUSG00000024160	Spsb3	splA/ryanodine receptor domain and SOCS box containing 3	0.34436	-0.165556	2.46297	17.8832	9.11949e-07	4.83407e-05	2.17694	0.712529	ZT22	ZT10
370	ENSMUSG00000110496			-1.46782	-0.56953	3.38481	17.8397	9.36758e-07	4.95216e-05	12.8992	2.05586	ZT10	ZT22
371	ENSMUSG00000038268	Ovca2	candidate tumor suppressor in ovarian cancer 2	0.0692666	-0.332036	2.98027	17.8105	9.53795e-07	5.02539e-05	3.03966	0.544919	ZT18	ZT6
372	ENSMUSG00000002227	Mov10	Moloney leukemia virus 10	-0.377977	0.199649	4.26105	17.8072	9.5575e-07	5.02539e-05	13.4458	0.902452	ZT10	ZT22
373	ENSMUSG00000026940	Ccdc183	coiled-coil domain containing 183	-1.26537	-0.775526	0.0125488	17.7495	9.9045e-07	5.19389e-05	2.13207	2.0503	ZT18	ZT22
374	ENSMUSG00000005057	Sh2b2	SH2B adaptor protein 2	-0.29831	-0.567498	7.02878	17.7157	1.01134e-06	5.2719e-05	38.7135	1.03916	ZT18	ZT6
375	ENSMUSG00000038608	Dock10	dedicator of cytokinesis 10	-0.43136	0.15576	6.22076	17.7157	1.01139e-06	5.2719e-05	65.8599	0.944424	ZT10	ZT22
376	ENSMUSG00000090576			-0.330135	0.839475	-0.353909	17.7124	1.01341e-06	5.2719e-05	0.710937	1.80308	ZT6	ZT18
377	ENSMUSG00000037503	Fam168b	family with sequence similarity 168, member B	0.166521	-0.0603811	6.90075	17.6929	1.02577e-06	5.32202e-05	29.5936	0.308191	ZT22	ZT10
378	ENSMUSG00000024395	Lims2	LIM and senescent cell antigen like domains 2	-0.319072	0.118991	5.60525	17.6222	1.07168e-06	5.53977e-05	44.3134	0.722317	ZT10	ZT18
379	ENSMUSG00000057101	Zfp180	zinc finger protein 180	0.195265	-0.166819	5.00144	17.6196	1.0734e-06	5.53977e-05	8.20535	0.468492	ZT22	ZT10
380	ENSMUSG00000097284	4930480K23Rik	RIKEN cDNA 4930480K23 gene	-0.316577	0.222133	3.05806	17.574	1.10425e-06	5.68397e-05	3.05224	0.804769	ZT10	ZT22
381	ENSMUSG00000027088	Phospho2	phosphatase, orphan 2	0.0946588	-0.271615	4.85327	17.554	1.118e-06	5.73965e-05	10.8341	0.631117	ZT18	ZT10
382	ENSMUSG00000001802	Lrp3	low density lipoprotein receptor-related protein 3	-0.421334	0.152711	4.76056	17.5156	1.145e-06	5.8629e-05	36.5479	0.915229	ZT10	ZT22
383	ENSMUSG00000059970	Hspa2	heat shock protein 2	0.0302767	-0.46369	2.89696	17.5009	1.15548e-06	5.90112e-05	10.7286	0.797618	ZT18	ZT6
384	ENSMUSG00000097164			-0.315973	0.246646	3.41289	17.4884	1.16457e-06	5.93203e-05	6.78363	0.840918	ZT10	ZT22
385	ENSMUSG00000038174	Fam126b	family with sequence similarity 126, member B	0.0409158	-0.420988	7.57148	17.4633	1.18289e-06	6.00971e-05	119.13	0.718319	ZT18	ZT6
386	ENSMUSG00000034007	Scaper	S phase cyclin A-associated protein in the ER	-0.136836	0.149668	4.99485	17.4462	1.19549e-06	6.05731e-05	12.1804	0.44344	ZT10	ZT18
387	ENSMUSG00000009376	Met	met proto-oncogene	-0.307971	-0.290886	6.31111	17.4399	1.20025e-06	6.05731e-05	44.505	0.488472	ZT18	ZT6
388	ENSMUSG00000020864	Ankrd40	ankyrin repeat domain 40	0.217606	-0.167377	7.07104	17.4381	1.20155e-06	6.05731e-05	49.7628	0.502957	ZT22	ZT10
389	ENSMUSG00000048007	Timm8a1	translocase of inner mitochondrial membrane 8A1	0.302441	-0.481777	1.41127	17.3815	1.24465e-06	6.25845e-05	1.14008	1.00283	ZT18	ZT10
390	ENSMUSG00000006517	Mvd	mevalonate (diphospho) decarboxylase	0.61365	-0.549021	4.28799	17.3515	1.26818e-06	6.36042e-05	18.3479	1.55443	ZT22	ZT10
391	ENSMUSG00000056228	Cars2	cysteinyl-tRNA synthetase 2 (mitochondrial)(putative)	0.319895	-0.0512328	4.24001	17.3355	1.2809e-06	6.40779e-05	6.44323	0.562406	ZT22	ZT10
392	ENSMUSG00000044345	Marveld1	MARVEL (membrane-associating) domain containing 1	-0.37899	-0.272906	5.38364	17.3254	1.28905e-06	6.43211e-05	17.5001	0.489453	ZT10	ZT6
393	ENSMUSG00000026942	Traf2	TNF receptor-associated factor 2	0.1798	-0.162679	4.27978	17.3187	1.29442e-06	6.44243e-05	5.03322	0.438706	ZT18	ZT10
394	ENSMUSG00000085558			-0.447403	0.368021	3.17509	17.2783	1.32747e-06	6.59019e-05	9.66677	1.18651	ZT10	ZT22
395	ENSMUSG00000037720	Tmem33	transmembrane protein 33	0.0779507	-0.221992	6.32133	17.2703	1.33412e-06	6.60643e-05	21.7574	0.363578	ZT18	ZT10
396	ENSMUSG00000036285	Noa1	nitric oxide associated 1	0.199053	-0.161547	3.88526	17.2468	1.35389e-06	6.68741e-05	4.14981	0.46909	ZT22	ZT10
397	ENSMUSG00000028889	Yrdc	yrdC domain containing (E.coli)	0.258164	-0.234101	3.71106	17.2382	1.36116e-06	6.70637e-05	4.4238	0.64326	ZT22	ZT10
398	ENSMUSG00000024777	Ppp2r5b	protein phosphatase 2, regulatory subunit B', beta	0.370561	-0.462098	5.99801	17.2298	1.36835e-06	6.72485e-05	43.3207	1.05935	ZT22	ZT10
399	ENSMUSG00000024234	Mtpap	mitochondrial poly(A) polymerase	0.139206	-0.158397	5.29836	17.2116	1.38403e-06	6.78488e-05	9.714	0.363056	ZT22	ZT10
400	ENSMUSG00000024260	Sap130	Sin3A associated protein	-0.137403	0.245038	4.27722	17.1903	1.4026e-06	6.85345e-05	9.98641	0.619995	ZT10	ZT18
401	ENSMUSG00000020424	Gatsl3	GATS protein-like 3	-0.658435	0.10759	2.58166	17.1875	1.40503e-06	6.85345e-05	11.203	1.28687	ZT10	ZT22
402	ENSMUSG00000042348	Arl15	ADP-ribosylation factor-like 15	0.190581	-0.156416	4.14124	17.1646	1.42539e-06	6.93547e-05	6.11053	0.442552	ZT22	ZT10
403	ENSMUSG00000029797	Sspo	SCO-spondin	-0.648928	0.154781	1.94224	17.1558	1.43321e-06	6.95624e-05	2.83101	1.28387	ZT10	ZT22
404	ENSMUSG00000032243	Itga11	integrin alpha 11	0.361719	-0.382686	2.62066	17.1255	1.46067e-06	7.07195e-05	8.5622	0.970651	ZT22	ZT10
405	ENSMUSG00000030138	Bms1	BMS1, ribosome biogenesis factor	0.146003	-0.100223	5.33996	17.1075	1.47728e-06	7.13473e-05	11.8767	0.312193	ZT22	ZT10
406	ENSMUSG00000036306	Lzts1	leucine zipper, putative tumor suppressor 1	-0.566868	0.300724	1.68118	17.0896	1.49398e-06	7.19761e-05	5.50754	1.35281	ZT10	ZT18
407	ENSMUSG00000029802	Abcg2	ATP binding cassette subfamily G member 2 (Junior blood group)	-0.379617	-0.331073	4.85467	17.0681	1.51422e-06	7.27719e-05	14.583	0.548594	ZT18	ZT6
408	ENSMUSG00000066839	Ecsit	ECSIT signalling integrator	0.128379	-0.26182	5.73219	17.0384	1.54279e-06	7.39631e-05	8.86752	0.442429	ZT22	ZT10
409	ENSMUSG00000034120	Srsf2	serine/arginine-rich splicing factor 2	0.148886	-0.179074	6.09218	16.9765	1.60391e-06	7.67055e-05	24.4734	0.398349	ZT22	ZT10
410	ENSMUSG00000028121	Bcar3	breast cancer anti-estrogen resistance 3	-0.270673	0.354832	5.19604	16.9488	1.63219e-06	7.78673e-05	93.1909	1.36883	ZT10	ZT18
411	ENSMUSG00000032018	Sc5d	sterol-C5-desaturase	0.54065	-0.27639	8.05594	16.8882	1.69568e-06	8.06921e-05	241.493	1.17247	ZT22	ZT10
412	ENSMUSG00000017692	Rhbdl3	rhomboid like 3	0.593399	-0.137335	2.59652	16.8844	1.69965e-06	8.06921e-05	14.0314	1.11656	ZT22	ZT10
413	ENSMUSG00000026107	Nabp1	nucleic acid binding protein 1	0.143059	-0.881145	8.26329	16.8761	1.70859e-06	8.092e-05	516.788	2.04686	ZT18	ZT10
414	ENSMUSG00000053199	Arhgap20	Rho GTPase activating protein 20	0.69746	0.18931	3.86824	16.8296	1.75941e-06	8.31258e-05	20.85	1.06731	ZT6	ZT10
415	ENSMUSG00000020898	Ctc1	CTS telomere maintenance complex component 1	-0.0880349	0.23617	4.05149	16.8076	1.784e-06	8.40844e-05	7.33055	0.579273	ZT6	ZT18
416	ENSMUSG00000093930	Hmgcs1	3-hydroxy-3-methylglutaryl-Coenzyme A synthase 1	0.547323	-0.110589	7.86106	16.7976	1.79539e-06	8.44177e-05	185.363	1.0112	ZT22	ZT10
417	ENSMUSG00000001415	Smg5	Smg-5 homolog, nonsense mediated mRNA decay factor (C. elegans)	0.140326	-0.238436	6.28817	16.7878	1.80646e-06	8.47346e-05	20.6273	0.448754	ZT22	ZT10
418	ENSMUSG00000052392	Acot4	acyl-CoA thioesterase 4	-1.03036	-0.524278	3.16609	16.7515	1.84836e-06	8.64131e-05	8.44627	1.29082	ZT10	ZT22
419	ENSMUSG00000030609	Aen	apoptosis enhancing nuclease	0.268028	-0.233457	4.09976	16.7492	1.85108e-06	8.64131e-05	8.35276	0.680763	ZT22	ZT6
420	ENSMUSG00000015714	Cers2	ceramide synthase 2	0.115243	-0.151073	7.18234	16.7423	1.85915e-06	8.65682e-05	34.9321	0.312341	ZT22	ZT10
421	ENSMUSG00000001366	Fbxo9	f-box protein 9	0.154757	-0.169366	5.61839	16.7388	1.86325e-06	8.65682e-05	16.5654	0.39961	ZT22	ZT10
422	ENSMUSG00000024007	Ppil1	peptidylprolyl isomerase (cyclophilin)-like 1	0.306978	-0.19662	3.50985	16.7188	1.88704e-06	8.74656e-05	4.50162	0.693964	ZT22	ZT10
423	ENSMUSG00000029135	Fosl2	fos-like antigen 2	0.341828	-0.28516	5.49824	16.7138	1.893e-06	8.75345e-05	36.9068	0.831585	ZT22	ZT10
424	ENSMUSG00000028107	Tars2	threonyl-tRNA synthetase 2, mitochondrial (putative)	0.156737	-0.135197	5.25991	16.645	1.9772e-06	9.12123e-05	8.84978	0.365538	ZT22	ZT10
425	ENSMUSG00000041852	Tcf20	transcription factor 20	0.213108	-0.0129872	7.42954	16.6371	1.98712e-06	9.14541e-05	42.0542	0.343057	ZT22	ZT10
426	ENSMUSG00000067878	Map7d3	MAP7 domain containing 3	-0.285026	0.457639	2.00525	16.6176	2.01184e-06	9.23744e-05	5.37099	1.166	ZT10	ZT18
427	ENSMUSG00000060373	Hnrnpc	heterogeneous nuclear ribonucleoprotein C	0.134823	-0.175716	6.11928	16.6132	2.01754e-06	9.24193e-05	19.7348	0.363945	ZT22	ZT10
428	ENSMUSG00000035469	Rcbtb1	regulator of chromosome condensation (RCC1) and BTB (POZ) domain containing protein 1	-0.148865	0.121832	5.2286	16.5836	2.05568e-06	9.36009e-05	11.7665	0.420438	ZT10	ZT22
429	ENSMUSG00000038253	Hoxa5	homeobox A5	-0.00231676	-0.380721	3.36224	16.5831	2.05637e-06	9.36009e-05	4.46166	0.684099	ZT18	ZT10
430	ENSMUSG00000048486	Fitm2	fat storage-inducing transmembrane protein 2	-0.0582838	-0.297443	7.83266	16.5821	2.05769e-06	9.36009e-05	83.5485	0.495047	ZT18	ZT6
431	ENSMUSG00000029401	Rilpl2	Rab interacting lysosomal protein-like 2	0.237089	-0.274773	4.0892	16.5778	2.0633e-06	9.36091e-05	7.23004	0.648164	ZT22	ZT10
432	ENSMUSG00000031903	Pla2g15	phospholipase A2, group XV	0.400819	-0.219796	5.20574	16.5747	2.06744e-06	9.36091e-05	30.967	0.884451	ZT22	ZT10
433	ENSMUSG00000024561	Mbd1	methyl-CpG binding domain protein 1	-0.346329	-0.10567	5.65196	16.5098	2.15435e-06	9.72402e-05	27.0652	0.532059	ZT10	ZT22
434	ENSMUSG00000039395	Mreg	melanoregulin	-0.0989186	-0.929798	2.26342	16.5074	2.15758e-06	9.72402e-05	2.08543	1.65227	ZT18	ZT10
435	ENSMUSG00000050556	Kcnb1	potassium voltage gated channel, Shab-related subfamily, member 1	0.69851	-0.162972	7.21988	16.4921	2.17868e-06	9.79655e-05	83.1143	1.34102	ZT22	ZT10
436	ENSMUSG00000032315	Cyp1a1	cytochrome P450, family 1, subfamily a, polypeptide 1	-1.99728	-3.06701	1.32537	16.4882	2.18408e-06	9.79829e-05	3.68182	4.99601	ZT18	ZT22
437	ENSMUSG00000029447	Cct6a	chaperonin containing Tcp1, subunit 6a (zeta)	0.182092	-0.13457	7.11473	16.4759	2.20125e-06	9.85274e-05	46.7147	0.413196	ZT22	ZT10
438	ENSMUSG00000008153	Clstn3	calsyntenin 3	0.0844174	-0.624332	6.47209	16.432	2.26358e-06	0.00010066	17.3914	1.13524	ZT18	ZT6
439	ENSMUSG00000028158	Mttp	microsomal triglyceride transfer protein	-0.280783	-0.45547	3.3672	16.4317	2.26411e-06	0.00010066	5.83171	0.785634	ZT18	ZT6
440	ENSMUSG00000071001	Hrct1	histidine rich carboxyl terminus 1	-0.335714	-0.341537	3.50819	16.4315	2.26434e-06	0.00010066	7.72328	0.564628	ZT18	ZT6
441	ENSMUSG00000031538	Plat	plasminogen activator, tissue	0.274422	0.298998	4.18465	16.3836	2.3345e-06	0.000103544	20.3465	0.714484	ZT6	ZT18
442	ENSMUSG00000049939	Lrrc4	leucine rich repeat containing 4	-0.541609	0.254921	1.62594	16.3109	2.44517e-06	0.000108207	5.37714	1.22257	ZT10	ZT22
443	ENSMUSG00000046798	Cldn12	claudin 12	-0.113854	-0.282309	5.23835	16.2796	2.49456e-06	0.000110144	12.6738	0.448258	ZT18	ZT6
444	ENSMUSG00000050315	Synpo2	synaptopodin 2	-0.349404	0.431578	5.64524	16.2755	2.50114e-06	0.000110185	139.121	1.54485	ZT10	ZT18
445	ENSMUSG00000029195	Klb	klotho beta	0.560697	-0.115178	6.45581	16.2705	2.50914e-06	0.000110253	48.6692	1.06436	ZT22	ZT10
446	ENSMUSG00000021189	Atxn3	ataxin 3	-0.248789	-0.208954	5.43417	16.2675	2.51395e-06	0.000110253	16.4776	0.377503	ZT10	ZT6
447	ENSMUSG00000035121	Neil2	nei like 2 (E. coli)	-0.503154	0.313188	2.44231	16.2594	2.52698e-06	0.000110577	5.15733	1.2365	ZT10	ZT22
448	ENSMUSG00000060445	Sycp2	synaptonemal complex protein 2	0.0915684	-0.850659	2.48759	16.2522	2.53859e-06	0.000110837	8.94675	2.06273	ZT18	ZT10
449	ENSMUSG00000045005	Fzd5	frizzled class receptor 5	0.0756105	-0.380972	3.00529	16.2334	2.56938e-06	0.000111931	8.02652	0.6941	ZT18	ZT10
450	ENSMUSG00000015843	Rxrg	retinoid X receptor gamma	0.249437	-0.341274	4.32399	16.2191	2.59293e-06	0.000112706	8.00427	0.876031	ZT18	ZT10
451	ENSMUSG00000062209	Erbb4	erb-b2 receptor tyrosine kinase 4	-0.0903746	1.08321	3.43845	16.1969	2.63002e-06	0.000114065	3.21802	2.36461	ZT6	ZT18
452	ENSMUSG00000036913	Trim67	tripartite motif-containing 67	0.639655	-0.324956	4.14537	16.1598	2.69322e-06	0.000116548	11.4067	1.39662	ZT22	ZT10
453	ENSMUSG00000028671	Gale	galactose-4-epimerase, UDP	0.546677	-0.220229	5.27147	16.1405	2.72671e-06	0.000117736	31.5139	1.12265	ZT22	ZT10
454	ENSMUSG00000091562			0.337307	0.0489179	4.78314	16.1192	2.76413e-06	0.000119089	12.4127	0.497942	ZT22	ZT10
455	ENSMUSG00000027952	Pmvk	phosphomevalonate kinase	0.50286	-0.345091	6.31122	16.1144	2.77264e-06	0.000119193	56.4017	1.17244	ZT22	ZT10
456	ENSMUSG00000040209	Zfp704	zinc finger protein 704	-0.183239	0.173754	5.03231	16.0749	2.84389e-06	0.000121912	17.7956	0.525491	ZT10	ZT22
457	ENSMUSG00000023030	Slc11a2	solute carrier family 11 (proton-coupled divalent metal ion transporters), member 2	0.0871395	-0.210126	5.25981	16.0724	2.84836e-06	0.000121912	9.74486	0.401627	ZT22	ZT6
458	ENSMUSG00000023079	Gtf2ird1	general transcription factor II I repeat domain-containing 1	0.464611	-0.0124732	5.00047	15.9598	3.0621e-06	0.000130775	10.1173	0.798213	ZT22	ZT10
459	ENSMUSG00000022391	Rangap1	RAN GTPase activating protein 1	0.0994273	-0.237574	5.49473	15.9484	3.08452e-06	0.000131445	13.9383	0.468352	ZT22	ZT6
460	ENSMUSG00000060568	Fam78b	family with sequence similarity 78, member B	0.329541	-0.347982	3.39759	15.9324	3.11659e-06	0.000132034	4.84968	0.877267	ZT22	ZT10
461	ENSMUSG00000001156	Mxd1	MAX dimerization protein 1	-0.346414	0.292804	3.95212	15.9322	3.11699e-06	0.000132034	10.9668	0.936462	ZT10	ZT22
462	ENSMUSG00000048878	Hexim1	hexamethylene bis-acetamide inducible 1	0.18936	-0.303964	6.05504	15.9312	3.11893e-06	0.000132034	33.8188	0.727207	ZT18	ZT10
463	ENSMUSG00000029009	Mthfr	methylenetetrahydrofolate reductase	0.297039	-0.208859	5.45232	15.9269	3.12765e-06	0.000132034	27.9115	0.679199	ZT22	ZT10
464	ENSMUSG00000039662	Icmt	isoprenylcysteine carboxyl methyltransferase	0.0594314	-0.167901	6.01663	15.9247	3.13209e-06	0.000132034	11.2627	0.247712	ZT18	ZT10
465	ENSMUSG00000021890	Eaf1	ELL associated factor 1	0.157145	-0.096668	5.0448	15.9104	3.1609e-06	0.000132962	7.51305	0.33155	ZT22	ZT10
466	ENSMUSG00000027997	Casp6	caspase 6	-0.165401	0.261722	3.02394	15.8903	3.20218e-06	0.000134409	4.20103	0.648569	ZT10	ZT18
467	ENSMUSG00000043673	Kcns3	potassium voltage-gated channel, delayed-rectifier, subfamily S, member 3	-0.36156	0.177087	4.39508	15.8841	3.21497e-06	0.000134638	28.8944	0.845806	ZT10	ZT22
468	ENSMUSG00000020516	Rps6kb1	ribosomal protein S6 kinase, polypeptide 1	-0.146153	-0.221576	6.64502	15.8766	3.2305e-06	0.000134638	27.9252	0.331718	ZT18	ZT6
469	ENSMUSG00000042569	Dhrs7b	dehydrogenase/reductase (SDR family) member 7B	-0.182597	-0.389293	6.13452	15.8765	3.23074e-06	0.000134638	28.7289	0.664067	ZT18	ZT6
470	ENSMUSG00000003808	Farsa	phenylalanyl-tRNA synthetase, alpha subunit	0.13468	-0.175009	4.53898	15.8744	3.23517e-06	0.000134638	6.34967	0.372199	ZT22	ZT10
471	ENSMUSG00000021595	Nsun2	NOL1/NOP2/Sun domain family member 2	0.150721	-0.120479	5.89061	15.8678	3.24886e-06	0.000134921	14.9755	0.345313	ZT22	ZT10
472	ENSMUSG00000040181	Fmo1	flavin containing monooxygenase 1	-0.154663	-0.46537	7.94883	15.8577	3.27005e-06	0.000135152	116.748	0.823308	ZT18	ZT6
473	ENSMUSG00000028990	Lzic	leucine zipper and CTNNBIP1 domain containing	0.217516	-0.132677	4.54105	15.8549	3.2761e-06	0.000135152	5.60813	0.473306	ZT22	ZT10
474	ENSMUSG00000057561	Eif1a	eukaryotic translation initiation factor 1A	0.283488	-0.200953	6.72091	15.854	3.2779e-06	0.000135152	50.9726	0.650393	ZT22	ZT10
475	ENSMUSG00000059920	4930453N24Rik	RIKEN cDNA 4930453N24 gene	0.0737838	-0.206561	5.81549	15.8521	3.28206e-06	0.000135152	14.9685	0.432466	ZT18	ZT10
476	ENSMUSG00000031578	Mak16	MAK16 homolog	0.266077	-0.129417	3.48114	15.8231	3.34394e-06	0.000137411	4.36882	0.543831	ZT22	ZT10
477	ENSMUSG00000001707	Eef1e1	eukaryotic translation elongation factor 1 epsilon 1	0.223455	-0.371591	3.48128	15.7984	3.39773e-06	0.000139328	7.18677	0.842169	ZT22	ZT6
478	ENSMUSG00000094786			-0.0133229	-0.433147	3.98293	15.7724	3.45513e-06	0.000141386	12.3438	0.752187	ZT18	ZT6
479	ENSMUSG00000041187	Prkd2	protein kinase D2	-0.309394	0.147897	3.84201	15.7588	3.48576e-06	0.000142341	9.66086	0.718486	ZT10	ZT22
480	ENSMUSG00000086507			-0.818257	-0.026441	1.76392	15.7449	3.51706e-06	0.00014332	6.09483	1.44205	ZT10	ZT22
481	ENSMUSG00000020130	Tbc1d15	TBC1 domain family, member 15	-0.188849	0.261718	5.03738	15.703	3.61382e-06	0.000146957	18.2754	0.728829	ZT10	ZT18
482	ENSMUSG00000018379	Srsf1	serine/arginine-rich splicing factor 1	0.0566105	-0.159231	7.25712	15.6825	3.66189e-06	0.000148603	30.285	0.217264	ZT22	ZT10
483	ENSMUSG00000026721	Rabgap1l	RAB GTPase activating protein 1-like	-0.229103	0.115759	5.95163	15.6595	3.71684e-06	0.000150239	33.0349	0.551763	ZT10	ZT22
484	ENSMUSG00000024999	Noc3l	NOC3 like DNA replication regulator	0.196312	-0.163947	4.25048	15.6592	3.71756e-06	0.000150239	7.85113	0.513271	ZT22	ZT6
485	ENSMUSG00000023019	Gpd1	glycerol-3-phosphate dehydrogenase 1 (soluble)	0.174584	-0.527327	11.7636	15.6521	3.73477e-06	0.000150623	646.782	0.995126	ZT22	ZT6
486	ENSMUSG00000021339	Mrs2	MRS2 magnesium transporter	0.0832795	-0.165642	6.03738	15.6307	3.78688e-06	0.000151406	8.55139	0.270806	ZT22	ZT6
487	ENSMUSG00000035139	Secisbp2	SECIS binding protein 2	0.101327	-0.169939	4.52361	15.6299	3.78875e-06	0.000151406	5.14601	0.313294	ZT22	ZT6
488	ENSMUSG00000047182	Irs3	insulin receptor substrate 3	0.21321	-0.36813	4.76224	15.6288	3.79162e-06	0.000151406	22.4876	0.69495	ZT18	ZT10
489	ENSMUSG00000002343	Armc6	armadillo repeat containing 6	0.321578	-0.249062	2.99687	15.6261	3.79815e-06	0.000151406	4.97158	0.798899	ZT22	ZT6
490	ENSMUSG00000051043	Gprc5c	G protein-coupled receptor, family C, group 5, member C	-0.0212313	0.400215	4.39938	15.6226	3.80686e-06	0.000151406	14.0717	0.926292	ZT6	ZT18
491	ENSMUSG00000102644	Thap6	THAP domain containing 6	-0.136711	0.295699	3.1362	15.622	3.8083e-06	0.000151406	5.67167	0.719976	ZT6	ZT22
492	ENSMUSG00000040250	Ints13	integrator complex subunit 13	0.114347	-0.13779	5.32171	15.622	3.80836e-06	0.000151406	7.23461	0.296387	ZT22	ZT10
493	ENSMUSG00000027782	Kpna4	karyopherin (importin) alpha 4	0.121046	-0.130769	7.06845	15.6177	3.81885e-06	0.000151514	35.8086	0.301843	ZT22	ZT6
494	ENSMUSG00000025986	Slc39a10	solute carrier family 39 (zinc transporter), member 10	0.235711	-0.132177	4.94909	15.5991	3.86524e-06	0.000152832	13.3875	0.506813	ZT22	ZT10
495	ENSMUSG00000026491	Ahctf1	AT hook containing transcription factor 1	-0.214677	-0.247327	6.71683	15.5967	3.87121e-06	0.000152832	38.5899	0.394492	ZT18	ZT6
496	ENSMUSG00000043252	Tmem64	transmembrane protein 64	0.224879	-0.121434	5.5053	15.595	3.8755e-06	0.000152832	13.5381	0.479236	ZT18	ZT10
497	ENSMUSG00000028085	Gatb	glutamyl-tRNA(Gln) amidotransferase, subunit B	0.210887	-0.230527	5.35255	15.5782	3.91793e-06	0.000154194	13.7061	0.54749	ZT22	ZT10
498	ENSMUSG00000058756	Thra	thyroid hormone receptor alpha	0.150872	0.296614	6.1012	15.5242	4.0577e-06	0.000159375	39.3038	0.702083	ZT6	ZT18
499	ENSMUSG00000020288	Ahsa2	AHA1, activator of heat shock protein ATPase 2	0.132686	-0.228786	4.60905	15.5093	4.09737e-06	0.00016061	8.07297	0.420381	ZT22	ZT10
500	ENSMUSG00000058006	Mdn1	midasin AAA ATPase 1	0.217743	-0.0903089	6.63772	15.5061	4.10574e-06	0.000160617	26.4881	0.432227	ZT22	ZT10
501	ENSMUSG00000030972	Acsm5	acyl-CoA synthetase medium-chain family member 5	-0.731918	-0.490914	3.58106	15.4644	4.2185e-06	0.000164698	17.2424	1.03876	ZT18	ZT22
502	ENSMUSG00000038831	Ralgps1	Ral GEF with PH domain and SH3 binding motif 1	0.180274	-0.166029	3.57715	15.4497	4.25914e-06	0.000165954	4.36938	0.442945	ZT22	ZT10
503	ENSMUSG00000031574	Star	steroidogenic acute regulatory protein	-0.365312	0.196566	2.61468	15.4244	4.32978e-06	0.000168371	6.09787	0.884926	ZT10	ZT18
504	ENSMUSG00000063146	Clip2	CAP-GLY domain containing linker protein 2	0.366779	-0.00955578	4.32326	15.4096	4.3718e-06	0.000169667	11.8415	0.606384	ZT22	ZT10
505	ENSMUSG00000036099	Vezt	vezatin, adherens junctions transmembrane protein	-0.00353973	0.157308	5.04609	15.3728	4.47785e-06	0.000173235	14.466	0.425316	ZT6	ZT18
506	ENSMUSG00000055128	Cgrrf1	cell growth regulator with ring finger domain 1	-0.110834	-0.289748	5.10642	15.3716	4.48144e-06	0.000173235	9.2419	0.463258	ZT18	ZT6
507	ENSMUSG00000066072	Cyp4a10	cytochrome P450, family 4, subfamily a, polypeptide 10	-0.245336	-2.21517	-0.629696	15.3671	4.4946e-06	0.000173401	2.24628	4.48417	ZT18	ZT10
508	ENSMUSG00000002329	Mdp1	magnesium-dependent phosphatase 1	0.304533	-0.0171716	4.62618	15.3638	4.50433e-06	0.000173435	9.79277	0.505399	ZT22	ZT10
509	ENSMUSG00000031232	Magt1	magnesium transporter 1	0.187015	-0.116585	6.43921	15.3367	4.58458e-06	0.000175979	25.7839	0.403028	ZT22	ZT10
510	ENSMUSG00000039770	Ypel5	yippee like 5	-0.273202	0.0541341	6.45493	15.3354	4.58841e-06	0.000175979	50.6693	0.570688	ZT10	ZT22
511	ENSMUSG00000040327	Cul9	cullin 9	-0.200245	0.140165	5.16954	15.3228	4.62636e-06	0.000177008	19.7248	0.563496	ZT10	ZT18
512	ENSMUSG00000114501			0.293278	-0.478933	3.35222	15.3205	4.63334e-06	0.000177008	13.2828	0.955859	ZT22	ZT10
513	ENSMUSG00000051439	Cd14	CD14 antigen	-0.178618	-0.466882	3.43301	15.3129	4.65615e-06	0.000177533	12.1017	0.819418	ZT18	ZT6
514	ENSMUSG00000029500	Pgam5	phosphoglycerate mutase family member 5	0.22712	-0.234719	3.75285	15.2984	4.70038e-06	0.000178871	5.49891	0.587985	ZT22	ZT10
515	ENSMUSG00000046020	Pofut1	protein O-fucosyltransferase 1	0.141254	-0.128385	5.7347	15.2921	4.71996e-06	0.000179267	15.7851	0.332952	ZT22	ZT10
516	ENSMUSG00000056501	Cebpb	CCAAT/enhancer binding protein (C/EBP), beta	0.257155	-0.473165	4.74003	15.2694	4.79045e-06	0.000181592	8.06973	1.03363	ZT22	ZT6
517	ENSMUSG00000013275	Slc41a1	solute carrier family 41, member 1	-0.189673	0.217287	4.82633	15.2645	4.80574e-06	0.000181819	11.5108	0.609075	ZT10	ZT18
518	ENSMUSG00000021466	Ptch1	patched 1	0.221428	0.377446	4.78903	15.2462	4.8635e-06	0.000183649	27.9113	0.868661	ZT6	ZT18
519	ENSMUSG00000068250	Amn1	antagonist of mitotic exit network 1	-0.337391	0.073994	5.39381	15.2311	4.91172e-06	0.000184826	25.2821	0.6947	ZT10	ZT22
520	ENSMUSG00000021228	Acot3	acyl-CoA thioesterase 3	-2.81967	-2.1715	-0.881068	15.2291	4.91837e-06	0.000184826	0.825783	4.57488	ZT18	ZT6
521	ENSMUSG00000020089	Ppa1	pyrophosphatase (inorganic) 1	0.0246522	-0.414223	6.83919	15.2276	4.92301e-06	0.000184826	70.7442	0.88138	ZT18	ZT10
522	ENSMUSG00000019832	Rab32	RAB32, member RAS oncogene family	0.452571	-0.0677318	5.07399	15.2031	5.00247e-06	0.000187449	32.2736	0.807648	ZT22	ZT10
523	ENSMUSG00000060098	Prmt7	protein arginine N-methyltransferase 7	0.233166	-0.133883	4.53611	15.1852	5.0614e-06	0.000189294	7.85138	0.499895	ZT22	ZT10
524	ENSMUSG00000026974	Zmynd19	zinc finger, MYND domain containing 19	0.162249	-0.236134	3.28809	15.1791	5.08178e-06	0.000189445	3.23574	0.486164	ZT22	ZT10
525	ENSMUSG00000074207	Adh1	alcohol dehydrogenase 1 (class I)	-0.156804	-0.447263	6.88296	15.1772	5.08801e-06	0.000189445	103.482	0.779737	ZT18	ZT6
526	ENSMUSG00000091898	Tnnc1	troponin C, cardiac/slow skeletal	-0.487434	-0.978934	-0.0835888	15.1753	5.09452e-06	0.000189445	0.720162	1.79913	ZT18	ZT6
527	ENSMUSG00000037355	Uvssa	UV stimulated scaffold protein A	-0.193013	0.17591	4.8069	15.1712	5.10806e-06	0.000189445	15.3606	0.555505	ZT6	ZT22
528	ENSMUSG00000028741	Mrto4	mRNA turnover 4, ribosome maturation factor	0.209607	-0.187184	3.45824	15.1695	5.11385e-06	0.000189445	3.9518	0.501861	ZT22	ZT10
529	ENSMUSG00000049327	Kmt5a	lysine methyltransferase 5A	0.301513	-0.188804	6.48935	15.1639	5.13269e-06	0.000189784	41.5323	0.66671	ZT22	ZT10
530	ENSMUSG00000005950	P2rx5	purinergic receptor P2X, ligand-gated ion channel, 5	0.226255	-0.427804	5.2635	15.1531	5.16908e-06	0.000190741	4.97322	0.968402	ZT22	ZT6
531	ENSMUSG00000104466			-0.474387	0.4884	0.695606	15.1504	5.17811e-06	0.000190741	1.56115	1.36645	ZT10	ZT22
532	ENSMUSG00000043962	Thrap3	thyroid hormone receptor associated protein 3	-0.122337	0.110037	6.54712	15.1324	5.23961e-06	0.000192644	26.7332	0.357667	ZT10	ZT22
533	ENSMUSG00000075705	Msrb1	methionine sulfoxide reductase B1	0.156348	-0.271561	6.2376	15.1125	5.30852e-06	0.000194812	37.1358	0.544197	ZT18	ZT10
534	ENSMUSG00000025915	Sgk3	serum/glucocorticoid regulated kinase 3	-0.325288	0.00893928	5.41461	15.0845	5.40691e-06	0.000198051	17.4916	0.60837	ZT10	ZT22
535	ENSMUSG00000074899	Sptbn5	spectrin beta, non-erythrocytic 5	-0.524605	-0.600118	2.55498	15.0623	5.48633e-06	0.00020023	3.18314	1.11417	ZT18	ZT6
536	ENSMUSG00000052928	Ctif	CBP80/20-dependent translation initiation factor	-0.480963	0.218635	4.10634	15.0621	5.48687e-06	0.00020023	21.4364	1.07595	ZT10	ZT22
537	ENSMUSG00000024937	Ehbp1l1	EH domain binding protein 1-like 1	0.43054	0.0280317	6.68843	15.0386	5.57222e-06	0.000202966	54.773	0.67566	ZT22	ZT10
538	ENSMUSG00000028514	Usp24	ubiquitin specific peptidase 24	0.136264	-0.0652659	7.81762	15.0283	5.61008e-06	0.000203965	51.4572	0.264044	ZT22	ZT10
539	ENSMUSG00000002997	Prkar2b	protein kinase, cAMP dependent regulatory, type II beta	-0.369598	-0.366142	9.67509	14.9986	5.72044e-06	0.000207591	306.544	0.621586	ZT18	ZT6
540	ENSMUSG00000040037	Negr1	neuronal growth regulator 1	-0.286574	-0.345747	5.5582	14.9901	5.75269e-06	0.000208375	28.9511	0.592039	ZT18	ZT6
541	ENSMUSG00000036371	Serbp1	serpine1 mRNA binding protein 1	0.123731	-0.0999357	7.55172	14.9836	5.77739e-06	0.000208883	36.8265	0.276115	ZT22	ZT10
542	ENSMUSG00000023092	Fhl1	four and a half LIM domains 1	0.244572	-0.282101	7.22961	14.9668	5.84132e-06	0.000210805	103.234	0.835692	ZT22	ZT6
543	ENSMUSG00000078952	Lncenc1	long non-coding RNA, embryonic stem cells expressed 1	-1.39278	0.0211965	-0.499542	14.951	5.90243e-06	0.00021252	1.1911	2.31711	ZT10	ZT22
544	ENSMUSG00000032010	Usp2	ubiquitin specific peptidase 2	-0.78635	-0.686534	3.959	14.9488	5.9112e-06	0.00021252	13.5644	1.28098	ZT18	ZT6
545	ENSMUSG00000035953	Tmem55b	transmembrane protein 55b	-0.148234	0.143996	5.09421	14.9461	5.92143e-06	0.00021252	13.0034	0.451333	ZT10	ZT18
546	ENSMUSG00000030137	Tuba8	tubulin, alpha 8	-1.45396	-1.78057	4.19769	14.9361	5.9607e-06	0.000213412	2.04018	2.8632	ZT18	ZT6
547	ENSMUSG00000006403	Adamts4	a disintegrin-like and metallopeptidase (reprolysin type) with thrombospondin type 1 motif, 4	0.935802	-0.220602	1.64351	14.9342	5.96811e-06	0.000213412	5.12392	1.86714	ZT22	ZT10
548	ENSMUSG00000021072	Tmx1	thioredoxin-related transmembrane protein 1	0.133526	-0.155947	5.68686	14.9206	6.02191e-06	0.000214943	11.1611	0.348066	ZT22	ZT10
549	ENSMUSG00000044337	Ackr3	atypical chemokine receptor 3	0.379408	-0.292947	5.25649	14.8951	6.1237e-06	0.00021784	40.888	0.931722	ZT22	ZT6
550	ENSMUSG00000025355	Mmp19	matrix metallopeptidase 19	0.160149	-0.210035	5.46952	14.8947	6.12534e-06	0.00021784	21.3549	0.520001	ZT22	ZT6
551	ENSMUSG00000026999	Nup35	nucleoporin 35	0.255096	-0.223619	2.16332	14.8916	6.13793e-06	0.000217891	2.00293	0.634339	ZT22	ZT10
552	ENSMUSG00000057497	Fam136a	family with sequence similarity 136, member A	0.134765	-0.289867	5.36949	14.8717	6.21901e-06	0.000220369	10.0494	0.49458	ZT22	ZT6
553	ENSMUSG00000033004	Mycbp2	MYC binding protein 2	0.138728	0.323772	8.28882	14.8687	6.23128e-06	0.000220405	328.108	0.758659	ZT6	ZT18
554	ENSMUSG00000028963	Uts2	urotensin 2	-1.58754	0.541425	-1.3489	14.8598	6.26809e-06	0.000221306	0.638319	3.93065	ZT10	ZT22
555	ENSMUSG00000073834	Mup11	major urinary protein 11	-0.208277	-1.85343	-0.576659	15.3201	6.29576e-06	0.000221883	3.70361	3.41774	ZT18	ZT10
556	ENSMUSG00000041828	Abca8a	ATP-binding cassette, sub-family A (ABC1), member 8a	-0.132253	-0.315755	7.17616	14.8222	6.4255e-06	0.000226048	101.34	0.527549	ZT18	ZT6
557	ENSMUSG00000015709	Arnt2	aryl hydrocarbon receptor nuclear translocator 2	1.58195	1.51039	-0.947364	14.7994	6.52299e-06	0.000229066	1.88902	3.33777	ZT6	ZT10
558	ENSMUSG00000051166	Eml5	echinoderm microtubule associated protein like 5	-0.199504	0.217124	4.90579	14.7793	6.61017e-06	0.000231711	20.7944	0.814295	ZT6	ZT22
559	ENSMUSG00000047454	Gphn	gephyrin	-0.110364	0.134294	5.66302	14.7447	6.76281e-06	0.000236638	15.4664	0.3807	ZT10	ZT18
560	ENSMUSG00000103593			-0.198912	0.315359	3.72605	14.7357	6.80342e-06	0.000237634	10.4794	0.752431	ZT10	ZT18
561	ENSMUSG00000025223	Ldb1	LIM domain binding 1	-0.164327	0.123919	5.45244	14.7168	6.88877e-06	0.000240078	21.3269	0.442562	ZT10	ZT22
562	ENSMUSG00000003814	Calr	calreticulin	0.168556	-0.123838	8.26481	14.7148	6.89795e-06	0.000240078	96.0641	0.372596	ZT22	ZT10
563	ENSMUSG00000006732	Mettl1	methyltransferase like 1	0.477376	-0.0638237	2.90036	14.6788	7.06441e-06	0.000245435	5.65909	0.850041	ZT22	ZT10
564	ENSMUSG00000051256	Jagn1	jagunal homolog 1	0.00513482	-0.226312	4.57905	14.674	7.08695e-06	0.000245781	5.41055	0.334646	ZT18	ZT6
565	ENSMUSG00000020051	Pah	phenylalanine hydroxylase	-0.807334	-1.50132	0.721083	14.6699	7.10624e-06	0.000246014	8.72834	2.82098	ZT18	ZT6
566	ENSMUSG00000030872	Gga2	golgi associated, gamma adaptin ear containing, ARF binding protein 2	0.283569	-0.227983	6.23304	14.6599	7.15349e-06	0.000247213	36.8537	0.699993	ZT22	ZT6
567	ENSMUSG00000028729	Ebna1bp2	EBNA1 binding protein 2	0.19019	-0.152683	4.58412	14.6507	7.19712e-06	0.000248282	7.23091	0.445338	ZT22	ZT10
568	ENSMUSG00000022906	Parp9	poly (ADP-ribose) polymerase family, member 9	-0.278022	0.201798	6.2581	14.6211	7.33977e-06	0.000252757	38.4024	0.754764	ZT10	ZT18
569	ENSMUSG00000032827	Ppp1r9a	protein phosphatase 1, regulatory (inhibitor) subunit 9A	-0.139867	0.222955	5.76899	14.6178	7.3556e-06	0.000252857	41.2681	0.730252	ZT10	ZT18
570	ENSMUSG00000000730	Dnmt3l	DNA (cytosine-5-)-methyltransferase 3-like	0.514809	-0.87082	2.19799	14.614	7.37441e-06	0.000253059	1.96439	1.95716	ZT22	ZT6
571	ENSMUSG00000042211	Fbxo38	F-box protein 38	-0.105622	0.112963	5.86135	14.6092	7.39787e-06	0.000253419	15.911	0.342099	ZT6	ZT22
572	ENSMUSG00000020358	Hnrnpab	heterogeneous nuclear ribonucleoprotein A/B	0.17607	-0.101251	6.27531	14.5885	7.4999e-06	0.000256465	21.8296	0.365743	ZT22	ZT10
573	ENSMUSG00000057130	Txnl4a	thioredoxin-like 4A	0.175061	-0.227405	3.86916	14.548	7.70448e-06	0.00026249	5.46155	0.487704	ZT22	ZT10
574	ENSMUSG00000028224	Nbn	nibrin	0.204073	-0.0566155	5.08836	14.5475	7.70712e-06	0.00026249	8.79596	0.371344	ZT22	ZT10
575	ENSMUSG00000027933	Ints3	integrator complex subunit 3	0.0168991	-0.201882	5.64405	14.5457	7.71634e-06	0.00026249	11.6069	0.344277	ZT22	ZT6
576	ENSMUSG00000019295	Tmem129	transmembrane protein 129	0.186869	-0.133855	4.63138	14.5216	7.84049e-06	0.00026625	6.93629	0.418539	ZT22	ZT10
577	ENSMUSG00000009394	Syn2	synapsin II	-0.266835	-0.579208	3.29338	14.4911	8.00135e-06	0.000271004	8.81519	1.05165	ZT18	ZT6
578	ENSMUSG00000041765	Ubac2	ubiquitin associated domain containing 2	0.159776	-0.0875724	4.79394	14.4898	8.00819e-06	0.000271004	6.12872	0.327379	ZT22	ZT10
579	ENSMUSG00000041360	Pum3	pumilio RNA-binding family member 3	0.157045	-0.13585	4.75977	14.4813	8.0535e-06	0.000272067	9.16511	0.36849	ZT22	ZT10
580	ENSMUSG00000102813			-0.336118	0.593868	1.26695	14.453	8.20662e-06	0.000276588	4.35363	1.96834	ZT10	ZT18
581	ENSMUSG00000049288	Lix1l	Lix1-like	-0.0998726	0.222998	4.65068	14.4514	8.21562e-06	0.000276588	21.5609	0.579605	ZT10	ZT18
582	ENSMUSG00000045319	Proser2	proline and serine rich 2	0.54578	-0.396248	1.81334	14.4396	8.28016e-06	0.000278282	2.57259	1.33973	ZT22	ZT10
583	ENSMUSG00000035772	Mrps2	mitochondrial ribosomal protein S2	0.171262	-0.159333	5.41896	14.4069	8.46239e-06	0.000283918	6.67757	0.413777	ZT22	ZT10
584	ENSMUSG00000026773	Pfkfb3	6-phosphofructo-2-kinase/fructose-2,6-biphosphatase 3	-0.0392329	0.575702	8.24479	14.391	8.55262e-06	0.000286454	456.384	1.26288	ZT10	ZT18
585	ENSMUSG00000033416	Gucd1	guanylyl cyclase domain containing 1	0.178101	-0.303956	7.04081	14.3849	8.58737e-06	0.000286935	27.5945	0.655077	ZT18	ZT10
586	ENSMUSG00000039356	Exosc2	exosome component 2	0.267243	-0.0746724	3.47547	14.3834	8.59631e-06	0.000286935	3.92161	0.498304	ZT22	ZT10
587	ENSMUSG00000002728	Naa20	N(alpha)-acetyltransferase 20, NatB catalytic subunit	0.180564	-0.157706	5.01902	14.345	8.81938e-06	0.000293879	7.49389	0.430233	ZT22	ZT10
588	ENSMUSG00000008734	Gprc5b	G protein-coupled receptor, family C, group 5, member B	-0.214641	-0.308316	6.72808	14.3406	8.84525e-06	0.00029424	35.1767	0.520174	ZT18	ZT6
589	ENSMUSG00000027555	Car13	carbonic anhydrase 13	0.312078	-0.197036	5.18553	14.3303	8.90595e-06	0.000295756	10.1771	0.704006	ZT22	ZT10
590	ENSMUSG00000040105	Plpp6	phospholipid phosphatase 6	-0.300999	-0.276389	5.20935	14.3236	8.94593e-06	0.00029658	14.1129	0.436293	ZT18	ZT6
591	ENSMUSG00000055493	Epm2a	epilepsy, progressive myoclonic epilepsy, type 2 gene alpha	-0.279246	0.166897	4.35632	14.3207	8.96374e-06	0.000296668	12.3522	0.6927	ZT10	ZT22
592	ENSMUSG00000021266	Wars	tryptophanyl-tRNA synthetase	0.0672711	-0.193489	5.76619	14.3023	9.07457e-06	0.000299472	11.8028	0.339125	ZT22	ZT6
593	ENSMUSG00000018433	Nol11	nucleolar protein 11	0.170305	-0.110404	4.80181	14.3015	9.07908e-06	0.000299472	6.83134	0.366701	ZT22	ZT10
594	ENSMUSG00000071540	3425401B19Rik	RIKEN cDNA 3425401B19 gene	-2.04901	0.750679	-0.716081	14.2667	9.29304e-06	0.000306013	3.0846	4.31098	ZT10	ZT22
595	ENSMUSG00000020774	Aspa	aspartoacylase	0.0905653	-0.330498	6.05605	14.264	9.30976e-06	0.000306049	26.4676	0.728287	ZT18	ZT10
596	ENSMUSG00000020380	Rad50	RAD50 double strand break repair protein	-0.0912931	0.236243	4.9029	14.2341	9.49744e-06	0.000311694	26.2786	0.712255	ZT10	ZT18
597	ENSMUSG00000021670	Hmgcr	3-hydroxy-3-methylglutaryl-Coenzyme A reductase	0.317323	-0.13338	4.81227	14.2269	9.54352e-06	0.000312682	13.5226	0.644454	ZT22	ZT10
598	ENSMUSG00000027353	Mcm8	minichromosome maintenance 8 homologous recombination repair factor	-0.461113	0.144076	2.91743	14.2113	9.64373e-06	0.000315437	5.14741	0.999134	ZT10	ZT22
599	ENSMUSG00000026036	Nif3l1	Ngg1 interacting factor 3-like 1 (S. pombe)	0.175908	-0.194187	4.15126	14.2054	9.68195e-06	0.000316158	5.36549	0.461702	ZT22	ZT10
600	ENSMUSG00000048701	Ccdc6	coiled-coil domain containing 6	-0.113032	0.212621	5.36022	14.2007	9.71237e-06	0.000316623	24.5255	0.63367	ZT10	ZT18
601	ENSMUSG00000024548	Setbp1	SET binding protein 1	0.032217	0.329675	3.57842	14.1952	9.74781e-06	0.00031725	6.80294	0.776629	ZT6	ZT18
602	ENSMUSG00000059173	Pde1a	phosphodiesterase 1A, calmodulin-dependent	-0.437129	-0.178917	5.38124	14.1821	9.83399e-06	0.000319523	27.484	0.620151	ZT10	ZT22
603	ENSMUSG00000026558	Uck2	uridine-cytidine kinase 2	0.113262	-0.305665	4.6349	14.1722	9.89936e-06	0.000321114	7.77875	0.493696	ZT18	ZT6
604	ENSMUSG00000059273	Zc3h4	zinc finger CCCH-type containing 4	-0.218021	0.189029	5.07847	14.169	9.92094e-06	0.000321195	25.7534	0.736387	ZT10	ZT18
605	ENSMUSG00000020227	Irak3	interleukin-1 receptor-associated kinase 3	-0.20561	0.212453	3.66843	14.1669	9.93472e-06	0.000321195	7.73377	0.663937	ZT10	ZT18
606	ENSMUSG00000038545	Cul7	cullin 7	-0.18829	0.212456	5.49939	14.1406	1.01111e-05	0.000326359	25.9836	0.68478	ZT10	ZT18
607	ENSMUSG00000097762			-1.28907	-0.143535	0.564509	14.1349	1.01498e-05	0.000327069	2.19848	2.11765	ZT10	ZT22
608	ENSMUSG00000026245	Farsb	phenylalanyl-tRNA synthetase, beta subunit	0.131993	-0.180568	5.75266	14.1138	1.02949e-05	0.000331197	15.1081	0.410093	ZT22	ZT6
609	ENSMUSG00000026201	Stk16	serine/threonine kinase 16	0.150335	-0.148107	5.23982	14.0987	1.03993e-05	0.000334008	10.2309	0.367395	ZT22	ZT10
610	ENSMUSG00000038279	Nop2	NOP2 nucleolar protein	0.0955947	-0.233261	4.76484	14.0954	1.04226e-05	0.000334205	7.98216	0.471708	ZT22	ZT6
611	ENSMUSG00000031974	Abcb10	ATP-binding cassette, sub-family B (MDR/TAP), member 10	0.116231	-0.209662	5.22096	14.0619	1.066e-05	0.00034126	9.58707	0.392516	ZT22	ZT6
612	ENSMUSG00000021273	Fdft1	farnesyl diphosphate farnesyl transferase 1	-0.290249	-0.438486	6.49913	14.0543	1.07141e-05	0.000342432	34.2068	0.766776	ZT18	ZT6
613	ENSMUSG00000040774	Cept1	choline/ethanolaminephosphotransferase 1	-0.0923036	-0.276011	5.94154	14.0267	1.09146e-05	0.00034827	25.9954	0.443861	ZT18	ZT6
614	ENSMUSG00000034617	Mtrr	5-methyltetrahydrofolate-homocysteine methyltransferase reductase	0.212239	-0.162867	3.78877	13.9936	1.11602e-05	0.000354811	6.0303	0.491443	ZT22	ZT6
615	ENSMUSG00000022463	Srebf2	sterol regulatory element binding factor 2	0.373736	0.035691	4.96156	13.9909	1.11809e-05	0.000354811	15.9549	0.569137	ZT22	ZT10
616	ENSMUSG00000037242	Clic4	chloride intracellular channel 4 (mitochondrial)	0.199226	-0.0858448	8.16286	13.9898	1.11887e-05	0.000354811	94.0709	0.387562	ZT22	ZT10
617	ENSMUSG00000026377	Nifk	nucleolar protein interacting with the FHA domain of MKI67	0.159286	-0.164635	4.55253	13.9879	1.12033e-05	0.000354811	6.38645	0.399386	ZT22	ZT10
618	ENSMUSG00000028896	Rcc1	regulator of chromosome condensation 1	0.0639697	-0.359488	3.03928	13.987	1.12103e-05	0.000354811	3.79505	0.608615	ZT18	ZT6
619	ENSMUSG00000001473	Tubb6	tubulin, beta 6 class V	0.379069	-0.130669	4.58597	13.9558	1.14482e-05	0.000361755	17.3003	0.733537	ZT22	ZT10
620	ENSMUSG00000041459	Tardbp	TAR DNA binding protein	0.140116	-0.103687	6.50305	13.9466	1.15193e-05	0.000363416	22.575	0.305828	ZT22	ZT10
621	ENSMUSG00000001521	Tulp3	tubby-like protein 3	0.410529	-0.0148693	3.00821	13.9419	1.15556e-05	0.000363974	6.81378	0.687003	ZT22	ZT10
622	ENSMUSG00000011254	Thg1l	tRNA-histidine guanylyltransferase 1-like (S. cerevisiae)	0.420051	-0.103915	3.24207	13.9138	1.1777e-05	0.000369406	3.92836	0.790829	ZT22	ZT10
623	ENSMUSG00000032417	Rwdd2a	RWD domain containing 2A	0.175057	-1.41977	3.18168	13.9117	1.17931e-05	0.000369406	9.17604	2.70715	ZT18	ZT6
624	ENSMUSG00000039286	Fndc3b	fibronectin type III domain containing 3B	0.0150825	0.283022	6.72934	13.9107	1.18016e-05	0.000369406	93.8114	0.699618	ZT10	ZT18
625	ENSMUSG00000067158	Col4a4	collagen, type IV, alpha 4	0.373167	0.589856	2.82571	13.9084	1.18197e-05	0.000369406	17.0111	1.32593	ZT6	ZT18
626	ENSMUSG00000070709	Zfp974	zinc finger protein 974	0.0328444	0.270651	3.7839	13.908	1.18225e-05	0.000369406	7.26691	0.652966	ZT6	ZT18
627	ENSMUSG00000027804	Ppid	peptidylprolyl isomerase D (cyclophilin D)	0.192834	-0.0781316	5.02691	13.9051	1.18459e-05	0.000369547	10.3403	0.373803	ZT22	ZT10
628	ENSMUSG00000032410	Xrn1	5'-3' exoribonuclease 1	-0.144515	0.132634	6.14675	13.9013	1.18761e-05	0.000369899	25.3684	0.416889	ZT10	ZT22
629	ENSMUSG00000073775	Kti12	KTI12 homolog, chromatin associated	0.0986823	-0.302072	2.79662	13.8921	1.195e-05	0.000371537	2.47516	0.533784	ZT22	ZT6
630	ENSMUSG00000032238	Rora	RAR-related orphan receptor alpha	-0.459409	-0.0631788	6.29967	13.8901	1.19667e-05	0.000371537	60.463	0.774088	ZT10	ZT22
631	ENSMUSG00000034854	Mfsd12	major facilitator superfamily domain containing 12	0.262964	-0.410529	5.11004	13.8875	1.19875e-05	0.000371594	26.2313	0.987471	ZT22	ZT6
632	ENSMUSG00000038371	Sbf2	SET binding factor 2	-0.083319	0.136507	6.3564	13.8837	1.2018e-05	0.000371948	32.8258	0.376214	ZT6	ZT18
633	ENSMUSG00000023259	Slc26a6	solute carrier family 26, member 6	0.0902568	-0.282988	3.35442	13.856	1.2245e-05	0.000378375	3.13663	0.444403	ZT18	ZT6
634	ENSMUSG00000028953	Abcf2	ATP-binding cassette, sub-family F (GCN20), member 2	0.0692144	-0.170423	5.68661	13.8455	1.23318e-05	0.000380457	11.4243	0.350025	ZT22	ZT6
635	ENSMUSG00000061882	Ccdc62	coiled-coil domain containing 62	-0.582873	0.0386651	2.4737	13.8311	1.24523e-05	0.000383219	4.5211	1.10441	ZT10	ZT22
636	ENSMUSG00000097195	Snhg5	small nucleolar RNA host gene 5	0.357068	-0.170538	3.90154	13.8301	1.24605e-05	0.000383219	10.5231	0.760782	ZT22	ZT10
637	ENSMUSG00000051232	Tmem199	transmembrane protein 199	0.191676	-0.24844	4.18133	13.8121	1.26135e-05	0.000387315	4.79623	0.539233	ZT22	ZT10
638	ENSMUSG00000040624	Plekhg1	pleckstrin homology domain containing, family G (with RhoGef domain) member 1	0.526317	0.0859473	3.97972	13.7653	1.30191e-05	0.000399143	12.8935	0.802712	ZT22	ZT10
639	ENSMUSG00000024772	Ehd1	EH-domain containing 1	0.00824355	-0.258912	6.52223	13.7582	1.30813e-05	0.000400424	39.5479	0.432232	ZT22	ZT6
640	ENSMUSG00000028789	Azin2	antizyme inhibitor 2	-0.494218	0.115031	3.17142	13.7451	1.31982e-05	0.00040337	14.7329	1.01353	ZT10	ZT22
641	ENSMUSG00000046876	Atxn1	ataxin 1	-0.429453	-0.0403797	5.54901	13.7405	1.3239e-05	0.000403985	36.4262	0.73657	ZT10	ZT22
642	ENSMUSG00000040760	Appl1	adaptor protein, phosphotyrosine interaction, PH domain and leucine zipper containing 1	-0.0185413	0.18023	5.59157	13.7226	1.34005e-05	0.000408278	22.9743	0.464221	ZT6	ZT18
643	ENSMUSG00000047731	Wbp1l	WW domain binding protein 1 like	0.08682	-0.162893	6.23422	13.7126	1.34918e-05	0.000410156	17.981	0.27425	ZT22	ZT10
644	ENSMUSG00000037022	Mmaa	methylmalonic aciduria (cobalamin deficiency) type A	-0.0435491	-0.297319	5.27709	13.7112	1.35041e-05	0.000410156	8.07855	0.479637	ZT18	ZT6
645	ENSMUSG00000029599	Ddx54	DEAD (Asp-Glu-Ala-Asp) box polypeptide 54	0.148504	-0.137904	4.75321	13.6853	1.37431e-05	0.000416766	7.79974	0.353523	ZT22	ZT10
646	ENSMUSG00000032788	Pdxk	pyridoxal (pyridoxine, vitamin B6) kinase	-0.000258265	-0.247538	5.54469	13.6791	1.38007e-05	0.000417867	12.385	0.371939	ZT18	ZT6
647	ENSMUSG00000023905	Tnfrsf12a	tumor necrosis factor receptor superfamily, member 12a	0.880387	-0.00877667	3.86722	13.6672	1.3913e-05	0.000420616	11.392	1.45488	ZT22	ZT10
648	ENSMUSG00000010936	Vac14	Vac14 homolog (S. cerevisiae)	0.205151	-0.220715	5.58103	13.6575	1.40047e-05	0.000422114	22.3103	0.539809	ZT22	ZT6
649	ENSMUSG00000030337	Vamp1	vesicle-associated membrane protein 1	-0.401069	0.0184928	4.38363	13.6574	1.40057e-05	0.000422114	11.4787	0.743851	ZT10	ZT22
650	ENSMUSG00000015087	Rabl6	RAB, member RAS oncogene family-like 6	-0.0113498	-0.187663	5.93102	13.6533	1.40445e-05	0.000422632	10.7611	0.273928	ZT18	ZT6
651	ENSMUSG00000045659	Plekha7	pleckstrin homology domain containing, family A member 7	-0.087258	0.47886	2.25099	13.6437	1.41366e-05	0.000424749	6.09575	1.08645	ZT6	ZT18
652	ENSMUSG00000035828	Pim3	proviral integration site 3	-0.234318	0.457107	5.75495	13.6317	1.42519e-05	0.000427558	63.5218	1.08208	ZT6	ZT22
653	ENSMUSG00000031217	Efnb1	ephrin B1	0.299817	-0.148459	4.53646	13.6292	1.42761e-05	0.000427628	14.2531	0.630391	ZT22	ZT10
654	ENSMUSG00000100627			-1.20495	-0.403093	0.608881	13.6148	1.44164e-05	0.000431168	2.73055	1.76553	ZT10	ZT22
655	ENSMUSG00000004931	Apba3	amyloid beta (A4) precursor protein-binding, family A, member 3	0.143972	-0.236666	5.23047	13.5868	1.46931e-05	0.000438775	8.8735	0.44371	ZT22	ZT10
656	ENSMUSG00000027508	Pag1	phosphoprotein associated with glycosphingolipid microdomains 1	0.0053421	0.339731	4.35132	13.5845	1.47156e-05	0.000438775	14.0517	0.770612	ZT6	ZT18
657	ENSMUSG00000032601	Prkar2a	protein kinase, cAMP dependent regulatory, type II alpha	0.115699	-0.138802	5.40098	13.5814	1.47468e-05	0.000439037	12.6341	0.299982	ZT22	ZT10
658	ENSMUSG00000044712	Slc38a6	solute carrier family 38, member 6	-0.299941	0.0702374	3.57418	13.5664	1.4898e-05	0.000442075	8.71499	0.624477	ZT10	ZT22
659	ENSMUSG00000033318	Gstt2	glutathione S-transferase, theta 2	-0.61941	-0.0286798	5.39105	13.566	1.49019e-05	0.000442075	25.7318	1.08936	ZT10	ZT22
660	ENSMUSG00000084950	Gm5577	predicted gene 5577	-0.706359	0.283777	0.321851	13.5646	1.49166e-05	0.000442075	3.09121	1.56741	ZT10	ZT22
661	ENSMUSG00000046603	Tcaim	T cell activation inhibitor, mitochondrial	0.0875777	-0.224674	4.94101	13.5426	1.51413e-05	0.000448024	5.68623	0.363392	ZT18	ZT10
662	ENSMUSG00000033576	Apol6	apolipoprotein L 6	0.125759	-0.218881	7.20567	13.5405	1.51632e-05	0.000448024	117.55	0.456269	ZT22	ZT6
663	ENSMUSG00000041734	Kirrel	kirre like nephrin family adhesion molecule 1	-0.03884	0.415227	5.22719	13.5183	1.5393e-05	0.000454128	68.0055	1.14061	ZT10	ZT18
664	ENSMUSG00000061244	Exoc5	exocyst complex component 5	0.169926	-0.0994253	6.29962	13.5065	1.55176e-05	0.000457115	22.8053	0.354821	ZT22	ZT10
665	ENSMUSG00000041319	Thoc6	THO complex 6	0.383022	-0.0516728	3.26224	13.5027	1.55574e-05	0.000457599	4.03386	0.65617	ZT22	ZT6
666	ENSMUSG00000072919	Noxred1	NADP+ dependent oxidoreductase domain containing 1	-0.772107	-1.17699	0.296565	13.4719	1.58875e-05	0.000466606	1.26209	2.13353	ZT18	ZT22
667	ENSMUSG00000062604	Srpk2	serine/arginine-rich protein specific kinase 2	-0.214082	0.0200156	6.00352	13.4583	1.60356e-05	0.000470249	34.1626	0.451453	ZT10	ZT18
668	ENSMUSG00000021302	Ggps1	geranylgeranyl diphosphate synthase 1	0.0838333	-0.166871	5.34929	13.4385	1.62531e-05	0.000475913	10.9607	0.317791	ZT18	ZT10
669	ENSMUSG00000025353	Ormdl2	ORM1-like 2 (S. cerevisiae)	0.264199	-0.152087	3.09994	13.4113	1.65572e-05	0.000484095	4.41451	0.574568	ZT22	ZT10
670	ENSMUSG00000028179	Cth	cystathionase (cystathionine gamma-lyase)	0.139696	-0.707168	2.28403	13.3907	1.67916e-05	0.000490213	13.3851	1.56642	ZT18	ZT10
671	ENSMUSG00000042354	Gnl3	guanine nucleotide binding protein-like 3 (nucleolar)	0.10375	-0.240233	4.84743	13.3733	1.69917e-05	0.000495317	10.2222	0.532057	ZT22	ZT6
672	ENSMUSG00000006442	Srm	spermidine synthase	-0.116989	-0.413043	4.07318	13.3707	1.70222e-05	0.000495466	11.3972	0.82842	ZT22	ZT6
673	ENSMUSG00000000326	Comt	catechol-O-methyltransferase	0.508311	-0.221691	9.08645	13.3664	1.70727e-05	0.000496199	277.695	1.07229	ZT22	ZT10
[truncated: 18,887 more rows]

## Sheet: Circadian BAT FANKO
rn	ENSEMBL	SYMBOL	GENENAME	logFC.TissueBrown.GenotypeKO.ZT_cos	logFC.TissueBrown.GenotypeKO.ZT_sin	logCPM	F	PValue	FDR	range_estimated	amplitude_estimated	timePeak_estimated	timeTrough_estimated
[truncated: 19,560 more rows]

[truncated: 5 more sheets: Circadian eWAT FANKO, Differential circadian BAT, Differential circadian eWAT, Static BAT FANKO, Static eWAT FANKO]
