# Supplementary material for: NAMPT-dependent NAD+ biosynthesis controls circadian metabolism in a tissue-specific manner
Source: Proc Natl Acad Sci U S A. 2023 Mar 30;120(14):e2220102120. doi: 10.1073/pnas.2220102120 (PMC10083581; doi:10.1073/pnas.2220102120)
Supplement: Supplementary file 3 — Dataset S02 (XLSX) [file pnas.2220102120.sd02.xlsx]

## Sheet: Lossed in both BAT and eWAT
GO.ID	Term	Annotated	Significant	Expected	weight01_PValue	genes
GO:0010867	positive regulation of triglyceride biosynthetic process	18	5	0.34	1.7e-05	Nr1h3, Dgat1, Gpam, Slc27a1, Ldlr
GO:0006695	cholesterol biosynthetic process	49	8	0.93	2.2e-05	Cyp51, Mvd, Fdft1, Srebf2, Msmo1, Sc5d, Insig1, Dhcr7
GO:0033137	negative regulation of peptidyl-serine phosphorylation	30	5	0.57	0.00023	Mlxipl, Inpp5k, Ddit4, Rassf2, Epm2a
GO:0034389	lipid droplet organization	22	4	0.42	0.00072	Sqle, Cidec, Pnpla3, Fitm2
GO:0046929	negative regulation of neurotransmitter secretion	10	3	0.19	0.00074	Prkn, Ppp1r9a, Slc30a1
GO:0006654	phosphatidic acid biosynthetic process	23	4	0.44	0.00086	Gpam, Slc27a1, Abhd5, Pnpla3
GO:0007611	learning or memory	241	9	4.59	0.00092	Slc11a2, Prkn, Abi2, Casp3, Ldlr, Pla2g6, Epm2a, Thra, Bhlhb9
GO:0034638	phosphatidylcholine catabolic process	11	3	0.21	0.00101	Pla2g15, Ldlr, Pla2g6
GO:1901339	regulation of store-operated calcium channel activity	11	3	0.21	0.00101	Ubqln1, Asph, Pla2g6
GO:0032869	cellular response to insulin stimulus	188	9	3.58	0.00103	Inpp5k, Stxbp4, Gpam, Slc25a33, Pde3b, Slc27a1, Tbc1d4, Pik3r1, Insig1
GO:0042771	intrinsic apoptotic signaling pathway in response to DNA damage by p53 class mediator	43	5	0.82	0.00129	Ddit4, Snw1, Cdkn1a, Aen, Phlda3
GO:0046676	negative regulation of insulin secretion	40	5	0.76	0.00137	Prkn, Uts2, Pde3b, Ptger3, Kcnb1
GO:0015693	magnesium ion transport	13	3	0.25	0.0017	Slc41a1, Cnnm4, Cnnm2
GO:0048011	neurotrophin TRK receptor signaling pathway	29	4	0.55	0.00211	Ddit4, Ppp2r5b, Casp3, Lmtk2
GO:0055089	fatty acid homeostasis	14	3	0.27	0.00213	Mlxipl, Dgat1, Gpam
GO:0032048	cardiolipin metabolic process	15	3	0.29	0.00263	Pgs1, Slc27a1, Pla2g6
GO:0071392	cellular response to estradiol stimulus	16	3	0.3	0.00319	Esr1, Glrx, Ccdc62
GO:0032024	positive regulation of insulin secretion	73	6	1.39	0.00417	Glrx, Prkn, Glul, Aacs, Tardbp, Pla2g6
GO:0035809	regulation of urine volume	18	3	0.34	0.00451	Inpp5k, Uts2, Ptger3
GO:0072507	divalent inorganic cation homeostasis	414	14	7.89	0.005	Slc41a1, Esr1, Ap3d1, Grina, Asph, Tmem38b, Uts2, Npy1r, Cnnm4, Slc30a1, Ptger3, Pla2g6, Ackr3, Cnnm2
GO:0098801	regulation of renal system process	32	3	0.61	0.00514	Inpp5k, Uts2, Ptger3
GO:0006631	fatty acid metabolic process	357	16	6.8	0.00519	Nr1h3, Mlxipl, Acot3, Dgat1, Cyb5a, Gpam, Aacs, Tuba8, Acsm5, Slc27a1, Pla2g15, Abhd5, Pnpla3, Insig1, Adtrp, Qk
GO:0006606	protein import into nucleus	162	10	3.09	0.00638	Cdkn1a, Notch1, Kpna4, Heatr3, Elavl1, Pik3r1, Tardbp, Epm2a, Ranbp6, Nup62
GO:0008654	phospholipid biosynthetic process	206	16	3.92	0.00671	Mvd, Vac14, Pgs1, Gpam, Tmem38b, Fam126a, Slc27a1, Abhd5, Ttc7, Fam126b, Pik3r1, Pnpla3, Pla2g6, Fitm2, Dolk, Selenoi
GO:0048146	positive regulation of fibroblast proliferation	63	5	1.2	0.00692	Esr1, Ctc1, Cdkn1a, Pdgfc, Uts2
GO:0046471	phosphatidylglycerol metabolic process	22	5	0.42	0.007	Pgs1, Gpam, Slc27a1, Pla2g15, Pla2g6
GO:0090398	cellular senescence	62	4	1.18	0.00911	Nampt, Cdkn1a, Smc5, Cdkn2b
GO:0016241	regulation of macroautophagy	97	6	1.85	0.00924	Ubqln1, Prkn, Hdac6, Lzts1, Hspb8, Epm2a
GO:0070841	inclusion body assembly	24	3	0.46	0.00934	Prkn, Dnajb6, Hdac6
GO:0046854	phosphatidylinositol phosphate biosynthetic process	44	4	0.84	0.00962	Fam126a, Ttc7, Fam126b, Pik3r1
GO:0000466	maturation of 5.8S rRNA from tricistronic rRNA transcript (SSU-rRNA, 5.8S rRNA, LSU-rRNA)	24	3	0.46	0.01029	Ftsj3, Rpp40, Rcl1
GO:0006783	heme biosynthetic process	24	3	0.46	0.01029	Slc11a2, Abcb7, Alas1
GO:0007413	axonal fasciculation	24	3	0.46	0.01029	Casp3, Crtac1, Arhgap35
GO:0050709	negative regulation of protein secretion	65	8	1.24	0.01107	Cyp51, Nr1h3, Prkn, Uts2, Pde3b, Ptger3, Kcnb1, Adtrp
GO:0003330	regulation of extracellular matrix constituent secretion	10	2	0.19	0.01471	Notch1, Adtrp
GO:0006646	phosphatidylethanolamine biosynthetic process	10	2	0.19	0.01471	Slc27a1, Selenoi
GO:0006651	diacylglycerol biosynthetic process	10	2	0.19	0.01471	Gpam, Pla2g15
GO:0060353	regulation of cell adhesion molecule production	10	2	0.19	0.01471	Glrx, Notch1
GO:0098779	positive regulation of mitophagy in response to mitochondrial depolarization	10	2	0.19	0.01471	Prkn, Hdac6
GO:1901978	positive regulation of cell cycle checkpoint	10	2	0.19	0.01471	Map3k20, Ccar2
GO:0019915	lipid storage	81	7	1.54	0.01685	Nr1h3, Sqle, Srebf2, Dgat1, Abhd5, Ldah, Fitm2
GO:0051497	negative regulation of stress fiber assembly	29	3	0.55	0.01733	Inpp5k, Ppp1r9a, Pik3r1
GO:0060193	positive regulation of lipase activity	50	3	0.95	0.01772	Nr1h3, Esr1, Abhd5
GO:0014061	regulation of norepinephrine secretion	11	2	0.21	0.01775	Ptger3, Kcnb1
GO:0014848	urinary tract smooth muscle contraction	11	2	0.21	0.01775	Ptger3, Pla2g6
GO:0043031	negative regulation of macrophage activation	11	2	0.21	0.01775	Nr1h3, Ldlr
GO:0043653	mitochondrial fragmentation involved in apoptotic process	11	2	0.21	0.01775	Prkn, Ccar2
GO:0043922	negative regulation by host of viral transcription	11	2	0.21	0.01775	Inpp5k, Tardbp
GO:0045898	regulation of RNA polymerase II transcription preinitiation complex assembly	11	2	0.21	0.01775	Esr1, Thra
GO:0052646	alditol phosphate metabolic process	11	2	0.21	0.01775	Gpam, Abhd6
GO:0008643	carbohydrate transport	131	8	2.5	0.01845	Inpp5k, Esr1, Stxbp4, Slc26a6, Slc27a1, Slc35d2, Mfsd12, Slc2a12
GO:0000075	cell cycle checkpoint signaling	164	8	3.12	0.01878	Map3k20, Nsun2, Klhl22, Cdkn1a, Nabp1, Clock, Ccar2, Eme2
GO:0097734	extracellular exosome biogenesis	22	2	0.42	0.01901	Cd34, Prkn
GO:0009749	response to glucose	147	11	2.8	0.01964	Mlxipl, Stxbp4, Prkn, Gpam, Glul, Aacs, Pde3b, Casp3, Sidt2, Pla2g6, Kcnb1
GO:0006637	acyl-CoA metabolic process	78	6	1.49	0.02034	Mvd, Acot3, Dgat1, Gpam, Acsm5, Fitm2
GO:0009084	glutamine family amino acid biosynthetic process	12	2	0.23	0.02104	Glul, Ass1
GO:0030656	regulation of vitamin metabolic process	12	2	0.23	0.02104	Dgat1, Rdh10
GO:0031652	positive regulation of heat generation	12	2	0.23	0.02104	Slc27a1, Ptger3
GO:0046462	monoacylglycerol metabolic process	12	2	0.23	0.02104	Dgat1, Abhd6
GO:0098814	spontaneous synaptic transmission	12	2	0.23	0.02104	Prkn, Ppp1r9a
GO:1901679	nucleotide transmembrane transport	12	2	0.23	0.02104	Slc25a33, Slc25a51
GO:0042632	cholesterol homeostasis	83	5	1.58	0.02106	Nr1h3, Srebf2, Ldlr, Mylip, Insig1
GO:1903038	negative regulation of leukocyte cell-cell adhesion	126	3	2.4	0.0212	Casp3, Adtrp, Ass1
GO:0046889	positive regulation of lipid biosynthetic process	91	10	1.73	0.02137	Nr1h3, Mlxipl, Srebf2, Dgat1, Gpam, Abhd6, Rdh10, Slc27a1, Ldlr, Pla2g6
GO:0007010	cytoskeleton organization	1247	28	23.75	0.02144	Tubb6, Map3k20, Inpp5k, Elmo2, Tubd1, Cyria, Rflnb, Prkn, Coro1b, Ehbp1l1, Slk, Abi2, Epb41, Dnajb6, Tuba8, Hdac6, Ppp1r9a, Cul7, Ranbp9, Pik3r1, Cdc42ep4, Zmym4, Sun2, Fitm2, Hook2, Arhgap35, Phactr2, Nup62
GO:0022604	regulation of cell morphogenesis	315	9	6	0.02434	Prkn, Coro1b, Epb41, Cul7, Cdc42ep4, Zmym4, Fitm2, Arhgap35, Bhlhb9
GO:0070528	protein kinase C signaling	33	3	0.63	0.02445	Slc26a6, Coro1b, Pla2g6
GO:0009130	pyrimidine nucleoside monophosphate biosynthetic process	13	2	0.25	0.02455	Cad, Dctd
GO:0044793	negative regulation by host of viral process	13	2	0.25	0.02455	Prkn, Vapa
GO:0046831	regulation of RNA export from nucleus	13	2	0.25	0.02455	Nsun2, Khdrbs1
GO:1901298	regulation of hydrogen peroxide-mediated programmed cell death	13	2	0.25	0.02455	Glrx, Hdac6
GO:0045861	negative regulation of proteolysis	266	7	5.07	0.02659	Nr1h3, Pi16, Dnajb6, Hdac6, Rps6ka3, Ccar2, Pik3r1
GO:0043068	positive regulation of programmed cell death	559	16	10.65	0.0276	Tomm40, Map3k20, G0s2, Ubb, Cdkn1a, Prkn, Slk, Notch1, Rassf2, Hdac6, Casp3, Ppp2r1b, Ccar2, Bclaf1, Phlda3, Dcun1d3
GO:0050658	RNA transport	129	7	2.46	0.02777	Nsun2, Khdrbs1, G3bp2, Sidt2, Qk, Tomm20, Nup62
GO:0008299	isoprenoid biosynthetic process	28	3	0.53	0.02816	Mvd, Fdft1, Rdh10
GO:0010889	regulation of sequestering of triglyceride	14	2	0.27	0.02829	Abhd5, Fitm2
GO:0010896	regulation of triglyceride catabolic process	14	2	0.27	0.02829	Ldlr, Abhd5
GO:0015701	bicarbonate transport	14	2	0.27	0.02829	Slc26a6, Ptger3
GO:0070935	3'-UTR-mediated mRNA stabilization	14	2	0.27	0.02829	Elavl1, Tardbp
GO:0006974	cellular response to DNA damage stimulus	728	21	13.87	0.0295	Map3k20, Zbtb4, Ddit4, Stxbp4, Ctc1, Snw1, Cdkn1a, Smc5, Nabp1, Clock, Aen, Casp3, Sprtn, Ccar2, Pds5b, Bclaf1, Pik3r1, Phlda3, Ackr3, Tank, Eme2
GO:0006364	rRNA processing	209	11	3.98	0.03207	Nsun5, Rrp7a, Nol11, Ftsj3, Rpp40, Rcl1, Nifk, Ddx54, Rrp8, Rrp12, Utp18
GO:0000479	endonucleolytic cleavage of tricistronic rRNA transcript (SSU-rRNA, 5.8S rRNA, LSU-rRNA)	15	2	0.29	0.03224	Rpp40, Rcl1
GO:0006825	copper ion transport	15	2	0.29	0.03224	Slc11a2, Hephl1
GO:0032933	SREBP signaling pathway	15	2	0.29	0.03224	Srebf2, Insig1
GO:0035337	fatty-acyl-CoA metabolic process	15	2	0.29	0.03224	Dgat1, Fitm2
GO:0051004	regulation of lipoprotein lipase activity	15	2	0.29	0.03224	Nr1h3, Abhd5
GO:0060457	negative regulation of digestive system process	15	2	0.29	0.03224	Nr1h3, Ptger3
GO:0098974	postsynaptic actin cytoskeleton organization	15	2	0.29	0.03224	Abi2, Ppp1r9a
GO:1900452	regulation of long-term synaptic depression	15	2	0.29	0.03224	Ppp1r9a, Kcnb1
GO:0043523	regulation of neuron apoptotic process	237	5	4.51	0.0325	Esr1, Prkn, Casp3, Kcnb1, Bhlhb9
GO:0016567	protein ubiquitination	591	16	11.26	0.03319	Fbxo9, Ubqln1, Ubb, Klhl22, Prkn, Pcgf5, Med27, Klhl7, Hdac6, Sprtn, Mylip, Cul7, Fbxo10, Dcun1d3, Klhdc1, Epm2a
GO:0055065	metal ion homeostasis	536	18	10.21	0.03492	Slc41a1, Esr1, Ap3d1, Grina, Slc11a2, Asph, Tmem38b, Uts2, Abcb7, Hephl1, Npy1r, Ttc7, Cnnm4, Slc30a1, Ptger3, Pla2g6, Ackr3, Cnnm2
GO:0072659	protein localization to plasma membrane	278	10	5.3	0.03519	Inpp5k, Slmap, Fam126a, Gga2, Ttc7, Fam126b, Pik3r1, Kcnb1, Lrrc15, Epm2a
GO:0000463	maturation of LSU-rRNA from tricistronic rRNA transcript (SSU-rRNA, 5.8S rRNA, LSU-rRNA)	16	2	0.3	0.03639	Ftsj3, Nifk
GO:0060253	negative regulation of glial cell proliferation	16	2	0.3	0.03639	Notch1, Cdkn2b
GO:0061158	3'-UTR-mediated mRNA destabilization	16	2	0.3	0.03639	Tardbp, Qk
GO:0090087	regulation of peptide transport	187	14	3.56	0.03647	Stxbp4, Glrx, Slc26a6, Prkn, Glul, Uts2, Clock, Aacs, Pde3b, Sidt2, Ptger3, Tardbp, Pla2g6, Kcnb1
GO:0071333	cellular response to glucose stimulus	116	8	2.21	0.03658	Mlxipl, Stxbp4, Prkn, Aacs, Pde3b, Sidt2, Pla2g6, Kcnb1
GO:0071331	cellular response to hexose stimulus	118	9	2.25	0.03697	Mlxipl, Stxbp4, Slc26a6, Prkn, Aacs, Pde3b, Sidt2, Pla2g6, Kcnb1
GO:0031647	regulation of protein stability	287	12	5.47	0.03717	Cct3, Pex19, Stxbp4, Prkn, Rassf2, Asph, Hdac6, Casp3, Ccar2, Mylip, Pik3r1, Tardbp
GO:0120161	regulation of cold-induced thermogenesis	133	7	2.53	0.03727	Nr1h3, G0s2, Abhd6, Notch1, Pdgfc, Slc25a44, Thra
GO:0006721	terpenoid metabolic process	49	3	0.93	0.03759	Fdft1, Dgat1, Rdh10
GO:0046838	phosphorylated carbohydrate dephosphorylation	19	2	0.36	0.03764	Inpp5k, Epm2a
GO:0009262	deoxyribonucleotide metabolic process	43	2	0.82	0.0377	Dctd, Tk2
GO:0061178	regulation of insulin secretion involved in cellular response to glucose stimulus	69	5	1.31	0.04021	Stxbp4, Prkn, Pde3b, Sidt2, Pla2g6
GO:0001676	long-chain fatty acid metabolic process	85	5	1.62	0.04032	Acot3, Slc27a1, Pnpla3, Adtrp, Qk
GO:0003323	type B pancreatic cell development	17	2	0.32	0.04073	Clock, Sidt2
GO:0006448	regulation of translational elongation	17	2	0.32	0.04073	Secisbp2, Dph1
GO:0030150	protein import into mitochondrial matrix	17	2	0.32	0.04073	Tomm40, Tomm20
GO:0042753	positive regulation of circadian rhythm	17	2	0.32	0.04073	Uts2, Ptger3
GO:0060602	branch elongation of an epithelium	17	2	0.32	0.04073	Esr1, Rdh10
GO:0061136	regulation of proteasomal protein catabolic process	173	5	3.3	0.04073	Ubqln1, Ubb, Prkn, Ccar2, Epm2a
GO:0006513	protein monoubiquitination	70	4	1.33	0.04268	Ubb, Klhl22, Prkn, Pcgf5
GO:0046474	glycerophospholipid biosynthetic process	157	12	2.99	0.04315	Vac14, Pgs1, Gpam, Fam126a, Slc27a1, Abhd5, Ttc7, Fam126b, Pik3r1, Pnpla3, Pla2g6, Selenoi
GO:0051926	negative regulation of calcium ion transport	57	4	1.09	0.0449	Ubqln1, Inpp5k, Slc30a1, Ptger3
GO:0006658	phosphatidylserine metabolic process	18	2	0.34	0.04526	Slc27a1, Pla2g15
GO:0014821	phasic smooth muscle contraction	18	2	0.34	0.04526	Npy1r, Ptger3
GO:1902236	negative regulation of endoplasmic reticulum stress-induced intrinsic apoptotic signaling pathway	18	2	0.34	0.04526	Grina, Prkn
GO:2000001	regulation of DNA damage checkpoint	18	2	0.34	0.04526	Map3k20, Ccar2
GO:0042752	regulation of circadian rhythm	107	6	2.04	0.04574	Noct, Uts2, Clock, Ccar2, Ptger3, Tardbp
GO:0051963	regulation of synapse assembly	97	5	1.85	0.04949	Clstn3, Ppp1r9a, Negr1, Pik3r1, Bhlhb9
GO:0051726	regulation of cell cycle	871	26	16.59	0.04972	Map3k20, Mlxipl, Celf1, Esr1, Stxbp4, Ctc1, Nsun2, Klhl22, Cdkn1a, Ppp2r5b, Smc5, Nabp1, Notch1, Clock, Rrp8, Casp3, Ccar2, Tfdp1, Cul7, Heca, Tardbp, Dcun1d3, Epm2a, Eme2, Cdkn2b, Nup62
GO:0010801	negative regulation of peptidyl-threonine phosphorylation	19	2	0.36	0.04996	Inpp5k, Ddit4
GO:0015813	L-glutamate transmembrane transport	19	2	0.36	0.04996	Slc25a22, Epm2a
GO:0031167	rRNA methylation	19	2	0.36	0.04996	Nsun5, Ftsj3
GO:0044827	modulation by host of viral genome replication	19	2	0.36	0.04996	Prkn, Vapa
GO:0051204	protein insertion into mitochondrial membrane	19	2	0.36	0.04996	Tomm40, Timm10
GO:0009411	response to UV	139	6	2.65	0.05056	Cdkn1a, Casp3, Sprtn, Ccar2, Pik3r1, Dcun1d3
GO:0006879	cellular iron ion homeostasis	57	4	1.09	0.05364	Slc11a2, Abcb7, Hephl1, Ttc7
GO:0006650	glycerophospholipid metabolic process	252	17	4.8	0.05385	Nr1h3, Inpp5k, Vac14, Pgs1, Gpam, Abhd6, Fam126a, Slc27a1, Pla2g15, Ldlr, Abhd5, Ttc7, Fam126b, Pik3r1, Pnpla3, Pla2g6, Selenoi
GO:0008217	regulation of blood pressure	156	5	2.97	0.05405	Cd34, Nampt, Uts2, Npy1r, Pik3r1
GO:0006541	glutamine metabolic process	20	2	0.38	0.05483	Cad, Glul
GO:0071404	cellular response to low-density lipoprotein particle stimulus	20	2	0.38	0.05483	Ldlr, Mylip
GO:1903364	positive regulation of cellular protein catabolic process	137	4	2.61	0.05491	Ubqln1, Prkn, Vgll4, Ldlr
GO:0009991	response to extracellular stimulus	307	12	5.85	0.05504	Snw1, Srebf2, Cdkn1a, Noct, Glul, Aacs, Rrp8, Ldlr, Pnpla3, Kcnb1, Arhgap35, Cdkn2b
GO:0019693	ribose phosphate metabolic process	326	12	6.21	0.05511	Mlxipl, Mvd, Cad, Ddit4, Pfkp, Acot3, Dgat1, Prkn, Gpam, Acsm5, Fitm2, Rpia
GO:0072503	cellular divalent inorganic cation homeostasis	397	12	7.56	0.05537	Slc41a1, Esr1, Ap3d1, Grina, Asph, Tmem38b, Uts2, Npy1r, Slc30a1, Ptger3, Pla2g6, Ackr3
GO:0061572	actin filament bundle organization	159	6	3.03	0.05567	Inpp5k, Rflnb, Prkn, Coro1b, Ppp1r9a, Pik3r1
GO:0070278	extracellular matrix constituent secretion	13	3	0.25	0.05571	Notch1, Tmem38b, Adtrp
GO:0060965	negative regulation of gene silencing by miRNA	17	2	0.32	0.05592	Esr1, Elavl1
GO:0044062	regulation of excretion	19	2	0.36	0.05593	Uts2, Ptger3
GO:0009201	ribonucleoside triphosphate biosynthetic process	63	2	1.2	0.05609	Cad, Prkn
GO:0120163	negative regulation of cold-induced thermogenesis	46	3	0.88	0.05698	Nr1h3, Abhd6, Notch1
GO:0006882	cellular zinc ion homeostasis	21	2	0.4	0.05986	Ap3d1, Slc30a1
GO:0034755	iron ion transmembrane transport	21	2	0.4	0.05986	Slc11a2, Abcb7
GO:0048240	sperm capacitation	21	2	0.4	0.05986	Pcsk4, Slc26a6
GO:1903427	negative regulation of reactive oxygen species biosynthetic process	21	2	0.4	0.05986	Prkn, Abcb7
GO:0044772	mitotic cell cycle phase transition	374	8	7.12	0.06014	Ctc1, Klhl22, Cdkn1a, Smc5, Nabp1, Lzts1, Dcun1d3, Cdkn2b
GO:0000381	regulation of alternative mRNA splicing, via spliceosome	48	3	0.91	0.06317	Celf1, Mbnl2, Khdrbs1
GO:0051129	negative regulation of cellular component organization	657	20	12.51	0.06327	Nr1h3, Cyth2, Inpp5k, Esr1, Ctc1, Klhl22, Il15ra, Prkn, Coro1b, Aatk, Notch1, Dnajb6, Hdac6, Ldlr, Ppp1r9a, Tbc1d4, Mylip, Pik3r1, Adtrp, Thra
GO:0010884	positive regulation of lipid storage	22	2	0.42	0.06505	Srebf2, Fitm2
GO:0045723	positive regulation of fatty acid biosynthetic process	22	2	0.42	0.06505	Nr1h3, Mlxipl
GO:0045822	negative regulation of heart contraction	22	2	0.42	0.06505	Uts2, Pik3r1
GO:0046931	pore complex assembly	22	2	0.42	0.06505	Cct3, Plekha7
GO:1901522	positive regulation of transcription from RNA polymerase II promoter involved in cellular response to chemical stimulus	22	2	0.42	0.06505	Rxrg, Notch1
GO:0042981	regulation of apoptotic process	1308	33	24.91	0.06924	Tomm40, Map3k20, Ubqln1, G0s2, Ubb, Esr1, Grina, Cdkn1a, Prkn, Gpam, Slk, Notch1, Rassf2, Dnajb6, Cidec, Rps6ka3, Casp3, Ppp2r1b, Pdxk, Ccar2, Bclaf1, Cul7, Pik3r1, Tardbp, Phlda3, Ackr3, Fbxo10, Dcun1d3, Kcnb1, Thra, Qk, Bhlhb9, Nup62
GO:0051384	response to glucocorticoid	60	3	1.14	0.07024	Ddit4, Pik3r1, Ass1
GO:0002082	regulation of oxidative phosphorylation	23	2	0.44	0.07037	Mlxipl, Slc25a33
GO:0045736	negative regulation of cyclin-dependent protein serine/threonine kinase activity	23	2	0.44	0.07037	Cdkn1a, Casp3
GO:0048520	positive regulation of behavior	23	2	0.44	0.07037	Uts2, Ptger3
GO:1903362	regulation of cellular protein catabolic process	233	8	4.44	0.07337	Ubqln1, Ubb, Prkn, Vgll4, Ldlr, Ccar2, Mylip, Epm2a
GO:1902305	regulation of sodium ion transmembrane transport	57	3	1.09	0.0738	Glrx, Slmap, Snta1
GO:1904478	regulation of intestinal absorption	14	2	0.27	0.07384	Dgat1, Epb41
GO:0032352	positive regulation of hormone metabolic process	15	2	0.29	0.07385	Arnt, Rdh10
GO:0072525	pyridine-containing compound biosynthetic process	19	2	0.36	0.07387	Nampt, Pdxk
GO:0044773	mitotic DNA damage checkpoint signaling	74	3	1.41	0.07388	Map3k20, Cdkn1a, Eme2
GO:0010829	negative regulation of glucose transmembrane transport	24	2	0.46	0.07389	Inpp5k, Esr1
GO:1902175	regulation of oxidative stress-induced intrinsic apoptotic signaling pathway	27	2	0.51	0.07391	Ubqln1, Prkn
GO:0016441	posttranscriptional gene silencing	87	3	1.66	0.07394	Celf1, Esr1, Elavl1
GO:1903524	positive regulation of blood circulation	34	2	0.65	0.07394	Uts2, Ptger3
GO:1903507	negative regulation of nucleic acid-templated transcription	1022	20	19.47	0.07416	Nr1h3, Mlxipl, Inpp5k, Zbtb4, Esr1, Snw1, Srebf2, Gtf2ird1, Prkn, Nif3l1, Notch1, Khdrbs1, Dnajb6, Clock, Vgll4, Magee1, Ccar2, Bclaf1, Zfp952, Thra
GO:0019438	aromatic compound biosynthetic process	3005	56	57.24	0.07474	Mid2, Cct3, Nr1h3, Hlf, Mlxipl, Inpp5k, Cad, Arnt, Rxrg, Nol11, Zbtb4, Esr1, Ap3d1, Nampt, Ctc1, Snw1, Srebf2, Pmm1, Slc11a2, Cdkn1a, Gtf2ird1, Prkn, Ppp2r5b, Pcgf5, Nif3l1, Med27, Notch1, Asph, Khdrbs1, Slc25a33, Dnajb6, Clock, Aff1, Vgll4, Rrp8, Magee1, Rps6ka3, Abcb7, Dctd, Sprtn, Alas1, Pdxk, Ccar2, Mfsd12, Tk2, Bclaf1, Tfdp1, Mthfd1l, Pik3r1, Tcf20, Zfp740, Zfp952, Thra, Ccdc62, Cys1, Nup62
GO:1990830	cellular response to leukemia inhibitory factor	118	5	2.25	0.07507	Pfkp, Pmm1, Lrba, Parp16, Bclaf1
GO:0042306	regulation of protein import into nucleus	74	4	1.41	0.07535	Pik3r1, Tardbp, Epm2a, Nup62
GO:0031954	positive regulation of protein autophosphorylation	24	2	0.46	0.07583	Rassf2, Pdgfc
GO:0051457	maintenance of protein location in nucleus	24	2	0.46	0.07583	Rangap1, Sun2
GO:0031648	protein destabilization	52	3	0.99	0.07645	Prkn, Hdac6, Mylip
GO:0001570	vasculogenesis	81	5	1.54	0.07899	Cd34, Notch1, Cul7, Ackr3, Qk
GO:0051966	regulation of synaptic transmission, glutamatergic	53	3	1.01	0.08119	Prkn, Glul, Pla2g6
GO:1902230	negative regulation of intrinsic apoptotic signaling pathway in response to DNA damage	25	2	0.48	0.08142	Ccar2, Ackr3
GO:0051051	negative regulation of transport	420	20	8	0.08155	Cyp51, Nr1h3, Ubqln1, Inpp5k, Esr1, Rangap1, Srebf2, Prkn, Notch1, Yrdc, Uts2, Pde3b, Ppp1r9a, Tbc1d4, Npy1r, Slc30a1, Ptger3, Insig1, Kcnb1, Adtrp
GO:0007204	positive regulation of cytosolic calcium ion concentration	261	7	4.97	0.0867	Esr1, Asph, Tmem38b, Uts2, Ptger3, Pla2g6, Ackr3
GO:0030195	negative regulation of blood coagulation	44	3	0.84	0.08679	Cd34, Ptger3, Adtrp
GO:0010043	response to zinc ion	26	2	0.5	0.08714	Slc30a1, Ass1
GO:0010592	positive regulation of lamellipodium assembly	26	2	0.5	0.08714	Abi2, Pik3r1
GO:0060487	lung epithelial cell differentiation	26	2	0.5	0.08714	Tmem38b, Thra
GO:0071312	cellular response to alkaloid	26	2	0.5	0.08714	Tmem38b, Casp3
GO:0007049	cell cycle	1492	40	28.42	0.08832	Tubb6, Map3k20, Mlxipl, Celf1, Ubb, Esr1, Tubd1, Stxbp4, Ctc1, Nsun2, Klhl22, Cdkn1a, Ppp2r5b, Smc5, Nabp1, Notch1, Rassf2, Dsn1, Khdrbs1, Epb41, Clock, Tuba8, Rrp8, Rps6ka3, Casp3, Ccar2, Pds5b, Lzts1, Tfdp1, Cul7, Heca, Tardbp, Sun2, Marveld1, Dcun1d3, Epm2a, Usp39, Eme2, Cdkn2b, Nup62
GO:0032270	positive regulation of cellular protein metabolic process	1193	28	22.72	0.09022	Nr1h3, Ubqln1, Arnt, Ubb, Snw1, Slc11a2, Cdkn1a, Prkn, Slk, Rassf2, Pdgfc, Asph, Khdrbs1, Vgll4, Hdac6, Slc27a1, Sprtn, Ldlr, Parp16, Ppp1r9a, Secisbp2, Ptger3, Elavl1, Pik3r1, Pla2g6, Dcun1d3, Adtrp, Tank
GO:0051028	mRNA transport	104	4	1.98	0.09078	Nsun2, G3bp2, Qk, Nup62
GO:0070585	protein localization to mitochondrion	93	5	1.77	0.09096	Tomm40, Prkn, Timm10, Dusp18, Tomm20
GO:0043620	regulation of DNA-templated transcription in response to stress	53	3	1.01	0.09135	Arnt, Notch1, Bclaf1
GO:2000278	regulation of DNA biosynthetic process	108	4	2.06	0.09137	Cct3, Ctc1, Cdkn1a, Tfdp1
GO:0090313	regulation of protein targeting to membrane	33	2	0.63	0.09155	Inpp5k, Kcnb1
GO:0014031	mesenchymal cell development	80	2	1.52	0.09182	Rdh10, Notch1
GO:0070848	response to growth factor	548	10	10.44	0.09212	Inpp5k, Ddit4, Snw1, Ppp2r5b, Coro1b, Notch1, Hdac6, Casp3, Lmtk2, Cdkn2b
GO:0072348	sulfur compound transport	39	3	0.74	0.09254	Slc26a6, Slc27a1, Mfsd12
GO:0061001	regulation of dendritic spine morphogenesis	56	3	1.07	0.09272	Abi2, Ppp1r9a, Bhlhb9
GO:0007631	feeding behavior	66	3	1.26	0.09282	Dgat1, Npy1r, Negr1
GO:0071480	cellular response to gamma radiation	27	2	0.51	0.09297	Map3k20, Cdkn1a
GO:0098609	cell-cell adhesion	690	14	13.14	0.0971	Clstn3, Cd34, Elmo2, Ap3d1, Gpam, Notch1, Dnajb6, Casp3, Ptger3, Negr1, Pik3r1, Plekha7, Adtrp, Ass1
GO:0042542	response to hydrogen peroxide	113	4	2.15	0.09868	Glrx, Kpna4, Hdac6, Casp3
GO:0050996	positive regulation of lipid catabolic process	28	2	0.53	0.09891	Ldlr, Abhd5
GO:0071425	hematopoietic stem cell proliferation	28	2	0.53	0.09891	Cd34, Ctc1
GO:0050890	cognition	270	11	5.14	0.10219	Nsun5, Slc11a2, Prkn, Abi2, Casp3, Ldlr, Pla2g6, Lins1, Epm2a, Thra, Bhlhb9
GO:0035914	skeletal muscle cell differentiation	59	3	1.12	0.10232	Hlf, Snw1, Notch1
GO:0010677	negative regulation of cellular carbohydrate metabolic process	45	3	0.86	0.10452	Inpp5k, Ddit4, Prkn
GO:0016126	sterol biosynthetic process	55	9	1.05	0.1064	Cyp51, Mvd, Fdft1, Sqle, Srebf2, Msmo1, Sc5d, Insig1, Dhcr7
GO:0010866	regulation of triglyceride biosynthetic process	24	6	0.46	0.10729	Nr1h3, Dgat1, Gpam, Slc27a1, Ldlr, Fitm2
GO:1902373	negative regulation of mRNA catabolic process	52	5	0.99	0.10785	Noct, Secisbp2, Elavl1, Tardbp, Qk
GO:0031669	cellular response to nutrient levels	177	7	3.37	0.10798	Snw1, Srebf2, Cdkn1a, Glul, Rrp8, Kcnb1, Cdkn2b
GO:0032232	negative regulation of actin filament bundle assembly	35	4	0.67	0.1081	Inpp5k, Prkn, Ppp1r9a, Pik3r1
GO:1904659	glucose transmembrane transport	98	5	1.87	0.10817	Inpp5k, Esr1, Stxbp4, Slc27a1, Slc2a12
GO:0034121	regulation of toll-like receptor signaling pathway	67	3	1.28	0.10869	Nr1h3, Ubqln1, Esr1
GO:0045187	regulation of circadian sleep/wake cycle, sleep	16	2	0.3	0.1087	Uts2, Ptger3
GO:0045838	positive regulation of membrane potential	22	2	0.42	0.10874	Glrx, Prkn
GO:1902993	positive regulation of amyloid precursor protein catabolic process	24	2	0.46	0.10876	Casp3, Ranbp9
GO:1905476	negative regulation of protein localization to membrane	30	2	0.57	0.1088	Inpp5k, Lrrc15
GO:0055006	cardiac cell development	91	2	1.73	0.10922	Pi16, Notch1
GO:0009755	hormone-mediated signaling pathway	130	4	2.48	0.11102	Esr1, Clock, Slc27a1, Thra
GO:0035335	peptidyl-tyrosine dephosphorylation	30	2	0.57	0.11109	Dusp18, Epm2a
GO:0040018	positive regulation of multicellular organism growth	30	2	0.57	0.11109	Celf1, Gpam
GO:0000278	mitotic cell cycle	777	19	14.8	0.1121	Tubb6, Map3k20, Esr1, Tubd1, Ctc1, Klhl22, Cdkn1a, Smc5, Nabp1, Dsn1, Tuba8, Pds5b, Lzts1, Cul7, Heca, Dcun1d3, Eme2, Cdkn2b, Nup62
GO:0070328	triglyceride homeostasis	31	2	0.59	0.11732	Nr1h3, Fitm2
GO:0042254	ribosome biogenesis	286	15	5.45	0.11775	Nsun5, Rrp7a, Nol11, Ftsj3, Rpp40, Rcl1, Nop58, Nifk, Glul, Ddx54, Rrp8, Heatr3, Rrp12, Dhx29, Utp18
GO:0016239	positive regulation of macroautophagy	63	3	1.2	0.11845	Prkn, Hspb8, Epm2a
GO:0070201	regulation of establishment of protein localization	506	25	9.64	0.11968	Cct3, Cyp51, Nr1h3, Inpp5k, Stxbp4, Glrx, Rangap1, Prkn, Glul, Asph, Uts2, Clock, Aacs, Pde3b, Hdac6, Sidt2, Ptger3, Pik3r1, Tardbp, Pla2g6, Insig1, Kcnb1, Epm2a, Adtrp, Nup62
GO:0033554	cellular response to stress	1657	45	31.56	0.12004	Nr1h3, Map3k20, Ubqln1, Thg1l, Arnt, Cd34, Zbtb4, Ddit4, Stxbp4, Nampt, Ctc1, Snw1, Glrx, Srebf2, Grina, Slc11a2, Cdkn1a, Prkn, Smc5, Nabp1, Glul, Notch1, Rassf2, Map3k6, Clock, Aen, Rrp8, Hdac6, Casp3, Sprtn, Parp16, Ccar2, Pds5b, Uggt1, Bclaf1, Pik3r1, Hspb8, Phlda3, Pla2g6, Ackr3, Insig1, Tank, Eme2, Cdkn2b, Ass1
GO:0050821	protein stabilization	176	6	3.35	0.12032	Cct3, Pex19, Stxbp4, Prkn, Rassf2, Pik3r1
GO:0032879	regulation of localization	2423	58	46.15	0.12048	Cct3, Cyp51, Nr1h3, Ubqln1, Inpp5k, Clstn3, Esr1, Ap3d1, Stxbp4, Lman2, Glrx, Nsun2, Slmap, Rangap1, Srebf2, Dgat1, Il15ra, Slc26a6, Prkn, Coro1b, Slk, Abhd6, Glul, Notch1, Snta1, Pdgfc, Asph, Tmem38b, Khdrbs1, Yrdc, Epb41, Uts2, Dnajb6, Clock, Aacs, Pde3b, Hdac6, Abhd5, Ppp1r9a, Tbc1d4, Sidt2, Npy1r, Slc30a1, Ptger3, Pik3r1, Tardbp, Sun2, Pla2g6, Ackr3, Insig1, Fitm2, Kcnb1, Cd14, Lrrc15, Epm2a,…
GO:0090407	organophosphate biosynthetic process	428	22	8.15	0.12058	Mvd, Vac14, Cad, Pgs1, Nampt, Prkn, Gpam, Tmem38b, Fam126a, Dctd, Slc27a1, Abhd5, Pdxk, Ttc7, Fam126b, Pik3r1, Pnpla3, Pla2g6, Gphn, Fitm2, Dolk, Selenoi
GO:0048255	mRNA stabilization	46	4	0.88	0.1224	Noct, Elavl1, Tardbp, Qk
GO:0006511	ubiquitin-dependent protein catabolic process	571	14	10.88	0.12276	Fbxo9, Ubqln1, Klhl22, Prkn, Usp24, Clock, Hdac6, Ccar2, Mylip, Cul7, Usp48, Fbxo10, Klhdc1, Epm2a
GO:0030511	positive regulation of transforming growth factor beta receptor signaling pathway	32	2	0.61	0.12363	Snw1, Cdkn2b
GO:1903322	positive regulation of protein modification by small protein conjugation or removal	134	7	2.55	0.12446	Ubqln1, Arnt, Ubb, Prkn, Sprtn, Dcun1d3, Tank
GO:1902745	positive regulation of lamellipodium organization	33	3	0.63	0.12534	Coro1b, Abi2, Pik3r1
GO:0009185	ribonucleoside diphosphate metabolic process	100	4	1.9	0.12546	Mlxipl, Cad, Ddit4, Pfkp
GO:1901214	regulation of neuron death	330	8	6.29	0.12561	Cd34, Ubb, Esr1, Ddit4, Prkn, Casp3, Kcnb1, Bhlhb9
GO:0010885	regulation of cholesterol storage	19	2	0.36	0.12565	Nr1h3, Srebf2
GO:0046782	regulation of viral transcription	21	2	0.4	0.12567	Mid2, Notch1
GO:0047497	mitochondrion transport along microtubule	21	2	0.4	0.12567	Ubb, Hdac6
GO:0070168	negative regulation of biomineral tissue development	21	2	0.4	0.12567	Rflnb, Notch1
GO:0006829	zinc ion transport	25	2	0.48	0.1257	Ap3d1, Slc30a1
GO:0030705	cytoskeleton-dependent intracellular transport	185	5	3.52	0.12572	Ubb, Ap3d1, Hdac6, Sun2, Hook2
GO:2000144	positive regulation of DNA-templated transcription, initiation	34	2	0.65	0.12577	Esr1, Bclaf1
GO:0032623	interleukin-2 production	69	2	1.31	0.12605	Cd34, Gpam
GO:0010952	positive regulation of peptidase activity	162	3	3.09	0.12638	Slc11a2, Asph, Tank
GO:0032922	circadian regulation of gene expression	65	3	1.24	0.12685	Nampt, Noct, Clock
GO:0051965	positive regulation of synapse assembly	65	3	1.24	0.12685	Clstn3, Pik3r1, Bhlhb9
GO:0006900	vesicle budding from membrane	57	4	1.09	0.12888	Ap3d1, Prkn, Vapa, Insig1
GO:0043086	negative regulation of catalytic activity	547	12	10.42	0.12986	Inpp5k, Sh3bp5l, Cdkn1a, Prkn, Pi16, Notch1, Dnajb6, Rps6ka3, Casp3, Ccar2, Epm2a, Nup62
GO:0007339	binding of sperm to zona pellucida	33	2	0.63	0.13003	Cct3, Pcsk4
GO:0045860	positive regulation of protein kinase activity	309	6	5.89	0.13278	Cdkn1a, Rassf2, Pdgfc, Slc27a1, Parp16, Ppp1r9a
GO:0016579	protein deubiquitination	101	5	1.92	0.13408	Usp24, Mindy2, Usp48, Usp39, Tank
GO:0048662	negative regulation of smooth muscle cell proliferation	61	3	1.16	0.13613	Esr1, Cdkn1a, Pik3r1
GO:0048821	erythrocyte development	34	2	0.65	0.1365	Slc11a2, Alas1
GO:0071320	cellular response to cAMP	34	2	0.65	0.1365	Inpp5k, Slc26a6
GO:1990542	mitochondrial transmembrane transport	85	5	1.62	0.13808	Tomm40, Slc25a22, Slc25a33, Abcb7, Tomm20
GO:0045936	negative regulation of phosphate metabolic process	413	13	7.87	0.14056	Mlxipl, Inpp5k, Sh3bp5l, Ddit4, Cdkn1a, Prkn, Rassf2, Casp3, Slc27a1, Tardbp, Epm2a, Cdkn2b, Nup62
GO:1900180	regulation of protein localization to nucleus	143	6	2.72	0.14148	Glul, Pik3r1, Tardbp, Epm2a, Ilrun, Nup62
GO:0048285	organelle fission	428	11	8.15	0.14167	Pex19, Ubb, Esr1, Klhl22, Prkn, Smc5, Dsn1, Pds5b, Cul7, Eme2, Nup62
GO:0045540	regulation of cholesterol biosynthetic process	18	2	0.34	0.14225	Srebf2, Dhcr7
GO:0042044	fluid transport	19	2	0.36	0.14226	Inpp5k, Slc26a6
GO:0044331	cell-cell adhesion mediated by cadherin	24	2	0.46	0.1423	Notch1, Plekha7
GO:0035767	endothelial cell chemotaxis	29	2	0.55	0.14235	Coro1b, Notch1
GO:1902253	regulation of intrinsic apoptotic signaling pathway by p53 class mediator	29	2	0.55	0.14235	Ubb, Prkn
GO:0043276	anoikis	30	2	0.57	0.14236	Notch1, Tfdp1
GO:0010874	regulation of cholesterol efflux	36	2	0.69	0.14241	Nr1h3, Srebf2
GO:0000462	maturation of SSU-rRNA from tricistronic rRNA transcript (SSU-rRNA, 5.8S rRNA, LSU-rRNA)	35	2	0.67	0.14304	Rpp40, Rcl1
GO:0061912	selective autophagy	66	4	1.26	0.14845	Ubqln1, Prkn, Hdac6, Hspb8
GO:0090317	negative regulation of intracellular protein transport	46	3	0.88	0.14897	Inpp5k, Rangap1, Insig1
GO:0006487	protein N-linked glycosylation	52	3	0.99	0.14907	Pmm1, Mogs, Uggt1
GO:0010507	negative regulation of autophagy	68	3	1.3	0.14932	Nampt, Klhl22, Lzts1
GO:0048536	spleen development	36	2	0.69	0.14965	Ctc1, Cdkn2b
GO:0097009	energy homeostasis	37	2	0.7	0.15632	Mlxipl, Ubb
GO:0090208	positive regulation of triglyceride metabolic process	27	6	0.51	0.15655	Nr1h3, Dgat1, Gpam, Slc27a1, Ldlr, Abhd5
GO:0055088	lipid homeostasis	147	11	2.8	0.15678	Nr1h3, Mlxipl, Srebf2, Dgat1, Gpam, Ldlr, Abhd5, Mylip, Pnpla3, Insig1, Fitm2
GO:0019433	triglyceride catabolic process	23	3	0.44	0.15807	Ldlr, Abhd5, Pnpla3
GO:0034250	positive regulation of cellular amide metabolic process	147	5	2.8	0.15825	Khdrbs1, Casp3, Secisbp2, Elavl1, Pla2g6
GO:0045920	negative regulation of exocytosis	31	2	0.59	0.15867	Prkn, Notch1
GO:0043297	apical junction assembly	55	2	1.05	0.15891	Abi2, Mpp7
GO:0043583	ear development	183	4	3.49	0.15914	Rdh10, Notch1, Insig1, Cys1
GO:0008406	gonad development	171	3	3.26	0.15954	Ubb, Esr1, Rdh10
GO:0031398	positive regulation of protein ubiquitination	113	5	2.15	0.16094	Ubqln1, Ubb, Prkn, Sprtn, Dcun1d3
GO:0045921	positive regulation of exocytosis	85	3	1.62	0.16294	Glrx, Pla2g6, Kcnb1
GO:0009409	response to cold	38	2	0.72	0.16304	Slc27a1, Thra
GO:0035774	positive regulation of insulin secretion involved in cellular response to glucose stimulus	38	2	0.72	0.16304	Prkn, Pla2g6
GO:0032496	response to lipopolysaccharide	243	5	4.63	0.16388	Nr1h3, Noct, Rps6ka3, Ptger3, Cd14
GO:0071479	cellular response to ionizing radiation	66	4	1.26	0.16843	Map3k20, Cdkn1a, Clock, Tank
GO:0022408	negative regulation of cell-cell adhesion	182	6	3.47	0.16861	Notch1, Casp3, Ptger3, Pik3r1, Adtrp, Ass1
GO:0042398	cellular modified amino acid biosynthetic process	39	2	0.74	0.16981	Slc27a1, Mthfd1l
GO:0045022	early endosome to late endosome transport	39	2	0.74	0.16981	Lmtk2, Hook2
GO:0045601	regulation of endothelial cell differentiation	39	2	0.74	0.16981	Notch1, Cul7
GO:0051898	negative regulation of protein kinase B signaling	39	2	0.74	0.16981	Inpp5k, Phlda3
GO:0001837	epithelial to mesenchymal transition	139	3	2.65	0.17066	Rflnb, Notch1, Cul7
GO:0000226	microtubule cytoskeleton organization	551	9	10.5	0.17093	Tubb6, Tubd1, Slk, Tuba8, Hdac6, Cul7, Sun2, Hook2, Nup62
GO:0048871	multicellular organismal homeostasis	440	15	8.38	0.17162	Nr1h3, Mlxipl, Inpp5k, G0s2, Cd34, Ubb, Slc11a2, Abhd6, Notch1, Pdgfc, Slc27a1, Nxnl1, Ptger3, Slc25a44, Thra
GO:0042326	negative regulation of phosphorylation	362	12	6.9	0.17252	Mlxipl, Inpp5k, Sh3bp5l, Ddit4, Cdkn1a, Prkn, Rassf2, Casp3, Tardbp, Epm2a, Cdkn2b, Nup62
GO:0043489	RNA stabilization	56	5	1.07	0.17323	Nsun2, Noct, Elavl1, Tardbp, Qk
GO:0045926	negative regulation of growth	232	7	4.42	0.17399	Cdkn1a, Pi16, Aatk, Notch1, Vgll4, Ccar2, Dcun1d3
GO:0034315	regulation of Arp2/3 complex-mediated actin nucleation	20	2	0.38	0.17454	Coro1b, Abi2
GO:0010888	negative regulation of lipid storage	22	2	0.42	0.17456	Nr1h3, Abhd5
GO:0048820	hair follicle maturation	22	2	0.42	0.17456	Nsun2, Notch1
GO:0071218	cellular response to misfolded protein	22	2	0.42	0.17456	Hdac6, Uggt1
GO:0034383	low-density lipoprotein particle clearance	23	2	0.44	0.17458	Ldlr, Mylip
GO:0090114	COPII-coated vesicle budding	24	2	0.46	0.17459	Vapa, Insig1
GO:0031670	cellular response to nutrient	25	2	0.48	0.1746	Snw1, Cdkn2b
GO:0031328	positive regulation of cellular biosynthetic process	1555	42	29.62	0.17473	Cct3, Nr1h3, Hlf, Mlxipl, Inpp5k, Arnt, Rxrg, Nol11, Esr1, Ap3d1, Nampt, Ctc1, Snw1, Srebf2, Dgat1, Prkn, Ppp2r5b, Pcgf5, Gpam, Rdh10, Nif3l1, Notch1, Asph, Khdrbs1, Clock, Aff1, Rps6ka3, Abcb7, Slc27a1, Ldlr, Secisbp2, Bclaf1, Tfdp1, Elavl1, Pik3r1, Tcf20, Pla2g6, Thra, Ccdc62, Cys1, Ass1, Nup62
GO:0001523	retinoid metabolic process	41	2	0.78	0.17477	Dgat1, Rdh10
GO:0045839	negative regulation of mitotic nuclear division	49	2	0.93	0.17485	Esr1, Klhl22
GO:0031529	ruffle organization	53	2	1.01	0.1749	Inpp5k, Coro1b
GO:0000290	deadenylation-dependent decapping of nuclear-transcribed mRNA	10	1	0.19	0.175	Noct
GO:0002138	retinoic acid biosynthetic process	10	1	0.19	0.175	Rdh10
GO:0003264	regulation of cardioblast proliferation	10	1	0.19	0.175	Notch1
GO:0006213	pyrimidine nucleoside metabolic process	10	1	0.19	0.175	Tk2
GO:0006450	regulation of translational fidelity	10	1	0.19	0.175	Yrdc
GO:0009120	deoxyribonucleoside metabolic process	10	1	0.19	0.175	Tk2
GO:0009133	nucleoside diphosphate biosynthetic process	10	1	0.19	0.175	Cad
GO:0009221	pyrimidine deoxyribonucleotide biosynthetic process	10	1	0.19	0.175	Dctd
GO:0010831	positive regulation of myotube differentiation	10	1	0.19	0.175	Thra
GO:0010838	positive regulation of keratinocyte proliferation	10	1	0.19	0.175	Stxbp4
GO:0014831	gastro-intestinal system smooth muscle contraction	10	1	0.19	0.175	Ptger3
GO:0019627	urea metabolic process	10	1	0.19	0.175	Ass1
GO:0031274	positive regulation of pseudopodium assembly	10	1	0.19	0.175	Cdc42ep4
GO:0033299	secretion of lysosomal enzymes	10	1	0.19	0.175	Nr1h3
GO:0033572	transferrin transport	10	1	0.19	0.175	Lmtk2
GO:0034145	positive regulation of toll-like receptor 4 signaling pathway	10	1	0.19	0.175	Nr1h3
GO:0035646	endosome to melanosome transport	10	1	0.19	0.175	Ap3d1
GO:0042415	norepinephrine metabolic process	10	1	0.19	0.175	Prkn
GO:0043619	regulation of transcription from RNA polymerase II promoter in response to oxidative stress	10	1	0.19	0.175	Arnt
GO:0045188	regulation of circadian sleep/wake cycle, non-REM sleep	10	1	0.19	0.175	Ptger3
GO:0045542	positive regulation of cholesterol biosynthetic process	10	1	0.19	0.175	Srebf2
GO:0045618	positive regulation of keratinocyte differentiation	10	1	0.19	0.175	Notch1
GO:0045869	negative regulation of single stranded viral RNA replication via double stranded DNA intermediate	10	1	0.19	0.175	Inpp5k
GO:0051775	response to redox state	10	1	0.19	0.175	Clock
GO:0060068	vagina development	10	1	0.19	0.175	Esr1
GO:0060442	branching involved in prostate gland morphogenesis	10	1	0.19	0.175	Esr1
GO:0060767	epithelial cell proliferation involved in prostate gland development	10	1	0.19	0.175	Notch1
GO:0061621	canonical glycolysis	10	1	0.19	0.175	Pfkp
GO:0070862	negative regulation of protein exit from endoplasmic reticulum	10	1	0.19	0.175	Insig1
GO:0070986	left/right axis specification	10	1	0.19	0.175	Notch1
GO:0071223	cellular response to lipoteichoic acid	10	1	0.19	0.175	Cd14
GO:0071233	cellular response to leucine	10	1	0.19	0.175	Klhl22
GO:0071305	cellular response to vitamin D	10	1	0.19	0.175	Snw1
GO:0071371	cellular response to gonadotropin stimulus	10	1	0.19	0.175	Notch1
GO:0071670	smooth muscle cell chemotaxis	10	1	0.19	0.175	Coro1b
GO:0072674	multinuclear osteoclast differentiation	10	1	0.19	0.175	Sh3pxd2a
GO:0090037	positive regulation of protein kinase C signaling	10	1	0.19	0.175	Pla2g6
GO:0090399	replicative senescence	10	1	0.19	0.175	Ctc1
GO:0090494	dopamine uptake	10	1	0.19	0.175	Prkn
GO:0097400	interleukin-17-mediated signaling pathway	10	1	0.19	0.175	Notch1
GO:0140627	ubiquitin-dependent protein catabolic process via the C-end degron rule pathway	10	1	0.19	0.175	Klhdc1
GO:0150172	regulation of phosphatidylcholine metabolic process	10	1	0.19	0.175	Ldlr
GO:1901856	negative regulation of cellular respiration	10	1	0.19	0.175	Mlxipl
GO:1902188	positive regulation of viral release from host cell	10	1	0.19	0.175	Vapa
GO:1902884	positive regulation of response to oxidative stress	10	1	0.19	0.175	Hdac6
GO:1903299	regulation of hexokinase activity	10	1	0.19	0.175	Prkn
GO:1903376	regulation of oxidative stress-induced neuron intrinsic apoptotic signaling pathway	10	1	0.19	0.175	Prkn
GO:1904729	regulation of intestinal lipid absorption	10	1	0.19	0.175	Dgat1
GO:1904851	positive regulation of establishment of protein localization to telomere	10	1	0.19	0.175	Cct3
GO:2000389	regulation of neutrophil extravasation	10	1	0.19	0.175	Ptger3
GO:2000434	regulation of protein neddylation	10	1	0.19	0.175	Dcun1d3
GO:2000489	regulation of hepatic stellate cell activation	10	1	0.19	0.175	Dgat1
GO:2000601	positive regulation of Arp2/3 complex-mediated actin nucleation	10	1	0.19	0.175	Abi2
GO:1901879	regulation of protein depolymerization	87	2	1.66	0.17527	Asph, Hdac6
GO:2000134	negative regulation of G1/S transition of mitotic cell cycle	63	3	1.2	0.17609	Cdkn1a, Dcun1d3, Cdkn2b
GO:0006418	tRNA aminoacylation for protein translation	40	2	0.76	0.17663	Farsb, Mars2
GO:0031327	negative regulation of cellular biosynthetic process	1295	30	24.67	0.17903	Nr1h3, Mlxipl, Celf1, Inpp5k, Cd34, Zbtb4, Esr1, Ctc1, Snw1, Srebf2, Cdkn1a, Gtf2ird1, Noct, Prkn, Nif3l1, Notch1, Khdrbs1, Dnajb6, Clock, Vgll4, Magee1, Slc27a1, Ccar2, Mfsd12, Bclaf1, Tardbp, Insig1, Zfp952, Thra, Qk
GO:1902117	positive regulation of organelle assembly	68	3	1.3	0.18301	G3bp2, Arhgap35, Nup62
GO:0043065	positive regulation of apoptotic process	545	14	10.38	0.18355	Tomm40, Map3k20, G0s2, Ubb, Prkn, Slk, Notch1, Rassf2, Casp3, Ppp2r1b, Ccar2, Bclaf1, Phlda3, Dcun1d3
GO:0016310	phosphorylation	1566	35	29.83	0.18529	Map3k20, Mlxipl, Inpp5k, Vac14, Cad, Sh3bp5l, Ddit4, Pfkp, Cdkn1a, Prkn, Ppp2r5b, Slk, Aatk, Abi2, Rassf2, Pdgfc, Map3k6, Hdac6, Rps6ka3, Casp3, Slc27a1, Parp16, Pdxk, Ppp1r9a, Tk2, Lmtk2, Ptger3, Pik3r1, Tardbp, Pla2g6, Epm2a, Adtrp, Cdkn2b, Dolk, Nup62
GO:0010212	response to ionizing radiation	127	7	2.42	0.18692	Map3k20, Cdkn1a, Nabp1, Clock, Aen, Dcun1d3, Tank
GO:0019941	modification-dependent protein catabolic process	582	15	11.09	0.18875	Fbxo9, Ubqln1, Ubb, Klhl22, Prkn, Usp24, Clock, Hdac6, Ccar2, Mylip, Cul7, Usp48, Fbxo10, Klhdc1, Epm2a
GO:0050994	regulation of lipid catabolic process	62	4	1.18	0.18949	Pde3b, Ldlr, Abhd5, Thra
GO:0046337	phosphatidylethanolamine metabolic process	21	3	0.4	0.18962	Slc27a1, Pla2g15, Selenoi
GO:0031018	endocrine pancreas development	34	3	0.65	0.18977	Clock, Pde3b, Sidt2
GO:0032006	regulation of TOR signaling	100	4	1.9	0.18993	Fbxo9, Ddit4, Klhl22, Epm2a
GO:0006405	RNA export from nucleus	64	3	1.22	0.19012	Nsun2, Khdrbs1, Nup62
GO:0010038	response to metal ion	240	6	4.57	0.19015	Slc41a1, Slc11a2, Asph, Slc30a1, Gphn, Ass1
GO:0003094	glomerular filtration	23	2	0.44	0.19025	Xpnpep3, Uts2
GO:0060561	apoptotic process involved in morphogenesis	23	2	0.44	0.19025	Notch1, Ppp2r1b
GO:0000002	mitochondrial genome maintenance	26	2	0.5	0.19029	Slc25a33, Tk2
GO:1903170	negative regulation of calcium ion transmembrane transport	39	2	0.74	0.19044	Ubqln1, Ptger3
GO:0046839	phospholipid dephosphorylation	40	2	0.76	0.19045	Inpp5k, Plpp6
GO:0008380	RNA splicing	362	12	6.9	0.19059	Celf1, Snw1, Mbnl2, Ppil1, Khdrbs1, Rbm28, Ccar2, Aqr, Pik3r1, Tardbp, Usp39, Qk
GO:0001502	cartilage condensation	11	1	0.21	0.19073	Thra
GO:0003157	endocardium development	11	1	0.21	0.19073	Notch1
GO:0003183	mitral valve morphogenesis	11	1	0.21	0.19073	Notch1
GO:0006013	mannose metabolic process	11	1	0.21	0.19073	Pmm1
GO:0006833	water transport	11	1	0.21	0.19073	Inpp5k
GO:0009208	pyrimidine ribonucleoside triphosphate metabolic process	11	1	0.21	0.19073	Cad
GO:0015810	aspartate transmembrane transport	11	1	0.21	0.19073	Slc25a22
GO:0015911	long-chain fatty acid import across plasma membrane	11	1	0.21	0.19073	Slc27a1
GO:0016078	tRNA catabolic process	11	1	0.21	0.19073	Nsun2
GO:0030388	fructose 1,6-bisphosphate metabolic process	11	1	0.21	0.19073	Pfkp
GO:0031620	regulation of fever generation	11	1	0.21	0.19073	Ptger3
GO:0032026	response to magnesium ion	11	1	0.21	0.19073	Slc41a1
GO:0032375	negative regulation of cholesterol transport	11	1	0.21	0.19073	Srebf2
GO:0032825	positive regulation of natural killer cell differentiation	11	1	0.21	0.19073	Il15ra
GO:0033604	negative regulation of catecholamine secretion	11	1	0.21	0.19073	Ptger3
GO:0033605	positive regulation of catecholamine secretion	11	1	0.21	0.19073	Kcnb1
GO:0035630	bone mineralization involved in bone maturation	11	1	0.21	0.19073	Rflnb
GO:0036151	phosphatidylcholine acyl-chain remodeling	11	1	0.21	0.19073	Nr1h3
GO:0043584	nose development	11	1	0.21	0.19073	Rdh10
GO:0046886	positive regulation of hormone biosynthetic process	11	1	0.21	0.19073	Arnt
GO:0048103	somatic stem cell division	11	1	0.21	0.19073	Notch1
GO:0048715	negative regulation of oligodendrocyte differentiation	11	1	0.21	0.19073	Notch1
GO:0060736	prostate gland growth	11	1	0.21	0.19073	Esr1
GO:0071415	cellular response to purine-containing compound	11	1	0.21	0.19073	Tmem38b
GO:0072148	epithelial cell fate commitment	11	1	0.21	0.19073	Notch1
GO:0072697	protein localization to cell cortex	11	1	0.21	0.19073	Epb41
GO:0140052	cellular response to oxidised low-density lipoprotein particle stimulus	11	1	0.21	0.19073	Adtrp
GO:0140289	protein mono-ADP-ribosylation	11	1	0.21	0.19073	Parp16
GO:1901524	regulation of mitophagy	11	1	0.21	0.19073	Prkn
GO:1903867	extraembryonic membrane development	11	1	0.21	0.19073	Dnajb6
GO:1904779	regulation of protein localization to centrosome	11	1	0.21	0.19073	Nup62
GO:2000303	regulation of ceramide biosynthetic process	11	1	0.21	0.19073	Pla2g6
GO:2000322	regulation of glucocorticoid receptor signaling pathway	11	1	0.21	0.19073	Clock
GO:2001214	positive regulation of vasculogenesis	11	1	0.21	0.19073	Cd34
GO:0051173	positive regulation of nitrogen compound metabolic process	2466	61	46.97	0.19576	Cct3, Nr1h3, Hlf, Ubqln1, Mlxipl, Celf1, Inpp5k, Arnt, Rxrg, Nol11, Ubb, Esr1, Ap3d1, Nampt, Snw1, Srebf2, Slc11a2, Cdkn1a, Noct, Prkn, Ppp2r5b, Pcgf5, Slk, Nif3l1, Notch1, Rassf2, Pdgfc, Asph, Khdrbs1, Clock, Aff1, Vgll4, Hdac6, Rps6ka3, Abcb7, Casp3, Slc27a1, Sprtn, Ldlr, Parp16, Ppp1r9a, Secisbp2, Bclaf1, Mylip, Tfdp1, Ranbp9, Ptger3, Elavl1, Pik3r1, Tardbp, Tcf20, Pla2g6, Dcun1d3, Adtrp, Thra…
GO:0032007	negative regulation of TOR signaling	43	2	0.82	0.19732	Ddit4, Epm2a
GO:0045907	positive regulation of vasoconstriction	43	2	0.82	0.19732	Npy1r, Ptger3
GO:0048701	embryonic cranial skeleton morphogenesis	43	2	0.82	0.19732	Rdh10, Mthfd1l
GO:0019222	regulation of metabolic process	5315	107	101.24	0.20113	Mid2, Cct3, Cyp51, Lrp3, Nr1h3, Hlf, Ubqln1, Mlxipl, Celf1, Inpp5k, Mc5r, G0s2, Vac14, Pabpc4, Sh3bp5l, Arnt, Rxrg, Cd34, Nol11, Zbtb4, Ubb, Esr1, Ddit4, Ap3d1, Nampt, Ctc1, Snw1, Nsun2, Mbnl2, Srebf2, Dgat1, Klhl22, Slc11a2, Cdkn1a, Gtf2ird1, Noct, Prkn, Pi16, Ppp2r5b, Pcgf5, Gpam, Slk, Abhd6, Rdh10, Nif3l1, Med27, Notch1, Rassf2, Snta1, Pdgfc, Asph, Khdrbs1, Uts2, Slc25a33, Dnajb6, Clock, Aff1,…
GO:0001558	regulation of cell growth	383	11	7.3	0.20148	Clstn3, Klhl22, Cdkn1a, Prkn, Pi16, Aatk, Slc25a33, Vgll4, Ccar2, Dcun1d3, Epm2a
GO:0030308	negative regulation of cell growth	175	6	3.33	0.2019	Cdkn1a, Pi16, Aatk, Vgll4, Ccar2, Dcun1d3
GO:0001701	in utero embryonic development	461	11	8.78	0.2034	Inpp5k, Arnt, Rrp7a, Nsun2, Rdh10, Notch1, Dnajb6, Slc30a1, Ssr2, Sh3pxd2a, Ccdc62
GO:0043124	negative regulation of I-kappaB kinase/NF-kappaB signaling	44	2	0.84	0.20428	Esr1, Tank
GO:0045776	negative regulation of blood pressure	44	2	0.84	0.20428	Uts2, Pik3r1
GO:0050892	intestinal absorption	30	4	0.57	0.20442	Dgat1, Slc26a6, Epb41, Ldlr
GO:0046464	acylglycerol catabolic process	35	4	0.67	0.20448	Abhd6, Ldlr, Abhd5, Pnpla3
GO:0050806	positive regulation of synaptic transmission	159	4	3.03	0.20449	Clstn3, Glul, Uts2, Ppp1r9a
GO:0006826	iron ion transport	51	4	0.97	0.20468	Slc11a2, Abcb7, Hephl1, Lmtk2
GO:0090181	regulation of cholesterol metabolic process	35	3	0.67	0.20513	Srebf2, Ldlr, Dhcr7
GO:0051591	response to cAMP	46	3	0.88	0.20527	Inpp5k, Slc26a6, Pik3r1
GO:0002183	cytoplasmic translational initiation	25	2	0.48	0.20566	Dhx29, Eif4a1
GO:0070542	response to fatty acid	31	2	0.59	0.20573	Aacs, Ldlr
GO:0044818	mitotic G2/M transition checkpoint	47	2	0.9	0.20593	Cdkn1a, Nabp1
GO:0001696	gastric acid secretion	12	1	0.23	0.20615	Ptger3
GO:0002328	pro-B cell differentiation	12	1	0.23	0.20615	Notch1
GO:0003093	regulation of glomerular filtration	12	1	0.23	0.20615	Uts2
GO:0006098	pentose-phosphate shunt	12	1	0.23	0.20615	Rpia
GO:0006977	DNA damage response, signal transduction by p53 class mediator resulting in cell cycle arrest	12	1	0.23	0.20615	Cdkn1a
GO:0007100	mitotic centrosome separation	12	1	0.23	0.20615	Nup62
GO:0007144	female meiosis I	12	1	0.23	0.20615	Ubb
GO:0008272	sulfate transport	12	1	0.23	0.20615	Slc26a6
GO:0009148	pyrimidine nucleoside triphosphate biosynthetic process	12	1	0.23	0.20615	Cad
GO:0009404	toxin metabolic process	12	1	0.23	0.20615	Gsta3
GO:0010887	negative regulation of cholesterol storage	12	1	0.23	0.20615	Nr1h3
GO:0019321	pentose metabolic process	12	1	0.23	0.20615	Rpia
GO:0030157	pancreatic juice secretion	12	1	0.23	0.20615	Nr1h3
GO:0030299	intestinal cholesterol absorption	12	1	0.23	0.20615	Ldlr
GO:0033212	iron import into cell	12	1	0.23	0.20615	Slc11a2
GO:0034088	maintenance of mitotic sister chromatid cohesion	12	1	0.23	0.20615	Smc5
GO:0034333	adherens junction assembly	12	1	0.23	0.20615	Abi2
GO:0035331	negative regulation of hippo signaling	12	1	0.23	0.20615	Vgll4
GO:0035435	phosphate ion transmembrane transport	12	1	0.23	0.20615	Ank
GO:0035437	maintenance of protein localization in endoplasmic reticulum	12	1	0.23	0.20615	Insig1
GO:0038166	angiotensin-activated signaling pathway	12	1	0.23	0.20615	Slc26a6
GO:0042574	retinal metabolic process	12	1	0.23	0.20615	Rdh10
GO:0042640	anagen	12	1	0.23	0.20615	Notch1
GO:0042762	regulation of sulfur metabolic process	12	1	0.23	0.20615	Abcb7
GO:0042994	cytoplasmic sequestering of transcription factor	12	1	0.23	0.20615	Thra
GO:0043650	dicarboxylic acid biosynthetic process	12	1	0.23	0.20615	Mthfd1l
GO:0048548	regulation of pinocytosis	12	1	0.23	0.20615	Nr1h3
GO:0051580	regulation of neurotransmitter uptake	12	1	0.23	0.20615	Prkn
GO:0060742	epithelial cell differentiation involved in prostate gland development	12	1	0.23	0.20615	Notch1
GO:0060979	vasculogenesis involved in coronary vascular morphogenesis	12	1	0.23	0.20615	Notch1
GO:0061052	negative regulation of cell growth involved in cardiac muscle cell development	12	1	0.23	0.20615	Pi16
GO:0061418	regulation of transcription from RNA polymerase II promoter in response to hypoxia	12	1	0.23	0.20615	Notch1
GO:0070166	enamel mineralization	12	1	0.23	0.20615	Cnnm4
GO:0070213	protein auto-ADP-ribosylation	12	1	0.23	0.20615	Parp16
GO:0070307	lens fiber cell development	12	1	0.23	0.20615	Abi2
GO:0070344	regulation of fat cell proliferation	12	1	0.23	0.20615	Tfdp1
GO:0071712	ER-associated misfolded protein catabolic process	12	1	0.23	0.20615	Uggt1
GO:0090209	negative regulation of triglyceride metabolic process	12	1	0.23	0.20615	Esr1
GO:0106072	negative regulation of adenylate cyclase-activating G protein-coupled receptor signaling pathway	12	1	0.23	0.20615	Ptger3
GO:0150079	negative regulation of neuroinflammatory response	12	1	0.23	0.20615	Ldlr
GO:1900272	negative regulation of long-term synaptic potentiation	12	1	0.23	0.20615	Ppp1r9a
GO:1901678	iron coordination entity transport	12	1	0.23	0.20615	Abcb7
GO:1902337	regulation of apoptotic process involved in morphogenesis	12	1	0.23	0.20615	Notch1
GO:1905907	negative regulation of amyloid fibril formation	12	1	0.23	0.20615	Ldlr
GO:0042692	muscle cell differentiation	355	5	6.76	0.20784	Pi16, Notch1, Hdac6, Thra, Qk
GO:0006725	cellular aromatic compound metabolic process	4492	97	85.56	0.21067	Mid2, Nsun5, Cct3, Nr1h3, Hlf, Mlxipl, Celf1, Inpp5k, Mvd, Thg1l, Pabpc4, Cad, Arnt, Rxrg, Rrp7a, Ints2, Nol11, Zbtb4, Esr1, Ddit4, Ap3d1, Nampt, Ftsj3, Ctc1, Snw1, Pfkp, Acot3, Rpp40, Nsun2, Mbnl2, Sqle, Srebf2, Pmm1, Dgat1, Slc11a2, Cdkn1a, Gtf2ird1, Noct, Prkn, Ppil1, Ppp2r5b, Rcl1, Pcgf5, Smc5, Gpam, Nif3l1, Nabp1, Farsb, Nifk, Med27, Notch1, Asph, Cyp4b1, Khdrbs1, Slc25a33, Dnajb6, Clock, Af…
GO:0045429	positive regulation of nitric oxide biosynthetic process	45	2	0.86	0.21127	Esr1, Ass1
GO:0097237	cellular response to toxic substance	45	2	0.86	0.21127	Prkn, Ppp1r9a
GO:0055082	cellular chemical homeostasis	677	26	12.9	0.21229	Mlxipl, Slc41a1, Esr1, Ap3d1, Stxbp4, Grina, Slc11a2, Slc26a6, Prkn, Asph, Tmem38b, Uts2, Aacs, Pde3b, Abcb7, Hephl1, Sidt2, Npy1r, Ttc7, Slc30a1, Ptger3, Pik3r1, Pla2g6, Ackr3, Fitm2, Kcnb1
GO:1901215	negative regulation of neuron death	207	4	3.94	0.21249	Cd34, Esr1, Prkn, Bhlhb9
GO:0017038	protein import	213	13	4.06	0.21552	Tomm40, Pex19, Cdkn1a, Notch1, Kpna4, Heatr3, Elavl1, Pik3r1, Tardbp, Epm2a, Ranbp6, Tomm20, Nup62
GO:0010977	negative regulation of neuron projection development	145	4	2.76	0.21556	Cyth2, Il15ra, Aatk, Mylip
GO:0030490	maturation of SSU-rRNA	48	3	0.91	0.22036	Nol11, Rpp40, Rcl1
GO:0048384	retinoic acid receptor signaling pathway	26	2	0.5	0.22076	Rxrg, Snw1
GO:0010827	regulation of glucose transmembrane transport	79	3	1.5	0.22077	Inpp5k, Esr1, Stxbp4
GO:0021879	forebrain neuron differentiation	33	2	0.63	0.22086	Ubb, Ptger3
GO:0035305	negative regulation of dephosphorylation	46	2	0.88	0.22103	Inpp5k, Epm2a
GO:0035148	tube formation	153	4	2.91	0.22105	Notch1, Casp3, Mthfd1l, Arhgap35
GO:0002042	cell migration involved in sprouting angiogenesis	50	2	0.95	0.22108	Notch1, Adtrp
GO:0001682	tRNA 5'-leader removal	13	1	0.25	0.22128	Rpp40
GO:0001731	formation of translation preinitiation complex	13	1	0.25	0.22128	Dhx29
GO:0001865	NK T cell differentiation	13	1	0.25	0.22128	Ap3d1
GO:0003188	heart valve formation	13	1	0.25	0.22128	Notch1
GO:0003215	cardiac right ventricle morphogenesis	13	1	0.25	0.22128	Notch1
GO:0006857	oligopeptide transport	13	1	0.25	0.22128	Slc26a6
GO:0010002	cardioblast differentiation	13	1	0.25	0.22128	Notch1
GO:0010635	regulation of mitochondrial fusion	13	1	0.25	0.22128	Prkn
GO:0010832	negative regulation of myotube differentiation	13	1	0.25	0.22128	Notch1
GO:0010988	regulation of low-density lipoprotein particle clearance	13	1	0.25	0.22128	Mylip
GO:0016486	peptide hormone processing	13	1	0.25	0.22128	Pcsk4
GO:0019359	nicotinamide nucleotide biosynthetic process	13	1	0.25	0.22128	Nampt
GO:0033127	regulation of histone phosphorylation	13	1	0.25	0.22128	Slk
GO:0035999	tetrahydrofolate interconversion	13	1	0.25	0.22128	Mthfd1l
GO:0036498	IRE1-mediated unfolded protein response	13	1	0.25	0.22128	Parp16
GO:0038065	collagen-activated signaling pathway	13	1	0.25	0.22128	Itga11
GO:0045109	intermediate filament organization	13	1	0.25	0.22128	Dnajb6
GO:0045956	positive regulation of calcium ion-dependent exocytosis	13	1	0.25	0.22128	Kcnb1
GO:0046007	negative regulation of activated T cell proliferation	13	1	0.25	0.22128	Casp3
GO:0046049	UMP metabolic process	13	1	0.25	0.22128	Cad
GO:0046073	dTMP metabolic process	13	1	0.25	0.22128	Dctd
GO:0048385	regulation of retinoic acid receptor signaling pathway	13	1	0.25	0.22128	Snw1
GO:0048711	positive regulation of astrocyte differentiation	13	1	0.25	0.22128	Notch1
GO:0051290	protein heterotetramerization	13	1	0.25	0.22128	Farsb
GO:0070508	cholesterol import	13	1	0.25	0.22128	Ldlr
GO:0090085	regulation of protein deubiquitination	13	1	0.25	0.22128	Tank
GO:0097084	vascular associated smooth muscle cell development	13	1	0.25	0.22128	Notch1
GO:0097623	potassium ion export across plasma membrane	13	1	0.25	0.22128	Kcnb1
GO:0098917	retrograde trans-synaptic signaling	13	1	0.25	0.22128	Abhd6
GO:0099532	synaptic vesicle endosomal processing	13	1	0.25	0.22128	Ap3d1
GO:1900038	negative regulation of cellular response to hypoxia	13	1	0.25	0.22128	Cd34
GO:1900121	negative regulation of receptor binding	13	1	0.25	0.22128	Crtac1
GO:1901569	fatty acid derivative catabolic process	13	1	0.25	0.22128	Fitm2
GO:1904294	positive regulation of ERAD pathway	13	1	0.25	0.22128	Ubqln1
GO:2000644	regulation of receptor catabolic process	13	1	0.25	0.22128	Mylip
GO:0046323	glucose import	75	2	1.43	0.22141	Esr1, Slc27a1
GO:0010976	positive regulation of neuron projection development	199	6	3.79	0.22313	Ppp2r5b, Ppp1r9a, Negr1, Arhgap35, Qk, Bhlhb9
GO:0050900	leukocyte migration	311	3	5.92	0.22388	Cd34, Ptger3, Adtrp
GO:0120162	positive regulation of cold-induced thermogenesis	86	3	1.64	0.22532	G0s2, Pdgfc, Thra
GO:0006661	phosphatidylinositol biosynthetic process	92	6	1.75	0.22859	Vac14, Fam126a, Slc27a1, Ttc7, Fam126b, Pik3r1
GO:0019432	triglyceride biosynthetic process	38	7	0.72	0.23206	Nr1h3, Dgat1, Gpam, Slc27a1, Ldlr, Pnpla3, Fitm2
GO:0007041	lysosomal transport	97	3	1.85	0.23229	Ap3d1, Prkn, Hook2
GO:0045668	negative regulation of osteoblast differentiation	48	2	0.91	0.23237	Noct, Notch1
GO:0006401	RNA catabolic process	244	9	4.65	0.23344	Celf1, Pabpc4, Nsun2, Noct, Sidt2, Secisbp2, Elavl1, Tardbp, Qk
GO:0042552	myelination	143	5	2.72	0.23391	Nsun5, Rxrg, Fam126a, Marveld1, Qk
GO:0098662	inorganic cation transmembrane transport	525	13	10	0.23441	Ubqln1, Slc41a1, Glrx, Slmap, Slc11a2, Snta1, Asph, Tmem38b, Abcb7, Slc30a1, Ptger3, Pla2g6, Kcnb1
GO:0071897	DNA biosynthetic process	156	6	2.97	0.23443	Cct3, Ctc1, Cdkn1a, Sprtn, Tk2, Tfdp1
GO:0046339	diacylglycerol metabolic process	24	3	0.46	0.2348	Dgat1, Gpam, Pla2g15
GO:0072384	organelle transport along microtubule	77	4	1.47	0.23481	Ubb, Ap3d1, Hdac6, Sun2
GO:0070972	protein localization to endoplasmic reticulum	66	3	1.26	0.23539	Vapa, Insig1, Arxes2
GO:0045667	regulation of osteoblast differentiation	124	4	2.36	0.23546	Lrp3, Noct, Notch1, Rassf2
GO:0007064	mitotic sister chromatid cohesion	26	2	0.5	0.23557	Smc5, Pds5b
GO:0008053	mitochondrial fusion	27	2	0.51	0.23558	Thg1l, Prkn
GO:1903579	negative regulation of ATP metabolic process	30	2	0.57	0.23562	Mlxipl, Ddit4
GO:0005978	glycogen biosynthetic process	43	2	0.82	0.2358	Inpp5k, Epm2a
GO:0009636	response to toxic substance	105	6	2	0.23585	Arnt, Prkn, Gsta3, Ppp1r9a, Slc30a1, Ass1
GO:0003184	pulmonary valve morphogenesis	14	1	0.27	0.23613	Notch1
GO:0003214	cardiac left ventricle morphogenesis	14	1	0.27	0.23613	Notch1
GO:0003222	ventricular trabecula myocardium morphogenesis	14	1	0.27	0.23613	Notch1
GO:0006002	fructose 6-phosphate metabolic process	14	1	0.27	0.23613	Pfkp
GO:0006206	pyrimidine nucleobase metabolic process	14	1	0.27	0.23613	Cad
GO:0006465	signal peptide processing	14	1	0.27	0.23613	Arxes2
GO:0006828	manganese ion transport	14	1	0.27	0.23613	Slc11a2
GO:0006924	activation-induced cell death of T cells	14	1	0.27	0.23613	Gpam
GO:0009083	branched-chain amino acid catabolic process	14	1	0.27	0.23613	Slc25a44
GO:0010225	response to UV-C	14	1	0.27	0.23613	Dcun1d3
GO:0010642	negative regulation of platelet-derived growth factor receptor signaling pathway	14	1	0.27	0.23613	Glrx
GO:0010882	regulation of cardiac muscle contraction by calcium ion signaling	14	1	0.27	0.23613	Tmem38b
GO:0014733	regulation of skeletal muscle adaptation	14	1	0.27	0.23613	Gtf2ird1
GO:0019896	axonal transport of mitochondrion	14	1	0.27	0.23613	Hdac6
GO:0030502	negative regulation of bone mineralization	14	1	0.27	0.23613	Rflnb
GO:0031000	response to caffeine	14	1	0.27	0.23613	Tmem38b
GO:0032897	negative regulation of viral transcription	14	1	0.27	0.23613	Mid2
GO:0033235	positive regulation of protein sumoylation	14	1	0.27	0.23613	Arnt
GO:0035791	platelet-derived growth factor receptor-beta signaling pathway	14	1	0.27	0.23613	Glrx
GO:0035970	peptidyl-threonine dephosphorylation	14	1	0.27	0.23613	Dusp18
GO:0042541	hemoglobin biosynthetic process	14	1	0.27	0.23613	Alas1
GO:0042559	pteridine-containing compound biosynthetic process	14	1	0.27	0.23613	Mthfd1l
GO:0043951	negative regulation of cAMP-mediated signaling	14	1	0.27	0.23613	Pde3b
GO:0044406	adhesion of symbiont to host	14	1	0.27	0.23613	Lrrc15
GO:0048021	regulation of melanin biosynthetic process	14	1	0.27	0.23613	Mfsd12
GO:0060947	cardiac vascular smooth muscle cell differentiation	14	1	0.27	0.23613	Notch1
GO:0061179	negative regulation of insulin secretion involved in cellular response to glucose stimulus	14	1	0.27	0.23613	Pde3b
GO:0072350	tricarboxylic acid metabolic process	14	1	0.27	0.23613	Ass1
GO:0090110	COPII-coated vesicle cargo loading	14	1	0.27	0.23613	Insig1
GO:0090331	negative regulation of platelet aggregation	14	1	0.27	0.23613	Ptger3
GO:0097049	motor neuron apoptotic process	14	1	0.27	0.23613	Kcnb1
GO:0097094	craniofacial suture morphogenesis	14	1	0.27	0.23613	Insig1
GO:0099150	regulation of postsynaptic specialization assembly	14	1	0.27	0.23613	Arhgef9
GO:1901201	regulation of extracellular matrix assembly	14	1	0.27	0.23613	Notch1
GO:1901836	regulation of transcription of nucleolar large rRNA by RNA polymerase I	14	1	0.27	0.23613	Nol11
GO:1902916	positive regulation of protein polyubiquitination	14	1	0.27	0.23613	Prkn
GO:1903799	negative regulation of production of miRNAs involved in gene silencing by miRNA	14	1	0.27	0.23613	Esr1
GO:1903978	regulation of microglial cell activation	14	1	0.27	0.23613	Ldlr
GO:2000402	negative regulation of lymphocyte migration	14	1	0.27	0.23613	Adtrp
GO:0003279	cardiac septum development	108	2	2.06	0.23671	Notch1, Adamts6
GO:0051050	positive regulation of transport	865	16	16.48	0.23707	Nr1h3, Inpp5k, Lman2, Glrx, Il15ra, Slc26a6, Prkn, Glul, Asph, Khdrbs1, Aacs, Pik3r1, Tardbp, Pla2g6, Kcnb1, Cd14
GO:0050867	positive regulation of cell activation	362	5	6.9	0.2381	Ap3d1, Dgat1, Cdkn1a, Il15ra, Gpam
GO:0051093	negative regulation of developmental process	814	18	15.5	0.2435	Lrp3, Cyth2, Nampt, Rflnb, Cdkn1a, Noct, Prkn, Pi16, Coro1b, Aatk, Notch1, Vgll4, Pde3b, Ldlr, Ptger3, Pik3r1, Insig1, Cdkn2b
GO:0006626	protein targeting to mitochondrion	67	4	1.28	0.24442	Tomm40, Timm10, Dusp18, Tomm20
GO:0044087	regulation of cellular component biogenesis	891	25	16.97	0.2447	Inpp5k, Clstn3, Esr1, Cyria, Prkn, Ppp2r5b, Coro1b, Slk, Arhgef9, Abi2, Notch1, Dnajb6, G3bp2, Hdac6, Abcb7, Ppp1r9a, Negr1, Pik3r1, Cdc42ep4, Pla2g6, Mpp7, Arhgap35, Thra, Bhlhb9, Nup62
GO:0021987	cerebral cortex development	93	3	1.77	0.24628	Nsun5, Celf1, Sun2
GO:0007528	neuromuscular junction development	50	2	0.95	0.24651	Snta1, Gphn
GO:0042307	positive regulation of protein import into nucleus	50	2	0.95	0.24651	Pik3r1, Tardbp
GO:0098754	detoxification	50	2	0.95	0.24651	Gsta3, Slc30a1
GO:0006796	phosphate-containing compound metabolic process	2265	61	43.14	0.24857	Nr1h3, Map3k20, Mlxipl, Inpp5k, Mvd, Vac14, Cad, Sh3bp5l, Pgs1, Ddit4, Nampt, Pfkp, Acot3, Fdft1, Dgat1, Cdkn1a, Prkn, Ppp2r5b, Gpam, Slk, Abhd6, Aatk, Abi2, Rassf2, Pdgfc, Tmem38b, Map3k6, Fam126a, Acsm5, Hdac6, Rps6ka3, Dctd, Casp3, Slc27a1, Pla2g15, Ppp2r1b, Ldlr, Parp16, Abhd5, Pdxk, Ppp1r9a, Tk2, Ttc7, Fam126b, Lmtk2, Ptger3, Plpp6, Pik3r1, Tardbp, Pnpla3, Pla2g6, Dusp18, Gphn, Fitm2, Rpia, …
GO:0001666	response to hypoxia	187	6	3.56	0.24874	Ubqln1, Arnt, Cd34, Ddit4, Slc11a2, Notch1
GO:0060997	dendritic spine morphogenesis	71	4	1.35	0.2492	Abi2, Hdac6, Ppp1r9a, Bhlhb9
GO:0007088	regulation of mitotic nuclear division	97	4	1.85	0.24958	Esr1, Klhl22, Cul7, Nup62
GO:0002067	glandular epithelial cell differentiation	45	3	0.86	0.24959	Notch1, Clock, Sidt2
GO:0014009	glial cell proliferation	53	3	1.01	0.24971	Notch1, Epm2a, Cdkn2b
GO:0006515	protein quality control for misfolded or incompletely synthesized proteins	27	2	0.51	0.2501	Hdac6, Uggt1
GO:0030900	forebrain development	289	9	5.5	0.2504	Nsun5, Celf1, Ubb, Notch1, Secisbp2, Ptger3, Crtac1, Sun2, Arhgap35
GO:0000712	resolution of meiotic recombination intermediates	15	1	0.29	0.25069	Eme2
GO:0002031	G protein-coupled receptor internalization	15	1	0.29	0.25069	Ptger3
GO:0003161	cardiac conduction system development	15	1	0.29	0.25069	Notch1
GO:0003198	epithelial to mesenchymal transition involved in endocardial cushion formation	15	1	0.29	0.25069	Notch1
GO:0006264	mitochondrial DNA replication	15	1	0.29	0.25069	Tk2
GO:0009226	nucleotide-sugar biosynthetic process	15	1	0.29	0.25069	Pmm1
GO:0010224	response to UV-B	15	1	0.29	0.25069	Cdkn1a
GO:0018119	peptidyl-cysteine S-nitrosylation	15	1	0.29	0.25069	Snta1
GO:0031573	mitotic intra-S DNA damage checkpoint signaling	15	1	0.29	0.25069	Eme2
GO:0032042	mitochondrial DNA metabolic process	15	1	0.29	0.25069	Tk2
GO:0032305	positive regulation of icosanoid secretion	15	1	0.29	0.25069	Pla2g6
GO:0042053	regulation of dopamine metabolic process	15	1	0.29	0.25069	Prkn
GO:0042159	lipoprotein catabolic process	15	1	0.29	0.25069	Ldlr
GO:0042481	regulation of odontogenesis	15	1	0.29	0.25069	Cd34
GO:0043923	positive regulation by host of viral transcription	15	1	0.29	0.25069	Snw1
GO:0046835	carbohydrate phosphorylation	15	1	0.29	0.25069	Epm2a
GO:0048521	negative regulation of behavior	15	1	0.29	0.25069	Ptger3
GO:0048712	negative regulation of astrocyte differentiation	15	1	0.29	0.25069	Ldlr
GO:0051386	regulation of neurotrophin TRK receptor signaling pathway	15	1	0.29	0.25069	Ppp2r5b
GO:0051984	positive regulation of chromosome segregation	15	1	0.29	0.25069	Smc5
GO:0055091	phospholipid homeostasis	15	1	0.29	0.25069	Gpam
GO:0060396	growth hormone receptor signaling pathway	15	1	0.29	0.25069	Pik3r1
GO:0060841	venous blood vessel development	15	1	0.29	0.25069	Notch1
GO:0072109	glomerular mesangium development	15	1	0.29	0.25069	Notch1
GO:0072578	neurotransmitter-gated ion channel clustering	15	1	0.29	0.25069	Gphn
GO:0080009	mRNA methylation	15	1	0.29	0.25069	Nsun2
GO:0086012	membrane depolarization during cardiac muscle cell action potential	15	1	0.29	0.25069	Slmap
GO:0090042	tubulin deacetylation	15	1	0.29	0.25069	Hdac6
GO:0090136	epithelial cell-cell adhesion	15	1	0.29	0.25069	Plekha7
GO:1903729	regulation of plasma membrane organization	15	1	0.29	0.25069	Atp10a
GO:2000811	negative regulation of anoikis	15	1	0.29	0.25069	Notch1
GO:2001171	positive regulation of ATP biosynthetic process	15	1	0.29	0.25069	Prkn
GO:2001241	positive regulation of extrinsic apoptotic signaling pathway in absence of ligand	15	1	0.29	0.25069	Ppp2r1b
GO:1903046	meiotic cell cycle process	172	3	3.28	0.25146	Ubb, Nsun2, Eme2
GO:0050896	response to stimulus	6484	123	123.5	0.25243	Mid2, Fbxo9, Nr1h3, Cyth2, Map3k20, Ubqln1, Mlxipl, Celf1, Inpp5k, Mc5r, G0s2, Vac14, Thg1l, Slc41a1, Sh3bp5l, Arnt, Rxrg, Cd34, Elmo2, Zbtb4, Ubb, Esr1, Ddit4, Ap3d1, Tubd1, Stxbp4, Nampt, Ctc1, Snw1, Pfkp, Glrx, Nsun2, Sqle, Rangap1, Srebf2, Pmm1, Grina, Klhl22, Slc11a2, Cdkn1a, Gtf2ird1, Noct, Il15ra, Slc26a6, Prkn, Pi16, Ppp2r5b, Coro1b, Smc5, Gpam, Abhd6, Aatk, Arhgef9, Gsta3, Nabp1, Glul, A…
GO:0045599	negative regulation of fat cell differentiation	52	2	0.99	0.26067	Lrp3, Insig1
GO:0046888	negative regulation of hormone secretion	64	6	1.22	0.26168	Prkn, Uts2, Pde3b, Npy1r, Ptger3, Kcnb1
GO:0030182	neuron differentiation	1231	28	23.45	0.26264	Cyth2, Celf1, Ubb, Ddit4, Lrp12, Slc11a2, Il15ra, Prkn, Vapa, Ppp2r5b, Aatk, Nif3l1, Abi2, Notch1, Hdac6, Casp3, Ppp1r9a, Secisbp2, Lzts1, Mylip, Cul7, Lmtk2, Ptger3, Negr1, Crtac1, Arhgap35, Qk, Bhlhb9
GO:0008064	regulation of actin polymerization or depolymerization	173	6	3.3	0.26335	Cyria, Coro1b, Abi2, Ppp1r9a, Cdc42ep4, Arhgap35
GO:0060292	long-term synaptic depression	31	3	0.59	0.2636	Abhd6, Ppp1r9a, Kcnb1
GO:0060740	prostate gland epithelium morphogenesis	26	2	0.5	0.26433	Esr1, Notch1
GO:0006998	nuclear envelope organization	39	2	0.74	0.26453	Tardbp, Sun2
GO:0008544	epidermis development	224	5	4.27	0.26495	Nsun2, Notch1, Casp3, Mfsd12, Tfdp1
GO:0000722	telomere maintenance via recombination	16	1	0.3	0.26498	Smc5
GO:0006978	DNA damage response, signal transduction by p53 class mediator resulting in transcription of p21 class mediator	16	1	0.3	0.26498	Cdkn1a
GO:0007617	mating behavior	16	1	0.3	0.26498	Thra
GO:0009220	pyrimidine ribonucleotide biosynthetic process	16	1	0.3	0.26498	Cad
GO:0010918	positive regulation of mitochondrial membrane potential	16	1	0.3	0.26498	Prkn
GO:0018279	protein N-linked glycosylation via asparagine	16	1	0.3	0.26498	Uggt1
GO:0035813	regulation of renal sodium excretion	16	1	0.3	0.26498	Uts2
GO:0042754	negative regulation of circadian rhythm	16	1	0.3	0.26498	Ptger3
GO:0043950	positive regulation of cAMP-mediated signaling	16	1	0.3	0.26498	Ptger3
GO:0044794	positive regulation by host of viral process	16	1	0.3	0.26498	Vapa
GO:0045217	cell-cell junction maintenance	16	1	0.3	0.26498	Plekha7
GO:0045717	negative regulation of fatty acid biosynthetic process	16	1	0.3	0.26498	Insig1
GO:0045820	negative regulation of glycolytic process	16	1	0.3	0.26498	Ddit4
GO:0046112	nucleobase biosynthetic process	16	1	0.3	0.26498	Cad
GO:0046184	aldehyde biosynthetic process	16	1	0.3	0.26498	Pdxk
GO:0051481	negative regulation of cytosolic calcium ion concentration	16	1	0.3	0.26498	Npy1r
GO:0060065	uterus development	16	1	0.3	0.26498	Esr1
GO:0060572	morphogenesis of an epithelial bud	16	1	0.3	0.26498	Rdh10
GO:0060973	cell migration involved in heart development	16	1	0.3	0.26498	Notch1
GO:0072673	lamellipodium morphogenesis	16	1	0.3	0.26498	Coro1b
GO:0090051	negative regulation of cell migration involved in sprouting angiogenesis	16	1	0.3	0.26498	Notch1
GO:0090083	regulation of inclusion body assembly	16	1	0.3	0.26498	Dnajb6
GO:0097091	synaptic vesicle clustering	16	1	0.3	0.26498	Syn2
GO:2000047	regulation of cell-cell adhesion mediated by cadherin	16	1	0.3	0.26498	Notch1
GO:2000651	positive regulation of sodium ion transmembrane transporter activity	16	1	0.3	0.26498	Glrx
GO:0006644	phospholipid metabolic process	319	22	6.08	0.26584	Nr1h3, Inpp5k, Mvd, Vac14, Pgs1, Fdft1, Gpam, Abhd6, Tmem38b, Fam126a, Slc27a1, Pla2g15, Ldlr, Abhd5, Ttc7, Fam126b, Pik3r1, Pnpla3, Pla2g6, Fitm2, Dolk, Selenoi
GO:0050922	negative regulation of chemotaxis	53	2	1.01	0.26776	Coro1b, Notch1
GO:1901362	organic cyclic compound biosynthetic process	3112	65	59.28	0.27367	Mid2, Cct3, Cyp51, Nr1h3, Hlf, Mlxipl, Inpp5k, Mvd, Cad, Arnt, Rxrg, Nol11, Zbtb4, Esr1, Ap3d1, Nampt, Ctc1, Snw1, Fdft1, Sqle, Srebf2, Pmm1, Slc11a2, Cdkn1a, Gtf2ird1, Prkn, Ppp2r5b, Pcgf5, Nif3l1, Med27, Notch1, Asph, Khdrbs1, Slc25a33, Dnajb6, Clock, Aff1, Vgll4, Rrp8, Magee1, Rps6ka3, Abcb7, Dctd, Msmo1, Sprtn, Sc5d, Alas1, Pdxk, Ccar2, Mfsd12, Tk2, Bclaf1, Tfdp1, Mthfd1l, Pik3r1, Tcf20, Insi…
GO:0001678	cellular glucose homeostasis	133	9	2.53	0.27409	Mlxipl, Stxbp4, Prkn, Aacs, Pde3b, Sidt2, Pik3r1, Pla2g6, Kcnb1
GO:0006091	generation of precursor metabolites and energy	382	9	7.28	0.2781	Mlxipl, Inpp5k, Slc25a22, Ddit4, Pfkp, Dgat1, Slc25a33, Rpia, Epm2a
GO:1905898	positive regulation of response to endoplasmic reticulum stress	30	2	0.57	0.27836	Ubqln1, Pik3r1
GO:0033120	positive regulation of RNA splicing	40	2	0.76	0.27852	Snw1, Pik3r1
GO:0006525	arginine metabolic process	17	1	0.32	0.279	Ass1
GO:0007000	nucleolus organization	17	1	0.32	0.279	Rrp8
GO:0008209	androgen metabolic process	17	1	0.32	0.279	Esr1
GO:0032570	response to progesterone	17	1	0.32	0.279	Nr1h3
GO:0042759	long-chain fatty acid biosynthetic process	17	1	0.32	0.279	Qk
GO:0045948	positive regulation of translational initiation	17	1	0.32	0.279	Khdrbs1
GO:0046855	inositol phosphate dephosphorylation	17	1	0.32	0.279	Inpp5k
GO:0048143	astrocyte activation	17	1	0.32	0.279	Ldlr
GO:0060044	negative regulation of cardiac muscle cell proliferation	17	1	0.32	0.279	Vgll4
GO:0060307	regulation of ventricular cardiac muscle cell membrane repolarization	17	1	0.32	0.279	Snta1
GO:0071391	cellular response to estrogen stimulus	17	1	0.32	0.279	Esr1
GO:0071498	cellular response to fluid shear stress	17	1	0.32	0.279	Ass1
GO:0071636	positive regulation of transforming growth factor beta production	17	1	0.32	0.279	Cd34
GO:0072520	seminiferous tubule development	17	1	0.32	0.279	Ubb
GO:1900221	regulation of amyloid-beta clearance	17	1	0.32	0.279	Cyp51
GO:1902570	protein localization to nucleolus	17	1	0.32	0.279	Glul
GO:1903541	regulation of exosomal secretion	17	1	0.32	0.279	Prkn
GO:1904322	cellular response to forskolin	17	1	0.32	0.279	Ptger3
GO:1905146	lysosomal protein catabolic process	17	1	0.32	0.279	Ldlr
GO:2000773	negative regulation of cellular senescence	17	1	0.32	0.279	Nampt
GO:0090630	activation of GTPase activity	97	3	1.85	0.2816	Rangap1, Tbc1d4, Grtp1
GO:0007032	endosome organization	55	2	1.05	0.28193	Prkn, Hook2
GO:0031641	regulation of myelination	55	2	1.05	0.28193	Nsun5, Rxrg
GO:0042060	wound healing	323	7	6.15	0.28215	Cd34, Cdkn1a, Coro1b, Ptger3, Fgfr1op2, Adtrp, Arhgap35
GO:0031334	positive regulation of protein-containing complex assembly	219	6	4.17	0.28554	Esr1, Ppp2r5b, Coro1b, Abi2, Cdc42ep4, Mpp7
GO:0060348	bone development	200	5	3.81	0.28669	Rflnb, Ctc1, Pdgfc, Tmem38b, Insig1
GO:0006875	cellular metal ion homeostasis	476	16	9.07	0.28709	Slc41a1, Esr1, Ap3d1, Grina, Slc11a2, Asph, Tmem38b, Uts2, Abcb7, Hephl1, Npy1r, Ttc7, Slc30a1, Ptger3, Pla2g6, Ackr3
GO:0031667	response to nutrient levels	276	10	5.26	0.28912	Snw1, Srebf2, Cdkn1a, Glul, Aacs, Rrp8, Ldlr, Pnpla3, Kcnb1, Cdkn2b
GO:0090068	positive regulation of cell cycle process	203	4	3.87	0.29014	Map3k20, Stxbp4, Smc5, Nup62
GO:0009395	phospholipid catabolic process	44	4	0.84	0.29056	Abhd6, Pla2g15, Ldlr, Pla2g6
GO:0000077	DNA damage checkpoint signaling	105	5	2	0.29069	Map3k20, Cdkn1a, Clock, Ccar2, Eme2
GO:0016236	macroautophagy	216	7	4.11	0.29078	Ubqln1, Prkn, Hdac6, Lzts1, Hspb8, Epm2a, Ilrun
GO:0061157	mRNA destabilization	76	4	1.45	0.29109	Celf1, Noct, Tardbp, Qk
GO:0097746	blood vessel diameter maintenance	145	5	2.76	0.29136	Snta1, Uts2, Npy1r, Ptger3, Pla2g6
GO:0031952	regulation of protein autophosphorylation	42	3	0.8	0.2914	Ppp2r5b, Rassf2, Pdgfc
GO:0045859	regulation of protein kinase activity	529	12	10.08	0.29161	Inpp5k, Sh3bp5l, Cdkn1a, Rassf2, Pdgfc, Casp3, Slc27a1, Parp16, Ppp1r9a, Epm2a, Cdkn2b, Nup62
GO:0045598	regulation of fat cell differentiation	133	4	2.53	0.29204	Lrp3, Noct, Hdac6, Insig1
GO:0032369	negative regulation of lipid transport	29	2	0.55	0.29206	Nr1h3, Srebf2
GO:1904063	negative regulation of cation transmembrane transport	82	3	1.56	0.29206	Ubqln1, Slc30a1, Ptger3
GO:0010614	negative regulation of cardiac muscle hypertrophy	30	2	0.57	0.29207	Pi16, Notch1
GO:0097242	amyloid-beta clearance	35	2	0.67	0.29216	Cyp51, Ldlr
GO:2000279	negative regulation of DNA biosynthetic process	37	2	0.7	0.29219	Ctc1, Cdkn1a
GO:0051100	negative regulation of binding	154	4	2.93	0.29239	Pex19, Cdkn1a, Crtac1, Ilrun
GO:0051489	regulation of filopodium assembly	50	2	0.95	0.2924	Ppp1r9a, Pik3r1
GO:0010812	negative regulation of cell-substrate adhesion	53	2	1.01	0.29245	Notch1, Pik3r1
GO:0006625	protein targeting to peroxisome	18	1	0.34	0.29274	Pex19
GO:0007271	synaptic transmission, cholinergic	18	1	0.34	0.29274	Uts2
GO:0019985	translesion synthesis	18	1	0.34	0.29274	Sprtn
GO:0021756	striatum development	18	1	0.34	0.29274	Secisbp2
GO:0022038	corpus callosum development	18	1	0.34	0.29274	Nsun5
GO:0032107	regulation of response to nutrient levels	18	1	0.34	0.29274	Snw1
GO:0032495	response to muramyl dipeptide	18	1	0.34	0.29274	Notch1
GO:0035372	protein localization to microtubule	18	1	0.34	0.29274	Mid2
GO:0035461	vitamin transmembrane transport	18	1	0.34	0.29274	Slc27a1
GO:0035518	histone H2A monoubiquitination	18	1	0.34	0.29274	Pcgf5
GO:0042572	retinol metabolic process	18	1	0.34	0.29274	Rdh10
GO:0050482	arachidonic acid secretion	18	1	0.34	0.29274	Pla2g6
GO:0051571	positive regulation of histone H3-K4 methylation	18	1	0.34	0.29274	Snw1
GO:0060749	mammary gland alveolus development	18	1	0.34	0.29274	Esr1
GO:0071577	zinc ion transmembrane transport	18	1	0.34	0.29274	Slc30a1
GO:0097202	activation of cysteine-type endopeptidase activity	18	1	0.34	0.29274	Asph
GO:1902004	positive regulation of amyloid-beta formation	18	1	0.34	0.29274	Casp3
GO:1902176	negative regulation of oxidative stress-induced intrinsic apoptotic signaling pathway	18	1	0.34	0.29274	Prkn
GO:0008219	cell death	1852	47	35.28	0.29477	Tomm40, Map3k20, Ubqln1, Celf1, G0s2, Cd34, Elmo2, Ubb, Esr1, Ddit4, Snw1, Glrx, Grina, Cdkn1a, Prkn, Vapa, Gpam, Slk, Aatk, Notch1, Rassf2, Dnajb6, Cidec, Aen, Rrp8, Hdac6, Rps6ka3, Casp3, Ppp2r1b, Parp16, Pdxk, Ccar2, Bclaf1, Tfdp1, Cul7, Pik3r1, Tardbp, Phlda3, Pla2g6, Ackr3, Fbxo10, Dcun1d3, Kcnb1, Thra, Qk, Bhlhb9, Nup62
GO:0043407	negative regulation of MAP kinase activity	57	2	1.09	0.29608	Inpp5k, Nup62
GO:0061077	chaperone-mediated protein folding	57	2	1.09	0.29608	Pex19, Dnajb6
GO:0001843	neural tube closure	100	3	1.9	0.2972	Casp3, Mthfd1l, Arhgap35
GO:0044255	cellular lipid metabolic process	829	36	15.79	0.29992	Nr1h3, Mlxipl, Inpp5k, Mvd, Vac14, Pgs1, Esr1, Acot3, Fdft1, Dgat1, Cyb5a, Gpam, Abhd6, Rdh10, Fam135a, Tmem38b, Fam126a, Aacs, Tuba8, Acsm5, Slc27a1, Pla2g15, Ldlr, Abhd5, Ttc7, Fam126b, Plpp6, Pik3r1, Pnpla3, Pla2g6, Insig1, Fitm2, Adtrp, Qk, Dolk, Selenoi
GO:0071375	cellular response to peptide hormone stimulus	234	11	4.46	0.30081	Inpp5k, Stxbp4, Rangap1, Slc26a6, Gpam, Slc25a33, Pde3b, Slc27a1, Tbc1d4, Pik3r1, Insig1
GO:0019080	viral gene expression	66	6	1.26	0.30251	Mid2, Inpp5k, Snw1, Notch1, Tardbp, Arxes2
GO:0031122	cytoplasmic microtubule organization	58	2	1.1	0.30314	Slk, Hook2
GO:0007584	response to nutrient	55	3	1.05	0.30504	Snw1, Aacs, Cdkn2b
GO:0006865	amino acid transport	127	4	2.42	0.30538	Slc25a22, Mfsd12, Slc25a44, Epm2a
GO:0030279	negative regulation of ossification	33	2	0.63	0.30557	Rflnb, Notch1
GO:0000245	spliceosomal complex assembly	43	2	0.82	0.30574	Celf1, Usp39
GO:0051055	negative regulation of lipid biosynthetic process	51	2	0.97	0.30588	Slc27a1, Insig1
GO:0051130	positive regulation of cellular component organization	1028	23	19.58	0.3062	Cct3, Clstn3, Esr1, Prkn, Ppp2r5b, Coro1b, Smc5, Atp10a, Abi2, G3bp2, Abcb7, Ppp1r9a, Cul7, Negr1, Pik3r1, Cdc42ep4, Pla2g6, Cd14, Mpp7, Arhgap35, Qk, Bhlhb9, Nup62
GO:0000028	ribosomal small subunit assembly	19	1	0.36	0.30623	Rrp7a
GO:0001963	synaptic transmission, dopaminergic	19	1	0.36	0.30623	Prkn
GO:0002475	antigen processing and presentation via MHC class Ib	19	1	0.36	0.30623	Ap3d1
GO:0003180	aortic valve morphogenesis	19	1	0.36	0.30623	Notch1
GO:0006349	regulation of gene expression by genetic imprinting	19	1	0.36	0.30623	Pcgf5
GO:0006896	Golgi to vacuole transport	19	1	0.36	0.30623	Ap3d1
GO:0007340	acrosome reaction	19	1	0.36	0.30623	Pcsk4
GO:0009110	vitamin biosynthetic process	19	1	0.36	0.30623	Pdxk
GO:0015919	peroxisomal membrane transport	19	1	0.36	0.30623	Pex19
GO:0030878	thyroid gland development	19	1	0.36	0.30623	Thra
GO:0030889	negative regulation of B cell proliferation	19	1	0.36	0.30623	Casp3
GO:0032012	regulation of ARF protein signal transduction	19	1	0.36	0.30623	Cyth2
GO:0032211	negative regulation of telomere maintenance via telomerase	19	1	0.36	0.30623	Ctc1
GO:0032331	negative regulation of chondrocyte differentiation	19	1	0.36	0.30623	Rflnb
GO:0032482	Rab protein signal transduction	19	1	0.36	0.30623	Aatk
GO:0033962	P-body assembly	19	1	0.36	0.30623	Noct
GO:0034349	glial cell apoptotic process	19	1	0.36	0.30623	Casp3
GO:0034472	snRNA 3'-end processing	19	1	0.36	0.30623	Ints2
GO:0036120	cellular response to platelet-derived growth factor stimulus	19	1	0.36	0.30623	Coro1b
GO:0043162	ubiquitin-dependent protein catabolic process via the multivesicular body sorting pathway	19	1	0.36	0.30623	Hdac6
GO:0045821	positive regulation of glycolytic process	19	1	0.36	0.30623	Mlxipl
GO:0046599	regulation of centriole replication	19	1	0.36	0.30623	Nup62
GO:0051000	positive regulation of nitric-oxide synthase activity	19	1	0.36	0.30623	Esr1
GO:0071398	cellular response to fatty acid	19	1	0.36	0.30623	Ldlr
GO:0043473	pigmentation	84	2	1.6	0.30645	Ap3d1, Mfsd12
GO:0071346	cellular response to interferon-gamma	102	3	1.94	0.30763	Stxbp4, Slc26a6, Cdc42ep4
GO:0030073	insulin secretion	177	14	3.37	0.30998	Stxbp4, Glrx, Dgat1, Prkn, Glul, Uts2, Clock, Aacs, Pde3b, Sidt2, Ptger3, Tardbp, Pla2g6, Kcnb1
GO:0042733	embryonic digit morphogenesis	59	2	1.12	0.31018	Map3k20, Notch1
GO:0050727	regulation of inflammatory response	294	6	5.6	0.31089	Nr1h3, Celf1, Esr1, Clock, Ldlr, Ptger3
GO:0051260	protein homooligomerization	146	4	2.78	0.31251	Thg1l, G3bp2, Elavl1, Kcnb1
GO:2001022	positive regulation of response to DNA damage stimulus	103	3	1.96	0.31285	Map3k20, Ccar2, Bclaf1
GO:0072332	intrinsic apoptotic signaling pathway by p53 class mediator	77	8	1.47	0.31392	Ubb, Ddit4, Snw1, Cdkn1a, Prkn, Aen, Rrp8, Phlda3
GO:0045944	positive regulation of transcription by RNA polymerase II	986	23	18.78	0.31624	Nr1h3, Hlf, Mlxipl, Arnt, Rxrg, Esr1, Ap3d1, Nampt, Snw1, Srebf2, Prkn, Ppp2r5b, Pcgf5, Notch1, Clock, Rps6ka3, Bclaf1, Tfdp1, Pik3r1, Tcf20, Thra, Ccdc62, Cys1
GO:0002027	regulation of heart rate	82	3	1.56	0.31635	Snta1, Uts2, Pik3r1
GO:0051651	maintenance of location in cell	186	6	3.54	0.31773	Ap3d1, Rangap1, Asph, Tmem38b, Sun2, Insig1
GO:0010332	response to gamma radiation	47	3	0.9	0.31808	Map3k20, Cdkn1a, Dcun1d3
GO:0035108	limb morphogenesis	135	4	2.57	0.31871	Map3k20, Rdh10, Notch1, Asph
GO:0017158	regulation of calcium ion-dependent exocytosis	33	2	0.63	0.31876	Notch1, Kcnb1
GO:0034142	toll-like receptor 4 signaling pathway	40	2	0.76	0.31889	Nr1h3, Cd14
GO:0030154	cell differentiation	3386	70	64.5	0.31891	Nsun5, Fbxo9, Cyp51, Lrp3, Nr1h3, Cyth2, Hlf, Celf1, Pabpc4, Arnt, Rxrg, Cd34, Ubb, Esr1, Ddit4, Pcsk4, Ap3d1, Rflnb, Snw1, Nsun2, Lrp12, Slc11a2, Noct, Il15ra, Slc26a6, Prkn, Pi16, Vapa, Ppp2r5b, Aatk, Rdh10, Nif3l1, Abi2, Notch1, Rassf2, Tmem38b, Uts2, Dnajb6, Clock, Sspo, Hdac6, Casp3, Ldlr, Abhd5, Alas1, Ppp1r9a, Sidt2, Secisbp2, Lzts1, Ldah, Mylip, Cul7, Lmtk2, Ptger3, Negr1, Pik3r1, Crtac1,…
GO:0010656	negative regulation of muscle cell apoptotic process	52	2	0.99	0.3191	Pik3r1, Qk
GO:0002052	positive regulation of neuroblast proliferation	20	1	0.38	0.31946	Notch1
GO:0006390	mitochondrial transcription	20	1	0.38	0.31946	Slc25a33
GO:0007063	regulation of sister chromatid cohesion	20	1	0.38	0.31946	Smc5
GO:0009048	dosage compensation by inactivation of X chromosome	20	1	0.38	0.31946	Pcgf5
GO:0010763	positive regulation of fibroblast migration	20	1	0.38	0.31946	Uts2
GO:0010894	negative regulation of steroid biosynthetic process	20	1	0.38	0.31946	Insig1
GO:0021801	cerebral cortex radial glia-guided migration	20	1	0.38	0.31946	Sun2
GO:0021884	forebrain neuron development	20	1	0.38	0.31946	Ubb
GO:0021895	cerebral cortex neuron differentiation	20	1	0.38	0.31946	Celf1
GO:0042537	benzene-containing compound metabolic process	20	1	0.38	0.31946	Cyp4b1
GO:0043116	negative regulation of vascular permeability	20	1	0.38	0.31946	Arhgap35
GO:0044342	type B pancreatic cell proliferation	20	1	0.38	0.31946	Sidt2
GO:0045019	negative regulation of nitric oxide biosynthetic process	20	1	0.38	0.31946	Cd34
GO:0046321	positive regulation of fatty acid oxidation	20	1	0.38	0.31946	Dgat1
GO:0046325	negative regulation of glucose import	20	1	0.38	0.31946	Esr1
GO:0048490	anterograde synaptic vesicle transport	20	1	0.38	0.31946	Ap3d1
GO:0051354	negative regulation of oxidoreductase activity	20	1	0.38	0.31946	Prkn
GO:0060259	regulation of feeding behavior	20	1	0.38	0.31946	Dgat1
GO:0070233	negative regulation of T cell apoptotic process	20	1	0.38	0.31946	Gpam
GO:0071071	regulation of phospholipid biosynthetic process	20	1	0.38	0.31946	Slc27a1
GO:0071549	cellular response to dexamethasone stimulus	20	1	0.38	0.31946	Ddit4
GO:0097320	plasma membrane tubulation	20	1	0.38	0.31946	Atp10a
GO:1902187	negative regulation of viral release from host cell	20	1	0.38	0.31946	Mid2
GO:1903209	positive regulation of oxidative stress-induced cell death	20	1	0.38	0.31946	Hdac6
GO:1904263	positive regulation of TORC1 signaling	20	1	0.38	0.31946	Klhl22
GO:0045892	negative regulation of transcription, DNA-templated	1018	19	19.39	0.31997	Nr1h3, Mlxipl, Inpp5k, Zbtb4, Esr1, Snw1, Srebf2, Gtf2ird1, Prkn, Notch1, Khdrbs1, Dnajb6, Clock, Vgll4, Magee1, Ccar2, Bclaf1, Zfp952, Thra
GO:0018130	heterocycle biosynthetic process	3004	56	57.22	0.32164	Mid2, Cct3, Nr1h3, Hlf, Mlxipl, Inpp5k, Cad, Arnt, Rxrg, Nol11, Zbtb4, Esr1, Ap3d1, Nampt, Ctc1, Snw1, Srebf2, Pmm1, Slc11a2, Cdkn1a, Gtf2ird1, Prkn, Ppp2r5b, Pcgf5, Nif3l1, Med27, Notch1, Asph, Khdrbs1, Slc25a33, Dnajb6, Clock, Aff1, Vgll4, Rrp8, Magee1, Rps6ka3, Abcb7, Dctd, Sprtn, Alas1, Pdxk, Ccar2, Tk2, Bclaf1, Tfdp1, Mthfd1l, Pik3r1, Tcf20, Zfp740, Gphn, Zfp952, Thra, Ccdc62, Cys1, Nup62
GO:0007264	small GTPase mediated signal transduction	404	10	7.7	0.32197	Cyth2, Aatk, Arhgef9, Abi2, Notch1, G3bp2, Ralgps1, Cdc42ep4, Arhgap35, Nup62
GO:0097194	execution phase of apoptosis	61	2	1.16	0.32423	Cidec, Casp3
GO:0033673	negative regulation of kinase activity	210	6	4	0.33109	Inpp5k, Sh3bp5l, Cdkn1a, Prkn, Casp3, Nup62
GO:0017156	calcium-ion regulated exocytosis	54	3	1.03	0.33113	Syn2, Notch1, Kcnb1
GO:0019058	viral life cycle	217	6	4.13	0.33121	Mid2, Inpp5k, Prkn, Vapa, Notch1, Lrrc15
GO:1901224	positive regulation of NIK/NF-kappaB signaling	62	2	1.18	0.33123	Glrx, Cd14
GO:0046824	positive regulation of nucleocytoplasmic transport	71	3	1.35	0.33144	Khdrbs1, Pik3r1, Tardbp
GO:0060560	developmental growth involved in morphogenesis	233	6	4.44	0.33151	Esr1, Prkn, Aatk, Rdh10, Notch1, Hdac6
GO:0034620	cellular response to unfolded protein	86	3	1.64	0.33171	Parp16, Pik3r1, Hspb8
GO:0034612	response to tumor necrosis factor	160	4	3.05	0.3321	Inpp5k, Prkn, Cd14, Tank
GO:0006656	phosphatidylcholine biosynthetic process	21	1	0.4	0.33244	Slc27a1
GO:0007141	male meiosis I	21	1	0.4	0.33244	Ubb
GO:0010880	regulation of release of sequestered calcium ion into cytosol by sarcoplasmic reticulum	21	1	0.4	0.33244	Tmem38b
GO:0016540	protein autoprocessing	21	1	0.4	0.33244	Sprtn
GO:0019731	antibacterial humoral response	21	1	0.4	0.33244	Pla2g6
GO:0031338	regulation of vesicle fusion	21	1	0.4	0.33244	Tbc1d4
GO:0034377	plasma lipoprotein particle assembly	21	1	0.4	0.33244	Dgat1
GO:0036315	cellular response to sterol	21	1	0.4	0.33244	Insig1
GO:0042474	middle ear morphogenesis	21	1	0.4	0.33244	Insig1
GO:0051590	positive regulation of neurotransmitter transport	21	1	0.4	0.33244	Prkn
GO:0051770	positive regulation of nitric-oxide synthase biosynthetic process	21	1	0.4	0.33244	Nampt
GO:0090201	negative regulation of release of cytochrome c from mitochondria	21	1	0.4	0.33244	Prkn
GO:0099515	actin filament-based transport	21	1	0.4	0.33244	Sun2
GO:0150104	transport across blood-brain barrier	21	1	0.4	0.33244	Slc27a1
GO:0150146	cell junction disassembly	21	1	0.4	0.33244	Pik3r1
GO:1902254	negative regulation of intrinsic apoptotic signaling pathway by p53 class mediator	21	1	0.4	0.33244	Prkn
GO:2001026	regulation of endothelial cell chemotaxis	21	1	0.4	0.33244	Notch1
GO:0043069	negative regulation of programmed cell death	821	16	15.64	0.3327	Glrx, Grina, Cdkn1a, Prkn, Gpam, Notch1, Dnajb6, Rps6ka3, Casp3, Pdxk, Ccar2, Pik3r1, Ackr3, Qk, Bhlhb9, Nup62
GO:0001892	embryonic placenta development	90	2	1.71	0.33275	Arnt, Dnajb6
GO:0071902	positive regulation of protein serine/threonine kinase activity	182	3	3.47	0.3332	Pdgfc, Slc27a1, Parp16
GO:0018193	peptidyl-amino acid modification	1045	23	19.9	0.33441	Mlxipl, Inpp5k, Cad, Sh3bp5l, Arnt, Ddit4, Snw1, Ppil1, Dpy30, Ppp2r5b, Smc5, Aatk, Abi2, Rassf2, Snta1, Pdgfc, Asph, Hdac6, Rps6ka3, Uggt1, Lmtk2, Epm2a, Dph1
GO:0032720	negative regulation of tumor necrosis factor production	63	2	1.2	0.3382	Cd34, Ilrun
GO:2001244	positive regulation of intrinsic apoptotic signaling pathway	63	2	1.2	0.3382	Ubb, Bclaf1
GO:0007160	cell-matrix adhesion	199	4	3.79	0.33912	Cd34, Slk, Itga11, Pik3r1
GO:0048024	regulation of mRNA splicing, via spliceosome	88	5	1.68	0.34246	Celf1, Snw1, Mbnl2, Khdrbs1, Qk
GO:0002224	toll-like receptor signaling pathway	115	5	2.19	0.34296	Nr1h3, Ubqln1, Esr1, Rps6ka3, Cd14
GO:0015849	organic acid transport	237	7	4.51	0.34327	Slc25a22, Slc26a6, Slc27a1, Mfsd12, Pla2g6, Slc25a44, Epm2a
GO:1903573	negative regulation of response to endoplasmic reticulum stress	40	3	0.76	0.34354	Nr1h3, Grina, Prkn
GO:1903426	regulation of reactive oxygen species biosynthetic process	43	3	0.82	0.3436	Prkn, Slc25a33, Abcb7
GO:0051881	regulation of mitochondrial membrane potential	80	3	1.52	0.34406	Ubb, Prkn, Slc25a33
GO:0002088	lens development in camera-type eye	67	2	1.28	0.34504	Abi2, Pds5b
GO:0000413	protein peptidyl-prolyl isomerization	22	1	0.42	0.34518	Ppil1
GO:0002089	lens morphogenesis in camera-type eye	22	1	0.42	0.34518	Abi2
GO:0002675	positive regulation of acute inflammatory response	22	1	0.42	0.34518	Ptger3
GO:0002693	positive regulation of cellular extravasation	22	1	0.42	0.34518	Ptger3
GO:0010460	positive regulation of heart rate	22	1	0.42	0.34518	Uts2
GO:0034138	toll-like receptor 3 signaling pathway	22	1	0.42	0.34518	Ubqln1
GO:0044273	sulfur compound catabolic process	22	1	0.42	0.34518	Fitm2
GO:0045662	negative regulation of myoblast differentiation	22	1	0.42	0.34518	Notch1
GO:0045663	positive regulation of myoblast differentiation	22	1	0.42	0.34518	Pik3r1
GO:0048499	synaptic vesicle membrane organization	22	1	0.42	0.34518	Ap3d1
GO:0048714	positive regulation of oligodendrocyte differentiation	22	1	0.42	0.34518	Qk
GO:0061311	cell surface receptor signaling pathway involved in heart development	22	1	0.42	0.34518	Notch1
GO:0099637	neurotransmitter receptor transport	22	1	0.42	0.34518	Ap3d1
GO:1903204	negative regulation of oxidative stress-induced neuron death	22	1	0.42	0.34518	Prkn
GO:1903306	negative regulation of regulated secretory pathway	22	1	0.42	0.34518	Notch1
GO:1904666	regulation of ubiquitin protein ligase activity	22	1	0.42	0.34518	Epm2a
GO:2000737	negative regulation of stem cell differentiation	22	1	0.42	0.34518	Notch1
GO:0071230	cellular response to amino acid stimulus	75	3	1.43	0.3508	Klhl22, Prkn, Pdgfc
GO:0007200	phospholipase C-activating G protein-coupled receptor signaling pathway	65	2	1.24	0.35209	Esr1, Ptger3
GO:0045665	negative regulation of neuron differentiation	65	2	1.24	0.35209	Notch1, Ptger3
GO:2000241	regulation of reproductive process	138	3	2.63	0.35271	Cyp51, Esr1, Notch1
GO:0048511	rhythmic process	244	10	4.65	0.35274	Hlf, Esr1, Nampt, Noct, Uts2, Clock, Ccar2, Ptger3, Tardbp, Ass1
GO:0051646	mitochondrion localization	47	3	0.9	0.35611	Ubb, Prkn, Hdac6
GO:0003333	amino acid transmembrane transport	73	3	1.39	0.35661	Slc25a22, Mfsd12, Epm2a
GO:0046717	acid secretion	35	2	0.67	0.35689	Slc26a6, Ptger3
GO:0016331	morphogenesis of embryonic epithelium	155	4	2.95	0.35718	Rdh10, Casp3, Mthfd1l, Arhgap35
GO:0010575	positive regulation of vascular endothelial growth factor production	23	1	0.44	0.35767	Arnt
GO:0042104	positive regulation of activated T cell proliferation	23	1	0.44	0.35767	Gpam
GO:0042634	regulation of hair cycle	23	1	0.44	0.35767	Clock
GO:0045943	positive regulation of transcription by RNA polymerase I	23	1	0.44	0.35767	Nol11
GO:0048026	positive regulation of mRNA splicing, via spliceosome	23	1	0.44	0.35767	Snw1
GO:0050687	negative regulation of defense response to virus	23	1	0.44	0.35767	Ilrun
GO:0071763	nuclear membrane organization	23	1	0.44	0.35767	Tardbp
GO:0086005	ventricular cardiac muscle cell action potential	23	1	0.44	0.35767	Snta1
GO:0090077	foam cell differentiation	23	1	0.44	0.35767	Ldah
GO:0098810	neurotransmitter reuptake	23	1	0.44	0.35767	Prkn
GO:0120178	steroid hormone biosynthetic process	23	1	0.44	0.35767	Dhcr7
GO:1900101	regulation of endoplasmic reticulum unfolded protein response	23	1	0.44	0.35767	Pik3r1
GO:1901380	negative regulation of potassium ion transmembrane transport	23	1	0.44	0.35767	Ptger3
GO:1902410	mitotic cytokinetic process	23	1	0.44	0.35767	Nup62
GO:1903206	negative regulation of hydrogen peroxide-induced cell death	23	1	0.44	0.35767	Glrx
GO:1903861	positive regulation of dendrite extension	23	1	0.44	0.35767	Prkn
GO:0009267	cellular response to starvation	148	4	2.82	0.35828	Srebf2, Cdkn1a, Glul, Rrp8
GO:0033674	positive regulation of kinase activity	375	8	7.14	0.35881	Vac14, Cdkn1a, Rassf2, Pdgfc, Slc27a1, Parp16, Ppp1r9a, Lmtk2
GO:0042886	amide transport	268	16	5.1	0.35895	Stxbp4, Glrx, Dgat1, Slc26a6, Prkn, Glul, Uts2, Clock, Aacs, Pde3b, Slc27a1, Sidt2, Ptger3, Tardbp, Pla2g6, Kcnb1
GO:0007254	JNK cascade	150	2	2.86	0.35912	Map3k20, Rassf2
GO:0050796	regulation of insulin secretion	149	13	2.84	0.35981	Stxbp4, Glrx, Prkn, Glul, Uts2, Clock, Aacs, Pde3b, Sidt2, Ptger3, Tardbp, Pla2g6, Kcnb1
GO:0010243	response to organonitrogen compound	756	24	14.4	0.36	Ubqln1, Inpp5k, Stxbp4, Rangap1, Klhl22, Slc26a6, Prkn, Gpam, Notch1, Pdgfc, Asph, Tmem38b, Slc25a33, Aacs, Pde3b, Casp3, Slc27a1, Ldlr, Tbc1d4, Uggt1, Mylip, Pik3r1, Insig1, Adtrp
GO:0030335	positive regulation of cell migration	523	9	9.96	0.36166	Notch1, Pdgfc, Uts2, Hdac6, Ptger3, Pik3r1, Sun2, Ackr3, Lrrc15
GO:0015718	monocarboxylic acid transport	85	3	1.62	0.3648	Slc26a6, Slc27a1, Pla2g6
GO:0006006	glucose metabolic process	198	5	3.77	0.36504	Inpp5k, Pfkp, Prkn, Npy1r, Pik3r1
GO:0006403	RNA localization	156	8	2.97	0.36522	Nsun2, Nop58, Khdrbs1, G3bp2, Sidt2, Qk, Tomm20, Nup62
GO:0046700	heterocycle catabolic process	364	11	6.93	0.36619	Celf1, Pabpc4, Nsun2, Noct, Gsta3, Sidt2, Secisbp2, Elavl1, Tardbp, Fitm2, Qk
GO:0035249	synaptic transmission, glutamatergic	77	4	1.47	0.36785	Clstn3, Prkn, Glul, Pla2g6
GO:0048814	regulation of dendrite morphogenesis	82	3	1.56	0.36899	Lzts1, Cul7, Bhlhb9
GO:0030030	cell projection organization	1399	28	26.65	0.36902	Cyth2, Inpp5k, Ubb, Tubd1, Lrp12, Slc11a2, Il15ra, Prkn, Vapa, Ppp2r5b, Coro1b, Aatk, Abi2, Notch1, Hdac6, Casp3, Ppp1r9a, Lzts1, Mylip, Cul7, Lmtk2, Negr1, Pik3r1, Cdc42ep4, Crtac1, Arhgap35, Qk, Bhlhb9
GO:0006739	NADP metabolic process	37	2	0.7	0.36914	Noct, Rpia
GO:0051568	histone H3-K4 methylation	55	2	1.05	0.3695	Snw1, Dpy30
GO:0006376	mRNA splice site selection	24	1	0.46	0.36992	Celf1
GO:0006536	glutamate metabolic process	24	1	0.46	0.36992	Glul
GO:0016226	iron-sulfur cluster assembly	24	1	0.46	0.36992	Abcb7
GO:0031069	hair follicle morphogenesis	24	1	0.46	0.36992	Notch1
GO:0032367	intracellular cholesterol transport	24	1	0.46	0.36992	Ldlr
GO:0060039	pericardium development	24	1	0.46	0.36992	Notch1
GO:0060444	branching involved in mammary gland duct morphogenesis	24	1	0.46	0.36992	Esr1
GO:0060706	cell differentiation involved in embryonic placenta development	24	1	0.46	0.36992	Dnajb6
GO:0060713	labyrinthine layer morphogenesis	24	1	0.46	0.36992	Dnajb6
GO:0070633	transepithelial transport	24	1	0.46	0.36992	Slc26a6
GO:0071108	protein K48-linked deubiquitination	24	1	0.46	0.36992	Mindy2
GO:0150105	protein localization to cell-cell junction	24	1	0.46	0.36992	Mpp7
GO:1901223	negative regulation of NIK/NF-kappaB signaling	24	1	0.46	0.36992	Rassf2
GO:1903077	negative regulation of protein localization to plasma membrane	24	1	0.46	0.36992	Lrrc15
GO:0006672	ceramide metabolic process	77	2	1.47	0.36993	Pla2g15, Pla2g6
GO:0030178	negative regulation of Wnt signaling pathway	141	3	2.69	0.37016	Prkn, Notch1, Vgll4
GO:0032984	protein-containing complex disassembly	202	4	3.85	0.37033	Ubqln1, Ddit4, Asph, Hdac6
GO:0018107	peptidyl-threonine phosphorylation	113	4	2.15	0.37084	Inpp5k, Cad, Ddit4, Lmtk2
GO:0030036	actin cytoskeleton organization	655	15	12.48	0.37167	Inpp5k, Elmo2, Cyria, Rflnb, Prkn, Coro1b, Ehbp1l1, Abi2, Epb41, Dnajb6, Ppp1r9a, Pik3r1, Cdc42ep4, Arhgap35, Phactr2
GO:0043123	positive regulation of I-kappaB kinase/NF-kappaB signaling	115	3	2.19	0.3754	Mid2, Prkn, Nup62
GO:0030833	regulation of actin filament polymerization	157	5	2.99	0.37733	Cyria, Coro1b, Abi2, Ppp1r9a, Cdc42ep4
GO:0043488	regulation of mRNA stability	137	6	2.61	0.37888	Celf1, Pabpc4, Noct, Elavl1, Tardbp, Qk
GO:0006821	chloride transport	69	2	1.31	0.37954	Slc26a6, Clca3a1
GO:0001774	microglial cell activation	39	2	0.74	0.38117	Nampt, Ldlr
GO:0006775	fat-soluble vitamin metabolic process	25	1	0.48	0.38194	Dgat1
GO:0014823	response to activity	25	1	0.48	0.38194	Gpam
GO:0032967	positive regulation of collagen biosynthetic process	25	1	0.48	0.38194	Uts2
GO:0033198	response to ATP	25	1	0.48	0.38194	Asph
GO:0035024	negative regulation of Rho protein signal transduction	25	1	0.48	0.38194	Arhgap35
GO:0035115	embryonic forelimb morphogenesis	25	1	0.48	0.38194	Rdh10
GO:0035116	embryonic hindlimb morphogenesis	25	1	0.48	0.38194	Notch1
GO:0038083	peptidyl-tyrosine autophosphorylation	25	1	0.48	0.38194	Aatk
GO:0042059	negative regulation of epidermal growth factor receptor signaling pathway	25	1	0.48	0.38194	Nup62
GO:0045070	positive regulation of viral genome replication	25	1	0.48	0.38194	Notch1
GO:0060045	positive regulation of cardiac muscle cell proliferation	25	1	0.48	0.38194	Notch1
GO:0071459	protein localization to chromosome, centromeric region	25	1	0.48	0.38194	Smc5
GO:0099645	neurotransmitter receptor localization to postsynaptic specialization membrane	25	1	0.48	0.38194	Gphn
GO:1901798	positive regulation of signal transduction by p53 class mediator	25	1	0.48	0.38194	Ubb
GO:1902473	regulation of protein localization to synapse	25	1	0.48	0.38194	Clstn3
GO:0070252	actin-mediated cell contraction	83	2	1.58	0.38206	Snta1, Ptger3
GO:0009062	fatty acid catabolic process	98	2	1.87	0.38236	Tuba8, Adtrp
GO:0010629	negative regulation of gene expression	893	17	17.01	0.38564	Lrp3, Celf1, Pabpc4, Cd34, Esr1, Cdkn1a, Noct, Prkn, Notch1, Rrp8, Ldlr, Secisbp2, Elavl1, Tardbp, Epm2a, Ilrun, Qk
GO:0071356	cellular response to tumor necrosis factor	139	3	2.65	0.38685	Inpp5k, Prkn, Tank
GO:0007389	pattern specification process	343	2	6.53	0.38739	Notch1, Asph
GO:0045930	negative regulation of mitotic cell cycle	211	9	4.02	0.38883	Map3k20, Esr1, Klhl22, Cdkn1a, Nabp1, Heca, Dcun1d3, Eme2, Cdkn2b
GO:0007569	cell aging	101	6	1.92	0.38985	Nampt, Ctc1, Cdkn1a, Smc5, Cdkn2b, Nup62
GO:0051301	cell division	551	11	10.5	0.39233	Nsun2, Klhl22, Smc5, Notch1, Dsn1, Pdgfc, Epb41, Pds5b, Cul7, Usp39, Nup62
GO:0060284	regulation of cell development	499	11	9.5	0.39264	Cyp51, Rflnb, Snw1, Aatk, Notch1, Clock, Ldlr, Cul7, Qk, Bhlhb9, Cdkn2b
GO:0006936	muscle contraction	256	6	4.88	0.39306	Slmap, Snta1, Tmem38b, Npy1r, Ptger3, Pla2g6
GO:0051402	neuron apoptotic process	266	6	5.07	0.39327	Esr1, Prkn, Aatk, Casp3, Kcnb1, Bhlhb9
GO:0002011	morphogenesis of an epithelial sheet	57	2	1.09	0.39329	Notch1, Arhgap35
GO:0060079	excitatory postsynaptic potential	71	2	1.35	0.39358	Prkn, Ppp1r9a
GO:0001964	startle response	26	1	0.5	0.39374	Prkn
GO:0010863	positive regulation of phospholipase C activity	26	1	0.5	0.39374	Esr1
GO:0021772	olfactory bulb development	26	1	0.5	0.39374	Crtac1
GO:0032480	negative regulation of type I interferon production	26	1	0.5	0.39374	Ilrun
GO:0032703	negative regulation of interleukin-2 production	26	1	0.5	0.39374	Cd34
GO:0034063	stress granule assembly	26	1	0.5	0.39374	G3bp2
GO:0036003	positive regulation of transcription from RNA polymerase II promoter in response to stress	26	1	0.5	0.39374	Notch1
GO:0045742	positive regulation of epidermal growth factor receptor signaling pathway	26	1	0.5	0.39374	Esr1
GO:0045987	positive regulation of smooth muscle contraction	26	1	0.5	0.39374	Ptger3
GO:0046597	negative regulation of viral entry into host cell	26	1	0.5	0.39374	Mid2
GO:0048668	collateral sprouting	26	1	0.5	0.39374	Hdac6
GO:0051443	positive regulation of ubiquitin-protein transferase activity	26	1	0.5	0.39374	Dcun1d3
GO:1905606	regulation of presynapse assembly	26	1	0.5	0.39374	Clstn3
GO:0043491	protein kinase B signaling	177	3	3.37	0.39469	Inpp5k, Phlda3, Adtrp
GO:0006612	protein targeting to membrane	105	4	2	0.39746	Pex19, Inpp5k, Dusp18, Kcnb1
GO:0010948	negative regulation of cell cycle process	260	12	4.95	0.39794	Map3k20, Esr1, Nsun2, Klhl22, Cdkn1a, Ppp2r5b, Nabp1, Clock, Ccar2, Dcun1d3, Eme2, Cdkn2b
GO:0043154	negative regulation of cysteine-type endopeptidase activity involved in apoptotic process	72	2	1.37	0.3998	Dnajb6, Rps6ka3
GO:0050805	negative regulation of synaptic transmission	66	6	1.26	0.4006	Prkn, Abhd6, Ppp1r9a, Slc30a1, Pla2g6, Kcnb1
GO:0051924	regulation of calcium ion transport	232	8	4.42	0.40185	Ubqln1, Inpp5k, Asph, Tmem38b, Epb41, Slc30a1, Ptger3, Pla2g6
GO:0046578	regulation of Ras protein signal transduction	191	5	3.64	0.40433	Cyth2, Notch1, Ralgps1, Arhgap35, Nup62
GO:0048645	animal organ formation	53	2	1.01	0.40475	Rdh10, Notch1
GO:0002063	chondrocyte development	27	1	0.51	0.4053	Rflnb
GO:0003209	cardiac atrium morphogenesis	27	1	0.51	0.4053	Notch1
GO:0018126	protein hydroxylation	27	1	0.51	0.4053	Asph
GO:0045724	positive regulation of cilium assembly	27	1	0.51	0.4053	Arhgap35
GO:0046823	negative regulation of nucleocytoplasmic transport	27	1	0.51	0.4053	Rangap1
GO:0050995	negative regulation of lipid catabolic process	27	1	0.51	0.4053	Pde3b
GO:0060261	positive regulation of transcription initiation from RNA polymerase II promoter	27	1	0.51	0.4053	Esr1
GO:0061099	negative regulation of protein tyrosine kinase activity	27	1	0.51	0.4053	Sh3bp5l
GO:0070979	protein K11-linked ubiquitination	27	1	0.51	0.4053	Prkn
GO:1904706	negative regulation of vascular associated smooth muscle cell proliferation	27	1	0.51	0.4053	Cdkn1a
GO:0009725	response to hormone	576	19	10.97	0.40782	Nr1h3, Inpp5k, Esr1, Ddit4, Stxbp4, Rangap1, Srebf2, Slc26a6, Gpam, Notch1, Slc25a33, Clock, Pde3b, Slc27a1, Tbc1d4, Pik3r1, Insig1, Thra, Ass1
GO:0007286	spermatid development	143	5	2.72	0.4079	Celf1, Pcsk4, Nsun2, Slc26a6, Qk
GO:0006641	triglyceride metabolic process	96	10	1.83	0.40794	Nr1h3, Esr1, Dgat1, Gpam, Slc27a1, Ldlr, Abhd5, Pnpla3, Insig1, Fitm2
GO:0030324	lung development	186	5	3.54	0.41163	Rdh10, Notch1, Tmem38b, Dhcr7, Thra
GO:0003151	outflow tract morphogenesis	74	2	1.41	0.41314	Notch1, Npy1r
GO:0006816	calcium ion transport	344	9	6.55	0.41439	Ubqln1, Inpp5k, Asph, Tmem38b, Epb41, Slc30a1, Ptger3, Pla2g6, Epm2a
GO:0019229	regulation of vasoconstriction	71	3	1.35	0.41533	Snta1, Npy1r, Ptger3
GO:0002021	response to dietary excess	28	1	0.53	0.41665	Pnpla3
GO:0010875	positive regulation of cholesterol efflux	28	1	0.53	0.41665	Nr1h3
GO:0018345	protein palmitoylation	28	1	0.53	0.41665	Glul
GO:0032467	positive regulation of cytokinesis	28	1	0.53	0.41665	Nup62
GO:0032469	endoplasmic reticulum calcium ion homeostasis	28	1	0.53	0.41665	Grina
GO:0033032	regulation of myeloid cell apoptotic process	28	1	0.53	0.41665	Thra
GO:0051968	positive regulation of synaptic transmission, glutamatergic	28	1	0.53	0.41665	Glul
GO:0060441	epithelial tube branching involved in lung morphogenesis	28	1	0.53	0.41665	Rdh10
GO:0090200	positive regulation of release of cytochrome c from mitochondria	28	1	0.53	0.41665	Pla2g6
GO:0090314	positive regulation of protein targeting to membrane	28	1	0.53	0.41665	Kcnb1
GO:1901020	negative regulation of calcium ion transmembrane transporter activity	28	1	0.53	0.41665	Ubqln1
GO:0006473	protein acetylation	186	2	3.54	0.41892	Smc5, Clock
GO:1901617	organic hydroxy compound biosynthetic process	183	11	3.49	0.41962	Cyp51, Mvd, Fdft1, Sqle, Srebf2, Msmo1, Sc5d, Pdxk, Mfsd12, Insig1, Dhcr7
GO:0006605	protein targeting	251	10	4.78	0.42226	Tomm40, Pex19, Inpp5k, Ap3d1, Stxbp4, Timm10, Dusp18, Arxes2, Kcnb1, Tomm20
GO:0030163	protein catabolic process	875	20	16.67	0.42432	Fbxo9, Cyp51, Ubqln1, Ubb, Klhl22, Prkn, Notch1, Usp24, Clock, Vgll4, Hdac6, Ldlr, Ccar2, Uggt1, Mylip, Cul7, Usp48, Fbxo10, Klhdc1, Epm2a
GO:0050766	positive regulation of phagocytosis	76	2	1.45	0.42633	Lman2, Il15ra
GO:0034332	adherens junction organization	41	2	0.78	0.42691	Abi2, Plekha7
GO:0043029	T cell homeostasis	43	2	0.82	0.42695	Gpam, Casp3
GO:0030282	bone mineralization	100	3	1.9	0.42705	Rflnb, Ank, Tmem38b
GO:0046580	negative regulation of Ras protein signal transduction	54	2	1.03	0.42719	Arhgap35, Nup62
GO:0050775	positive regulation of dendrite morphogenesis	58	2	1.1	0.42728	Cul7, Bhlhb9
GO:0035904	aorta development	61	2	1.16	0.42734	Notch1, Adamts6
GO:2001252	positive regulation of chromosome organization	79	2	1.5	0.42773	Cct3, Smc5
GO:0005979	regulation of glycogen biosynthetic process	29	1	0.55	0.42778	Inpp5k
GO:0006767	water-soluble vitamin metabolic process	29	1	0.55	0.42778	Pdxk
GO:0006929	substrate-dependent cell migration	29	1	0.55	0.42778	Itga11
GO:0007097	nuclear migration	29	1	0.55	0.42778	Sun2
GO:0009311	oligosaccharide metabolic process	29	1	0.55	0.42778	Mogs
GO:0010667	negative regulation of cardiac muscle cell apoptotic process	29	1	0.55	0.42778	Qk
GO:0014912	negative regulation of smooth muscle cell migration	29	1	0.55	0.42778	Coro1b
GO:0042755	eating behavior	29	1	0.55	0.42778	Dgat1
GO:0046856	phosphatidylinositol dephosphorylation	29	1	0.55	0.42778	Inpp5k
GO:0061003	positive regulation of dendritic spine morphogenesis	29	1	0.55	0.42778	Bhlhb9
GO:1901532	regulation of hematopoietic progenitor cell differentiation	29	1	0.55	0.42778	Notch1
GO:0014065	phosphatidylinositol 3-kinase signaling	123	2	2.34	0.42869	Pdgfc, Pik3r1
GO:0098659	inorganic cation import across plasma membrane	77	2	1.47	0.43287	Slc11a2, Slc30a1
GO:0031668	cellular response to extracellular stimulus	207	8	3.94	0.43446	Snw1, Srebf2, Cdkn1a, Glul, Rrp8, Kcnb1, Arhgap35, Cdkn2b
GO:0040029	regulation of gene expression, epigenetic	111	3	2.11	0.43818	Pcgf5, Rrp8, Hdac6
GO:0030048	actin filament-based movement	113	3	2.15	0.43822	Snta1, Ptger3, Sun2
GO:0032526	response to retinoic acid	65	2	1.24	0.43832	Rxrg, Snw1
GO:0001835	blastocyst hatching	30	1	0.57	0.4387	Ccdc62
GO:0007215	glutamate receptor signaling pathway	30	1	0.57	0.4387	Kcnb1
GO:0033598	mammary gland epithelial cell proliferation	30	1	0.57	0.4387	Esr1
GO:0044319	wound healing, spreading of cells	30	1	0.57	0.4387	Arhgap35
GO:0046427	positive regulation of receptor signaling pathway via JAK-STAT	30	1	0.57	0.4387	Notch1
GO:0048009	insulin-like growth factor receptor signaling pathway	30	1	0.57	0.4387	Pik3r1
GO:0048663	neuron fate commitment	30	1	0.57	0.4387	Notch1
GO:0110110	positive regulation of animal organ morphogenesis	30	1	0.57	0.4387	Cd34
GO:0010942	positive regulation of cell death	619	18	11.79	0.44233	Tomm40, Map3k20, Celf1, G0s2, Ubb, Ddit4, Cdkn1a, Prkn, Slk, Notch1, Rassf2, Hdac6, Casp3, Ppp2r1b, Ccar2, Bclaf1, Phlda3, Dcun1d3
GO:0001933	negative regulation of protein phosphorylation	319	11	6.08	0.44405	Mlxipl, Inpp5k, Sh3bp5l, Ddit4, Cdkn1a, Prkn, Rassf2, Casp3, Tardbp, Epm2a, Nup62
GO:0007623	circadian rhythm	182	8	3.47	0.44453	Nampt, Noct, Uts2, Clock, Ccar2, Ptger3, Tardbp, Ass1
GO:0000070	mitotic sister chromatid segregation	151	5	2.88	0.4474	Klhl22, Smc5, Dsn1, Pds5b, Nup62
GO:0046942	carboxylic acid transport	211	6	4.02	0.44756	Slc25a22, Slc26a6, Slc27a1, Mfsd12, Pla2g6, Epm2a
GO:0010721	negative regulation of cell development	164	5	3.12	0.44769	Rflnb, Aatk, Notch1, Ldlr, Cdkn2b
GO:0045184	establishment of protein localization	1532	46	29.18	0.44795	Cct3, Cyp51, Nr1h3, Tomm40, Pex19, Inpp5k, Ap3d1, Stxbp4, Lman2, Glrx, Rangap1, Dgat1, Cdkn1a, Prkn, Glul, Notch1, Timm10, Kpna4, Asph, Uts2, Clock, Aacs, Pde3b, Gga2, Hdac6, Heatr3, Tbc1d4, Sidt2, Grtp1, Lmtk2, Ptger3, Elavl1, Pik3r1, Tardbp, Pla2g6, Insig1, Dusp18, Gphn, Arxes2, Kcnb1, Hook2, Epm2a, Adtrp, Ranbp6, Tomm20, Nup62
GO:0007173	epidermal growth factor receptor signaling pathway	92	3	1.75	0.44844	Esr1, Rassf2, Nup62
GO:2000736	regulation of stem cell differentiation	53	2	1.01	0.44874	Nsun2, Notch1
GO:0015914	phospholipid transport	73	2	1.39	0.44918	Atp10a, Ldlr
GO:0098656	anion transmembrane transport	151	5	2.88	0.44925	Slc25a22, Ank, Slc27a1, Mfsd12, Epm2a
GO:0007007	inner mitochondrial membrane organization	31	1	0.59	0.44942	Timm10
GO:0009154	purine ribonucleotide catabolic process	31	1	0.59	0.44942	Fitm2
GO:0009156	ribonucleoside monophosphate biosynthetic process	31	1	0.59	0.44942	Cad
GO:0017004	cytochrome complex assembly	31	1	0.59	0.44942	Slc25a33
GO:0022602	ovulation cycle process	31	1	0.59	0.44942	Esr1
GO:0032212	positive regulation of telomere maintenance via telomerase	31	1	0.59	0.44942	Cct3
GO:0043094	cellular metabolic compound salvage	31	1	0.59	0.44942	Pdxk
GO:0045671	negative regulation of osteoclast differentiation	31	1	0.59	0.44942	Pik3r1
GO:0046677	response to antibiotic	31	1	0.59	0.44942	Dusp18
GO:0046686	response to cadmium ion	31	1	0.59	0.44942	Slc30a1
GO:0045786	negative regulation of cell cycle	330	15	6.29	0.4498	Map3k20, Esr1, Nsun2, Klhl22, Cdkn1a, Ppp2r5b, Nabp1, Clock, Casp3, Ccar2, Heca, Dcun1d3, Epm2a, Eme2, Cdkn2b
GO:0070374	positive regulation of ERK1 and ERK2 cascade	181	4	3.45	0.45353	Esr1, Notch1, Pdgfc, Ackr3
GO:0010639	negative regulation of organelle organization	335	10	6.38	0.45602	Inpp5k, Esr1, Ctc1, Klhl22, Prkn, Coro1b, Hdac6, Ppp1r9a, Tbc1d4, Pik3r1
GO:0045893	positive regulation of transcription, DNA-templated	1241	29	23.64	0.45625	Nr1h3, Hlf, Mlxipl, Inpp5k, Arnt, Rxrg, Nol11, Esr1, Ap3d1, Nampt, Snw1, Srebf2, Prkn, Ppp2r5b, Pcgf5, Nif3l1, Notch1, Asph, Clock, Aff1, Rps6ka3, Bclaf1, Tfdp1, Pik3r1, Tcf20, Thra, Ccdc62, Cys1, Nup62
GO:0098655	cation transmembrane transport	594	14	11.31	0.45711	Ubqln1, Slc41a1, Glrx, Slmap, Slc11a2, Snta1, Asph, Tmem38b, Abcb7, Mfsd12, Slc30a1, Ptger3, Pla2g6, Kcnb1
GO:0008016	regulation of heart contraction	150	5	2.86	0.45784	Snta1, Tmem38b, Uts2, Pik3r1, Thra
GO:0070059	intrinsic apoptotic signaling pathway in response to endoplasmic reticulum stress	59	3	1.12	0.45816	Grina, Prkn, Casp3
GO:0010389	regulation of G2/M transition of mitotic cell cycle	90	3	1.71	0.45886	Ctc1, Cdkn1a, Nabp1
GO:2000649	regulation of sodium ion transmembrane transporter activity	48	2	0.91	0.4591	Glrx, Slmap
GO:0007026	negative regulation of microtubule depolymerization	32	1	0.61	0.45993	Hdac6
GO:0007616	long-term memory	32	1	0.61	0.45993	Ldlr
GO:0016242	negative regulation of macroautophagy	32	1	0.61	0.45993	Lzts1
GO:0035909	aorta morphogenesis	32	1	0.61	0.45993	Notch1
GO:0048013	ephrin receptor signaling pathway	32	1	0.61	0.45993	Notch1
GO:0051491	positive regulation of filopodium assembly	32	1	0.61	0.45993	Pik3r1
GO:0071168	protein localization to chromatin	32	1	0.61	0.45993	Esr1
GO:1902624	positive regulation of neutrophil migration	32	1	0.61	0.45993	Ptger3
GO:2000036	regulation of stem cell population maintenance	32	1	0.61	0.45993	Elavl1
GO:0030155	regulation of cell adhesion	693	11	13.2	0.46314	Cyth2, Ap3d1, Gpam, Slk, Notch1, Pde3b, Casp3, Ptger3, Pik3r1, Adtrp, Ass1
GO:1903076	regulation of protein localization to plasma membrane	106	3	2.02	0.46395	Pik3r1, Lrrc15, Epm2a
GO:0051017	actin filament bundle assembly	156	5	2.97	0.46824	Inpp5k, Prkn, Coro1b, Ppp1r9a, Pik3r1
GO:0048640	negative regulation of developmental growth	113	4	2.15	0.46846	Cdkn1a, Pi16, Aatk, Vgll4
GO:0060999	positive regulation of dendritic spine development	62	2	1.18	0.4697	Ppp1r9a, Bhlhb9
GO:0048008	platelet-derived growth factor receptor signaling pathway	63	2	1.2	0.46972	Glrx, Pdgfc
GO:0006970	response to osmotic stress	70	2	1.33	0.46988	Vac14, Casp3
GO:0000038	very long-chain fatty acid metabolic process	33	1	0.63	0.47024	Acot3
GO:0006084	acetyl-CoA metabolic process	33	1	0.63	0.47024	Mvd
GO:0010803	regulation of tumor necrosis factor-mediated signaling pathway	33	1	0.63	0.47024	Prkn
GO:0010923	negative regulation of phosphatase activity	33	1	0.63	0.47024	Epm2a
GO:0031076	embryonic camera-type eye development	33	1	0.63	0.47024	Rdh10
GO:0032633	interleukin-4 production	33	1	0.63	0.47024	Notch1
GO:0035850	epithelial cell differentiation involved in kidney development	33	1	0.63	0.47024	Notch1
GO:0051642	centrosome localization	33	1	0.63	0.47024	Sun2
GO:0090140	regulation of mitochondrial fission	33	1	0.63	0.47024	Prkn
GO:0150117	positive regulation of cell-substrate junction organization	33	1	0.63	0.47024	Pik3r1
GO:0030879	mammary gland development	115	2	2.19	0.47091	Esr1, Arhgap35
GO:0010720	positive regulation of cell development	327	6	6.23	0.47098	Cyp51, Snw1, Notch1, Cul7, Qk, Bhlhb9
GO:0034644	cellular response to UV	83	2	1.58	0.47123	Cdkn1a, Pik3r1
GO:0006935	chemotaxis	488	7	9.3	0.47353	Elmo2, Coro1b, Notch1, Lmtk2, Pla2g6, Ackr3, Arhgap35
GO:0007029	endoplasmic reticulum organization	84	2	1.6	0.47747	Lman2, Tmem38b
GO:0072593	reactive oxygen species metabolic process	204	6	3.89	0.47819	Ddit4, Cdkn1a, Prkn, Slc25a33, Abcb7, Sh3pxd2a
GO:0006623	protein targeting to vacuole	34	1	0.65	0.48035	Ap3d1
GO:0030488	tRNA methylation	34	1	0.65	0.48035	Nsun2
GO:0030513	positive regulation of BMP signaling pathway	34	1	0.65	0.48035	Notch1
GO:0034122	negative regulation of toll-like receptor signaling pathway	34	1	0.65	0.48035	Ubqln1
GO:0046825	regulation of protein export from nucleus	34	1	0.65	0.48035	Rangap1
GO:0050891	multicellular organismal water homeostasis	34	1	0.65	0.48035	Inpp5k
GO:0060236	regulation of mitotic spindle organization	34	1	0.65	0.48035	Nup62
GO:0060325	face morphogenesis	34	1	0.65	0.48035	Asph
GO:0072657	protein localization to membrane	541	18	10.3	0.48089	Tomm40, Pex19, Inpp5k, Ap3d1, Slmap, Prkn, Arhgef9, Timm10, Fam126a, Gga2, Ttc7, Fam126b, Pik3r1, Dusp18, Gphn, Kcnb1, Lrrc15, Epm2a
GO:0032436	positive regulation of proteasomal ubiquitin-dependent protein catabolic process	85	2	1.62	0.48366	Ubqln1, Prkn
GO:0006835	dicarboxylic acid transport	69	3	1.31	0.48861	Slc25a22, Slc26a6, Epm2a
GO:0140115	export across plasma membrane	48	2	0.91	0.48935	Slc27a1, Kcnb1
GO:0060021	roof of mouth development	86	2	1.64	0.48982	Asph, Insig1
GO:0060976	coronary vasculature development	68	2	1.3	0.48982	Notch1, Adamts6
GO:0046626	regulation of insulin receptor signaling pathway	74	2	1.41	0.48996	Inpp5k, Pik3r1
GO:0008585	female gonad development	85	2	1.62	0.49021	Ubb, Esr1
GO:0001953	negative regulation of cell-matrix adhesion	35	1	0.67	0.49027	Pik3r1
GO:0007095	mitotic G2 DNA damage checkpoint signaling	35	1	0.67	0.49027	Cdkn1a
GO:0009066	aspartate family amino acid metabolic process	35	1	0.67	0.49027	Ass1
GO:0014003	oligodendrocyte development	35	1	0.67	0.49027	Nsun5
GO:0032435	negative regulation of proteasomal ubiquitin-dependent protein catabolic process	35	1	0.67	0.49027	Ccar2
GO:0033144	negative regulation of intracellular steroid hormone receptor signaling pathway	35	1	0.67	0.49027	Clock
GO:0043551	regulation of phosphatidylinositol 3-kinase activity	35	1	0.67	0.49027	Pik3r1
GO:0045880	positive regulation of smoothened signaling pathway	35	1	0.67	0.49027	Tubd1
GO:0071300	cellular response to retinoic acid	35	1	0.67	0.49027	Snw1
GO:0097352	autophagosome maturation	35	1	0.67	0.49027	Ubqln1
GO:1903670	regulation of sprouting angiogenesis	35	1	0.67	0.49027	Glul
GO:0006811	ion transport	1129	29	21.5	0.4904	Tomm40, Ubqln1, Inpp5k, Slc41a1, Slc25a22, Ap3d1, Glrx, Slmap, Ank, Slc11a2, Slc26a6, Prkn, Snta1, Asph, Tmem38b, Epb41, Abcb7, Slc27a1, Hephl1, Mfsd12, Cnnm4, Slc30a1, Lmtk2, Ptger3, Pla2g6, Kcnb1, Epm2a, Clca3a1, Cnnm2
GO:0016477	cell migration	1317	23	25.09	0.49723	Cd34, Elmo2, Ddit4, Lrp12, Coro1b, Slk, Abhd6, Glul, Abi2, Notch1, Pdgfc, Uts2, Hdac6, Itga11, Pds5b, Ptger3, Pik3r1, Sun2, Ackr3, Lrrc15, Adtrp, Arhgap35, Nup62
GO:0000086	G2/M transition of mitotic cell cycle	126	4	2.4	0.49841	Ctc1, Cdkn1a, Nabp1, Cdkn2b
GO:0006950	response to stress	3080	66	58.67	0.49855	Mid2, Fbxo9, Nr1h3, Map3k20, Ubqln1, Celf1, Vac14, Thg1l, Arnt, Cd34, Zbtb4, Esr1, Ddit4, Stxbp4, Nampt, Ctc1, Snw1, Glrx, Srebf2, Grina, Slc11a2, Cdkn1a, Slc26a6, Prkn, Coro1b, Smc5, Gpam, Nabp1, Glul, Notch1, Rassf2, Kpna4, Map3k6, Clock, G3bp2, Aen, Rrp8, Hdac6, Casp3, Slc27a1, Sprtn, Ldlr, Parp16, Ccar2, Pds5b, Slc30a1, Uggt1, Bclaf1, Ptger3, Fgfr1op2, Pik3r1, Hspb8, Cdc42ep4, Phlda3, Pla2g6,…
GO:0001934	positive regulation of protein phosphorylation	624	12	11.89	0.49859	Cdkn1a, Slk, Rassf2, Pdgfc, Hdac6, Slc27a1, Parp16, Ppp1r9a, Ptger3, Pik3r1, Pla2g6, Adtrp
GO:0051781	positive regulation of cell division	64	2	1.22	0.49943	Pdgfc, Nup62
GO:0000184	nuclear-transcribed mRNA catabolic process, nonsense-mediated decay	36	1	0.69	0.5	Secisbp2
GO:0001881	receptor recycling	36	1	0.69	0.5	Lmtk2
GO:0021955	central nervous system neuron axonogenesis	36	1	0.69	0.5	Arhgap35
GO:0030261	chromosome condensation	36	1	0.69	0.5	Smc5
GO:0032733	positive regulation of interleukin-10 production	36	1	0.69	0.5	Cd34
GO:0072538	T-helper 17 type immune response	36	1	0.69	0.5	Notch1
GO:0090279	regulation of calcium ion import	36	1	0.69	0.5	Slc30a1
GO:2000273	positive regulation of signaling receptor activity	36	1	0.69	0.5	Hdac6
GO:0032787	monocarboxylic acid metabolic process	520	20	9.9	0.50606	Nr1h3, Mlxipl, Ddit4, Pfkp, Acot3, Dgat1, Cyb5a, Gpam, Rdh10, Aacs, Tuba8, Acsm5, Slc27a1, Pla2g15, Abhd5, Mthfd1l, Pnpla3, Insig1, Adtrp, Qk
GO:0050773	regulation of dendrite development	119	4	2.27	0.50775	Cyth2, Lzts1, Cul7, Bhlhb9
GO:0061515	myeloid cell development	71	3	1.35	0.50786	Pabpc4, Slc11a2, Alas1
GO:0007229	integrin-mediated signaling pathway	89	2	1.7	0.50799	Itga11, Arhgap35
GO:0001817	regulation of cytokine production	661	6	12.59	0.50882	Arnt, Cd34, Gpam, Pik3r1, Cd14, Ilrun
GO:0007094	mitotic spindle assembly checkpoint signaling	37	1	0.7	0.50955	Klhl22
GO:0015804	neutral amino acid transport	37	1	0.7	0.50955	Mfsd12
GO:0019884	antigen processing and presentation of exogenous antigen	37	1	0.7	0.50955	Ap3d1
GO:0030866	cortical actin cytoskeleton organization	37	1	0.7	0.50955	Epb41
GO:0042554	superoxide anion generation	37	1	0.7	0.50955	Sh3pxd2a
GO:0045047	protein targeting to ER	37	1	0.7	0.50955	Arxes2
GO:0045494	photoreceptor cell maintenance	37	1	0.7	0.50955	Nxnl1
GO:0045747	positive regulation of Notch signaling pathway	37	1	0.7	0.50955	Notch1
GO:0045840	positive regulation of mitotic nuclear division	37	1	0.7	0.50955	Nup62
GO:0061462	protein localization to lysosome	37	1	0.7	0.50955	Ap3d1
GO:0071364	cellular response to epidermal growth factor stimulus	37	1	0.7	0.50955	Inpp5k
GO:0071470	cellular response to osmotic stress	37	1	0.7	0.50955	Casp3
GO:2001258	negative regulation of cation channel activity	37	1	0.7	0.50955	Ubqln1
GO:0030218	erythrocyte differentiation	124	4	2.36	0.51139	Slc11a2, Casp3, Alas1, Thra
GO:0007165	signal transduction	4132	79	78.7	0.51549	Mid2, Fbxo9, Nr1h3, Cyth2, Map3k20, Ubqln1, Mlxipl, Inpp5k, Mc5r, G0s2, Sh3bp5l, Rxrg, Ubb, Esr1, Ddit4, Tubd1, Stxbp4, Snw1, Glrx, Nsun2, Rangap1, Srebf2, Grina, Klhl22, Cdkn1a, Il15ra, Slc26a6, Prkn, Ppp2r5b, Coro1b, Abhd6, Aatk, Arhgef9, Nabp1, Abi2, Notch1, Rassf2, Pdgfc, Lrba, Tmem38b, Khdrbs1, Slc25a33, Clock, G3bp2, Vgll4, Aen, Pde3b, Rrp8, Hdac6, Rps6ka3, Casp3, Slc27a1, Ppp2r1b, Itga11, …
GO:0022603	regulation of anatomical structure morphogenesis	866	19	16.5	0.51598	Cd34, Esr1, Prkn, Coro1b, Aatk, Glul, Abi2, Notch1, Epb41, Uts2, Pde3b, Ppp1r9a, Lzts1, Cul7, Cdc42ep4, Zmym4, Fitm2, Arhgap35, Bhlhb9
GO:0043604	amide biosynthetic process	690	14	13.14	0.51817	Celf1, Noct, Farsb, Khdrbs1, Secisbp2, Elavl1, Tardbp, Dhx29, Pla2g6, Mars2, Eif4a1, Qk, Ass1, Dph1
GO:0050729	positive regulation of inflammatory response	113	3	2.15	0.51877	Clock, Ldlr, Ptger3
GO:0031297	replication fork processing	38	1	0.72	0.51891	Eme2
GO:0045777	positive regulation of blood pressure	38	1	0.72	0.51891	Uts2
GO:0048546	digestive tract morphogenesis	38	1	0.72	0.51891	Notch1
GO:0048873	homeostasis of number of cells within a tissue	38	1	0.72	0.51891	Notch1
GO:0042177	negative regulation of protein catabolic process	109	2	2.08	0.51936	Cyp51, Ccar2
GO:0010466	negative regulation of peptidase activity	174	3	3.31	0.51966	Pi16, Dnajb6, Rps6ka3
GO:0007601	visual perception	91	2	1.73	0.51987	Rdh10, Cnnm4
GO:0034976	response to endoplasmic reticulum stress	240	9	4.57	0.52275	Nr1h3, Ubqln1, Grina, Prkn, Casp3, Parp16, Uggt1, Pik3r1, Pla2g6
GO:0001822	kidney development	266	5	5.07	0.52635	Rdh10, Gsta3, Notch1, Adamts6, Cys1
GO:0045670	regulation of osteoclast differentiation	70	2	1.33	0.52758	Rassf2, Pik3r1
GO:0048844	artery morphogenesis	71	2	1.35	0.52761	Notch1, Ldlr
GO:0001782	B cell homeostasis	39	1	0.74	0.5281	Casp3
GO:0006904	vesicle docking involved in exocytosis	39	1	0.74	0.5281	Kcnb1
GO:0021536	diencephalon development	39	1	0.74	0.5281	Ubb
GO:0030857	negative regulation of epithelial cell differentiation	39	1	0.74	0.5281	Notch1
GO:0043001	Golgi to plasma membrane protein transport	39	1	0.74	0.5281	Gga2
GO:0046627	negative regulation of insulin receptor signaling pathway	39	1	0.74	0.5281	Inpp5k
GO:0018205	peptidyl-lysine modification	340	5	6.48	0.53033	Arnt, Snw1, Dpy30, Smc5, Hdac6
GO:0000045	autophagosome assembly	93	2	1.77	0.53156	Ubqln1, Epm2a
GO:0048812	neuron projection morphogenesis	571	13	10.88	0.53465	Ubb, Slc11a2, Prkn, Aatk, Abi2, Notch1, Hdac6, Ppp1r9a, Lzts1, Cul7, Lmtk2, Arhgap35, Bhlhb9
GO:1901607	alpha-amino acid biosynthetic process	52	3	0.99	0.53486	Cad, Glul, Ass1
GO:0042273	ribosomal large subunit biogenesis	69	3	1.31	0.53527	Ftsj3, Nifk, Heatr3
GO:0006457	protein folding	151	4	2.88	0.53558	Cct3, Pex19, Ppil1, Dnajb6
GO:0042255	ribosome assembly	59	2	1.12	0.5363	Rrp7a, Dhx29
GO:0001941	postsynaptic membrane organization	40	1	0.76	0.53711	Gphn
GO:0042491	inner ear auditory receptor cell differentiation	40	1	0.76	0.53711	Notch1
GO:0060135	maternal process involved in female pregnancy	40	1	0.76	0.53711	Esr1
GO:1900181	negative regulation of protein localization to nucleus	40	1	0.76	0.53711	Ilrun
GO:1901998	toxin transport	40	1	0.76	0.53711	Cct3
GO:0043161	proteasome-mediated ubiquitin-dependent protein catabolic process	395	8	7.52	0.5372	Fbxo9, Ubqln1, Klhl22, Prkn, Clock, Ccar2, Klhdc1, Epm2a
GO:0032092	positive regulation of protein binding	94	2	1.79	0.53733	Prkn, Epb41
GO:0051091	positive regulation of DNA-binding transcription factor activity	233	4	4.44	0.53858	Mid2, Esr1, Ppp2r5b, Clock
GO:0010565	regulation of cellular ketone metabolic process	131	5	2.5	0.54302	Nr1h3, Mlxipl, Dgat1, Rdh10, Insig1
GO:0008286	insulin receptor signaling pathway	115	3	2.19	0.5452	Inpp5k, Stxbp4, Pik3r1
GO:0010822	positive regulation of mitochondrion organization	69	2	1.31	0.54536	Prkn, Pla2g6
GO:0003254	regulation of membrane depolarization	41	1	0.78	0.54595	Slmap
GO:0030517	negative regulation of axon extension	41	1	0.78	0.54595	Aatk
GO:0030890	positive regulation of B cell proliferation	41	1	0.78	0.54595	Cdkn1a
GO:0048599	oocyte development	41	1	0.78	0.54595	Cyp51
GO:1901021	positive regulation of calcium ion transmembrane transporter activity	41	1	0.78	0.54595	Asph
GO:1903115	regulation of actin filament-based movement	41	1	0.78	0.54595	Ptger3
GO:0018108	peptidyl-tyrosine phosphorylation	280	5	5.33	0.54668	Sh3bp5l, Ppp2r5b, Aatk, Abi2, Pdgfc
GO:1901216	positive regulation of neuron death	123	2	2.34	0.54668	Ddit4, Casp3
GO:0006397	mRNA processing	430	11	8.19	0.54937	Celf1, Snw1, Mbnl2, Ppil1, Khdrbs1, Rbm28, Ccar2, Aqr, Tardbp, Usp39, Qk
GO:0070925	organelle assembly	771	12	14.69	0.54986	Ubqln1, Cd34, Rrp7a, Sqle, Noct, Arhgef9, G3bp2, Dhx29, Fitm2, Epm2a, Arhgap35, Nup62
GO:0062013	positive regulation of small molecule metabolic process	145	6	2.76	0.55069	Nr1h3, Mlxipl, Srebf2, Dgat1, Prkn, Rdh10
GO:0034504	protein localization to nucleus	299	15	5.7	0.55104	Rangap1, Cdkn1a, Glul, Notch1, Kpna4, Dnajb6, Heatr3, Elavl1, Pik3r1, Tardbp, Sun2, Epm2a, Ilrun, Ranbp6, Nup62
GO:0008360	regulation of cell shape	151	3	2.88	0.5515	Epb41, Cdc42ep4, Arhgap35
GO:0000079	regulation of cyclin-dependent protein serine/threonine kinase activity	65	3	1.24	0.55262	Cdkn1a, Casp3, Cdkn2b
GO:0040014	regulation of multicellular organism growth	72	3	1.37	0.55279	Celf1, Gpam, Npy1r
GO:0035265	organ growth	178	5	3.39	0.5528	Esr1, Pi16, Notch1, Tmem38b, Vgll4
GO:0030838	positive regulation of actin filament polymerization	88	3	1.68	0.55318	Coro1b, Abi2, Cdc42ep4
GO:0042127	regulation of cell population proliferation	1416	25	26.97	0.55329	Mlxipl, Celf1, Mvd, Esr1, Stxbp4, Nampt, Ctc1, Sqle, Cdkn1a, Gpam, Glul, Notch1, Pdgfc, Asph, Uts2, Slc25a33, Vgll4, Casp3, Pds5b, Tfdp1, Pik3r1, Ackr3, Dhcr7, Cdkn2b, Nup62
GO:2001238	positive regulation of extrinsic apoptotic signaling pathway	57	2	1.09	0.55371	G0s2, Ppp2r1b
GO:0051258	protein polymerization	270	6	5.14	0.55378	Cyria, Prkn, Coro1b, Abi2, Ppp1r9a, Cdc42ep4
GO:0006400	tRNA modification	76	2	1.45	0.55417	Thg1l, Nsun2
GO:0030520	intracellular estrogen receptor signaling pathway	42	1	0.8	0.55463	Esr1
GO:0031507	heterochromatin assembly	42	1	0.8	0.55463	Rrp8
GO:0045332	phospholipid translocation	42	1	0.8	0.55463	Atp10a
GO:0048839	inner ear development	157	3	2.99	0.55488	Notch1, Insig1, Cys1
GO:0048813	dendrite morphogenesis	164	7	3.12	0.55832	Slc11a2, Abi2, Hdac6, Ppp1r9a, Lzts1, Cul7, Bhlhb9
GO:0090263	positive regulation of canonical Wnt signaling pathway	98	2	1.87	0.55992	Ccar2, Thra
GO:0006575	cellular modified amino acid metabolic process	163	5	3.1	0.56091	Gsta3, Slc27a1, Pla2g15, Mthfd1l, Ass1
GO:0048705	skeletal system morphogenesis	206	5	3.92	0.56197	Rflnb, Rdh10, Mthfd1l, Insig1, Thra
GO:0000281	mitotic cytokinesis	66	2	1.26	0.56241	Cul7, Nup62
GO:0001947	heart looping	43	1	0.82	0.56313	Notch1
GO:0051289	protein homotetramerization	43	1	0.82	0.56313	Thg1l
GO:0097178	ruffle assembly	43	1	0.82	0.56313	Inpp5k
GO:0008630	intrinsic apoptotic signaling pathway in response to DNA damage	109	8	2.08	0.56395	Ddit4, Snw1, Cdkn1a, Aen, Ccar2, Pik3r1, Phlda3, Ackr3
GO:0031345	negative regulation of cell projection organization	189	5	3.6	0.56987	Cyth2, Il15ra, Coro1b, Aatk, Mylip
GO:0001942	hair follicle development	86	3	1.64	0.56992	Nsun2, Notch1, Mfsd12
GO:2001257	regulation of cation channel activity	142	4	2.7	0.57001	Ubqln1, Slmap, Asph, Pla2g6
GO:0034198	cellular response to amino acid starvation	44	1	0.84	0.57148	Cdkn1a
GO:0043277	apoptotic cell clearance	44	1	0.84	0.57148	Nr1h3
GO:0051932	synaptic transmission, GABAergic	44	1	0.84	0.57148	Clstn3
GO:0060412	ventricular septum morphogenesis	44	1	0.84	0.57148	Notch1
GO:1902895	positive regulation of pri-miRNA transcription by RNA polymerase II	44	1	0.84	0.57148	Srebf2
GO:0002683	negative regulation of immune system process	402	7	7.66	0.57257	Nr1h3, Gpam, Casp3, Ldlr, Pik3r1, Ilrun, Adtrp
GO:0007162	negative regulation of cell adhesion	274	7	5.22	0.57751	Notch1, Pde3b, Casp3, Ptger3, Pik3r1, Adtrp, Ass1
GO:0006890	retrograde vesicle-mediated transport, Golgi to endoplasmic reticulum	45	1	0.86	0.57966	Lman2
GO:0043392	negative regulation of DNA binding	45	1	0.86	0.57966	Ilrun
GO:0045740	positive regulation of DNA replication	45	1	0.86	0.57966	Ctc1
GO:0045806	negative regulation of endocytosis	45	1	0.86	0.57966	Nr1h3
GO:0098815	modulation of excitatory postsynaptic potential	45	1	0.86	0.57966	Prkn
GO:0007266	Rho protein signal transduction	132	2	2.51	0.58052	Cdc42ep4, Arhgap35
GO:0010033	response to organic substance	2390	60	45.52	0.58052	Nr1h3, Ubqln1, Mlxipl, Inpp5k, Rxrg, Esr1, Ddit4, Stxbp4, Snw1, Pfkp, Glrx, Sqle, Rangap1, Srebf2, Pmm1, Klhl22, Noct, Il15ra, Slc26a6, Prkn, Ppp2r5b, Coro1b, Gpam, Glul, Notch1, Pdgfc, Lrba, Asph, Tmem38b, Slc25a33, Clock, Aacs, Pde3b, Hdac6, Rps6ka3, Casp3, Slc27a1, Ldlr, Parp16, Tbc1d4, Sidt2, Uggt1, Bclaf1, Mylip, Lmtk2, Ptger3, Pik3r1, Hspb8, Cdc42ep4, Pla2g6, Ackr3, Insig1, Kcnb1, Cd14, Adt…
GO:0001568	blood vessel development	657	12	12.51	0.58057	Cd34, Glul, Notch1, Uts2, Pde3b, Ldlr, Cul7, Ackr3, Adamts6, Adtrp, Dhcr7, Qk
GO:0032760	positive regulation of tumor necrosis factor production	102	2	1.94	0.58172	Pik3r1, Cd14
GO:0048863	stem cell differentiation	184	4	3.5	0.58721	Esr1, Nsun2, Rdh10, Notch1
GO:0030514	negative regulation of BMP signaling pathway	46	1	0.88	0.5877	Notch1
GO:0046638	positive regulation of alpha-beta T cell differentiation	46	1	0.88	0.5877	Ap3d1
GO:0048538	thymus development	46	1	0.88	0.5877	Ctc1
GO:0070830	bicellular tight junction assembly	46	1	0.88	0.5877	Mpp7
GO:0098900	regulation of action potential	46	1	0.88	0.5877	Kcnb1
GO:1902808	positive regulation of cell cycle G1/S phase transition	46	1	0.88	0.5877	Stxbp4
GO:0032259	methylation	319	6	6.08	0.58797	Nsun5, Ftsj3, Snw1, Nsun2, Dpy30, Rrp8
GO:0030097	hemopoiesis	826	15	15.73	0.5889	Pabpc4, Cd34, Ap3d1, Ctc1, Slc11a2, Il15ra, Notch1, Rassf2, Casp3, Alas1, Ttc7, Pik3r1, 4930430F08Rik, Sh3pxd2a, Thra
GO:0045444	fat cell differentiation	237	6	4.51	0.58947	Fbxo9, Lrp3, Noct, Hdac6, Insig1, Arxes2
GO:0045727	positive regulation of translation	121	3	2.3	0.59101	Khdrbs1, Secisbp2, Elavl1
GO:0046777	protein autophosphorylation	222	7	4.23	0.59239	Cad, Ppp2r5b, Slk, Aatk, Rassf2, Pdgfc, Lmtk2
GO:0001501	skeletal system development	444	9	8.46	0.595	Rflnb, Ctc1, Rdh10, Rassf2, Pdgfc, Tmem38b, Mthfd1l, Insig1, Thra
GO:0001961	positive regulation of cytokine-mediated signaling pathway	47	1	0.9	0.59557	Prkn
GO:0007080	mitotic metaphase plate congression	47	1	0.9	0.59557	Nup62
GO:0010718	positive regulation of epithelial to mesenchymal transition	47	1	0.9	0.59557	Notch1
GO:0016601	Rac protein signal transduction	47	1	0.9	0.59557	Abi2
GO:0042246	tissue regeneration	47	1	0.9	0.59557	Cdkn1a
GO:0070098	chemokine-mediated signaling pathway	47	1	0.9	0.59557	Ackr3
GO:0031331	positive regulation of cellular catabolic process	397	13	7.56	0.5961	Mid2, Ubqln1, Mlxipl, Celf1, Noct, Prkn, Vgll4, Ldlr, Abhd5, Tardbp, Hspb8, Epm2a, Qk
GO:0031175	neuron projection development	928	23	17.68	0.59685	Cyth2, Ubb, Lrp12, Slc11a2, Il15ra, Prkn, Vapa, Ppp2r5b, Aatk, Abi2, Notch1, Hdac6, Casp3, Ppp1r9a, Lzts1, Mylip, Cul7, Lmtk2, Negr1, Crtac1, Arhgap35, Qk, Bhlhb9
GO:0043648	dicarboxylic acid metabolic process	80	3	1.52	0.60148	Glul, Mthfd1l, Ass1
GO:0021915	neural tube development	166	4	3.16	0.60232	Notch1, Casp3, Mthfd1l, Arhgap35
GO:0006406	mRNA export from nucleus	48	1	0.91	0.6033	Nsun2
GO:0031146	SCF-dependent proteasomal ubiquitin-dependent protein catabolic process	48	1	0.91	0.6033	Fbxo9
GO:0032784	regulation of DNA-templated transcription, elongation	48	1	0.91	0.6033	Ccar2
GO:0060612	adipose tissue development	48	1	0.91	0.6033	Ubb
GO:0010594	regulation of endothelial cell migration	161	2	3.07	0.60482	Glul, Notch1
GO:0010035	response to inorganic substance	402	11	7.66	0.60649	Slc41a1, Glrx, Slc11a2, Prkn, Kpna4, Asph, Hdac6, Casp3, Slc30a1, Gphn, Ass1
GO:0035264	multicellular organism growth	180	5	3.43	0.60976	Celf1, Ctc1, Gpam, Npy1r, Dhcr7
GO:0051279	regulation of release of sequestered calcium ion into cytosol	70	2	1.33	0.6101	Asph, Tmem38b
GO:0001890	placenta development	139	3	2.65	0.61051	Arnt, Dnajb6, Cul7
GO:0001825	blastocyst formation	49	1	0.93	0.61088	Rrp7a
GO:0008333	endosome to lysosome transport	49	1	0.93	0.61088	Hook2
GO:0034605	cellular response to heat	49	1	0.93	0.61088	Cd34
GO:0038066	p38MAPK cascade	49	1	0.93	0.61088	Map3k20
GO:0042149	cellular response to glucose starvation	49	1	0.93	0.61088	Rrp8
GO:0042311	vasodilation	49	1	0.93	0.61088	Pla2g6
GO:0045471	response to ethanol	49	1	0.93	0.61088	Aacs
GO:0008104	protein localization	2292	65	43.66	0.61238	Mid2, Cct3, Cyp51, Nr1h3, Tomm40, Pex19, Inpp5k, Clstn3, Esr1, Ap3d1, Stxbp4, Lman2, Glrx, Slmap, Rangap1, Dgat1, Cdkn1a, Prkn, Vapa, Coro1b, Smc5, Arhgef9, Glul, Notch1, Timm10, Kpna4, Lrba, Asph, Epb41, Uts2, Fam126a, Dnajb6, Clock, Aacs, Pde3b, Gga2, Hdac6, Heatr3, Tbc1d4, Sidt2, Ttc7, Fam126b, Grtp1, Lmtk2, Ptger3, Elavl1, Pik3r1, Tardbp, Sun2, Pla2g6, Insig1, Dusp18, Gphn, Arxes2, Kcnb1, Lrr…
GO:0010628	positive regulation of gene expression	1017	19	19.37	0.61643	Lrp3, Celf1, Arnt, Cd34, Esr1, Snw1, Noct, Prkn, Notch1, Khdrbs1, Ldlr, Secisbp2, Ptger3, Elavl1, Pik3r1, Tardbp, Cd14, Adtrp, Qk
GO:0043113	receptor clustering	65	2	1.24	0.61738	Arhgef9, Gphn
GO:0000768	syncytium formation by plasma membrane fusion	50	1	0.95	0.61832	Sh3pxd2a
GO:0001541	ovarian follicle development	50	1	0.95	0.61832	Esr1
GO:0044091	membrane biogenesis	50	1	0.95	0.61832	Pex19
GO:0007259	receptor signaling pathway via JAK-STAT	116	2	2.21	0.61866	Il15ra, Notch1
GO:0016485	protein processing	210	6	4	0.61885	Pcsk4, Xpnpep3, Asph, Casp3, Sprtn, Arxes2
GO:0050679	positive regulation of epithelial cell proliferation	178	4	3.39	0.62198	Esr1, Stxbp4, Glul, Notch1
GO:0006909	phagocytosis	245	5	4.67	0.62209	Nr1h3, Elmo2, Lman2, Il15ra, Ldlr
GO:0019827	stem cell population maintenance	142	3	2.7	0.62216	Smc5, Med27, Elavl1
GO:0007626	locomotory behavior	197	3	3.75	0.62419	Prkn, Npy1r, Negr1
GO:0002437	inflammatory response to antigenic stimulus	51	1	0.97	0.62561	Notch1
GO:0034764	positive regulation of transmembrane transport	210	3	4	0.62698	Glrx, Slc26a6, Asph
GO:0006898	receptor-mediated endocytosis	223	4	4.25	0.6281	Ldlr, Ptger3, Ackr3, Cd14
GO:0007507	heart development	540	7	10.29	0.62922	Cdkn1a, Pi16, Notch1, Vgll4, Casp3, Npy1r, Adamts6
GO:0030216	keratinocyte differentiation	75	2	1.43	0.63203	Notch1, Casp3
GO:0001708	cell fate specification	52	1	0.99	0.63277	Notch1
GO:0043388	positive regulation of DNA binding	52	1	0.99	0.63277	Prkn
GO:0045995	regulation of embryonic development	52	1	0.99	0.63277	Noct
GO:0048286	lung alveolus development	52	1	0.99	0.63277	Tmem38b
GO:0090311	regulation of protein deacetylation	52	1	0.99	0.63277	Ccar2
GO:0008277	regulation of G protein-coupled receptor signaling pathway	107	2	2.04	0.63283	Abhd6, Ptger3
GO:0007269	neurotransmitter secretion	147	4	2.8	0.6382	Syn2, Prkn, Ppp1r9a, Slc30a1
GO:0030500	regulation of bone mineralization	67	2	1.28	0.63883	Rflnb, Ank
GO:0048565	digestive tract development	91	2	1.73	0.63943	Notch1, Pdgfc
GO:0001756	somitogenesis	53	1	1.01	0.63979	Notch1
GO:0060688	regulation of morphogenesis of a branching structure	53	1	1.01	0.63979	Esr1
GO:0001889	liver development	114	2	2.17	0.6423	Notch1, Aacs
GO:0006914	autophagy	413	11	7.87	0.64243	Mid2, Ubqln1, Nampt, Klhl22, Prkn, Hdac6, Lzts1, Sbf2, Hspb8, Epm2a, Ilrun
GO:0001503	ossification	331	8	6.3	0.64438	Lrp3, Rflnb, Ank, Noct, Notch1, Rassf2, Tmem38b, Thra
GO:0008285	negative regulation of cell population proliferation	634	13	12.08	0.64635	Celf1, Esr1, Cdkn1a, Notch1, Asph, Vgll4, Casp3, Pds5b, Tfdp1, Pik3r1, Ackr3, Cdkn2b, Nup62
GO:0007492	endoderm development	54	1	1.03	0.64667	Notch1
GO:0046530	photoreceptor cell differentiation	54	1	1.03	0.64667	Notch1
GO:0034765	regulation of ion transmembrane transport	384	10	7.31	0.64977	Ubqln1, Glrx, Slmap, Snta1, Asph, Tmem38b, Slc30a1, Ptger3, Pla2g6, Kcnb1
GO:0009888	tissue development	1542	26	29.37	0.65157	Hlf, Ubb, Esr1, Rflnb, Ctc1, Snw1, Nsun2, Ank, Pi16, Rdh10, Gsta3, Abi2, Notch1, Tmem38b, Clock, Vgll4, Hdac6, Casp3, Mfsd12, Sidt2, Cnnm4, Tfdp1, Cul7, Mthfd1l, Arhgap35, Thra
GO:0010524	positive regulation of calcium ion transport into cytosol	55	1	1.05	0.65343	Asph
GO:0032757	positive regulation of interleukin-8 production	55	1	1.05	0.65343	Cd14
GO:0000398	mRNA splicing, via spliceosome	246	8	4.69	0.65404	Celf1, Snw1, Mbnl2, Ppil1, Khdrbs1, Aqr, Usp39, Qk
GO:1901361	organic cyclic compound catabolic process	396	11	7.54	0.65533	Celf1, Pabpc4, Nsun2, Noct, Gsta3, Sidt2, Secisbp2, Elavl1, Tardbp, Fitm2, Qk
GO:0080135	regulation of cellular response to stress	609	15	11.6	0.65535	Nr1h3, Map3k20, Ubqln1, Cd34, Nampt, Glrx, Grina, Prkn, Rassf2, Hdac6, Ccar2, Bclaf1, Pik3r1, Ackr3, Insig1
GO:0090090	negative regulation of canonical Wnt signaling pathway	117	2	2.23	0.65633	Prkn, Notch1
GO:0008203	cholesterol metabolic process	119	10	2.27	0.66255	Cyp51, Mvd, Fdft1, Sqle, Srebf2, Msmo1, Sc5d, Ldlr, Insig1, Dhcr7
GO:0048872	homeostasis of number of cells	323	7	6.15	0.66533	Slc11a2, Gpam, Notch1, Rassf2, Casp3, Alas1, Thra
GO:0031058	positive regulation of histone modification	99	2	1.89	0.66629	Snw1, Slk
GO:0051321	meiotic cell cycle	229	4	4.36	0.66692	Ubb, Nsun2, Sun2, Eme2
GO:0007267	cell-cell signaling	1222	27	23.28	0.66755	Clstn3, Syn2, Cd34, Stxbp4, Glrx, Dgat1, Prkn, Abhd6, Glul, Notch1, Uts2, Clock, Aacs, Vgll4, Pde3b, Ppp1r9a, Ccar2, Sidt2, Lzts1, Npy1r, Slc30a1, Ptger3, Tardbp, Pla2g6, Kcnb1, Epm2a, Thra
GO:0060548	negative regulation of cell death	931	19	17.73	0.67107	Cd34, Esr1, Glrx, Grina, Cdkn1a, Prkn, Gpam, Notch1, Dnajb6, Rps6ka3, Casp3, Parp16, Pdxk, Ccar2, Pik3r1, Ackr3, Qk, Bhlhb9, Nup62
GO:0032880	regulation of protein localization	831	30	15.83	0.67126	Cct3, Cyp51, Nr1h3, Inpp5k, Clstn3, Stxbp4, Glrx, Rangap1, Prkn, Glul, Asph, Epb41, Uts2, Dnajb6, Clock, Aacs, Pde3b, Hdac6, Sidt2, Ptger3, Pik3r1, Tardbp, Pla2g6, Insig1, Kcnb1, Lrrc15, Epm2a, Ilrun, Adtrp, Nup62
GO:0031663	lipopolysaccharide-mediated signaling pathway	58	1	1.1	0.67293	Cd14
GO:0070534	protein K63-linked ubiquitination	58	1	1.1	0.67293	Prkn
GO:1905330	regulation of morphogenesis of an epithelium	58	1	1.1	0.67293	Esr1
GO:0016055	Wnt signaling pathway	369	6	7.03	0.67417	Prkn, Notch1, Vgll4, Ccar2, Epm2a, Thra
GO:1903829	positive regulation of cellular protein localization	261	7	4.97	0.67635	Cct3, Prkn, Epb41, Pik3r1, Tardbp, Kcnb1, Nup62
GO:0035924	cellular response to vascular endothelial growth factor stimulus	59	1	1.12	0.67918	Notch1
GO:0009967	positive regulation of signal transduction	1296	26	24.69	0.67978	Mid2, Nr1h3, Map3k20, G0s2, Ubb, Esr1, Tubd1, Snw1, Glrx, Klhl22, Prkn, Ppp2r5b, Notch1, Rassf2, Pdgfc, Ppp2r1b, Ccar2, Bclaf1, Ptger3, Pik3r1, Pla2g6, Ackr3, Cd14, Thra, Cdkn2b, Nup62
GO:0090316	positive regulation of intracellular protein transport	138	4	2.63	0.68335	Asph, Pik3r1, Tardbp, Kcnb1
GO:0034599	cellular response to oxidative stress	247	6	4.7	0.68344	Ubqln1, Arnt, Glrx, Slc11a2, Prkn, Hdac6
GO:0006839	mitochondrial transport	198	8	3.77	0.68557	Tomm40, Slc25a22, Prkn, Timm10, Slc25a33, Abcb7, Dusp18, Tomm20
GO:1901566	organonitrogen compound biosynthetic process	1335	29	25.43	0.6861	Celf1, Cad, Nampt, Pmm1, Slc11a2, Noct, Prkn, Farsb, Glul, Khdrbs1, Mogs, Abcb7, Dctd, Slc27a1, Alas1, Pdxk, Secisbp2, Uggt1, Elavl1, Mthfd1l, Tardbp, Dhx29, Pla2g6, Mars2, Gphn, Eif4a1, Qk, Ass1, Dph1
GO:0009790	embryo development	1043	19	19.87	0.68637	Map3k20, Inpp5k, Arnt, Rrp7a, Nsun2, Gtf2ird1, Noct, Rdh10, Notch1, Pdgfc, Dnajb6, Casp3, Slc30a1, Mthfd1l, Ssr2, Insig1, Sh3pxd2a, Arhgap35, Ccdc62
GO:0000902	cell morphogenesis	937	19	17.85	0.68958	Ubb, Slc11a2, Prkn, Coro1b, Aatk, Abi2, Notch1, Epb41, Hdac6, Ppp1r9a, Sidt2, Lzts1, Cul7, Lmtk2, Cdc42ep4, Zmym4, Fitm2, Arhgap35, Bhlhb9
GO:0015850	organic hydroxy compound transport	205	7	3.9	0.69296	Nr1h3, Srebf2, Slc26a6, Prkn, Ldlr, Ptger3, Kcnb1
GO:0010508	positive regulation of autophagy	125	4	2.38	0.69491	Mid2, Prkn, Hspb8, Epm2a
GO:0000724	double-strand break repair via homologous recombination	126	2	2.4	0.69577	Smc5, Nabp1
GO:1904377	positive regulation of protein localization to cell periphery	62	1	1.18	0.69724	Epb41
GO:0002181	cytoplasmic translation	88	3	1.68	0.70107	Dhx29, Eif4a1, Dph1
GO:0001656	metanephros development	63	1	1.2	0.70303	Rdh10
GO:0045600	positive regulation of fat cell differentiation	63	1	1.2	0.70303	Noct
GO:0051893	regulation of focal adhesion assembly	63	1	1.2	0.70303	Slk
GO:0070936	protein K48-linked ubiquitination	63	1	1.2	0.70303	Prkn
GO:0071277	cellular response to calcium ion	63	1	1.2	0.70303	Asph
GO:0007411	axon guidance	191	3	3.64	0.70851	Notch1, Lmtk2, Arhgap35
GO:0006886	intracellular protein transport	791	27	15.07	0.70936	Tomm40, Pex19, Inpp5k, Ap3d1, Stxbp4, Rangap1, Cdkn1a, Notch1, Timm10, Kpna4, Asph, Gga2, Hdac6, Heatr3, Tbc1d4, Grtp1, Elavl1, Pik3r1, Tardbp, Insig1, Dusp18, Arxes2, Kcnb1, Epm2a, Ranbp6, Tomm20, Nup62
GO:0007612	learning	130	2	2.48	0.71207	Prkn, Epm2a
GO:0014902	myotube differentiation	99	3	1.89	0.71256	Notch1, Hdac6, Thra
GO:0032481	positive regulation of type I interferon production	65	1	1.24	0.71428	Cd14
GO:0045669	positive regulation of osteoblast differentiation	65	1	1.24	0.71428	Lrp3
GO:0016050	vesicle organization	261	7	4.97	0.71681	Cd34, Ap3d1, Prkn, Vapa, Tbc1d4, Insig1, Hook2
GO:0071456	cellular response to hypoxia	96	3	1.83	0.71793	Ubqln1, Cd34, Notch1
GO:0071805	potassium ion transmembrane transport	139	3	2.65	0.71898	Tmem38b, Ptger3, Kcnb1
GO:0006464	cellular protein modification process	2899	65	55.22	0.71968	Fbxo9, Map3k20, Ubqln1, Mlxipl, Inpp5k, Cad, Sh3bp5l, Arnt, Ubb, Ddit4, Snw1, Pmm1, Klhl22, Cdkn1a, Prkn, Ppil1, Dpy30, Ppp2r5b, Pcgf5, Smc5, Slk, Aatk, Glul, Abi2, Med27, Rassf2, Snta1, Pdgfc, Asph, Usp24, Map3k6, Klhl7, Clock, Mogs, Hdac6, Rps6ka3, Casp3, Slc27a1, Sprtn, Ppp2r1b, Parp16, Ppp1r9a, Ccar2, Uggt1, Mylip, Cul7, Lmtk2, Ptger3, Pik3r1, Tardbp, Mindy2, Pla2g6, Usp48, Dusp18, Gphn, Fbxo…
GO:0006749	glutathione metabolic process	66	1	1.26	0.71975	Gsta3
GO:0046579	positive regulation of Ras protein signal transduction	66	1	1.26	0.71975	Notch1
GO:0048568	embryonic organ development	399	7	7.6	0.72021	Arnt, Rdh10, Notch1, Pdgfc, Dnajb6, Mthfd1l, Insig1
GO:0006874	cellular calcium ion homeostasis	376	10	7.16	0.72109	Esr1, Grina, Asph, Tmem38b, Uts2, Npy1r, Slc30a1, Ptger3, Pla2g6, Ackr3
GO:0050730	regulation of peptidyl-tyrosine phosphorylation	226	3	4.3	0.72139	Sh3bp5l, Ppp2r5b, Pdgfc
GO:0043433	negative regulation of DNA-binding transcription factor activity	145	3	2.76	0.72241	Esr1, Thra, Cys1
GO:0000122	negative regulation of transcription by RNA polymerase II	776	13	14.78	0.7226	Nr1h3, Mlxipl, Zbtb4, Esr1, Snw1, Srebf2, Gtf2ird1, Prkn, Notch1, Khdrbs1, Magee1, Zfp952, Thra
GO:0021761	limbic system development	67	1	1.28	0.72511	Ubb
GO:0010469	regulation of signaling receptor activity	104	2	1.98	0.72998	Ppp2r5b, Hdac6
GO:0009611	response to wounding	427	8	8.13	0.73018	Cd34, Cdkn1a, Coro1b, Casp3, Ptger3, Fgfr1op2, Adtrp, Arhgap35
GO:0034394	protein localization to cell surface	68	1	1.3	0.73037	Gga2
GO:0051453	regulation of intracellular pH	68	1	1.3	0.73037	Slc26a6
GO:0051865	protein autoubiquitination	68	1	1.3	0.73037	Prkn
GO:0071248	cellular response to metal ion	131	2	2.5	0.73063	Slc41a1, Asph
GO:0034613	cellular protein localization	1624	46	30.93	0.73325	Mid2, Cct3, Tomm40, Pex19, Inpp5k, Esr1, Ap3d1, Stxbp4, Slmap, Rangap1, Cdkn1a, Prkn, Vapa, Coro1b, Smc5, Arhgef9, Glul, Notch1, Timm10, Kpna4, Asph, Epb41, Fam126a, Dnajb6, Gga2, Hdac6, Heatr3, Tbc1d4, Ttc7, Fam126b, Grtp1, Elavl1, Pik3r1, Tardbp, Sun2, Insig1, Dusp18, Gphn, Arxes2, Kcnb1, Lrrc15, Epm2a, Ilrun, Ranbp6, Tomm20, Nup62
GO:0007040	lysosome organization	69	1	1.31	0.73553	Hook2
GO:0014068	positive regulation of phosphatidylinositol 3-kinase signaling	69	1	1.31	0.73553	Pdgfc
GO:0032456	endocytic recycling	69	1	1.31	0.73553	Lmtk2
GO:0033627	cell adhesion mediated by integrin	69	1	1.31	0.73553	Itga11
GO:0071347	cellular response to interleukin-1	69	1	1.31	0.73553	Tank
GO:2001259	positive regulation of cation channel activity	69	1	1.31	0.73553	Asph
GO:0019221	cytokine-mediated signaling pathway	330	5	6.29	0.73641	Il15ra, Prkn, Notch1, Slc27a1, Ackr3
GO:0032418	lysosome localization	70	1	1.33	0.74059	Hdac6
GO:2000379	positive regulation of reactive oxygen species metabolic process	70	1	1.33	0.74059	Cdkn1a
GO:0016197	endosomal transport	218	4	4.15	0.74164	Ap3d1, Dpy30, Lrba, Lmtk2
GO:0006633	fatty acid biosynthetic process	130	5	2.48	0.74196	Nr1h3, Mlxipl, Acsm5, Insig1, Qk
GO:0031333	negative regulation of protein-containing complex assembly	138	2	2.63	0.74248	Hdac6, Thra
GO:0045732	positive regulation of protein catabolic process	208	5	3.96	0.74382	Ubqln1, Prkn, Vgll4, Ldlr, Mylip
GO:0006919	activation of cysteine-type endopeptidase activity involved in apoptotic process	71	1	1.35	0.74556	Slc11a2
GO:0070373	negative regulation of ERK1 and ERK2 cascade	71	1	1.35	0.74556	Ranbp9
GO:0051092	positive regulation of NF-kappaB transcription factor activity	139	2	2.65	0.74608	Mid2, Clock
GO:0006869	lipid transport	312	8	5.94	0.74738	Nr1h3, Srebf2, Dgat1, Atp10a, Slc27a1, Ldlr, Pla2g6, Osbpl1a
GO:0072080	nephron tubule development	72	1	1.37	0.75043	Notch1
GO:0030334	regulation of cell migration	851	14	16.21	0.75285	Coro1b, Slk, Abhd6, Glul, Notch1, Pdgfc, Uts2, Hdac6, Ptger3, Pik3r1, Sun2, Ackr3, Lrrc15, Adtrp
GO:1905477	positive regulation of protein localization to membrane	101	2	1.92	0.75463	Prkn, Kcnb1
GO:0006635	fatty acid beta-oxidation	73	1	1.39	0.7552	Tuba8
GO:0036465	synaptic vesicle recycling	73	1	1.39	0.7552	Ap3d1
GO:2000243	positive regulation of reproductive process	73	1	1.39	0.7552	Cyp51
GO:0031396	regulation of protein ubiquitination	199	6	3.79	0.75666	Ubqln1, Ubb, Prkn, Sprtn, Dcun1d3, Epm2a
GO:0031032	actomyosin structure organization	192	4	3.66	0.75897	Inpp5k, Epb41, Ppp1r9a, Pik3r1
GO:0032729	positive regulation of interferon-gamma production	74	1	1.41	0.75989	Cd14
GO:0030522	intracellular receptor signaling pathway	192	5	3.66	0.76232	Rxrg, Esr1, Snw1, Clock, Thra
GO:0014032	neural crest cell development	75	1	1.43	0.76448	Rdh10
GO:0007156	homophilic cell adhesion via plasma membrane adhesion molecules	76	1	1.45	0.76899	Clstn3
GO:0016575	histone deacetylation	76	1	1.45	0.76899	Hdac6
GO:0030307	positive regulation of cell growth	170	3	3.24	0.77242	Klhl22, Prkn, Slc25a33
GO:0008625	extrinsic apoptotic signaling pathway via death domain receptors	77	1	1.47	0.77342	Pik3r1
GO:0043524	negative regulation of neuron apoptotic process	148	2	2.82	0.77659	Prkn, Bhlhb9
GO:0006805	xenobiotic metabolic process	78	1	1.49	0.77775	Gsta3
GO:0019722	calcium-mediated signaling	163	3	3.1	0.77856	Tmem38b, Ppp1r9a, Ackr3
GO:0048666	neuron development	1040	24	19.81	0.78026	Cyth2, Ubb, Lrp12, Slc11a2, Il15ra, Prkn, Vapa, Ppp2r5b, Aatk, Abi2, Notch1, Hdac6, Casp3, Ppp1r9a, Secisbp2, Lzts1, Mylip, Cul7, Lmtk2, Negr1, Crtac1, Arhgap35, Qk, Bhlhb9
GO:0006979	response to oxidative stress	366	9	6.97	0.78313	Ubqln1, Thg1l, Arnt, Glrx, Slc11a2, Prkn, Kpna4, Hdac6, Casp3
GO:0007189	adenylate cyclase-activating G protein-coupled receptor signaling pathway	97	2	1.85	0.78539	Mc5r, Ptger3
GO:0001657	ureteric bud development	80	1	1.52	0.78618	Gsta3
GO:0030433	ubiquitin-dependent ERAD pathway	80	1	1.52	0.78618	Ubqln1
GO:0042472	inner ear morphogenesis	80	1	1.52	0.78618	Insig1
GO:0051494	negative regulation of cytoskeleton organization	160	6	3.05	0.79017	Inpp5k, Prkn, Coro1b, Hdac6, Ppp1r9a, Pik3r1
GO:0022904	respiratory electron transport chain	81	1	1.54	0.79028	Slc25a22
GO:0032091	negative regulation of protein binding	95	2	1.81	0.79342	Cdkn1a, Crtac1
GO:0008584	male gonad development	99	2	1.89	0.79351	Ubb, Esr1
GO:0043525	positive regulation of neuron apoptotic process	82	1	1.56	0.7943	Casp3
GO:0018105	peptidyl-serine phosphorylation	281	8	5.35	0.7951	Mlxipl, Inpp5k, Ddit4, Rassf2, Hdac6, Rps6ka3, Lmtk2, Epm2a
GO:0001764	neuron migration	154	2	2.93	0.79512	Ddit4, Lrp12
GO:0045766	positive regulation of angiogenesis	155	2	2.95	0.79807	Cd34, Uts2
GO:0014070	response to organic cyclic compound	570	17	10.86	0.80161	Nr1h3, Inpp5k, Esr1, Ddit4, Snw1, Glrx, Slc26a6, Asph, Tmem38b, Clock, Aacs, Casp3, Ptger3, Pik3r1, Insig1, Ccdc62, Ass1
GO:1902600	proton transmembrane transport	84	1	1.6	0.8021	Slc11a2
GO:0006888	endoplasmic reticulum to Golgi vesicle-mediated transport	109	3	2.08	0.80414	Lman2, Vapa, Insig1
GO:1902904	negative regulation of supramolecular fiber organization	163	7	3.1	0.80443	Inpp5k, Prkn, Coro1b, Hdac6, Ldlr, Ppp1r9a, Pik3r1
GO:0048167	regulation of synaptic plasticity	197	4	3.75	0.80491	Abhd6, Ppp1r9a, Lzts1, Kcnb1
GO:0032147	activation of protein kinase activity	85	1	1.62	0.80589	Pdgfc
GO:0046330	positive regulation of JNK cascade	85	1	1.62	0.80589	Rassf2
GO:1903321	negative regulation of protein modification by small protein conjugation or removal	85	1	1.62	0.80589	Dcun1d3
GO:0043087	regulation of GTPase activity	307	5	5.85	0.80617	Rangap1, Tbc1d4, Sbf2, Grtp1, Arhgap35
GO:0065003	protein-containing complex assembly	1272	26	24.23	0.80673	Cct3, Celf1, Thg1l, Rrp7a, Esr1, Cyria, Dgat1, Prkn, Ppp2r5b, Coro1b, Tspan4, Farsb, Abi2, Pdgfc, Slc25a33, G3bp2, Hdac6, Ppp1r9a, Elavl1, Cdc42ep4, Dhx29, Plekha7, Kcnb1, Usp39, Mpp7, Thra
GO:0051607	defense response to virus	228	3	4.34	0.80724	Ddit4, Gpam, Ilrun
GO:0007005	mitochondrion organization	480	12	9.14	0.80922	Tomm40, Thg1l, Prkn, Timm10, Slc25a33, Hdac6, Ccar2, Tk2, Pla2g6, Dusp18, Epm2a, Tomm20
GO:0010906	regulation of glucose metabolic process	121	2	2.3	0.80924	Inpp5k, Prkn
GO:0046849	bone remodeling	86	1	1.64	0.80961	Rassf2
GO:0008344	adult locomotory behavior	87	1	1.66	0.81326	Prkn
GO:0007519	skeletal muscle tissue development	147	4	2.8	0.81474	Hlf, Snw1, Notch1, Hdac6
GO:0031400	negative regulation of protein modification process	475	13	9.05	0.81506	Mlxipl, Inpp5k, Sh3bp5l, Ddit4, Cdkn1a, Prkn, Rassf2, Snta1, Casp3, Tardbp, Dcun1d3, Epm2a, Nup62
GO:0033108	mitochondrial respiratory chain complex assembly	88	1	1.68	0.81683	Slc25a33
GO:0002064	epithelial cell development	212	5	4.04	0.81719	Esr1, Abi2, Notch1, Clock, Sidt2
GO:0042593	glucose homeostasis	224	10	4.27	0.81999	Mlxipl, Inpp5k, Stxbp4, Prkn, Aacs, Pde3b, Sidt2, Pik3r1, Pla2g6, Kcnb1
GO:0007015	actin filament organization	409	11	7.79	0.82938	Inpp5k, Elmo2, Cyria, Rflnb, Prkn, Coro1b, Abi2, Ppp1r9a, Pik3r1, Cdc42ep4, Arhgap35
GO:0007613	memory	124	2	2.36	0.83006	Ldlr, Pla2g6
GO:0033138	positive regulation of peptidyl-serine phosphorylation	92	1	1.75	0.83048	Hdac6
GO:0031497	chromatin assembly	93	1	1.77	0.83372	Rrp8
GO:0048754	branching morphogenesis of an epithelial tube	146	3	2.78	0.83585	Esr1, Rdh10, Notch1
GO:0000209	protein polyubiquitination	218	2	4.15	0.83836	Prkn, Hdac6
GO:0002244	hematopoietic progenitor cell differentiation	134	2	2.55	0.84282	Notch1, 4930430F08Rik
GO:0051241	negative regulation of multicellular organismal process	935	18	17.81	0.84299	Cyp51, Nr1h3, Cd34, Rflnb, Pi16, Abhd6, Aatk, Notch1, Uts2, Vgll4, Pde3b, Ldlr, Mylip, Ptger3, Pik3r1, Ilrun, Adtrp, Cdkn2b
GO:0007186	G protein-coupled receptor signaling pathway	498	8	9.49	0.84308	Inpp5k, Mc5r, Esr1, Slc26a6, Abhd6, Npy1r, Ptger3, Ackr3
GO:0031623	receptor internalization	112	2	2.13	0.84538	Ptger3, Ackr3
GO:0050770	regulation of axonogenesis	159	2	3.03	0.84923	Aatk, Arhgap35
GO:0007399	nervous system development	1959	42	37.31	0.85125	Nsun5, Cyth2, Celf1, Clstn3, Rxrg, Ubb, Ddit4, Snw1, Lrp12, Slc11a2, Il15ra, Prkn, Vapa, Ppp2r5b, Aatk, Arhgef9, Nif3l1, Abi2, Notch1, Fam126a, Sspo, Hdac6, Casp3, Ldlr, Ppp1r9a, Secisbp2, Lzts1, Mylip, Cul7, Lmtk2, Ptger3, Negr1, Mthfd1l, Pik3r1, Crtac1, Sun2, Marveld1, Epm2a, Arhgap35, Qk, Bhlhb9, Cdkn2b
GO:0006468	protein phosphorylation	1330	30	25.33	0.85163	Map3k20, Mlxipl, Inpp5k, Cad, Sh3bp5l, Ddit4, Cdkn1a, Prkn, Ppp2r5b, Slk, Aatk, Abi2, Rassf2, Pdgfc, Map3k6, Hdac6, Rps6ka3, Casp3, Slc27a1, Parp16, Ppp1r9a, Lmtk2, Ptger3, Pik3r1, Tardbp, Pla2g6, Epm2a, Adtrp, Cdkn2b, Nup62
GO:0007155	cell adhesion	1186	20	22.59	0.85167	Cyth2, Clstn3, Cd34, Elmo2, Ap3d1, Gpam, Slk, Notch1, Dnajb6, Sspo, Pde3b, Casp3, Itga11, Ptger3, Negr1, Pik3r1, Ackr3, Plekha7, Adtrp, Ass1
GO:0048661	positive regulation of smooth muscle cell proliferation	99	1	1.89	0.85196	Nampt
GO:0016525	negative regulation of angiogenesis	100	1	1.9	0.8548	Pde3b
GO:0006470	protein dephosphorylation	221	4	4.21	0.86101	Ppp2r5b, Ppp2r1b, Dusp18, Epm2a
GO:0043010	camera-type eye development	271	4	5.16	0.8632	Rdh10, Abi2, Pds5b, Arhgap35
GO:0006302	double-strand break repair	230	3	4.38	0.86601	Smc5, Nabp1, Eme2
GO:0009791	post-embryonic development	105	1	2	0.8682	Dhcr7
GO:0045165	cell fate commitment	182	2	3.47	0.87115	Notch1, Casp3
GO:0050728	negative regulation of inflammatory response	119	2	2.27	0.87248	Nr1h3, Ldlr
GO:0030198	extracellular matrix organization	262	5	4.99	0.8745	Notch1, Tmem38b, Dnajb6, Adamts6, Adtrp
GO:0019233	sensory perception of pain	109	1	2.08	0.87802	Npy1r
GO:0006959	humoral immune response	171	2	3.26	0.88051	Notch1, Pla2g6
GO:0009887	animal organ morphogenesis	852	12	16.23	0.88106	Cd34, Esr1, Rflnb, Rdh10, Abi2, Notch1, Pdgfc, Npy1r, Cnnm4, Mthfd1l, Insig1, Thra
GO:0050769	positive regulation of neurogenesis	256	5	4.88	0.88379	Snw1, Notch1, Cul7, Qk, Bhlhb9
GO:0007275	multicellular organism development	4301	93	81.92	0.88457	Nsun5, Cyth2, Hlf, Map3k20, Celf1, Inpp5k, Clstn3, Pabpc4, Arnt, Rxrg, Cd34, Rrp7a, Ubb, Esr1, Ddit4, Ap3d1, Tubd1, Rflnb, Ctc1, Snw1, Nsun2, Zfr, Ank, Lrp12, Slc11a2, Cdkn1a, Gtf2ird1, Noct, Il15ra, Prkn, Pi16, Vapa, Ppp2r5b, Aatk, Arhgef9, Rdh10, Gsta3, Nif3l1, Glul, Abi2, Notch1, Rassf2, Pdgfc, Asph, Tmem38b, Uts2, Fam126a, Dnajb6, Clock, Aacs, Sspo, Vgll4, Pde3b, Hdac6, Casp3, Ldlr, Alas1, Pp…
GO:0071222	cellular response to lipopolysaccharide	170	2	3.24	0.88501	Nr1h3, Cd14
GO:0050852	T cell receptor signaling pathway	113	1	2.15	0.88712	Khdrbs1
GO:0035556	intracellular signal transduction	2199	53	41.89	0.88781	Mid2, Fbxo9, Cyth2, Map3k20, Ubqln1, Inpp5k, Sh3bp5l, Ubb, Esr1, Ddit4, Snw1, Glrx, Nsun2, Grina, Klhl22, Cdkn1a, Slc26a6, Prkn, Coro1b, Aatk, Arhgef9, Nabp1, Abi2, Notch1, Rassf2, Pdgfc, Tmem38b, Clock, G3bp2, Vgll4, Aen, Pde3b, Rrp8, Rps6ka3, Casp3, Ppp1r9a, Ccar2, Bclaf1, Ranbp9, Ralgps1, Ptger3, Pik3r1, Cdc42ep4, Phlda3, Pla2g6, Ackr3, Cd14, Epm2a, Adtrp, Arhgap35, Tank, Eme2, Nup62
GO:0009410	response to xenobiotic stimulus	239	2	4.55	0.88836	Gsta3, Aacs
GO:0045807	positive regulation of endocytosis	115	1	2.19	0.89141	Cd14
GO:0008283	cell population proliferation	1692	29	32.23	0.8955	Mlxipl, Celf1, Mvd, Cd34, Esr1, Stxbp4, Nampt, Ctc1, Sqle, Cdkn1a, Gpam, Glul, Notch1, Pdgfc, Asph, Uts2, Slc25a33, Vgll4, Casp3, Pds5b, Sidt2, Tfdp1, Pik3r1, Ackr3, Epm2a, Dhcr7, Cdkn2b, Dph1, Nup62
GO:0007605	sensory perception of sound	117	1	2.23	0.89554	Casp3
GO:0006355	regulation of transcription, DNA-templated	2540	41	48.38	0.89974	Mid2, Nr1h3, Hlf, Mlxipl, Inpp5k, Arnt, Rxrg, Nol11, Zbtb4, Esr1, Ap3d1, Nampt, Snw1, Srebf2, Gtf2ird1, Prkn, Ppp2r5b, Pcgf5, Nif3l1, Med27, Notch1, Asph, Khdrbs1, Dnajb6, Clock, Aff1, Vgll4, Rrp8, Magee1, Rps6ka3, Ccar2, Bclaf1, Tfdp1, Pik3r1, Tcf20, Zfp740, Zfp952, Thra, Ccdc62, Cys1, Nup62
GO:0051495	positive regulation of cytoskeleton organization	208	4	3.96	0.90036	Coro1b, Abi2, Cdc42ep4, Nup62
GO:0043406	positive regulation of MAP kinase activity	120	1	2.29	0.90144	Pdgfc
GO:0140694	non-membrane-bounded organelle assembly	348	7	6.63	0.90538	Rrp7a, Sqle, Noct, G3bp2, Dhx29, Fitm2, Nup62
GO:0055085	transmembrane transport	1035	28	19.71	0.9059	Tomm40, Ubqln1, Inpp5k, Slc41a1, Slc25a22, Esr1, Stxbp4, Glrx, Slmap, Ank, Slc11a2, Slc26a6, Snta1, Asph, Tmem38b, Slc25a33, Abcb7, Slc27a1, Mfsd12, Slc30a1, Slc2a12, Ptger3, Pla2g6, Slc25a51, Slc25a44, Kcnb1, Epm2a, Tomm20
GO:0043066	negative regulation of apoptotic process	800	15	15.24	0.90614	Grina, Cdkn1a, Prkn, Gpam, Notch1, Dnajb6, Rps6ka3, Casp3, Pdxk, Ccar2, Pik3r1, Ackr3, Qk, Bhlhb9, Nup62
GO:0043547	positive regulation of GTPase activity	222	4	4.23	0.90966	Rangap1, Tbc1d4, Grtp1, Arhgap35
GO:0030336	negative regulation of cell migration	256	4	4.88	0.91187	Coro1b, Abhd6, Notch1, Adtrp
GO:0007030	Golgi organization	126	1	2.4	0.91227	Lman2
GO:0030183	B cell differentiation	129	1	2.46	0.91723	Pik3r1
GO:0045597	positive regulation of cell differentiation	808	14	15.39	0.92186	Cyp51, Lrp3, Cd34, Ap3d1, Snw1, Noct, Il15ra, Notch1, Uts2, Cul7, Pik3r1, Thra, Qk, Bhlhb9
GO:0050680	negative regulation of epithelial cell proliferation	133	1	2.53	0.92341	Cdkn2b
GO:0060326	cell chemotaxis	259	4	4.93	0.92483	Elmo2, Coro1b, Notch1, Ackr3
GO:0007166	cell surface receptor signaling pathway	2155	33	41.05	0.92576	Inpp5k, G0s2, Esr1, Ddit4, Tubd1, Stxbp4, Snw1, Glrx, Il15ra, Prkn, Ppp2r5b, Notch1, Rassf2, Pdgfc, Khdrbs1, Vgll4, Casp3, Slc27a1, Ppp2r1b, Itga11, Ppp1r9a, Ccar2, Ranbp9, Lmtk2, Pik3r1, Ackr3, Kcnb1, Cd14, Epm2a, Arhgap35, Thra, Cdkn2b, Nup62
GO:0007420	brain development	520	11	9.9	0.9339	Nsun5, Celf1, Ubb, Ddit4, Aatk, Notch1, Secisbp2, Ptger3, Crtac1, Sun2, Arhgap35
GO:0001935	endothelial cell proliferation	142	1	2.7	0.93569	Cd34
GO:0001894	tissue homeostasis	224	3	4.27	0.93664	Cd34, Notch1, Nxnl1
GO:0018393	internal peptidyl-lysine acetylation	146	1	2.78	0.94049	Smc5
GO:0010634	positive regulation of epithelial cell migration	147	1	2.8	0.94164	Hdac6
GO:0051094	positive regulation of developmental process	1203	20	22.91	0.94968	Cyp51, Lrp3, Celf1, Clstn3, Cd34, Ap3d1, Snw1, Noct, Il15ra, Prkn, Coro1b, Gpam, Notch1, Uts2, Ppp1r9a, Cul7, Pik3r1, Thra, Qk, Bhlhb9
GO:0001525	angiogenesis	473	7	9.01	0.95197	Cd34, Glul, Notch1, Uts2, Pde3b, Ackr3, Adtrp
GO:0007283	spermatogenesis	400	7	7.62	0.95201	Celf1, Pcsk4, Nsun2, Slc26a6, Notch1, Clock, Qk
GO:0006955	immune response	1408	18	26.82	0.95209	Mid2, Fbxo9, Nr1h3, Ubqln1, Esr1, Ddit4, Stxbp4, Slc26a6, Gpam, Notch1, Khdrbs1, G3bp2, Rps6ka3, Cdc42ep4, Pla2g6, Ackr3, Cd14, Ilrun
GO:0071407	cellular response to organic cyclic compound	396	12	7.54	0.95479	Inpp5k, Esr1, Ddit4, Snw1, Glrx, Slc26a6, Tmem38b, Clock, Casp3, Ptger3, Insig1, Ccdc62
GO:0008284	positive regulation of cell population proliferation	801	13	15.26	0.9553	Mlxipl, Mvd, Esr1, Stxbp4, Nampt, Ctc1, Cdkn1a, Gpam, Glul, Notch1, Pdgfc, Uts2, Slc25a33
GO:0006915	apoptotic process	1645	41	31.33	0.9581	Tomm40, Map3k20, Ubqln1, G0s2, Elmo2, Ubb, Esr1, Ddit4, Snw1, Grina, Cdkn1a, Prkn, Gpam, Slk, Aatk, Notch1, Rassf2, Dnajb6, Cidec, Aen, Rrp8, Rps6ka3, Casp3, Ppp2r1b, Pdxk, Ccar2, Bclaf1, Tfdp1, Cul7, Pik3r1, Tardbp, Phlda3, Pla2g6, Ackr3, Fbxo10, Dcun1d3, Kcnb1, Thra, Qk, Bhlhb9, Nup62
GO:0045087	innate immune response	630	8	12	0.96567	Mid2, Fbxo9, Stxbp4, Slc26a6, G3bp2, Cdc42ep4, Cd14, Ilrun
GO:0006508	proteolysis	1397	32	26.61	0.96896	Fbxo9, Nr1h3, Ubqln1, Ubb, Pcsk4, Xpnpep3, Klhl22, Slc11a2, Prkn, Pi16, Asph, Usp24, Dnajb6, Clock, Hdac6, Rps6ka3, Casp3, Sprtn, Ccar2, Uggt1, Mylip, Cul7, Pik3r1, Mindy2, Usp48, Arxes2, Fbxo10, Klhdc1, Epm2a, Clca3a1, Usp39, Tank
GO:0015031	protein transport	1416	44	26.97	0.96936	Cyp51, Nr1h3, Tomm40, Pex19, Inpp5k, Ap3d1, Stxbp4, Lman2, Glrx, Rangap1, Dgat1, Cdkn1a, Prkn, Glul, Notch1, Timm10, Kpna4, Asph, Uts2, Clock, Aacs, Pde3b, Gga2, Hdac6, Heatr3, Tbc1d4, Sidt2, Grtp1, Lmtk2, Ptger3, Elavl1, Pik3r1, Tardbp, Pla2g6, Insig1, Dusp18, Arxes2, Kcnb1, Hook2, Epm2a, Adtrp, Ranbp6, Tomm20, Nup62
GO:0006325	chromatin organization	436	3	8.3	0.97541	Dpy30, Rrp8, Hdac6
GO:0006897	endocytosis	503	6	9.58	0.97645	Nr1h3, Lrp12, Ldlr, Ptger3, Ackr3, Cd14
GO:0009968	negative regulation of signal transduction	1109	22	21.12	0.97889	Ubqln1, Inpp5k, Esr1, Ddit4, Glrx, Grina, Prkn, Notch1, Rassf2, Clock, Vgll4, Pde3b, Ccar2, Ranbp9, Ptger3, Phlda3, Ackr3, Insig1, Epm2a, Arhgap35, Tank, Nup62
GO:0007163	establishment or maintenance of cell polarity	201	1	3.83	0.97959	Arhgap35
GO:0034622	cellular protein-containing complex assembly	865	14	16.48	0.98341	Celf1, Rrp7a, Esr1, Cyria, Prkn, Coro1b, Abi2, Pdgfc, Slc25a33, Ppp1r9a, Cdc42ep4, Dhx29, Usp39, Thra
GO:0006281	DNA repair	471	5	8.97	0.98438	Smc5, Nabp1, Sprtn, Pds5b, Eme2
GO:0051240	positive regulation of multicellular organismal process	1357	22	25.85	0.98499	Celf1, Inpp5k, Clstn3, G0s2, Arnt, Cd34, Ap3d1, Snw1, Il15ra, Gpam, Notch1, Pdgfc, Uts2, Slc27a1, Npy1r, Cul7, Ptger3, Pik3r1, Cd14, Thra, Qk, Bhlhb9
GO:0006954	inflammatory response	605	8	11.52	0.99243	Nr1h3, Celf1, Esr1, Notch1, Clock, Ldlr, Ptger3, Cd14
GO:0006357	regulation of transcription by RNA polymerase II	1928	30	36.72	0.99894	Nr1h3, Hlf, Mlxipl, Arnt, Rxrg, Zbtb4, Esr1, Ap3d1, Nampt, Snw1, Srebf2, Gtf2ird1, Prkn, Ppp2r5b, Pcgf5, Med27, Notch1, Khdrbs1, Clock, Magee1, Rps6ka3, Bclaf1, Tfdp1, Pik3r1, Tcf20, Zfp740, Zfp952, Thra, Ccdc62, Cys1
GO:0000003	reproduction	1106	18	21.07	1	Cct3, Cyp51, Celf1, Arnt, Ubb, Esr1, Pcsk4, Nsun2, Slc26a6, Rdh10, Notch1, Dnajb6, Clock, Cul7, Sun2, Thra, Qk, Eme2
GO:0000012	single strand break repair	12	0	0.23	1
GO:0000018	regulation of DNA recombination	99	0	1.89	1
GO:0000027	ribosomal large subunit assembly	25	0	0.48	1
GO:0000041	transition metal ion transport	90	6	1.71	1	Ap3d1, Slc11a2, Abcb7, Hephl1, Slc30a1, Lmtk2
GO:0000054	ribosomal subunit export from nucleus	14	0	0.27	1
GO:0000076	DNA replication checkpoint signaling	16	0	0.3	1
GO:0000082	G1/S transition of mitotic cell cycle	180	3	3.43	1	Cdkn1a, Dcun1d3, Cdkn2b
GO:0000083	regulation of transcription involved in G1/S transition of mitotic cell cycle	17	0	0.32	1
GO:0000096	sulfur amino acid metabolic process	31	0	0.59	1
GO:0000097	sulfur amino acid biosynthetic process	15	0	0.29	1
GO:0000132	establishment of mitotic spindle orientation	29	0	0.55	1
GO:0000154	rRNA modification	30	2	0.57	1	Nsun5, Ftsj3
GO:0000165	MAPK cascade	666	9	12.69	1	Map3k20, Inpp5k, Esr1, Notch1, Rassf2, Pdgfc, Ranbp9, Ackr3, Nup62
GO:0000212	meiotic spindle organization	18	0	0.34	1
GO:0000266	mitochondrial fission	44	1	0.84	1	Prkn
GO:0000271	polysaccharide biosynthetic process	67	2	1.28	1	Inpp5k, Epm2a
GO:0000272	polysaccharide catabolic process	20	0	0.38	1
GO:0000280	nuclear division	378	9	7.2	1	Ubb, Esr1, Klhl22, Smc5, Dsn1, Pds5b, Cul7, Eme2, Nup62
GO:0000288	nuclear-transcribed mRNA catabolic process, deadenylation-dependent decay	48	1	0.91	1	Noct
GO:0000289	nuclear-transcribed mRNA poly(A) tail shortening	26	0	0.5	1
GO:0000291	nuclear-transcribed mRNA catabolic process, exonucleolytic	15	0	0.29	1
GO:0000302	response to reactive oxygen species	167	4	3.18	1	Glrx, Kpna4, Hdac6, Casp3
GO:0000303	response to superoxide	19	0	0.36	1
GO:0000305	response to oxygen radical	20	0	0.38	1
GO:0000338	protein deneddylation	10	0	0.19	1
GO:0000375	RNA splicing, via transesterification reactions	246	8	4.69	1	Celf1, Snw1, Mbnl2, Ppil1, Khdrbs1, Aqr, Usp39, Qk
GO:0000377	RNA splicing, via transesterification reactions with bulged adenosine as nucleophile	246	8	4.69	1	Celf1, Snw1, Mbnl2, Ppil1, Khdrbs1, Aqr, Usp39, Qk
GO:0000380	alternative mRNA splicing, via spliceosome	63	3	1.2	1	Celf1, Mbnl2, Khdrbs1
GO:0000387	spliceosomal snRNP assembly	31	0	0.59	1
GO:0000394	RNA splicing, via endonucleolytic cleavage and ligation	11	0	0.21	1
GO:0000422	autophagy of mitochondrion	72	2	1.37	1	Prkn, Hdac6
GO:0000423	mitophagy	30	2	0.57	1	Prkn, Hdac6
GO:0000460	maturation of 5.8S rRNA	35	3	0.67	1	Ftsj3, Rpp40, Rcl1
GO:0000469	cleavage involved in rRNA processing	27	2	0.51	1	Rpp40, Rcl1
GO:0000470	maturation of LSU-rRNA	29	2	0.55	1	Ftsj3, Nifk
GO:0000478	endonucleolytic cleavage involved in rRNA processing	15	2	0.29	1	Rpp40, Rcl1
GO:0000491	small nucleolar ribonucleoprotein complex assembly	12	0	0.23	1
GO:0000492	box C/D snoRNP assembly	10	0	0.19	1
GO:0000578	embryonic axis specification	28	0	0.53	1
GO:0000723	telomere maintenance	122	3	2.32	1	Cct3, Ctc1, Smc5
GO:0000725	recombinational repair	127	2	2.42	1	Smc5, Nabp1
GO:0000727	double-strand break repair via break-induced replication	12	0	0.23	1
GO:0000729	DNA double-strand break processing	16	0	0.3	1
GO:0000731	DNA synthesis involved in DNA repair	28	1	0.53	1	Sprtn
GO:0000737	DNA catabolic process, endonucleolytic	24	0	0.46	1
GO:0000819	sister chromatid segregation	177	5	3.37	1	Klhl22, Smc5, Dsn1, Pds5b, Nup62
GO:0000904	cell morphogenesis involved in differentiation	675	11	12.86	1	Slc11a2, Aatk, Abi2, Notch1, Hdac6, Ppp1r9a, Lzts1, Cul7, Lmtk2, Arhgap35, Bhlhb9
GO:0000910	cytokinesis	151	2	2.88	1	Cul7, Nup62
GO:0000956	nuclear-transcribed mRNA catabolic process	104	2	1.98	1	Noct, Secisbp2
GO:0000959	mitochondrial RNA metabolic process	48	1	0.91	1	Slc25a33
GO:0000963	mitochondrial RNA processing	17	0	0.32	1
GO:0000966	RNA 5'-end processing	20	1	0.38	1	Rpp40
GO:0001101	response to acid chemical	103	3	1.96	1	Klhl22, Prkn, Pdgfc
GO:0001504	neurotransmitter uptake	27	1	0.51	1	Prkn
GO:0001505	regulation of neurotransmitter levels	193	4	3.68	1	Syn2, Prkn, Ppp1r9a, Slc30a1
GO:0001508	action potential	104	3	1.98	1	Slmap, Snta1, Kcnb1
GO:0001510	RNA methylation	68	3	1.3	1	Nsun5, Ftsj3, Nsun2
GO:0001516	prostaglandin biosynthetic process	26	0	0.5	1
GO:0001522	pseudouridine synthesis	17	0	0.32	1
GO:0001539	cilium or flagellum-dependent cell motility	104	0	1.98	1
GO:0001553	luteinization	12	0	0.23	1
GO:0001556	oocyte maturation	26	0	0.5	1
GO:0001562	response to protozoan	38	0	0.72	1
GO:0001569	branching involved in blood vessel morphogenesis	37	0	0.7	1
GO:0001573	ganglioside metabolic process	21	0	0.4	1
GO:0001574	ganglioside biosynthetic process	13	0	0.25	1
GO:0001578	microtubule bundle formation	91	0	1.73	1
GO:0001649	osteoblast differentiation	172	4	3.28	1	Lrp3, Noct, Notch1, Rassf2
GO:0001654	eye development	311	4	5.92	1	Rdh10, Abi2, Pds5b, Arhgap35
GO:0001655	urogenital system development	312	6	5.94	1	Esr1, Rdh10, Gsta3, Notch1, Adamts6, Cys1
GO:0001658	branching involved in ureteric bud morphogenesis	44	0	0.84	1
GO:0001659	temperature homeostasis	166	9	3.16	1	Nr1h3, G0s2, Abhd6, Notch1, Pdgfc, Slc27a1, Ptger3, Slc25a44, Thra
GO:0001660	fever generation	14	1	0.27	1	Ptger3
GO:0001662	behavioral fear response	37	0	0.7	1
GO:0001667	ameboidal-type cell migration	399	6	7.6	1	Coro1b, Glul, Notch1, Uts2, Hdac6, Adtrp
GO:0001672	regulation of chromatin assembly or disassembly	10	0	0.19	1
GO:0001675	acrosome assembly	16	0	0.3	1
GO:0001702	gastrulation with mouth forming second	27	0	0.51	1
GO:0001704	formation of primary germ layer	77	0	1.47	1
GO:0001706	endoderm formation	29	0	0.55	1
GO:0001707	mesoderm formation	47	0	0.9	1
GO:0001709	cell fate determination	25	0	0.48	1
GO:0001711	endodermal cell fate commitment	10	0	0.19	1
GO:0001736	establishment of planar polarity	55	0	1.05	1
GO:0001738	morphogenesis of a polarized epithelium	77	0	1.47	1
GO:0001754	eye photoreceptor cell differentiation	38	0	0.72	1
GO:0001755	neural crest cell migration	52	0	0.99	1
GO:0001759	organ induction	18	0	0.34	1
GO:0001763	morphogenesis of a branching structure	194	3	3.7	1	Esr1, Rdh10, Notch1
GO:0001767	establishment of lymphocyte polarity	11	0	0.21	1
GO:0001768	establishment of T cell polarity	11	0	0.21	1
GO:0001771	immunological synapse formation	14	0	0.27	1
GO:0001773	myeloid dendritic cell activation	36	0	0.69	1
GO:0001775	cell activation	937	11	17.85	1	Nr1h3, Ap3d1, Nampt, Dgat1, Cdkn1a, Il15ra, Gpam, Casp3, Ldlr, Ptger3, Pik3r1
GO:0001776	leukocyte homeostasis	109	2	2.08	1	Gpam, Casp3
GO:0001778	plasma membrane repair	14	0	0.27	1
GO:0001779	natural killer cell differentiation	31	1	0.59	1	Il15ra
GO:0001780	neutrophil homeostasis	25	0	0.48	1
GO:0001781	neutrophil apoptotic process	11	0	0.21	1
GO:0001783	B cell apoptotic process	26	0	0.5	1
GO:0001787	natural killer cell proliferation	10	0	0.19	1
GO:0001816	cytokine production	711	7	13.54	1	Arnt, Cd34, Gpam, Notch1, Pik3r1, Cd14, Ilrun
GO:0001818	negative regulation of cytokine production	259	2	4.93	1	Cd34, Ilrun
GO:0001819	positive regulation of cytokine production	434	4	8.27	1	Arnt, Cd34, Pik3r1, Cd14
GO:0001820	serotonin secretion	10	0	0.19	1
GO:0001823	mesonephros development	82	1	1.56	1	Gsta3
GO:0001824	blastocyst development	126	2	2.4	1	Rrp7a, Ccdc62
GO:0001829	trophectodermal cell differentiation	20	0	0.38	1
GO:0001832	blastocyst growth	27	0	0.51	1
GO:0001833	inner cell mass cell proliferation	16	0	0.3	1
GO:0001836	release of cytochrome c from mitochondria	60	2	1.14	1	Prkn, Pla2g6
GO:0001838	embryonic epithelial tube formation	132	3	2.51	1	Casp3, Mthfd1l, Arhgap35
GO:0001840	neural plate development	10	0	0.19	1
GO:0001841	neural tube formation	118	3	2.25	1	Casp3, Mthfd1l, Arhgap35
GO:0001845	phagolysosome assembly	16	0	0.3	1
GO:0001885	endothelial cell development	68	0	1.3	1
GO:0001886	endothelial cell morphogenesis	13	0	0.25	1
GO:0001893	maternal placenta development	28	0	0.53	1
GO:0001895	retina homeostasis	44	1	0.84	1	Nxnl1
GO:0001906	cell killing	161	0	3.07	1
GO:0001909	leukocyte mediated cytotoxicity	116	0	2.21	1
GO:0001910	regulation of leukocyte mediated cytotoxicity	84	0	1.6	1
GO:0001911	negative regulation of leukocyte mediated cytotoxicity	22	0	0.42	1
GO:0001912	positive regulation of leukocyte mediated cytotoxicity	62	0	1.18	1
GO:0001913	T cell mediated cytotoxicity	46	0	0.88	1
GO:0001914	regulation of T cell mediated cytotoxicity	33	0	0.63	1
GO:0001916	positive regulation of T cell mediated cytotoxicity	27	0	0.51	1
GO:0001919	regulation of receptor recycling	25	0	0.48	1
GO:0001921	positive regulation of receptor recycling	15	0	0.29	1
GO:0001932	regulation of protein phosphorylation	956	23	18.21	1	Mlxipl, Inpp5k, Sh3bp5l, Ddit4, Cdkn1a, Prkn, Ppp2r5b, Slk, Rassf2, Pdgfc, Hdac6, Casp3, Slc27a1, Parp16, Ppp1r9a, Ptger3, Pik3r1, Tardbp, Pla2g6, Epm2a, Adtrp, Cdkn2b, Nup62
GO:0001936	regulation of endothelial cell proliferation	128	0	2.44	1
GO:0001937	negative regulation of endothelial cell proliferation	42	0	0.8	1
GO:0001938	positive regulation of endothelial cell proliferation	88	0	1.68	1
GO:0001944	vasculature development	691	12	13.16	1	Cd34, Glul, Notch1, Uts2, Pde3b, Ldlr, Cul7, Ackr3, Adamts6, Adtrp, Dhcr7, Qk
GO:0001945	lymph vessel development	29	0	0.55	1
GO:0001946	lymphangiogenesis	20	0	0.38	1
GO:0001952	regulation of cell-matrix adhesion	117	2	2.23	1	Slk, Pik3r1
GO:0001954	positive regulation of cell-matrix adhesion	59	0	1.12	1
GO:0001956	positive regulation of neurotransmitter secretion	18	0	0.34	1
GO:0001958	endochondral ossification	30	0	0.57	1
GO:0001959	regulation of cytokine-mediated signaling pathway	117	1	2.23	1	Prkn
GO:0001960	negative regulation of cytokine-mediated signaling pathway	57	0	1.09	1
GO:0001967	suckling behavior	12	0	0.23	1
GO:0001973	G protein-coupled adenosine receptor signaling pathway	10	0	0.19	1
GO:0001974	blood vessel remodeling	51	0	0.97	1
GO:0001975	response to amphetamine	15	0	0.29	1
GO:0001976	nervous system process involved in regulation of systemic arterial blood pressure	15	0	0.29	1
GO:0001977	renal system process involved in regulation of blood volume	13	1	0.25	1	Uts2
GO:0001990	regulation of systemic arterial blood pressure by hormone	31	0	0.59	1
GO:0001991	regulation of systemic arterial blood pressure by circulatory renin-angiotensin	13	0	0.25	1
GO:0002009	morphogenesis of an epithelium	465	6	8.86	1	Esr1, Rdh10, Notch1, Casp3, Mthfd1l, Arhgap35
GO:0002024	diet induced thermogenesis	15	0	0.29	1
GO:0002026	regulation of the force of heart contraction	27	0	0.51	1
GO:0002028	regulation of sodium ion transport	80	3	1.52	1	Glrx, Slmap, Snta1
GO:0002029	desensitization of G protein-coupled receptor signaling pathway	23	1	0.44	1	Ptger3
GO:0002040	sprouting angiogenesis	113	3	2.15	1	Glul, Notch1, Adtrp
GO:0002043	blood vessel endothelial cell proliferation involved in sprouting angiogenesis	19	0	0.36	1
GO:0002053	positive regulation of mesenchymal cell proliferation	32	0	0.61	1
GO:0002062	chondrocyte differentiation	95	1	1.81	1	Rflnb
GO:0002065	columnar/cuboidal epithelial cell differentiation	75	3	1.43	1	Notch1, Clock, Sidt2
GO:0002066	columnar/cuboidal epithelial cell development	37	2	0.7	1	Clock, Sidt2
GO:0002068	glandular epithelial cell development	23	2	0.44	1	Clock, Sidt2
GO:0002070	epithelial cell maturation	11	0	0.21	1
GO:0002076	osteoblast development	14	0	0.27	1
GO:0002084	protein depalmitoylation	10	0	0.19	1
GO:0002090	regulation of receptor internalization	67	0	1.28	1
GO:0002091	negative regulation of receptor internalization	14	0	0.27	1
GO:0002092	positive regulation of receptor internalization	30	0	0.57	1
GO:0002093	auditory receptor cell morphogenesis	19	0	0.36	1
GO:0002097	tRNA wobble base modification	19	0	0.36	1
GO:0002098	tRNA wobble uridine modification	16	0	0.3	1
GO:0002115	store-operated calcium entry	20	0	0.38	1
GO:0002200	somatic diversification of immune receptors	76	0	1.45	1
GO:0002204	somatic recombination of immunoglobulin genes involved in immune response	52	0	0.99	1
GO:0002208	somatic diversification of immunoglobulins involved in immune response	52	0	0.99	1
GO:0002209	behavioral defense response	38	0	0.72	1
GO:0002218	activation of innate immune response	51	0	0.97	1
GO:0002220	innate immune response activating cell surface receptor signaling pathway	12	0	0.23	1
GO:0002221	pattern recognition receptor signaling pathway	160	5	3.05	1	Nr1h3, Ubqln1, Esr1, Rps6ka3, Cd14
GO:0002223	stimulatory C-type lectin receptor signaling pathway	10	0	0.19	1
GO:0002228	natural killer cell mediated immunity	63	0	1.2	1
GO:0002230	positive regulation of defense response to virus by host	31	0	0.59	1
GO:0002237	response to molecule of bacterial origin	260	5	4.95	1	Nr1h3, Noct, Rps6ka3, Ptger3, Cd14
GO:0002246	wound healing involved in inflammatory response	12	0	0.23	1
GO:0002250	adaptive immune response	429	1	8.17	1	Notch1
GO:0002251	organ or tissue specific immune response	15	0	0.29	1
GO:0002252	immune effector process	561	0	10.69	1
GO:0002253	activation of immune response	301	1	5.73	1	Khdrbs1
GO:0002260	lymphocyte homeostasis	77	2	1.47	1	Gpam, Casp3
GO:0002262	myeloid cell homeostasis	173	4	3.3	1	Slc11a2, Casp3, Alas1, Thra
GO:0002263	cell activation involved in immune response	251	0	4.78	1
GO:0002274	myeloid leukocyte activation	207	3	3.94	1	Nr1h3, Nampt, Ldlr
GO:0002275	myeloid cell activation involved in immune response	84	0	1.6	1
GO:0002279	mast cell activation involved in immune response	42	0	0.8	1
GO:0002281	macrophage activation involved in immune response	20	0	0.38	1
GO:0002283	neutrophil activation involved in immune response	17	0	0.32	1
GO:0002285	lymphocyte activation involved in immune response	175	0	3.33	1
GO:0002286	T cell activation involved in immune response	93	0	1.77	1
GO:0002287	alpha-beta T cell activation involved in immune response	63	0	1.2	1
GO:0002292	T cell differentiation involved in immune response	69	0	1.31	1
GO:0002293	alpha-beta T cell differentiation involved in immune response	62	0	1.18	1
GO:0002294	CD4-positive, alpha-beta T cell differentiation involved in immune response	61	0	1.16	1
GO:0002295	T-helper cell lineage commitment	15	0	0.29	1
GO:0002312	B cell activation involved in immune response	82	0	1.56	1
GO:0002313	mature B cell differentiation involved in immune response	23	0	0.44	1
GO:0002318	myeloid progenitor cell differentiation	11	0	0.21	1
GO:0002320	lymphoid progenitor cell differentiation	20	1	0.38	1	Notch1
GO:0002323	natural killer cell activation involved in immune response	17	0	0.32	1
GO:0002327	immature B cell differentiation	13	0	0.25	1
GO:0002335	mature B cell differentiation	31	0	0.59	1
GO:0002347	response to tumor cell	34	0	0.65	1
GO:0002360	T cell lineage commitment	25	0	0.48	1
GO:0002361	CD4-positive, CD25-positive, alpha-beta regulatory T cell differentiation	10	0	0.19	1
GO:0002363	alpha-beta T cell lineage commitment	20	0	0.38	1
GO:0002366	leukocyte activation involved in immune response	247	0	4.7	1
GO:0002367	cytokine production involved in immune response	103	0	1.96	1
GO:0002369	T cell cytokine production	43	0	0.82	1
GO:0002371	dendritic cell cytokine production	16	0	0.3	1
GO:0002376	immune system process	2222	38	42.32	1	Mid2, Fbxo9, Nr1h3, Ubqln1, Pabpc4, Cd34, Esr1, Ddit4, Ap3d1, Stxbp4, Nampt, Ctc1, Slc11a2, Cdkn1a, Il15ra, Slc26a6, Gpam, Notch1, Rassf2, Khdrbs1, G3bp2, Rps6ka3, Casp3, Ldlr, Alas1, Ttc7, Ptger3, Pik3r1, Cdc42ep4, Pla2g6, Ackr3, 4930430F08Rik, Cd14, Sh3pxd2a, Ilrun, Adtrp, Thra, Cdkn2b
GO:0002377	immunoglobulin production	173	0	3.3	1
GO:0002381	immunoglobulin production involved in immunoglobulin-mediated immune response	71	0	1.35	1
GO:0002385	mucosal immune response	13	0	0.25	1
GO:0002396	MHC protein complex assembly	13	0	0.25	1
GO:0002399	MHC class II protein complex assembly	10	0	0.19	1
GO:0002407	dendritic cell chemotaxis	14	0	0.27	1
GO:0002418	immune response to tumor cell	25	0	0.48	1
GO:0002423	natural killer cell mediated immune response to tumor cell	10	0	0.19	1
GO:0002428	antigen processing and presentation of peptide antigen via MHC class Ib	16	0	0.3	1
GO:0002429	immune response-activating cell surface receptor signaling pathway	213	1	4.06	1	Khdrbs1
GO:0002431	Fc receptor mediated stimulatory signaling pathway	17	0	0.32	1
GO:0002438	acute inflammatory response to antigenic stimulus	23	0	0.44	1
GO:0002440	production of molecular mediator of immune response	263	0	5.01	1
GO:0002443	leukocyte mediated immunity	387	0	7.37	1
GO:0002444	myeloid leukocyte mediated immunity	90	0	1.71	1
GO:0002446	neutrophil mediated immunity	32	0	0.61	1
GO:0002448	mast cell mediated immunity	41	0	0.78	1
GO:0002449	lymphocyte mediated immunity	304	0	5.79	1
GO:0002455	humoral immune response mediated by circulating immunoglobulin	74	0	1.41	1
GO:0002456	T cell mediated immunity	112	0	2.13	1
GO:0002460	adaptive immune response based on somatic recombination of immune receptors built from immunoglobulin superfamily domains	322	1	6.13	1	Notch1
GO:0002467	germinal center formation	15	0	0.29	1
GO:0002468	dendritic cell antigen processing and presentation	13	0	0.25	1
GO:0002474	antigen processing and presentation of peptide antigen via MHC class I	35	0	0.67	1
GO:0002476	antigen processing and presentation of endogenous peptide antigen via MHC class Ib	15	0	0.29	1
GO:0002478	antigen processing and presentation of exogenous peptide antigen	31	0	0.59	1
GO:0002483	antigen processing and presentation of endogenous peptide antigen	22	0	0.42	1
GO:0002484	antigen processing and presentation of endogenous peptide antigen via MHC class I via ER pathway	15	0	0.29	1
GO:0002486	antigen processing and presentation of endogenous peptide antigen via MHC class I via ER pathway, TAP-independent	14	0	0.27	1
GO:0002495	antigen processing and presentation of peptide antigen via MHC class II	23	0	0.44	1
GO:0002501	peptide antigen assembly with MHC protein complex	12	0	0.23	1
GO:0002503	peptide antigen assembly with MHC class II protein complex	10	0	0.19	1
GO:0002504	antigen processing and presentation of peptide or polysaccharide antigen via MHC class II	25	0	0.48	1
GO:0002507	tolerance induction	27	0	0.51	1
GO:0002517	T cell tolerance induction	12	0	0.23	1
GO:0002520	immune system development	918	16	17.49	1	Pabpc4, Cd34, Ap3d1, Ctc1, Slc11a2, Il15ra, Notch1, Rassf2, Casp3, Alas1, Ttc7, Pik3r1, 4930430F08Rik, Sh3pxd2a, Thra, Cdkn2b
GO:0002521	leukocyte differentiation	529	5	10.08	1	Ap3d1, Il15ra, Rassf2, Pik3r1, Sh3pxd2a
GO:0002523	leukocyte migration involved in inflammatory response	23	0	0.44	1
GO:0002524	hypersensitivity	12	0	0.23	1
GO:0002526	acute inflammatory response	86	1	1.64	1	Ptger3
GO:0002532	production of molecular mediator involved in inflammatory response	78	0	1.49	1
GO:0002534	cytokine production involved in inflammatory response	53	0	1.01	1
GO:0002544	chronic inflammatory response	15	0	0.29	1
GO:0002548	monocyte chemotaxis	45	0	0.86	1
GO:0002551	mast cell chemotaxis	13	0	0.25	1
GO:0002562	somatic diversification of immune receptors via germline recombination within a single locus	69	0	1.31	1
GO:0002566	somatic diversification of immune receptors via somatic mutation	14	0	0.27	1
GO:0002573	myeloid leukocyte differentiation	208	3	3.96	1	Rassf2, Pik3r1, Sh3pxd2a
GO:0002577	regulation of antigen processing and presentation	18	0	0.34	1
GO:0002637	regulation of immunoglobulin production	75	0	1.43	1
GO:0002638	negative regulation of immunoglobulin production	13	0	0.25	1
GO:0002639	positive regulation of immunoglobulin production	51	0	0.97	1
GO:0002643	regulation of tolerance induction	18	0	0.34	1
GO:0002664	regulation of T cell tolerance induction	11	0	0.21	1
GO:0002673	regulation of acute inflammatory response	40	1	0.76	1	Ptger3
GO:0002674	negative regulation of acute inflammatory response	10	0	0.19	1
GO:0002679	respiratory burst involved in defense response	10	0	0.19	1
GO:0002682	regulation of immune system process	1268	17	24.15	1	Nr1h3, Ubqln1, Esr1, Ap3d1, Cdkn1a, Il15ra, Gpam, Rassf2, Khdrbs1, Rps6ka3, Casp3, Ldlr, Ptger3, Pik3r1, Cd14, Ilrun, Adtrp
GO:0002684	positive regulation of immune system process	803	6	15.3	1	Ap3d1, Cdkn1a, Il15ra, Gpam, Khdrbs1, Ptger3
GO:0002685	regulation of leukocyte migration	194	2	3.7	1	Ptger3, Adtrp
GO:0002686	negative regulation of leukocyte migration	41	1	0.78	1	Adtrp
GO:0002687	positive regulation of leukocyte migration	129	1	2.46	1	Ptger3
GO:0002688	regulation of leukocyte chemotaxis	106	0	2.02	1
GO:0002689	negative regulation of leukocyte chemotaxis	16	0	0.3	1
GO:0002690	positive regulation of leukocyte chemotaxis	82	0	1.56	1
GO:0002691	regulation of cellular extravasation	40	1	0.76	1	Ptger3
GO:0002694	regulation of leukocyte activation	541	7	10.3	1	Nr1h3, Ap3d1, Cdkn1a, Il15ra, Gpam, Casp3, Ldlr
GO:0002695	negative regulation of leukocyte activation	175	3	3.33	1	Nr1h3, Casp3, Ldlr
GO:0002696	positive regulation of leukocyte activation	348	4	6.63	1	Ap3d1, Cdkn1a, Il15ra, Gpam
GO:0002697	regulation of immune effector process	337	0	6.42	1
GO:0002698	negative regulation of immune effector process	108	0	2.06	1
GO:0002699	positive regulation of immune effector process	233	0	4.44	1
GO:0002700	regulation of production of molecular mediator of immune response	156	0	2.97	1
GO:0002701	negative regulation of production of molecular mediator of immune response	36	0	0.69	1
GO:0002702	positive regulation of production of molecular mediator of immune response	109	0	2.08	1
GO:0002703	regulation of leukocyte mediated immunity	230	0	4.38	1
GO:0002704	negative regulation of leukocyte mediated immunity	62	0	1.18	1
GO:0002705	positive regulation of leukocyte mediated immunity	141	0	2.69	1
GO:0002706	regulation of lymphocyte mediated immunity	172	0	3.28	1
GO:0002707	negative regulation of lymphocyte mediated immunity	50	0	0.95	1
GO:0002708	positive regulation of lymphocyte mediated immunity	119	0	2.27	1
GO:0002709	regulation of T cell mediated immunity	81	0	1.54	1
GO:0002710	negative regulation of T cell mediated immunity	21	0	0.4	1
GO:0002711	positive regulation of T cell mediated immunity	54	0	1.03	1
GO:0002712	regulation of B cell mediated immunity	61	0	1.16	1
GO:0002713	negative regulation of B cell mediated immunity	13	0	0.25	1
GO:0002714	positive regulation of B cell mediated immunity	44	0	0.84	1
GO:0002715	regulation of natural killer cell mediated immunity	48	0	0.91	1
GO:0002716	negative regulation of natural killer cell mediated immunity	18	0	0.34	1
GO:0002717	positive regulation of natural killer cell mediated immunity	32	0	0.61	1
GO:0002718	regulation of cytokine production involved in immune response	92	0	1.75	1
GO:0002719	negative regulation of cytokine production involved in immune response	25	0	0.48	1
GO:0002720	positive regulation of cytokine production involved in immune response	60	0	1.14	1
GO:0002724	regulation of T cell cytokine production	35	0	0.67	1
GO:0002725	negative regulation of T cell cytokine production	10	0	0.19	1
GO:0002726	positive regulation of T cell cytokine production	23	0	0.44	1
GO:0002730	regulation of dendritic cell cytokine production	15	0	0.29	1
GO:0002753	cytoplasmic pattern recognition receptor signaling pathway	48	0	0.91	1
GO:0002755	MyD88-dependent toll-like receptor signaling pathway	19	0	0.36	1
GO:0002756	MyD88-independent toll-like receptor signaling pathway	13	0	0.25	1
GO:0002757	immune response-activating signal transduction	214	1	4.08	1	Khdrbs1
GO:0002758	innate immune response-activating signal transduction	13	0	0.25	1
GO:0002761	regulation of myeloid leukocyte differentiation	120	2	2.29	1	Rassf2, Pik3r1
GO:0002762	negative regulation of myeloid leukocyte differentiation	50	1	0.95	1	Pik3r1
GO:0002763	positive regulation of myeloid leukocyte differentiation	60	0	1.14	1
GO:0002764	immune response-regulating signaling pathway	370	6	7.05	1	Nr1h3, Ubqln1, Esr1, Khdrbs1, Rps6ka3, Cd14
GO:0002768	immune response-regulating cell surface receptor signaling pathway	222	1	4.23	1	Khdrbs1
GO:0002790	peptide secretion	226	14	4.3	1	Stxbp4, Glrx, Dgat1, Prkn, Glul, Uts2, Clock, Aacs, Pde3b, Sidt2, Ptger3, Tardbp, Pla2g6, Kcnb1
GO:0002791	regulation of peptide secretion	185	13	3.52	1	Stxbp4, Glrx, Prkn, Glul, Uts2, Clock, Aacs, Pde3b, Sidt2, Ptger3, Tardbp, Pla2g6, Kcnb1
GO:0002792	negative regulation of peptide secretion	50	5	0.95	1	Prkn, Uts2, Pde3b, Ptger3, Kcnb1
GO:0002793	positive regulation of peptide secretion	101	6	1.92	1	Glrx, Prkn, Glul, Aacs, Tardbp, Pla2g6
GO:0002819	regulation of adaptive immune response	189	0	3.6	1
GO:0002820	negative regulation of adaptive immune response	50	0	0.95	1
GO:0002821	positive regulation of adaptive immune response	121	0	2.3	1
GO:0002822	regulation of adaptive immune response based on somatic recombination of immune receptors built from immunoglobulin superfamily domains	173	0	3.3	1
GO:0002823	negative regulation of adaptive immune response based on somatic recombination of immune receptors built from immunoglobulin superfamily domains	45	0	0.86	1
GO:0002824	positive regulation of adaptive immune response based on somatic recombination of immune receptors built from immunoglobulin superfamily domains	114	0	2.17	1
GO:0002825	regulation of T-helper 1 type immune response	28	0	0.53	1
GO:0002827	positive regulation of T-helper 1 type immune response	17	0	0.32	1
GO:0002828	regulation of type 2 immune response	31	0	0.59	1
GO:0002829	negative regulation of type 2 immune response	14	0	0.27	1
GO:0002830	positive regulation of type 2 immune response	16	0	0.3	1
GO:0002831	regulation of response to biotic stimulus	301	1	5.73	1	Ilrun
GO:0002832	negative regulation of response to biotic stimulus	97	1	1.85	1	Ilrun
GO:0002833	positive regulation of response to biotic stimulus	160	0	3.05	1
GO:0002834	regulation of response to tumor cell	23	0	0.44	1
GO:0002836	positive regulation of response to tumor cell	17	0	0.32	1
GO:0002837	regulation of immune response to tumor cell	23	0	0.44	1
GO:0002839	positive regulation of immune response to tumor cell	17	0	0.32	1
GO:0002855	regulation of natural killer cell mediated immune response to tumor cell	10	0	0.19	1
GO:0002861	regulation of inflammatory response to antigenic stimulus	29	0	0.55	1
GO:0002862	negative regulation of inflammatory response to antigenic stimulus	13	0	0.25	1
GO:0002863	positive regulation of inflammatory response to antigenic stimulus	14	0	0.27	1
GO:0002864	regulation of acute inflammatory response to antigenic stimulus	14	0	0.27	1
GO:0002883	regulation of hypersensitivity	10	0	0.19	1
GO:0002886	regulation of myeloid leukocyte mediated immunity	56	0	1.07	1
GO:0002887	negative regulation of myeloid leukocyte mediated immunity	10	0	0.19	1
GO:0002888	positive regulation of myeloid leukocyte mediated immunity	23	0	0.44	1
GO:0002889	regulation of immunoglobulin mediated immune response	61	0	1.16	1
GO:0002890	negative regulation of immunoglobulin mediated immune response	13	0	0.25	1
GO:0002891	positive regulation of immunoglobulin mediated immune response	44	0	0.84	1
GO:0002902	regulation of B cell apoptotic process	21	0	0.4	1
GO:0002903	negative regulation of B cell apoptotic process	13	0	0.25	1
GO:0002920	regulation of humoral immune response	38	0	0.72	1
GO:0002921	negative regulation of humoral immune response	13	0	0.25	1
GO:0002922	positive regulation of humoral immune response	16	0	0.3	1
GO:0002923	regulation of humoral immune response mediated by circulating immunoglobulin	17	0	0.32	1
GO:0002931	response to ischemia	34	0	0.65	1
GO:0002934	desmosome organization	10	0	0.19	1
GO:0003002	regionalization	271	1	5.16	1	Notch1
GO:0003006	developmental process involved in reproduction	766	14	14.59	1	Cyp51, Celf1, Arnt, Ubb, Esr1, Pcsk4, Nsun2, Slc26a6, Rdh10, Notch1, Dnajb6, Clock, Cul7, Qk
GO:0003007	heart morphogenesis	227	2	4.32	1	Notch1, Npy1r
GO:0003008	system process	1361	34	25.92	1	Nsun5, Nr1h3, Inpp5k, Cd34, Nampt, Slmap, Xpnpep3, Dgat1, Slc11a2, Gtf2ird1, Slc26a6, Prkn, Pi16, Rdh10, Abi2, Notch1, Snta1, Tmem38b, Epb41, Uts2, Casp3, Slc27a1, Ldlr, Ppp1r9a, Npy1r, Cnnm4, Ptger3, Pik3r1, Pla2g6, Lins1, Epm2a, Arhgap35, Thra, Bhlhb9
GO:0003009	skeletal muscle contraction	33	0	0.63	1
GO:0003012	muscle system process	352	9	6.7	1	Slmap, Gtf2ird1, Pi16, Notch1, Snta1, Tmem38b, Npy1r, Ptger3, Pla2g6
GO:0003013	circulatory system process	444	12	8.46	1	Cd34, Nampt, Snta1, Tmem38b, Uts2, Slc27a1, Npy1r, Ptger3, Pik3r1, Pla2g6, Arhgap35, Thra
GO:0003014	renal system process	85	4	1.62	1	Inpp5k, Xpnpep3, Uts2, Ptger3
GO:0003015	heart process	194	5	3.7	1	Snta1, Tmem38b, Uts2, Pik3r1, Thra
GO:0003016	respiratory system process	41	0	0.78	1
GO:0003018	vascular process in circulatory system	202	7	3.85	1	Snta1, Uts2, Slc27a1, Npy1r, Ptger3, Pla2g6, Arhgap35
GO:0003044	regulation of systemic arterial blood pressure mediated by a chemical signal	40	0	0.76	1
GO:0003056	regulation of vascular associated smooth muscle contraction	10	0	0.19	1
GO:0003071	renal system process involved in regulation of systemic arterial blood pressure	23	1	0.44	1	Uts2
GO:0003073	regulation of systemic arterial blood pressure	83	1	1.58	1	Uts2
GO:0003081	regulation of systemic arterial blood pressure by renin-angiotensin	22	0	0.42	1
GO:0003084	positive regulation of systemic arterial blood pressure	19	0	0.36	1
GO:0003085	negative regulation of systemic arterial blood pressure	24	0	0.46	1
GO:0003128	heart field specification	13	0	0.25	1
GO:0003143	embryonic heart tube morphogenesis	50	1	0.95	1	Notch1
GO:0003148	outflow tract septum morphogenesis	23	0	0.44	1
GO:0003149	membranous septum morphogenesis	10	0	0.19	1
GO:0003156	regulation of animal organ formation	22	0	0.42	1
GO:0003158	endothelium development	120	2	2.29	1	Notch1, Cul7
GO:0003159	morphogenesis of an endothelium	20	0	0.38	1
GO:0003170	heart valve development	54	1	1.03	1	Notch1
GO:0003171	atrioventricular valve development	25	1	0.48	1	Notch1
GO:0003174	mitral valve development	12	1	0.23	1	Notch1
GO:0003176	aortic valve development	24	1	0.46	1	Notch1
GO:0003177	pulmonary valve development	18	1	0.34	1	Notch1
GO:0003179	heart valve morphogenesis	44	1	0.84	1	Notch1
GO:0003181	atrioventricular valve morphogenesis	23	1	0.44	1	Notch1
GO:0003197	endocardial cushion development	43	1	0.82	1	Notch1
GO:0003203	endocardial cushion morphogenesis	32	1	0.61	1	Notch1
GO:0003205	cardiac chamber development	160	2	3.05	1	Notch1, Adamts6
GO:0003206	cardiac chamber morphogenesis	117	1	2.23	1	Notch1
GO:0003208	cardiac ventricle morphogenesis	61	1	1.16	1	Notch1
GO:0003229	ventricular cardiac muscle tissue development	53	1	1.01	1	Notch1
GO:0003230	cardiac atrium development	33	1	0.63	1	Notch1
GO:0003231	cardiac ventricle development	118	1	2.25	1	Notch1
GO:0003263	cardioblast proliferation	10	1	0.19	1	Notch1
GO:0003272	endocardial cushion formation	24	1	0.46	1	Notch1
GO:0003281	ventricular septum development	73	1	1.39	1	Notch1
GO:0003283	atrial septum development	20	0	0.38	1
GO:0003298	physiological muscle hypertrophy	38	1	0.72	1	Pi16
GO:0003299	muscle hypertrophy in response to stress	20	0	0.38	1
GO:0003300	cardiac muscle hypertrophy	90	2	1.71	1	Pi16, Notch1
GO:0003301	physiological cardiac muscle hypertrophy	38	1	0.72	1	Pi16
GO:0003309	type B pancreatic cell differentiation	23	2	0.44	1	Clock, Sidt2
GO:0003334	keratinocyte development	12	0	0.23	1
GO:0003338	metanephros morphogenesis	15	0	0.29	1
GO:0003341	cilium movement	139	0	2.65	1
GO:0003351	epithelial cilium movement involved in extracellular fluid movement	30	0	0.57	1
GO:0003352	regulation of cilium movement	21	0	0.4	1
GO:0003356	regulation of cilium beat frequency	12	0	0.23	1
GO:0003382	epithelial cell morphogenesis	38	0	0.72	1
GO:0003401	axis elongation	29	2	0.55	1	Esr1, Rdh10
GO:0003407	neural retina development	48	0	0.91	1
GO:0003413	chondrocyte differentiation involved in endochondral bone morphogenesis	12	0	0.23	1
GO:0003416	endochondral bone growth	24	0	0.46	1
GO:0003417	growth plate cartilage development	18	0	0.34	1
GO:0005975	carbohydrate metabolic process	504	11	9.6	1	Mlxipl, Inpp5k, Ddit4, Pfkp, Pmm1, Prkn, Mogs, Npy1r, Pik3r1, Rpia, Epm2a
GO:0005976	polysaccharide metabolic process	101	2	1.92	1	Inpp5k, Epm2a
GO:0005977	glycogen metabolic process	75	2	1.43	1	Inpp5k, Epm2a
GO:0005980	glycogen catabolic process	18	0	0.34	1
GO:0005996	monosaccharide metabolic process	244	7	4.65	1	Inpp5k, Pfkp, Pmm1, Prkn, Npy1r, Pik3r1, Rpia
GO:0006000	fructose metabolic process	11	0	0.21	1
GO:0006007	glucose catabolic process	17	1	0.32	1	Pfkp
GO:0006020	inositol metabolic process	11	0	0.21	1
GO:0006022	aminoglycan metabolic process	90	0	1.71	1
GO:0006023	aminoglycan biosynthetic process	48	0	0.91	1
[truncated: 4,399 more rows]

## Sheet: Lossed in BAT
GO.ID	Term	Annotated	Significant	Expected	weight01_PValue	genes
GO:0006082	organic acid metabolic process	816	10	6.83	0.0024	Mid1ip1, Lpin1, Mthfr, Abcg2, Ucp3, Etfbkmt, Fmo2, Fmo1, Prkaa1, Cars2
GO:0045444	fat cell differentiation	240	9	2.01	0.0035	Fam120b, Lpin1, Fbn1, Rorc, Sh3pxd2b, Angptl8, Arxes1, Plcb1, Arntl
GO:0031642	negative regulation of myelination	11	2	0.09	0.0036	Pten, Lpin1
GO:0039532	negative regulation of viral-induced cytoplasmic pattern recognition receptor signaling pathway	11	2	0.09	0.0036	Sec14l1, Rnf125
GO:0045104	intermediate filament cytoskeleton organization	38	3	0.32	0.0039	Raf1, Ndel1, BC024139
GO:0009404	toxin metabolic process	12	2	0.1	0.0043	Fmo2, Fmo1
GO:0008286	insulin receptor signaling pathway	115	4	0.96	0.0048	Ndel1, Appl1, Prkaa1, Plcb1
GO:0045598	regulation of fat cell differentiation	134	5	1.12	0.0057	Lpin1, Fbn1, Rorc, Sh3pxd2b, Arntl
GO:0016556	mRNA modification	29	3	0.24	0.0058	Mettl16, Dkc1, Trub2
GO:0032957	inositol trisphosphate metabolic process	15	2	0.13	0.0068	Plcg1, Plcb1
GO:0001666	response to hypoxia	189	5	1.58	0.0071	Raf1, Pten, Limd1, Fosl2, Ucp3
GO:0043981	histone H4-K5 acetylation	16	2	0.13	0.0077	Jade1, Phf20
GO:0043982	histone H4-K8 acetylation	16	2	0.13	0.0077	Jade1, Phf20
GO:0000003	reproduction	1119	15	9.36	0.008	Crkl, Met, Pten, Rad51d, Rfx2, Xrn2, Phc2, Abcg2, Fem1b, Sh3pxd2b, Plcb1, Arntl, Lin9, Sycp2, Cxcl12
GO:0071326	cellular response to monosaccharide stimulus	122	3	1.02	0.0083	Raf1, Prkaa1, Plcb1
GO:0045773	positive regulation of axon extension	50	3	0.42	0.0084	Ndel1, Tnfrsf12a, Cxcl12
GO:0039535	regulation of RIG-I signaling pathway	18	2	0.15	0.0097	Sec14l1, Rnf125
GO:0042753	positive regulation of circadian rhythm	18	2	0.15	0.0097	Rorc, Arntl
GO:0001764	neuron migration	155	5	1.3	0.0098	Crkl, Met, Ndel1, Tubb2a, Cxcl12
GO:0044706	multi-multicellular organism process	133	3	1.11	0.0108	Abcg2, Sh3pxd2b, Arntl
GO:0095500	acetylcholine receptor signaling pathway	19	2	0.16	0.0108	Crkl, Plcb1
GO:0070233	negative regulation of T cell apoptotic process	20	2	0.17	0.012	Rorc, Tsc22d3
GO:2000353	positive regulation of endothelial cell apoptotic process	21	2	0.18	0.0131	Plcg1, Pdcd4
GO:0042908	xenobiotic transport	32	3	0.27	0.0142	Slc19a1, Abcg2, Abca8a
GO:0070507	regulation of microtubule cytoskeleton organization	147	5	1.23	0.0147	Mid1ip1, Met, Bicd2, Phldb1, Prkaa1
GO:0045892	negative regulation of transcription, DNA-templated	1028	14	8.6	0.0169	Ezh1, Met, Lpin1, Lbh, Esrra, Pdcd4, Limd1, Rorc, Phc2, Tsc22d3, Atxn1, Plcb1, Arntl, Nfil3
GO:0050765	negative regulation of phagocytosis	24	2	0.2	0.017	Pten, Appl1
GO:0042886	amide transport	274	6	2.29	0.0178	Raf1, Slc19a1, Fbn1, Abcg2, Slc16a1, Arntl
GO:0034599	cellular response to oxidative stress	250	4	2.09	0.0181	Met, Dapk1, Prkaa1, Arntl
GO:0060079	excitatory postsynaptic potential	73	3	0.61	0.0182	Met, Pten, Atxn1
GO:1900745	positive regulation of p38MAPK cascade	25	2	0.21	0.0184	Met, Sash1
GO:0006796	phosphate-containing compound metabolic process	2294	26	19.19	0.0208	Raf1, Baz1b, Crkl, Met, Pten, Sash1, Plcg1, Lpin1, Dapk1, Limd1, Sgk3, Ptpn4, Pfkfb3, Fbn1, Rorc, C9orf72, Wee1, Il34, Eef2k, Abca8a, Sbk1, Dipk2a, Atxn1, Prkaa1, Plcb1, Mocs1
GO:0034063	stress granule assembly	27	2	0.23	0.0213	C9orf72, Prkaa1
GO:0050995	negative regulation of lipid catabolic process	27	2	0.23	0.0213	Etfbkmt, Prkaa1
GO:1904706	negative regulation of vascular associated smooth muscle cell proliferation	27	2	0.23	0.0213	Pten, Pdcd4
GO:0048015	phosphatidylinositol-mediated signaling	152	4	1.27	0.024	Gab2, Pten, Dipk2a, Plcb1
GO:1902042	negative regulation of extrinsic apoptotic signaling pathway via death domain receptors	29	2	0.24	0.0243	Raf1, Dapk1
GO:0016073	snRNA metabolic process	46	3	0.38	0.0272	Ell2, Mettl16, Dkc1
GO:0006805	xenobiotic metabolic process	79	3	0.66	0.0285	Rorc, Fmo2, Fmo1
GO:0051642	centrosome localization	33	2	0.28	0.031	Ndel1, Bicd2
GO:0051246	regulation of protein metabolic process	2206	25	18.46	0.0313	Raf1, Crkl, Met, Mettl16, Pten, Sash1, Lpin1, Dapk1, Pdcd4, Fbn1, C9orf72, Mthfr, Il34, Snx33, Eef2k, Phf20, Trub2, Zfp598, Dipk2a, Angptl8, Amer1, Prkaa1, Plcb1, Arntl, Col28a1
GO:0021955	central nervous system neuron axonogenesis	37	2	0.31	0.0382	Pten, Ndel1
GO:0060348	bone development	210	5	1.76	0.0389	Bbx, Fbn1, Sh3pxd2b, Amer1, Dhrs3
GO:0051726	regulation of cell cycle	920	11	7.7	0.0397	Baz1b, Met, Pten, Rad51d, E2f2, Jade1, Fem1b, Appl1, Plcb1, Arntl, Lin9
GO:0009409	response to cold	38	2	0.32	0.0401	Ucp3, Prkaa1
GO:0033135	regulation of peptidyl-serine phosphorylation	125	4	1.05	0.0405	Raf1, Met, Pten, Prkaa1
GO:0001783	B cell apoptotic process	26	2	0.22	0.0409	Crkl, Pten
GO:0032200	telomere organization	142	3	1.19	0.0409	Ezh1, Rad51d, Dkc1
GO:0062125	regulation of mitochondrial gene expression	31	2	0.26	0.0409	Trub2, Prkaa1
GO:0006739	NADP metabolic process	39	2	0.33	0.0421	Fmo2, Fmo1
GO:0072348	sulfur compound transport	39	2	0.33	0.0421	Abcg2, Lrrc8d
GO:0045893	positive regulation of transcription, DNA-templated	1275	19	10.67	0.0426	Raf1, Ell2, Baz1b, Ezh1, Met, E2f2, Lpin1, Litaf, Lbh, Rfx2, Esrra, Rorc, Fosl2, Rasl11a, Atxn1, Prkaa1, Plcb1, Arntl, Nfil3
GO:1905039	carboxylic acid transmembrane transport	118	4	0.99	0.0432	Slc19a1, Slc3a2, Slc16a1, Lrrc8d
GO:0042593	glucose homeostasis	231	6	1.93	0.0437	Raf1, Met, Fbn1, Slc16a1, Lrrc8d, Prkaa1
GO:0035019	somatic stem cell population maintenance	41	2	0.34	0.0461	Raf1, Lbh
GO:1902041	regulation of extrinsic apoptotic signaling pathway via death domain receptors	48	4	0.4	0.0481	Raf1, Pten, Dapk1, Fem1b
GO:0001655	urogenital system development	314	5	2.63	0.0486	Crkl, Pten, Fbn1, Fem1b, Amer1
GO:0015918	sterol transport	68	2	0.57	0.049	Abca8a, Stard5
GO:0055006	cardiac cell development	91	2	0.76	0.0491	Met, Pdcd4
GO:0060612	adipose tissue development	55	3	0.46	0.0516	Rorc, Sh3pxd2b, Amer1
GO:0032007	negative regulation of TOR signaling	44	2	0.37	0.0523	Prkaa1, Arntl
GO:0035176	social behavior	44	2	0.37	0.0523	Pten, Atxn1
GO:0046785	microtubule polymerization	81	3	0.68	0.0565	Met, Ndel1, Map7d3
GO:0045806	negative regulation of endocytosis	46	2	0.38	0.0566	Pten, Snx33
GO:0001522	pseudouridine synthesis	17	2	0.14	0.0567	Dkc1, Trub2
GO:1904424	regulation of GTP binding	18	2	0.15	0.0567	Met, C9orf72
GO:0010828	positive regulation of glucose transmembrane transport	45	2	0.38	0.0568	Met, Appl1
GO:0048538	thymus development	47	2	0.39	0.0588	Raf1, Crkl
GO:0031146	SCF-dependent proteasomal ubiquitin-dependent protein catabolic process	48	2	0.4	0.061	Lrrc29, Amn1
GO:0045740	positive regulation of DNA replication	48	2	0.4	0.061	Met, Lpin1
GO:0032094	response to food	22	2	0.18	0.0646	Fbn1, Slc16a1
GO:0022029	telencephalon cell migration	51	2	0.43	0.0647	Ndel1, Cxcl12
GO:0021987	cerebral cortex development	93	3	0.78	0.065	Crkl, Ndel1, Plcb1
GO:0030534	adult behavior	139	4	1.16	0.0667	Met, Pten, Atxn1, Cxcl12
GO:1904019	epithelial cell apoptotic process	112	4	0.94	0.0716	Plcg1, E2f2, Pdcd4, Prkaa1
GO:0048641	regulation of skeletal muscle tissue development	26	2	0.22	0.0724	Tsc22d3, Prkaa1
GO:0045599	negative regulation of fat cell differentiation	53	2	0.44	0.0726	Fbn1, Arntl
GO:0070828	heterochromatin organization	84	2	0.7	0.0726	Ezh1, Mthfr
GO:0099024	plasma membrane invagination	98	2	0.82	0.0727	Pten, Snx33
GO:0090090	negative regulation of canonical Wnt signaling pathway	118	3	0.99	0.0765	Limd1, Jade1, Amer1
GO:1990830	cellular response to leukemia inhibitory factor	118	3	0.99	0.0765	Rfx2, Rnf125, Gstt2
GO:0007017	microtubule-based process	800	13	6.69	0.0771	Mid1ip1, Met, Ndel1, Xrn2, Wee1, Slc16a1, Tbcel, Bicd2, BC024139, Phldb1, Prkaa1, Tubb2a, Map7d3
GO:0006907	pinocytosis	22	2	0.18	0.0801	Snx33, Appl1
GO:0031529	ruffle organization	53	2	0.44	0.0802	Ndel1, Lpin1
GO:0043489	RNA stabilization	58	2	0.49	0.0802	Mettl16, Dkc1
GO:1901985	positive regulation of protein acetylation	46	2	0.38	0.0802	Prkaa1, Arntl
GO:0031118	rRNA pseudouridine synthesis	10	1	0.08	0.0806	Dkc1
GO:0031126	sno(s)RNA 3'-end processing	10	1	0.08	0.0806	Dkc1
GO:0042711	maternal behavior	10	1	0.08	0.0806	Pten
GO:0045472	response to ether	10	1	0.08	0.0806	Plcb1
GO:0046618	xenobiotic export	10	1	0.08	0.0806	Abcg2
GO:0051340	regulation of ligase activity	10	1	0.08	0.0806	Mid1ip1
GO:0051775	response to redox state	10	1	0.08	0.0806	Arntl
GO:0060442	branching involved in prostate gland morphogenesis	10	1	0.08	0.0806	Fem1b
GO:0061762	CAMKK-AMPK signaling cascade	10	1	0.08	0.0806	Prkaa1
GO:0071361	cellular response to ethanol	10	1	0.08	0.0806	Pten
GO:0072344	rescue of stalled ribosome	10	1	0.08	0.0806	Zfp598
GO:0097090	presynaptic membrane organization	10	1	0.08	0.0806	Pten
GO:0140627	ubiquitin-dependent protein catabolic process via the C-end degron rule pathway	10	1	0.08	0.0806	Fem1b
GO:1903749	positive regulation of establishment of protein localization to mitochondrion	10	1	0.08	0.0806	Prkaa1
GO:1904851	positive regulation of establishment of protein localization to telomere	10	1	0.08	0.0806	Dkc1
GO:0018108	peptidyl-tyrosine phosphorylation	282	3	2.36	0.0809	Ptpn4, Wee1, Il34
GO:0032869	cellular response to insulin stimulus	188	7	1.57	0.0875	Pten, Ndel1, Lpin1, Esrra, Appl1, Prkaa1, Plcb1
GO:0048009	insulin-like growth factor receptor signaling pathway	30	2	0.25	0.0877	Atxn1, Plcb1
GO:2000404	regulation of T cell migration	42	2	0.35	0.0878	Crkl, Cxcl12
GO:0051438	regulation of ubiquitin-protein transferase activity	51	2	0.43	0.0879	Pten, Fem1b
GO:0002070	epithelial cell maturation	11	1	0.09	0.0883	Fem1b
GO:0015810	aspartate transmembrane transport	11	1	0.09	0.0883	Lrrc8d
GO:0018206	peptidyl-methionine modification	11	1	0.09	0.0883	Naa60
GO:0033539	fatty acid beta-oxidation using acyl-CoA dehydrogenase	11	1	0.09	0.0883	Etfbkmt
GO:0033605	positive regulation of catecholamine secretion	11	1	0.09	0.0883	Cxcl12
GO:0036295	cellular response to increased oxygen levels	11	1	0.09	0.0883	Atp6v0a2
GO:0036462	TRAIL-activated apoptotic signaling pathway	11	1	0.09	0.0883	Pten
GO:0044703	multi-organism reproductive process	125	2	1.05	0.0883	Abcg2, Arntl
GO:0048541	Peyer's patch development	11	1	0.09	0.0883	Rorc
GO:0060693	regulation of branching involved in salivary gland morphogenesis	11	1	0.09	0.0883	Met
GO:0060736	prostate gland growth	11	1	0.09	0.0883	Pten
GO:0061517	macrophage proliferation	11	1	0.09	0.0883	Il34
GO:0070493	thrombin-activated receptor signaling pathway	11	1	0.09	0.0883	Met
GO:0071380	cellular response to prostaglandin E stimulus	11	1	0.09	0.0883	Prkaa1
GO:0072074	kidney mesenchyme development	11	1	0.09	0.0883	Amer1
GO:0086100	endothelin receptor signaling pathway	11	1	0.09	0.0883	Crkl
GO:0097421	liver regeneration	11	1	0.09	0.0883	Ezh1
GO:0140719	constitutive heterochromatin assembly	11	1	0.09	0.0883	Ezh1
GO:1901339	regulation of store-operated calcium channel activity	11	1	0.09	0.0883	Plcg1
GO:1902459	positive regulation of stem cell population maintenance	11	1	0.09	0.0883	Lbh
GO:1903977	positive regulation of glial cell migration	11	1	0.09	0.0883	Crkl
GO:1904177	regulation of adipose tissue development	11	1	0.09	0.0883	Sh3pxd2b
GO:1904732	regulation of electron transfer activity	11	1	0.09	0.0883	Etfbkmt
GO:1905097	regulation of guanyl-nucleotide exchange factor activity	11	1	0.09	0.0883	Met
GO:1905459	regulation of vascular associated smooth muscle cell apoptotic process	11	1	0.09	0.0883	Pdcd4
GO:2000009	negative regulation of protein localization to cell surface	11	1	0.09	0.0883	Snx33
GO:2000322	regulation of glucocorticoid receptor signaling pathway	11	1	0.09	0.0883	Arntl
GO:0007059	chromosome segregation	306	3	2.56	0.0886	Baz1b, Naa60, Ndel1
GO:0048609	multicellular organismal reproductive process	638	11	5.34	0.0895	Crkl, Pten, Rfx2, Xrn2, Phc2, Abcg2, Sh3pxd2b, Plcb1, Arntl, Sycp2, Cxcl12
GO:0007613	memory	127	3	1.06	0.0906	Pten, Atxn1, Plcb1
GO:1901224	positive regulation of NIK/NF-kappaB signaling	62	2	0.52	0.095	Sash1, Pdcd4
GO:0031100	animal organ regeneration	23	2	0.19	0.0953	Ezh1, Cxcl12
GO:0060038	cardiac muscle cell proliferation	54	2	0.45	0.0955	Pten, Dipk2a
GO:0003334	keratinocyte development	12	1	0.1	0.0959	Fosl2
GO:0006686	sphingomyelin biosynthetic process	12	1	0.1	0.0959	Abca8a
GO:0007100	mitotic centrosome separation	12	1	0.1	0.0959	Ndel1
GO:0009086	methionine biosynthetic process	12	1	0.1	0.0959	Mthfr
GO:0032328	alanine transport	12	1	0.1	0.0959	Slc3a2
GO:0034392	negative regulation of smooth muscle cell apoptotic process	12	1	0.1	0.0959	Dipk2a
GO:0034393	positive regulation of smooth muscle cell apoptotic process	12	1	0.1	0.0959	Pdcd4
GO:0035331	negative regulation of hippo signaling	12	1	0.1	0.0959	Limd1
GO:0038094	Fc-gamma receptor signaling pathway	12	1	0.1	0.0959	Appl1
GO:0043471	regulation of cellular carbohydrate catabolic process	12	1	0.1	0.0959	Ppp1r3b
GO:0045792	negative regulation of cell size	12	1	0.1	0.0959	Pten
GO:0046415	urate metabolic process	12	1	0.1	0.0959	Abcg2
GO:0048012	hepatocyte growth factor receptor signaling pathway	12	1	0.1	0.0959	Met
GO:0048103	somatic stem cell division	12	1	0.1	0.0959	Lbh
GO:0048548	regulation of pinocytosis	12	1	0.1	0.0959	Appl1
GO:0050930	induction of positive chemotaxis	12	1	0.1	0.0959	Cxcl12
GO:0060134	prepulse inhibition	12	1	0.1	0.0959	Pten
GO:0060623	regulation of chromosome condensation	12	1	0.1	0.0959	Baz1b
GO:0060742	epithelial cell differentiation involved in prostate gland development	12	1	0.1	0.0959	Fem1b
GO:0071635	negative regulation of transforming growth factor beta production	12	1	0.1	0.0959	Met
GO:0090209	negative regulation of triglyceride metabolic process	12	1	0.1	0.0959	Lpin1
GO:2000035	regulation of stem cell division	12	1	0.1	0.0959	Lbh
GO:0000278	mitotic cell cycle	794	11	6.64	0.0987	Baz1b, Met, Pten, Ndel1, Jade1, Wee1, Snx33, Rhou, Appl1, Plcb1, Tubb2a
GO:1904888	cranial skeletal system development	64	2	0.54	0.1002	Crkl, Sh3pxd2b
GO:2000134	negative regulation of G1/S transition of mitotic cell cycle	64	2	0.54	0.1002	Pten, Jade1
GO:0048384	retinoic acid receptor signaling pathway	26	2	0.22	0.1028	Crkl, Dhrs3
GO:0001886	endothelial cell morphogenesis	13	1	0.11	0.1035	Met
GO:0035112	genitalia morphogenesis	13	1	0.11	0.1035	Sycp2
GO:0035999	tetrahydrofolate interconversion	13	1	0.11	0.1035	Mthfr
GO:0042795	snRNA transcription by RNA polymerase II	13	1	0.11	0.1035	Ell2
GO:0045836	positive regulation of meiotic nuclear division	13	1	0.11	0.1035	Plcb1
GO:0046322	negative regulation of fatty acid oxidation	13	1	0.11	0.1035	Etfbkmt
GO:0048385	regulation of retinoic acid receptor signaling pathway	13	1	0.11	0.1035	Dhrs3
GO:0048680	positive regulation of axon regeneration	13	1	0.11	0.1035	Ndel1
GO:0051151	negative regulation of smooth muscle cell differentiation	13	1	0.11	0.1035	Pdcd4
GO:0060368	regulation of Fc receptor mediated stimulatory signaling pathway	13	1	0.11	0.1035	Appl1
GO:0070508	cholesterol import	13	1	0.11	0.1035	Stard5
GO:0070831	basement membrane assembly	13	1	0.11	0.1035	Phldb1
GO:0071340	skeletal muscle acetylcholine-gated channel clustering	13	1	0.11	0.1035	Crkl
GO:0072393	microtubule anchoring at microtubule organizing center	13	1	0.11	0.1035	Bicd2
GO:0072683	T cell extravasation	13	1	0.11	0.1035	Crkl
GO:0098917	retrograde trans-synaptic signaling	13	1	0.11	0.1035	Plcb1
GO:0006629	lipid metabolic process	1144	14	9.57	0.1036	Crkl, Mid1ip1, Pten, Plcg1, Lpin1, Rorc, Slc16a1, Ucp3, Etfbkmt, Abca8a, Angptl8, Prkaa1, Plcb1, Dhrs3
GO:0030031	cell projection assembly	499	5	4.18	0.1036	Ndel1, Rfx2, Tmem216, Rilpl2, Rhou
GO:0032922	circadian regulation of gene expression	66	2	0.55	0.1055	Rorc, Arntl
GO:0009792	embryo development ending in birth or egg hatching	719	4	6.02	0.1059	Plcg1, Ndel1, Mthfr, Abcg2
GO:0006334	nucleosome assembly	67	2	0.56	0.1082	Naa60, Spty2d1
GO:0097529	myeloid leukocyte migration	186	3	1.56	0.1105	Il34, Plcb1, Cxcl12
GO:0002076	osteoblast development	14	1	0.12	0.111	Limd1
GO:0006465	signal peptide processing	14	1	0.12	0.111	Arxes1
GO:0006750	glutathione biosynthetic process	14	1	0.12	0.111	Gss
GO:0006924	activation-induced cell death of T cells	14	1	0.12	0.111	Tsc22d3
GO:0007190	activation of adenylate cyclase activity	14	1	0.12	0.111	Raf1
GO:0010172	embryonic body morphogenesis	14	1	0.12	0.111	Phldb1
GO:0010470	regulation of gastrulation	14	1	0.12	0.111	Phldb1
GO:0021542	dentate gyrus development	14	1	0.12	0.111	Pten
GO:0031000	response to caffeine	14	1	0.12	0.111	Prkaa1
GO:0032095	regulation of response to food	14	1	0.12	0.111	Fbn1
GO:0032488	Cdc42 protein signal transduction	14	1	0.12	0.111	Rhou
GO:0033147	negative regulation of intracellular estrogen receptor signaling pathway	14	1	0.12	0.111	Lbh
GO:0043306	positive regulation of mast cell degranulation	14	1	0.12	0.111	Gab2
GO:0045586	regulation of gamma-delta T cell differentiation	14	1	0.12	0.111	Rorc
GO:0048021	regulation of melanin biosynthetic process	14	1	0.12	0.111	Appl1
GO:0048681	negative regulation of axon regeneration	14	1	0.12	0.111	Pten
GO:0050667	homocysteine metabolic process	14	1	0.12	0.111	Mthfr
GO:0051547	regulation of keratinocyte migration	14	1	0.12	0.111	Pten
GO:0055089	fatty acid homeostasis	14	1	0.12	0.111	Prkaa1
GO:0070935	3'-UTR-mediated mRNA stabilization	14	1	0.12	0.111	Mettl16
GO:1900029	positive regulation of ruffle assembly	14	1	0.12	0.111	Ndel1
GO:1900044	regulation of protein K63-linked ubiquitination	14	1	0.12	0.111	Sash1
GO:1901201	regulation of extracellular matrix assembly	14	1	0.12	0.111	Phldb1
GO:1901298	regulation of hydrogen peroxide-mediated programmed cell death	14	1	0.12	0.111	Met
GO:1903671	negative regulation of sprouting angiogenesis	14	1	0.12	0.111	E2f2
GO:1904478	regulation of intestinal absorption	14	1	0.12	0.111	Abcg2
GO:1905063	regulation of vascular associated smooth muscle cell differentiation	14	1	0.12	0.111	Pdcd4
GO:0010508	positive regulation of autophagy	142	3	1.19	0.1157	Dapk1, C9orf72, Prkaa1
GO:1990845	adaptive thermogenesis	151	3	1.26	0.1177	Lpin1, Ucp3, Arntl
GO:0031589	cell-substrate adhesion	330	4	2.76	0.1181	Crkl, Pten, Tnfrsf12a, BC024139
GO:0007076	mitotic chromosome condensation	15	1	0.13	0.1185	Baz1b
GO:0016137	glycoside metabolic process	15	1	0.13	0.1185	Abcg2
GO:0036035	osteoclast development	15	1	0.13	0.1185	Fbn1
GO:0045651	positive regulation of macrophage differentiation	15	1	0.13	0.1185	Il34
GO:0046500	S-adenosylmethionine metabolic process	15	1	0.13	0.1185	Mettl16
GO:0048102	autophagic cell death	15	1	0.13	0.1185	Dapk1
GO:0048712	negative regulation of astrocyte differentiation	15	1	0.13	0.1185	Mbd1
GO:0051004	regulation of lipoprotein lipase activity	15	1	0.13	0.1185	Angptl8
GO:0060457	negative regulation of digestive system process	15	1	0.13	0.1185	Abcg2
GO:0060644	mammary gland epithelial cell differentiation	15	1	0.13	0.1185	Lbh
GO:0061744	motor behavior	15	1	0.13	0.1185	Prkaa1
GO:0070243	regulation of thymocyte apoptotic process	15	1	0.13	0.1185	Rorc
GO:0080009	mRNA methylation	15	1	0.13	0.1185	Mettl16
GO:1900095	regulation of dosage compensation by inactivation of X chromosome	15	1	0.13	0.1185	Phf20
GO:1902043	positive regulation of extrinsic apoptotic signaling pathway via death domain receptors	15	1	0.13	0.1185	Pten
GO:0043966	histone H3 acetylation	71	2	0.59	0.1191	Naa60, Jade1
GO:0098656	anion transmembrane transport	158	4	1.32	0.1235	Slc19a1, Slc3a2, Slc16a1, Lrrc8d
GO:2000107	negative regulation of leukocyte apoptotic process	49	3	0.41	0.1242	Rorc, Tsc22d3, Cxcl12
GO:0014009	glial cell proliferation	54	2	0.45	0.1252	Il34, Atxn1
GO:0000722	telomere maintenance via recombination	16	1	0.13	0.1258	Rad51d
GO:0001675	acrosome assembly	16	1	0.13	0.1258	Rfx2
GO:0001833	inner cell mass cell proliferation	16	1	0.13	0.1258	Ndel1
GO:0006474	N-terminal protein amino acid acetylation	16	1	0.13	0.1258	Naa60
GO:0010628	positive regulation of gene expression	1020	11	8.53	0.1258	Met, Mettl16, Pten, Il34, Trub2, Sh3pxd2b, Appl1, Angptl8, Prkaa1, Plcb1, Nfil3
GO:0022403	cell cycle phase	16	1	0.13	0.1258	Sycp2
GO:0030539	male genitalia development	16	1	0.13	0.1258	Sycp2
GO:0032098	regulation of appetite	16	1	0.13	0.1258	Fbn1
GO:0033194	response to hydroperoxide	16	1	0.13	0.1258	Dapk1
GO:0035313	wound healing, spreading of epidermal cells	16	1	0.13	0.1258	Pten
GO:0035729	cellular response to hepatocyte growth factor stimulus	16	1	0.13	0.1258	Appl1
GO:0043217	myelin maintenance	16	1	0.13	0.1258	Pten
GO:0044320	cellular response to leptin stimulus	16	1	0.13	0.1258	Pten
GO:0045475	locomotor rhythm	16	1	0.13	0.1258	Pten
GO:0045655	regulation of monocyte differentiation	16	1	0.13	0.1258	Il34
GO:0051044	positive regulation of membrane protein ectodomain proteolysis	16	1	0.13	0.1258	Snx33
GO:0051450	myoblast proliferation	16	1	0.13	0.1258	Met
GO:0051602	response to electrical stimulus	16	1	0.13	0.1258	Pten
GO:0060044	negative regulation of cardiac muscle cell proliferation	16	1	0.13	0.1258	Pten
GO:0061000	negative regulation of dendritic spine development	16	1	0.13	0.1258	Pten
GO:0090026	positive regulation of monocyte chemotaxis	16	1	0.13	0.1258	Cxcl12
GO:0097091	synaptic vesicle clustering	16	1	0.13	0.1258	Pten
GO:1901741	positive regulation of myoblast fusion	16	1	0.13	0.1258	Cxcl12
GO:1905564	positive regulation of vascular endothelial cell proliferation	16	1	0.13	0.1258	Plcg1
GO:2000651	positive regulation of sodium ion transmembrane transporter activity	16	1	0.13	0.1258	Plcb1
GO:2001028	positive regulation of endothelial cell chemotaxis	16	1	0.13	0.1258	Met
GO:0003151	outflow tract morphogenesis	74	2	0.62	0.1274	Crkl, Dhrs3
GO:0001678	cellular glucose homeostasis	136	3	1.14	0.1322	Raf1, Lrrc8d, Prkaa1
GO:0051180	vitamin transport	35	2	0.29	0.1323	Slc19a1, Abcg2
GO:0050918	positive chemotaxis	40	2	0.33	0.1324	Met, Cxcl12
GO:0003323	type B pancreatic cell development	17	1	0.14	0.1332	Arntl
GO:0010666	positive regulation of cardiac muscle cell apoptotic process	17	1	0.14	0.1332	Pten
GO:0035994	response to muscle stretch	17	1	0.14	0.1332	Raf1
GO:0040019	positive regulation of embryonic development	17	1	0.14	0.1332	Plcb1
GO:0046855	inositol phosphate dephosphorylation	17	1	0.14	0.1332	Pten
GO:0048643	positive regulation of skeletal muscle tissue development	17	1	0.14	0.1332	Prkaa1
GO:0050965	detection of temperature stimulus involved in sensory perception of pain	17	1	0.14	0.1332	Cxcl12
GO:0050966	detection of mechanical stimulus involved in sensory perception of pain	17	1	0.14	0.1332	Cxcl12
GO:0051895	negative regulation of focal adhesion assembly	17	1	0.14	0.1332	Pten
GO:0060192	negative regulation of lipase activity	17	1	0.14	0.1332	Angptl8
GO:0070131	positive regulation of mitochondrial translation	17	1	0.14	0.1332	Trub2
GO:0097107	postsynaptic density assembly	17	1	0.14	0.1332	Pten
GO:0098761	cellular response to interleukin-7	17	1	0.14	0.1332	Crkl
GO:1901862	negative regulation of muscle tissue development	17	1	0.14	0.1332	Tsc22d3
GO:1903214	regulation of protein targeting to mitochondrion	17	1	0.14	0.1332	Prkaa1
GO:1903236	regulation of leukocyte tethering or rolling	17	1	0.14	0.1332	Cxcl12
GO:0006006	glucose metabolic process	199	4	1.66	0.1341	Fbn1, Rorc, Ppp1r3b, Prkaa1
GO:0006397	mRNA processing	432	5	3.61	0.1376	Dhx16, Xrn2, Srsf2, Trub2, Plcb1
GO:0045765	regulation of angiogenesis	269	4	2.25	0.1395	Sash1, Plcg1, E2f2, Tnfrsf12a
GO:0005980	glycogen catabolic process	18	1	0.15	0.1404	Ppp1r3b
GO:0035461	vitamin transmembrane transport	18	1	0.15	0.1404	Slc19a1
GO:0045945	positive regulation of transcription by RNA polymerase III	18	1	0.15	0.1404	Baz1b
GO:0048199	vesicle targeting, to, from or within Golgi	18	1	0.15	0.1404	Dipk2a
GO:0050746	regulation of lipoprotein metabolic process	18	1	0.15	0.1404	Angptl8
GO:0099170	postsynaptic modulation of chemical synaptic transmission	18	1	0.15	0.1404	Plcb1
GO:1900424	regulation of defense response to bacterium	18	1	0.15	0.1404	Pten
GO:1902774	late endosome to lysosome transport	18	1	0.15	0.1404	C9orf72
GO:2000001	regulation of DNA damage checkpoint	18	1	0.15	0.1404	Fem1b
GO:2001014	regulation of skeletal muscle cell differentiation	18	1	0.15	0.1404	Arntl
GO:0044267	cellular protein metabolic process	3989	43	33.38	0.141	Raf1, Baz1b, Naa60, Crkl, Ezh1, Met, Mettl16, Pten, Sash1, Lpin1, Dapk1, Jade1, Sgk3, Ptpn4, Fbn1, Rorc, C9orf72, Mthfr, Wee1, Asb12, Il34, Fem1b, Snx33, Rnf125, Eef2k, Phf20, Trub2, Etfbkmt, Dtx4, Zfp598, Lrrc29, Sbk1, Dipk2a, Angptl8, Arxes1, Amer1, Prkaa1, Arntl, Cars2, Eif1a, Mocs1, Amn1, Col28a1
GO:0043408	regulation of MAPK cascade	611	9	5.11	0.1442	Raf1, Crkl, Met, Pten, Sash1, Lbh, Il34, Plcb1, Cxcl12
GO:0048675	axon extension	122	4	1.02	0.1453	Ndel1, Tnfrsf12a, C9orf72, Cxcl12
GO:0009395	phospholipid catabolic process	45	2	0.38	0.1468	Plcg1, Plcb1
GO:0031060	regulation of histone methylation	84	2	0.7	0.1471	Mthfr, Phf20
GO:0019395	fatty acid oxidation	106	2	0.89	0.1473	Etfbkmt, Prkaa1
GO:0000303	response to superoxide	19	1	0.16	0.1476	Ucp3
GO:0007340	acrosome reaction	19	1	0.16	0.1476	Plcb1
GO:0010801	negative regulation of peptidyl-threonine phosphorylation	19	1	0.16	0.1476	Met
GO:0030878	thyroid gland development	19	1	0.16	0.1476	Raf1
GO:0031167	rRNA methylation	19	1	0.16	0.1476	Mettl16
GO:0033962	P-body assembly	19	1	0.16	0.1476	Limd1
GO:0042572	retinol metabolic process	19	1	0.16	0.1476	Dhrs3
GO:0043567	regulation of insulin-like growth factor receptor signaling pathway	19	1	0.16	0.1476	Atxn1
GO:0045821	positive regulation of glycolytic process	19	1	0.16	0.1476	Prkaa1
GO:0070050	neuron cellular homeostasis	19	1	0.16	0.1476	Prkaa1
GO:0070734	histone H3-K27 methylation	19	1	0.16	0.1476	Ezh1
GO:0090280	positive regulation of calcium ion import	19	1	0.16	0.1476	Cxcl12
GO:1901017	negative regulation of potassium ion transmembrane transporter activity	19	1	0.16	0.1476	Pten
GO:1903140	regulation of establishment of endothelial barrier	19	1	0.16	0.1476	Plcb1
GO:1903909	regulation of receptor clustering	19	1	0.16	0.1476	Crkl
GO:0050767	regulation of neurogenesis	381	10	3.19	0.1545	Met, Pten, Ndel1, Tnfrsf12a, Mbd1, Il34, Eef2k, Atxn1, Arntl, Cxcl12
GO:0006390	mitochondrial transcription	20	1	0.17	0.1548	Prkaa1
GO:0008090	retrograde axonal transport	20	1	0.17	0.1548	Ndel1
GO:0010759	positive regulation of macrophage chemotaxis	20	1	0.17	0.1548	Il34
GO:0034143	regulation of toll-like receptor 4 signaling pathway	20	1	0.17	0.1548	Appl1
GO:0051354	negative regulation of oxidoreductase activity	20	1	0.17	0.1548	Etfbkmt
GO:0060252	positive regulation of glial cell proliferation	20	1	0.17	0.1548	Atxn1
GO:0061436	establishment of skin barrier	20	1	0.17	0.1548	Met
GO:0071071	regulation of phospholipid biosynthetic process	20	1	0.17	0.1548	Lpin1
GO:0071398	cellular response to fatty acid	20	1	0.17	0.1548	Plcb1
GO:0071676	negative regulation of mononuclear cell migration	20	1	0.17	0.1548	Plcb1
GO:0071800	podosome assembly	20	1	0.17	0.1548	Sh3pxd2b
GO:0090043	regulation of tubulin deacetylation	20	1	0.17	0.1548	Prkaa1
GO:0045666	positive regulation of neuron differentiation	84	2	0.7	0.156	Pten, Cxcl12
GO:0044255	cellular lipid metabolic process	846	11	7.08	0.158	Mid1ip1, Pten, Plcg1, Lpin1, Ucp3, Etfbkmt, Abca8a, Angptl8, Prkaa1, Plcb1, Dhrs3
GO:0007283	spermatogenesis	406	5	3.4	0.1601	Crkl, Rfx2, Xrn2, Phc2, Arntl
GO:0033144	negative regulation of intracellular steroid hormone receptor signaling pathway	35	2	0.29	0.1608	Lbh, Arntl
GO:0030225	macrophage differentiation	42	2	0.35	0.1609	Il34, Plcb1
GO:0002902	regulation of B cell apoptotic process	21	1	0.18	0.1619	Pten
GO:0010560	positive regulation of glycoprotein biosynthetic process	21	1	0.18	0.1619	Plcb1
GO:0010818	T cell chemotaxis	21	1	0.18	0.1619	Cxcl12
GO:0032968	positive regulation of transcription elongation from RNA polymerase II promoter	21	1	0.18	0.1619	Ell2
GO:0035357	peroxisome proliferator activated receptor signaling pathway	21	1	0.18	0.1619	Fam120b
GO:0036315	cellular response to sterol	21	1	0.18	0.1619	Rorc
GO:0043984	histone H4-K16 acetylation	21	1	0.18	0.1619	Phf20
GO:0060099	regulation of phagocytosis, engulfment	21	1	0.18	0.1619	Pten
GO:0097284	hepatocyte apoptotic process	21	1	0.18	0.1619	Prkaa1
GO:0097320	plasma membrane tubulation	21	1	0.18	0.1619	Snx33
GO:0150104	transport across blood-brain barrier	21	1	0.18	0.1619	Abcg2
GO:1900017	positive regulation of cytokine production involved in inflammatory response	21	1	0.18	0.1619	Appl1
GO:1903364	positive regulation of cellular protein catabolic process	141	2	1.18	0.1619	Pten, Amer1
GO:2000010	positive regulation of protein localization to cell surface	21	1	0.18	0.1619	Snx33
GO:0006403	RNA localization	155	2	1.3	0.162	Dkc1, Bicd2
GO:0043069	negative regulation of programmed cell death	835	13	6.99	0.1621	Raf1, Met, Pten, Dapk1, Pdcd4, Sgk3, Rorc, Tsc22d3, Eef2k, Dipk2a, Prkaa1, Sycp2, Cxcl12
GO:0016567	protein ubiquitination	611	8	5.11	0.1628	Pten, Sash1, Asb12, Fem1b, Rnf125, Dtx4, Zfp598, Amer1
GO:0015718	monocarboxylic acid transport	87	2	0.73	0.1649	Abcg2, Slc16a1
GO:0043542	endothelial cell migration	205	4	1.72	0.167	Met, Pten, Sash1, Plcg1
GO:0002686	negative regulation of leukocyte migration	42	2	0.35	0.1678	Plcb1, Cxcl12
GO:0008344	adult locomotory behavior	88	2	0.74	0.1678	Atxn1, Cxcl12
GO:2000278	regulation of DNA biosynthetic process	119	2	1	0.1686	Jade1, Dkc1
GO:0007035	vacuolar acidification	22	1	0.18	0.1689	Atp6v0a2
GO:0022010	central nervous system myelination	22	1	0.18	0.1689	Pten
GO:0031998	regulation of fatty acid beta-oxidation	22	1	0.18	0.1689	Etfbkmt
GO:0043486	histone exchange	22	1	0.18	0.1689	Spty2d1
GO:0045663	positive regulation of myoblast differentiation	22	1	0.18	0.1689	Plcb1
GO:0045723	positive regulation of fatty acid biosynthetic process	22	1	0.18	0.1689	Mid1ip1
GO:0048714	positive regulation of oligodendrocyte differentiation	22	1	0.18	0.1689	Il34
GO:1900016	negative regulation of cytokine production involved in inflammatory response	22	1	0.18	0.1689	Pdcd4
GO:1904666	regulation of ubiquitin protein ligase activity	22	1	0.18	0.1689	Pten
GO:0042326	negative regulation of phosphorylation	366	5	3.06	0.1744	Crkl, Met, Pten, C9orf72, Atxn1
GO:0006353	DNA-templated transcription, termination	23	1	0.19	0.1758	Xrn2
GO:0042634	regulation of hair cycle	23	1	0.19	0.1758	Arntl
GO:0045736	negative regulation of cyclin-dependent protein serine/threonine kinase activity	23	1	0.19	0.1758	Pten
GO:0045943	positive regulation of transcription by RNA polymerase I	23	1	0.19	0.1758	Rasl11a
GO:0070498	interleukin-1-mediated signaling pathway	23	1	0.19	0.1758	Plcb1
GO:2000310	regulation of NMDA receptor activity	23	1	0.19	0.1758	Dapk1
GO:2000637	positive regulation of miRNA-mediated gene silencing	23	1	0.19	0.1758	Limd1
GO:2000737	negative regulation of stem cell differentiation	23	1	0.19	0.1758	Lbh
GO:0000226	microtubule cytoskeleton organization	558	11	4.67	0.1764	Mid1ip1, Met, Ndel1, Wee1, Slc16a1, Tbcel, Bicd2, Phldb1, Prkaa1, Tubb2a, Map7d3
GO:0033138	positive regulation of peptidyl-serine phosphorylation	92	2	0.77	0.1798	Raf1, Met
GO:0019637	organophosphate metabolic process	764	8	6.39	0.1816	Pten, Plcg1, Lpin1, Pfkfb3, Abca8a, Prkaa1, Plcb1, Mocs1
GO:0010866	regulation of triglyceride biosynthetic process	24	1	0.2	0.1827	Lpin1
GO:0014059	regulation of dopamine secretion	24	1	0.2	0.1827	Cxcl12
GO:0070633	transepithelial transport	24	1	0.2	0.1827	Abcg2
GO:0090335	regulation of brown fat cell differentiation	24	1	0.2	0.1827	Fbn1
GO:0097254	renal tubular secretion	24	1	0.2	0.1827	Abcg2
GO:1903206	negative regulation of hydrogen peroxide-induced cell death	24	1	0.2	0.1827	Met
GO:0002691	regulation of cellular extravasation	42	2	0.35	0.1884	Plcb1, Cxcl12
GO:0003382	epithelial cell morphogenesis	38	2	0.32	0.1884	Met, Rilpl2
GO:0009062	fatty acid catabolic process	99	2	0.83	0.1891	Lpin1, Etfbkmt
GO:0014823	response to activity	25	1	0.21	0.1896	Prkaa1
GO:0031664	regulation of lipopolysaccharide-mediated signaling pathway	25	1	0.21	0.1896	Sash1
GO:0035024	negative regulation of Rho protein signal transduction	25	1	0.21	0.1896	Met
GO:0046473	phosphatidic acid metabolic process	25	1	0.21	0.1896	Lpin1
GO:0071542	dopaminergic neuron differentiation	25	1	0.21	0.1896	Cxcl12
GO:0072539	T-helper 17 cell differentiation	25	1	0.21	0.1896	Rorc
GO:1901223	negative regulation of NIK/NF-kappaB signaling	25	1	0.21	0.1896	Litaf
GO:1902230	negative regulation of intrinsic apoptotic signaling pathway in response to DNA damage	25	1	0.21	0.1896	Cxcl12
GO:0045944	positive regulation of transcription by RNA polymerase II	1001	12	8.38	0.1914	Raf1, Ell2, Ezh1, Met, E2f2, Lpin1, Litaf, Rfx2, Esrra, Fosl2, Atxn1, Arntl
GO:0019216	regulation of lipid metabolic process	330	6	2.76	0.1928	Mid1ip1, Lpin1, Rorc, Etfbkmt, Angptl8, Prkaa1
GO:0070374	positive regulation of ERK1 and ERK2 cascade	181	3	1.51	0.1935	Crkl, Pten, Cxcl12
GO:0090630	activation of GTPase activity	97	2	0.81	0.1949	Crkl, Ndel1
GO:0010155	regulation of proton transport	26	1	0.22	0.1964	Plcb1
GO:0032958	inositol phosphate biosynthetic process	26	1	0.22	0.1964	Plcg1
GO:0046475	glycerophospholipid catabolic process	26	1	0.22	0.1964	Plcb1
GO:0051443	positive regulation of ubiquitin-protein transferase activity	26	1	0.22	0.1964	Pten
GO:0051571	positive regulation of histone H3-K4 methylation	26	1	0.22	0.1964	Phf20
GO:0090263	positive regulation of canonical Wnt signaling pathway	98	2	0.82	0.1979	Amer1, Arntl
GO:0001933	negative regulation of protein phosphorylation	322	4	2.69	0.2006	Crkl, Met, Pten, C9orf72
GO:0061001	regulation of dendritic spine morphogenesis	56	2	0.47	0.202	Pten, Eef2k
GO:0031016	pancreas development	61	2	0.51	0.2021	Met, Arntl
GO:0051051	negative regulation of transport	423	5	3.54	0.2021	Pten, Fbn1, Abcg2, Snx33, Appl1
GO:0042542	response to hydrogen peroxide	114	2	0.95	0.2027	Met, Prkaa1
GO:0007281	germ cell development	244	3	2.04	0.2029	Rfx2, Plcb1, Cxcl12
GO:0009653	anatomical structure morphogenesis	2312	24	19.34	0.2029	Crkl, Met, Pten, Sash1, Plcg1, Ndel1, E2f2, Tnfrsf12a, Rfx2, Pdcd4, Limd1, Fbn1, C9orf72, Mthfr, Rilpl2, Wee1, Fem1b, Eef2k, Rhou, Sh3pxd2b, Phldb1, Sycp2, Cxcl12, Dhrs3
GO:0001556	oocyte maturation	27	1	0.23	0.2031	Plcb1
GO:0002834	regulation of response to tumor cell	27	1	0.23	0.2031	Dapk1
GO:0010800	positive regulation of peptidyl-threonine phosphorylation	27	1	0.23	0.2031	Met
GO:0010954	positive regulation of protein processing	27	1	0.23	0.2031	Angptl8
GO:0031065	positive regulation of histone deacetylation	27	1	0.23	0.2031	Lpin1
GO:0033622	integrin activation	27	1	0.23	0.2031	Cxcl12
GO:0061484	hematopoietic stem cell homeostasis	27	1	0.23	0.2031	Armcx1
GO:0072337	modified amino acid transport	27	1	0.23	0.2031	Slc19a1
GO:1903055	positive regulation of extracellular matrix organization	27	1	0.23	0.2031	Phldb1
GO:0030010	establishment of cell polarity	137	3	1.15	0.2083	Crkl, Ndel1, Wee1
GO:0008045	motor neuron axon guidance	28	1	0.23	0.2098	Cxcl12
GO:0015695	organic cation transport	28	1	0.23	0.2098	Sec14l1
GO:0033032	regulation of myeloid cell apoptotic process	28	1	0.23	0.2098	Pten
GO:0048535	lymph node development	28	1	0.23	0.2098	Rorc
GO:0060317	cardiac epithelial to mesenchymal transition	28	1	0.23	0.2098	Pdcd4
GO:0051897	positive regulation of protein kinase B signaling	103	2	0.86	0.2132	Met, Cxcl12
GO:2000045	regulation of G1/S transition of mitotic cell cycle	136	4	1.14	0.2132	Pten, Jade1, Appl1, Plcb1
GO:0030316	osteoclast differentiation	106	3	0.89	0.2143	Gab2, Esrra, Fbn1
GO:0046580	negative regulation of Ras protein signal transduction	54	2	0.45	0.2152	Met, Rasa3
GO:0050775	positive regulation of dendrite morphogenesis	58	2	0.49	0.2153	Met, Eef2k
GO:0014065	phosphatidylinositol 3-kinase signaling	123	2	1.03	0.2161	Pten, Dipk2a
GO:0006338	chromatin remodeling	205	4	1.72	0.2163	Baz1b, Naa60, Ezh1, Spty2d1
GO:0000132	establishment of mitotic spindle orientation	29	1	0.24	0.2164	Ndel1
GO:0005979	regulation of glycogen biosynthetic process	29	1	0.24	0.2164	Ppp1r3b
GO:0006308	DNA catabolic process	29	1	0.24	0.2164	Xrn2
GO:0006929	substrate-dependent cell migration	29	1	0.24	0.2164	Tnfrsf12a
GO:0010847	regulation of chromatin assembly	29	1	0.24	0.2164	Spty2d1
GO:0010875	positive regulation of cholesterol efflux	29	1	0.24	0.2164	Abca8a
GO:0022617	extracellular matrix disassembly	29	1	0.24	0.2164	Sh3pxd2b
GO:0032480	negative regulation of type I interferon production	29	1	0.24	0.2164	Rnf125
GO:0034067	protein localization to Golgi apparatus	29	1	0.24	0.2164	Bicd2
GO:0046856	phosphatidylinositol dephosphorylation	29	1	0.24	0.2164	Pten
GO:0048011	neurotrophin TRK receptor signaling pathway	29	1	0.24	0.2164	Raf1
GO:0060074	synapse maturation	29	1	0.24	0.2164	Pten
GO:0061003	positive regulation of dendritic spine morphogenesis	29	1	0.24	0.2164	Eef2k
GO:0071353	cellular response to interleukin-4	29	1	0.24	0.2164	Nfil3
GO:2001240	negative regulation of extrinsic apoptotic signaling pathway in absence of ligand	29	1	0.24	0.2164	Sgk3
GO:0050804	modulation of chemical synaptic transmission	423	4	3.54	0.218	Met, Pten, Plcg1, Plcb1
GO:0032418	lysosome localization	70	2	0.59	0.2219	Gab2, Ndel1
GO:0072384	organelle transport along microtubule	77	2	0.64	0.222	Ndel1, Bicd2
GO:0007617	mating behavior	30	1	0.25	0.223	Pten
GO:0010737	protein kinase A signaling	30	1	0.25	0.223	Fbn1
GO:0021799	cerebral cortex radially oriented cell migration	30	1	0.25	0.223	Ndel1
GO:0033137	negative regulation of peptidyl-serine phosphorylation	30	1	0.25	0.223	Pten
GO:0040018	positive regulation of multicellular organism growth	30	1	0.25	0.223	Sh3pxd2b
GO:0048841	regulation of axon extension involved in axon guidance	30	1	0.25	0.223	Cxcl12
GO:0051497	negative regulation of stress fiber assembly	30	1	0.25	0.223	Met
GO:1900078	positive regulation of cellular response to insulin stimulus	30	1	0.25	0.223	Esrra
GO:0007623	circadian rhythm	182	5	1.52	0.225	Pten, Rorc, Prkaa1, Arntl, Nfil3
GO:0007416	synapse assembly	151	3	1.26	0.2279	Crkl, Pten, Eef2k
GO:0010721	negative regulation of cell development	164	3	1.37	0.2281	Pten, Mbd1, Fbn1
GO:0030278	regulation of ossification	108	2	0.9	0.2285	Esrra, Dhrs3
GO:0071560	cellular response to transforming growth factor beta stimulus	200	3	1.67	0.2286	Crkl, Fbn1, Appl1
GO:0001779	natural killer cell differentiation	31	1	0.26	0.2295	Nfil3
GO:0007215	glutamate receptor signaling pathway	31	1	0.26	0.2295	Plcb1
GO:0032212	positive regulation of telomere maintenance via telomerase	31	1	0.26	0.2295	Dkc1
GO:0032228	regulation of synaptic transmission, GABAergic	31	1	0.26	0.2295	Pten
GO:0036297	interstrand cross-link repair	31	1	0.26	0.2295	Rad51d
GO:0046686	response to cadmium ion	31	1	0.26	0.2295	Gss
GO:0051973	positive regulation of telomerase activity	31	1	0.26	0.2295	Dkc1
GO:0071763	nuclear membrane organization	31	1	0.26	0.2295	Ndel1
GO:2000272	negative regulation of signaling receptor activity	31	1	0.26	0.2295	Pten
GO:2000406	positive regulation of T cell migration	31	1	0.26	0.2295	Cxcl12
GO:0050796	regulation of insulin secretion	152	3	1.27	0.233	Fbn1, Slc16a1, Arntl
GO:0009755	hormone-mediated signaling pathway	133	3	1.11	0.234	Lbh, Appl1, Arntl
GO:0046488	phosphatidylinositol metabolic process	140	3	1.17	0.2357	Pten, Plcg1, Plcb1
GO:0007026	negative regulation of microtubule depolymerization	32	1	0.27	0.236	Mid1ip1
GO:0010719	negative regulation of epithelial to mesenchymal transition	32	1	0.27	0.236	Pten
GO:0031116	positive regulation of microtubule polymerization	32	1	0.27	0.236	Met
GO:0048854	brain morphogenesis	32	1	0.27	0.236	Pten
GO:0070328	triglyceride homeostasis	32	1	0.27	0.236	Angptl8
GO:0001817	regulation of cytokine production	666	6	5.57	0.2365	Met, Litaf, Pdcd4, Rnf125, Appl1, Plcb1
GO:0071222	cellular response to lipopolysaccharide	171	3	1.43	0.2395	Sash1, Litaf, Pdcd4
GO:0035270	endocrine system development	86	3	0.72	0.2397	Raf1, Crkl, Arntl
GO:0044262	cellular carbohydrate metabolic process	267	4	2.23	0.2406	Pten, Rorc, Abcg2, Ppp1r3b
GO:0006970	response to osmotic stress	70	2	0.59	0.2412	Tsc22d3, Lrrc8d
GO:0010923	negative regulation of phosphatase activity	33	1	0.28	0.2424	Lpin1
GO:0031640	killing of cells of another organism	33	1	0.28	0.2424	Cxcl12
GO:0032355	response to estradiol	33	1	0.28	0.2424	Fosl2
GO:0043330	response to exogenous dsRNA	33	1	0.28	0.2424	Slc3a2
GO:0045671	negative regulation of osteoclast differentiation	33	1	0.28	0.2424	Fbn1
GO:0060292	long-term synaptic depression	33	1	0.28	0.2424	Pten
GO:0007020	microtubule nucleation	34	1	0.28	0.2487	Ndel1
GO:0007143	female meiotic nuclear division	34	1	0.28	0.2487	Sycp2
GO:2000463	positive regulation of excitatory postsynaptic potential	34	1	0.28	0.2487	Pten
GO:0045807	positive regulation of endocytosis	115	2	0.96	0.2502	Eef2k, Appl1
GO:0050852	T cell receptor signaling pathway	115	2	0.96	0.2502	Crkl, Plcg1
GO:0098655	cation transmembrane transport	595	6	4.98	0.2545	Slc3a2, Pten, Plcg1, Dapk1, Atp6v0a2, Plcb1
GO:0009566	fertilization	132	3	1.1	0.2591	Crkl, Plcb1, Sycp2
GO:0071705	nitrogen compound transport	1744	19	14.59	0.2598	Raf1, Slc19a1, Slc3a2, Plcg1, Ndel1, Sec14l1, Fbn1, Rilpl2, Abcg2, Snx33, Slc16a1, Bicd2, Appl1, Lrrc8d, Arxes1, Prkaa1, Arntl, Cxcl12, Ap5s1
GO:0032620	interleukin-17 production	36	1	0.3	0.2613	Rorc
GO:0051281	positive regulation of release of sequestered calcium ion into cytosol	36	1	0.3	0.2613	Plcg1
GO:2000758	positive regulation of peptidyl-lysine acetylation	36	1	0.3	0.2613	Prkaa1
GO:0050773	regulation of dendrite development	119	3	1	0.265	Crkl, Met, Eef2k
GO:0001569	branching involved in blood vessel morphogenesis	37	1	0.31	0.2675	Cxcl12
GO:0032735	positive regulation of interleukin-12 production	37	1	0.31	0.2675	Plcb1
GO:0042554	superoxide anion generation	37	1	0.31	0.2675	Sh3pxd2b
GO:0045840	positive regulation of mitotic nuclear division	37	1	0.31	0.2675	Met
GO:0071364	cellular response to epidermal growth factor stimulus	37	1	0.31	0.2675	Plcg1
GO:0071470	cellular response to osmotic stress	37	1	0.31	0.2675	Lrrc8d
GO:0010948	negative regulation of cell cycle process	265	4	2.22	0.2715	Baz1b, Pten, Jade1, Fem1b
GO:0021766	hippocampus development	52	2	0.44	0.272	Crkl, Pten
GO:0045670	regulation of osteoclast differentiation	71	2	0.59	0.2723	Esrra, Fbn1
GO:0033627	cell adhesion mediated by integrin	83	2	0.69	0.2724	Crkl, Fbn1
GO:0046326	positive regulation of glucose import	38	1	0.32	0.2736	Appl1
GO:0061098	positive regulation of protein tyrosine kinase activity	38	1	0.32	0.2736	Il34
GO:0089718	amino acid import across plasma membrane	38	1	0.32	0.2736	Slc3a2
GO:1990748	cellular detoxification	38	1	0.32	0.2736	Abcg2
GO:0048812	neuron projection morphogenesis	575	8	4.81	0.2747	Met, Pten, Ndel1, Tnfrsf12a, C9orf72, Wee1, Eef2k, Cxcl12
GO:0006414	translational elongation	49	2	0.41	0.278	Eef2k, Zfp598
GO:0016572	histone phosphorylation	39	1	0.33	0.2797	Baz1b
GO:0032506	cytokinetic process	39	1	0.33	0.2797	Snx33
GO:0046627	negative regulation of insulin receptor signaling pathway	39	1	0.33	0.2797	Prkaa1
GO:0099054	presynapse assembly	39	1	0.33	0.2797	Pten
GO:2000772	regulation of cellular senescence	39	1	0.33	0.2797	Arntl
GO:2000785	regulation of autophagosome assembly	39	1	0.33	0.2797	C9orf72
GO:0001654	eye development	312	2	2.61	0.2822	Crybg3, Sh3pxd2b
GO:0071333	cellular response to glucose stimulus	119	2	1	0.2851	Raf1, Prkaa1
GO:0006418	tRNA aminoacylation for protein translation	40	1	0.33	0.2857	Cars2
GO:0045047	protein targeting to ER	40	1	0.33	0.2857	Arxes1
GO:0051898	negative regulation of protein kinase B signaling	40	1	0.33	0.2857	Pten
GO:0097009	energy homeostasis	40	1	0.33	0.2857	Prkaa1
GO:0060070	canonical Wnt signaling pathway	263	5	2.2	0.2875	Pten, Limd1, Jade1, Amer1, Arntl
GO:0010762	regulation of fibroblast migration	41	1	0.34	0.2917	Appl1
GO:0008284	positive regulation of cell population proliferation	810	10	6.78	0.292	Crkl, Pten, Plcg1, Lbh, Fosl2, Dkc1, Il34, Atxn1, Prkaa1, Cxcl12
GO:0043967	histone H4 acetylation	70	3	0.59	0.2941	Naa60, Jade1, Phf20
GO:0051258	protein polymerization	257	4	2.15	0.2953	Mid1ip1, Met, Ndel1, Map7d3
GO:0071897	DNA biosynthetic process	168	3	1.41	0.2958	Jade1, Dkc1, Lin9
GO:2001238	positive regulation of extrinsic apoptotic signaling pathway	57	2	0.48	0.2959	Pten, Tnfrsf12a
GO:0006955	immune response	1333	12	11.15	0.297	Gab2, Crkl, Plcg1, Lpin1, Sec14l1, Dapk1, Rorc, Il34, Rnf125, Appl1, Nfil3, Cxcl12
GO:0010033	response to organic substance	2418	28	20.23	0.2974	Raf1, Crkl, Ezh1, Slc3a2, Pten, Sash1, Plcg1, Ndel1, Lpin1, Dapk1, Litaf, Lbh, Rfx2, Esrra, Pdcd4, Fbn1, Rorc, Fosl2, Il34, Slc16a1, Rnf125, Gstt2, Appl1, Prkaa1, Plcb1, Arntl, Nfil3, Cxcl12
GO:0007131	reciprocal meiotic recombination	42	1	0.35	0.2977	Rad51d
GO:0031952	regulation of protein autophosphorylation	42	1	0.35	0.2977	Eef2k
GO:0046676	negative regulation of insulin secretion	42	1	0.35	0.2977	Fbn1
GO:0061005	cell differentiation involved in kidney development	42	1	0.35	0.2977	Amer1
GO:0061844	antimicrobial humoral immune response mediated by antimicrobial peptide	42	1	0.35	0.2977	Cxcl12
GO:0010634	positive regulation of epithelial cell migration	147	4	1.23	0.2992	Gab2, Met, Sash1, Plcg1
GO:0072657	protein localization to membrane	543	4	4.54	0.3001	Crkl, Rilpl2, Sh3pxd2b, Appl1
GO:1900026	positive regulation of substrate adhesion-dependent cell spreading	43	1	0.36	0.3036	Crkl
GO:0010595	positive regulation of endothelial cell migration	104	3	0.87	0.3063	Met, Sash1, Plcg1
GO:0009968	negative regulation of signal transduction	1123	20	9.4	0.3074	Raf1, Met, Pten, Sec14l1, Dapk1, Litaf, Lbh, Limd1, Jade1, Sgk3, Fbn1, Rasa3, Rnf125, Appl1, Atxn1, Amer1, Prkaa1, Arntl, Cxcl12, Dhrs3
GO:0010035	response to inorganic substance	417	5	3.49	0.3076	Met, Gss, Ucp3, Prkaa1, Plcb1
GO:0000266	mitochondrial fission	44	1	0.37	0.3094	Lpin1
GO:0007140	male meiotic nuclear division	44	1	0.37	0.3094	Sycp2
GO:0071526	semaphorin-plexin signaling pathway	44	1	0.37	0.3094	Met
GO:0007420	brain development	522	7	4.37	0.3122	Crkl, Met, Pten, Ndel1, Atxn1, Plcb1, Cxcl12
GO:0001649	osteoblast differentiation	174	3	1.46	0.3133	Esrra, Limd1, Sh3pxd2b
GO:0006835	dicarboxylic acid transport	69	2	0.58	0.3135	Slc19a1, Lrrc8d
GO:0006890	retrograde vesicle-mediated transport, Golgi to endoplasmic reticulum	45	1	0.38	0.3152	Bicd2
GO:0033628	regulation of cell adhesion mediated by integrin	45	1	0.38	0.3152	Crkl
GO:1900087	positive regulation of G1/S transition of mitotic cell cycle	45	1	0.38	0.3152	Plcb1
GO:0051893	regulation of focal adhesion assembly	63	2	0.53	0.3191	Pten, BC024139
GO:0120163	negative regulation of cold-induced thermogenesis	46	1	0.38	0.321	Arntl
GO:1903432	regulation of TORC1 signaling	46	1	0.38	0.321	C9orf72
GO:1904036	negative regulation of epithelial cell apoptotic process	46	1	0.38	0.321	Prkaa1
GO:0016477	cell migration	1329	15	11.12	0.325	Gab2, Crkl, Met, Pten, Sash1, Plcg1, Ndel1, Tnfrsf12a, Limd1, Il34, Rhou, Appl1, Plcb1, Tubb2a, Cxcl12
GO:0010332	response to gamma radiation	47	1	0.39	0.3267	Prkaa1
GO:0016601	Rac protein signal transduction	47	1	0.39	0.3267	Rhou
GO:0030514	negative regulation of BMP signaling pathway	47	1	0.39	0.3267	Fbn1
GO:0047496	vesicle transport along microtubule	47	1	0.39	0.3267	Ndel1
GO:0071466	cellular response to xenobiotic stimulus	127	4	1.06	0.3272	Crkl, Rorc, Fmo2, Fmo1
GO:0000122	negative regulation of transcription by RNA polymerase II	780	8	6.53	0.3288	Ezh1, Met, Lpin1, Esrra, Rorc, Tsc22d3, Atxn1, Nfil3
GO:0030509	BMP signaling pathway	134	2	1.12	0.3317	Pdcd4, Fbn1
GO:0070098	chemokine-mediated signaling pathway	48	1	0.4	0.3323	Cxcl12
GO:0140115	export across plasma membrane	48	1	0.4	0.3323	Abcg2
GO:0009306	protein secretion	325	5	2.72	0.3341	Raf1, Plcg1, Fbn1, Slc16a1, Arntl
GO:0060326	cell chemotaxis	260	4	2.18	0.3352	Crkl, Met, Il34, Cxcl12
GO:1902600	proton transmembrane transport	75	2	0.63	0.3362	Atp6v0a2, Plcb1
GO:0000381	regulation of alternative mRNA splicing, via spliceosome	49	1	0.41	0.3379	Srsf2
GO:0045668	negative regulation of osteoblast differentiation	49	1	0.41	0.3379	Limd1
GO:0006695	cholesterol biosynthetic process	50	1	0.42	0.3435	Prkaa1
GO:0015807	L-amino acid transport	50	1	0.42	0.3435	Slc3a2
GO:0043507	positive regulation of JUN kinase activity	50	1	0.42	0.3435	Sash1
GO:0045744	negative regulation of G protein-coupled receptor signaling pathway	50	1	0.42	0.3435	Met
GO:0097352	autophagosome maturation	50	1	0.42	0.3435	Lix1l
GO:1902475	L-alpha-amino acid transmembrane transport	50	1	0.42	0.3435	Slc3a2
GO:0006952	defense response	1306	8	10.93	0.3463	Pten, Sec14l1, Dapk1, Pdcd4, Il34, Rnf125, Appl1, Cxcl12
GO:0007507	heart development	543	8	4.54	0.3479	Crkl, Met, Pten, Pdcd4, Fbn1, Sh3pxd2b, Dipk2a, Dhrs3
GO:0042176	regulation of protein catabolic process	364	4	3.05	0.3481	Pten, Snx33, Amer1, Arntl
GO:0006289	nucleotide-excision repair	51	1	0.43	0.349	Rad51d
GO:0034605	cellular response to heat	51	1	0.43	0.349	Rasa3
GO:0042149	cellular response to glucose starvation	51	1	0.43	0.349	Prkaa1
GO:0051055	negative regulation of lipid biosynthetic process	51	1	0.43	0.349	Lpin1
GO:0006749	glutathione metabolic process	66	2	0.55	0.3524	Gss, Gstt2
GO:0017038	protein import	217	3	1.82	0.353	Snx33, Appl1, Arntl
GO:0061041	regulation of wound healing	118	2	0.99	0.3534	Pten, Tnfrsf12a
GO:0016197	endosomal transport	220	3	1.84	0.3535	Snx33, Ankrd50, Ap5s1
GO:0048286	lung alveolus development	52	1	0.44	0.3545	Atxn1
GO:0000724	double-strand break repair via homologous recombination	149	2	1.25	0.355	Rad51d, Ap5s1
GO:0060324	face development	53	1	0.44	0.3599	Raf1
GO:0071709	membrane assembly	53	1	0.44	0.3599	Pten
GO:0008360	regulation of cell shape	151	2	1.26	0.361	Limd1, Rhou
GO:0032103	positive regulation of response to external stimulus	397	7	3.32	0.3618	Met, Sash1, Ndel1, Pdcd4, Fbn1, Il34, Cxcl12
GO:0018105	peptidyl-serine phosphorylation	281	6	2.35	0.3649	Raf1, Met, Pten, Sgk3, Sbk1, Prkaa1
GO:0043536	positive regulation of blood vessel endothelial cell migration	54	1	0.45	0.3652	Plcg1
GO:0007010	cytoskeleton organization	1264	18	10.58	0.368	Raf1, Mid1ip1, Met, Ndel1, Lpin1, Limd1, C9orf72, Wee1, Slc16a1, Tbcel, Bicd2, Rhou, Sh3pxd2b, BC024139, Phldb1, Prkaa1, Tubb2a, Map7d3
GO:0000082	G1/S transition of mitotic cell cycle	192	5	1.61	0.369	Pten, Jade1, Rhou, Appl1, Plcb1
GO:0010629	negative regulation of gene expression	928	11	7.76	0.3703	Crkl, Ezh1, Met, Mettl16, Dapk1, Mbd1, Pdcd4, Limd1, Xrn2, Rnf125, Prkaa1
GO:0007179	transforming growth factor beta receptor signaling pathway	167	2	1.4	0.3704	Fbn1, Appl1
GO:0001775	cell activation	955	5	7.99	0.3739	Gab2, Rorc, Plcb1, Nfil3, Cxcl12
GO:0010717	regulation of epithelial to mesenchymal transition	88	2	0.74	0.3741	Pten, Phldb1
GO:0007032	endosome organization	56	1	0.47	0.3759	Snx33
GO:0018023	peptidyl-lysine trimethylation	56	1	0.47	0.3759	Etfbkmt
GO:0051496	positive regulation of stress fiber assembly	56	1	0.47	0.3759	Sh3pxd2b
GO:0008277	regulation of G protein-coupled receptor signaling pathway	107	2	0.9	0.3797	Met, Plcb1
GO:0006879	cellular iron ion homeostasis	57	1	0.48	0.3811	Atp6v0a2
GO:0045766	positive regulation of angiogenesis	158	2	1.32	0.382	Sash1, Plcg1
GO:1901362	organic cyclic compound biosynthetic process	3158	33	26.42	0.3825	Raf1, Ell2, Baz1b, Ezh1, Met, Pten, E2f2, Lpin1, Litaf, Bbx, Lbh, Rfx2, Esrra, Pdcd4, Limd1, Jade1, Xrn2, Rorc, Phc2, Fosl2, Rasl11a, Dkc1, Tsc22d3, Phf20, Appl1, Atxn1, Spty2d1, Prkaa1, Plcb1, Arntl, Nfil3, Lin9, Mocs1
GO:0016055	Wnt signaling pathway	370	6	3.1	0.3855	Pten, Limd1, Jade1, Amer1, Prkaa1, Arntl
GO:0008542	visual learning	58	1	0.49	0.3863	Atxn1
GO:0007584	response to nutrient	59	1	0.49	0.3915	Slc16a1
GO:0044272	sulfur compound biosynthetic process	89	3	0.74	0.3973	Mettl16, Gss, Mthfr
GO:0050771	negative regulation of axonogenesis	61	1	0.51	0.4016	Pten
GO:0033157	regulation of intracellular protein transport	215	2	1.8	0.4024	Ndel1, Prkaa1
GO:0006606	protein import into nucleus	165	2	1.38	0.4027	Appl1, Arntl
GO:0001558	regulation of cell growth	393	5	3.29	0.4042	Crkl, Ndel1, Tnfrsf12a, Jade1, Cxcl12
GO:0015850	organic hydroxy compound transport	182	4	1.52	0.4066	Slc16a1, Abca8a, Stard5, Cxcl12
GO:0030301	cholesterol transport	62	1	0.52	0.4067	Abca8a
GO:0018130	heterocycle biosynthetic process	3050	32	25.52	0.4069	Raf1, Ell2, Baz1b, Ezh1, Met, Pten, E2f2, Lpin1, Litaf, Bbx, Lbh, Rfx2, Esrra, Pdcd4, Limd1, Jade1, Xrn2, Rorc, Phc2, Fosl2, Rasl11a, Dkc1, Tsc22d3, Phf20, Atxn1, Spty2d1, Prkaa1, Plcb1, Arntl, Nfil3, Lin9, Mocs1
GO:0071902	positive regulation of protein serine/threonine kinase activity	183	3	1.53	0.4091	Sash1, Il34, Dipk2a
GO:0043085	positive regulation of catalytic activity	960	13	8.03	0.4092	Raf1, Crkl, Mid1ip1, Met, Pten, Sash1, Ndel1, Dapk1, Fbn1, C9orf72, Dkc1, Il34, Dipk2a
GO:0001656	metanephros development	63	1	0.53	0.4116	Fbn1
GO:0045600	positive regulation of fat cell differentiation	63	1	0.53	0.4116	Sh3pxd2b
GO:0048008	platelet-derived growth factor receptor signaling pathway	63	1	0.53	0.4116	Pten
GO:0048872	homeostasis of number of cells	329	4	2.75	0.4146	Ezh1, Tsc22d3, Armcx1, Plcb1
GO:0048146	positive regulation of fibroblast proliferation	64	1	0.54	0.4166	Fosl2
GO:0051781	positive regulation of cell division	64	1	0.54	0.4166	Lbh
GO:0071277	cellular response to calcium ion	64	1	0.54	0.4166	Prkaa1
GO:0008543	fibroblast growth factor receptor signaling pathway	65	1	0.54	0.4215	Crkl
GO:0010633	negative regulation of epithelial cell migration	65	1	0.54	0.4215	Pten
GO:0051965	positive regulation of synapse assembly	65	1	0.54	0.4215	Eef2k
GO:0061951	establishment of protein localization to plasma membrane	65	1	0.54	0.4215	Rilpl2
GO:0033674	positive regulation of kinase activity	375	5	3.14	0.4227	Met, Sash1, Fbn1, Il34, Dipk2a
GO:0000281	mitotic cytokinesis	66	1	0.55	0.4264	Snx33
GO:0061045	negative regulation of wound healing	66	1	0.55	0.4264	Pten
GO:0007155	cell adhesion	1196	8	10.01	0.4282	Crkl, Pten, Tnfrsf12a, Fbn1, BC024139, Plcb1, Cxcl12, Col28a1
GO:0002088	lens development in camera-type eye	67	1	0.56	0.4312	Crybg3
GO:0030512	negative regulation of transforming growth factor beta receptor signaling pathway	68	1	0.57	0.436	Fbn1
GO:0051865	protein autoubiquitination	68	1	0.57	0.436	Sash1
GO:0014902	myotube differentiation	104	2	0.87	0.4388	Met, Cxcl12
GO:0018107	peptidyl-threonine phosphorylation	114	2	0.95	0.4391	Met, Sbk1
GO:0007519	skeletal muscle tissue development	152	4	1.27	0.4393	Met, Tsc22d3, Prkaa1, Arntl
GO:0048762	mesenchymal cell differentiation	212	4	1.77	0.4406	Pten, Pdcd4, Phldb1, Amer1
GO:0043406	positive regulation of MAP kinase activity	120	2	1	0.4439	Sash1, Il34
GO:0060411	cardiac septum morphogenesis	70	1	0.59	0.4454	Dhrs3
GO:0032456	endocytic recycling	71	1	0.59	0.4501	Ankrd50
GO:0070373	negative regulation of ERK1 and ERK2 cascade	71	1	0.59	0.4501	Pten
GO:1905515	non-motile cilium assembly	71	1	0.59	0.4501	Tmem216
GO:0001938	positive regulation of endothelial cell proliferation	88	2	0.74	0.4524	Plcg1, Cxcl12
GO:0016239	positive regulation of macroautophagy	72	1	0.6	0.4547	C9orf72
GO:0043087	regulation of GTPase activity	326	5	2.73	0.4586	Crkl, Met, Ndel1, C9orf72, Rasa3
GO:0046777	protein autophosphorylation	228	3	1.91	0.46	Met, Dapk1, Eef2k
GO:0060627	regulation of vesicle-mediated transport	525	6	4.39	0.4604	Gab2, Pten, Snx33, Eef2k, Appl1, Prkaa1
GO:0015849	organic acid transport	238	5	1.99	0.4611	Slc19a1, Slc3a2, Abcg2, Slc16a1, Lrrc8d
GO:0051303	establishment of chromosome localization	74	1	0.62	0.4638	Ndel1
GO:0005975	carbohydrate metabolic process	506	7	4.23	0.4661	Slc3a2, Pten, Fbn1, Rorc, Abcg2, Ppp1r3b, Prkaa1
GO:0006909	phagocytosis	247	3	2.07	0.4668	Met, Pten, Appl1
GO:0006839	mitochondrial transport	143	2	1.2	0.4672	Ucp3, Prkaa1
GO:0002832	negative regulation of response to biotic stimulus	101	3	0.85	0.4679	Pten, Sec14l1, Rnf125
GO:0033555	multicellular organismal response to stress	75	1	0.63	0.4683	Pten
GO:1990542	mitochondrial transmembrane transport	75	1	0.63	0.4683	Ucp3
GO:0045667	regulation of osteoblast differentiation	125	2	1.05	0.4712	Esrra, Limd1
GO:0007338	single fertilization	96	2	0.8	0.4749	Crkl, Plcb1
GO:0017148	negative regulation of translation	159	2	1.33	0.4764	Mettl16, Dapk1
GO:0001667	ameboidal-type cell migration	401	7	3.36	0.4766	Gab2, Met, Pten, Sash1, Plcg1, Appl1, Cxcl12
GO:0044089	positive regulation of cellular component biogenesis	479	5	4.01	0.4798	Met, Ndel1, Eef2k, Sh3pxd2b, Phldb1
GO:0006275	regulation of DNA replication	127	3	1.06	0.4816	Met, Lpin1, Jade1
GO:0035556	intracellular signal transduction	2220	27	18.57	0.4852	Raf1, Gab2, Crkl, Met, Pten, Sash1, Plcg1, E2f2, Sec14l1, Dapk1, Litaf, Lbh, Pdcd4, Limd1, Sgk3, Fbn1, C9orf72, Rasa3, Il34, Fem1b, Rnf125, Rhou, Dipk2a, Prkaa1, Plcb1, Arntl, Cxcl12
GO:0035773	insulin secretion involved in cellular response to glucose stimulus	79	1	0.66	0.486	Raf1
GO:0046718	viral entry into host cell	79	1	0.66	0.486	Slc3a2
GO:0072332	intrinsic apoptotic signaling pathway by p53 class mediator	79	1	0.66	0.486	E2f2
GO:0042254	ribosome biogenesis	290	3	2.43	0.4896	Mettl16, Pten, Dkc1
GO:0006513	protein monoubiquitination	80	1	0.67	0.4903	Zfp598
GO:0032886	regulation of microtubule-based process	230	6	1.92	0.4923	Mid1ip1, Met, Bicd2, BC024139, Phldb1, Prkaa1
GO:0007610	behavior	567	7	4.74	0.4974	Met, Pten, Slc16a1, Atxn1, Prkaa1, Plcb1, Cxcl12
GO:0061157	mRNA destabilization	82	1	0.69	0.4988	Mettl16
GO:0006417	regulation of translation	344	4	2.88	0.5008	Mettl16, Dapk1, Trub2, Zfp598
GO:0033077	T cell differentiation in thymus	84	1	0.7	0.5072	Rorc
GO:0001568	blood vessel development	664	7	5.56	0.508	Crkl, Pten, Sash1, Plcg1, E2f2, Tnfrsf12a, Cxcl12
GO:0016310	phosphorylation	1602	20	13.4	0.5111	Raf1, Baz1b, Crkl, Met, Pten, Sash1, Dapk1, Limd1, Sgk3, Ptpn4, Fbn1, Rorc, C9orf72, Wee1, Il34, Eef2k, Sbk1, Dipk2a, Atxn1, Prkaa1
GO:0055013	cardiac muscle cell development	85	1	0.71	0.5114	Met
GO:0060349	bone morphogenesis	85	1	0.71	0.5114	Dhrs3
GO:2001251	negative regulation of chromosome organization	85	1	0.71	0.5114	Baz1b
GO:0032147	activation of protein kinase activity	86	1	0.72	0.5155	Fbn1
GO:0060021	roof of mouth development	86	1	0.72	0.5155	Dhrs3
GO:0010906	regulation of glucose metabolic process	122	2	1.02	0.5176	Rorc, Ppp1r3b
GO:0120162	positive regulation of cold-induced thermogenesis	87	1	0.73	0.5196	Lpin1
GO:0006633	fatty acid biosynthetic process	130	2	1.09	0.5218	Mid1ip1, Prkaa1
GO:0042752	regulation of circadian rhythm	107	3	0.9	0.5223	Rorc, Prkaa1, Arntl
GO:0007275	multicellular organism development	4150	40	34.72	0.5241	Raf1, Gab2, Crkl, Ezh1, Met, Pten, Sash1, Plcg1, Ndel1, E2f2, Lpin1, Bbx, Crybg3, Tnfrsf12a, Lbh, Mbd1, Esrra, Pdcd4, Fbn1, Rorc, C9orf72, Phc2, Mthfr, Abcg2, Wee1, Il34, Fem1b, Eef2k, Sh3pxd2b, Dipk2a, Atxn1, Phldb1, Amer1, Plcb1, Arntl, Nfil3, Tubb2a, Sycp2, Cxcl12, Dhrs3
GO:0007041	lysosomal transport	107	2	0.9	0.5252	C9orf72, Sptbn5
GO:0010927	cellular component assembly involved in morphogenesis	105	2	0.88	0.5252	Rfx2, Phldb1
GO:0031398	positive regulation of protein ubiquitination	115	2	0.96	0.5254	Pten, Amer1
GO:1901135	carbohydrate derivative metabolic process	805	4	6.74	0.5285	Pfkfb3, Abcg2, Prkaa1, Plcb1
GO:0007229	integrin-mediated signaling pathway	90	1	0.75	0.5316	Gab2
GO:0021549	cerebellum development	90	1	0.75	0.5316	Crkl
GO:0032880	regulation of protein localization	844	10	7.06	0.5351	Crkl, Ndel1, Fbn1, C9orf72, Dkc1, Snx33, Slc16a1, Appl1, Prkaa1, Arntl
GO:0007601	visual perception	91	1	0.76	0.5356	Crybg3
GO:0046330	positive regulation of JNK cascade	91	1	0.76	0.5356	Plcb1
GO:0048565	digestive tract development	91	1	0.76	0.5356	Crkl
GO:0006974	cellular response to DNA damage stimulus	748	6	6.26	0.541	Baz1b, Rad51d, Xrn2, Fem1b, Cxcl12, Ap5s1
GO:0043410	positive regulation of MAPK cascade	433	8	3.62	0.5423	Raf1, Crkl, Met, Pten, Sash1, Il34, Plcb1, Cxcl12
GO:0007173	epidermal growth factor receptor signaling pathway	93	1	0.78	0.5433	Plcg1
GO:0043066	negative regulation of apoptotic process	813	12	6.8	0.5471	Raf1, Pten, Dapk1, Pdcd4, Sgk3, Rorc, Tsc22d3, Eef2k, Dipk2a, Prkaa1, Sycp2, Cxcl12
GO:0014066	regulation of phosphatidylinositol 3-kinase signaling	94	1	0.79	0.5472	Dipk2a
GO:0019218	regulation of steroid metabolic process	95	1	0.79	0.551	Rorc
GO:0045185	maintenance of protein location	95	1	0.79	0.551	Fbn1
GO:0006310	DNA recombination	287	3	2.4	0.5573	Rad51d, Xrn2, Ap5s1
GO:0048639	positive regulation of developmental growth	180	5	1.51	0.5597	Ndel1, Tnfrsf12a, Sh3pxd2b, Plcb1, Cxcl12
GO:0006897	endocytosis	508	6	4.25	0.5617	Pten, C9orf72, Snx33, Eef2k, Rhou, Appl1
GO:0071456	cellular response to hypoxia	98	1	0.82	0.5622	Pten
GO:0060271	cilium assembly	296	3	2.48	0.5625	Rfx2, Tmem216, Rilpl2
GO:0030317	flagellated sperm motility	99	1	0.83	0.5659	Met
GO:0030036	actin cytoskeleton organization	661	5	5.53	0.5681	Met, Lpin1, C9orf72, Rhou, Sh3pxd2b
GO:0001843	neural tube closure	100	1	0.84	0.5696	Mthfr
GO:0008584	male gonad development	100	1	0.84	0.5696	Crkl
GO:2000060	positive regulation of ubiquitin-dependent protein catabolic process	100	1	0.84	0.5696	Pten
GO:0006357	regulation of transcription by RNA polymerase II	1962	19	16.42	0.5698	Raf1, Ell2, Ezh1, Met, E2f2, Lpin1, Litaf, Bbx, Rfx2, Esrra, Jade1, Rorc, Fosl2, Tsc22d3, Phf20, Atxn1, Arntl, Nfil3, Lin9
GO:0006355	regulation of transcription, DNA-templated	2586	29	21.64	0.5716	Raf1, Ell2, Baz1b, Ezh1, Met, Pten, E2f2, Lpin1, Litaf, Bbx, Lbh, Rfx2, Esrra, Pdcd4, Limd1, Jade1, Rorc, Phc2, Fosl2, Rasl11a, Tsc22d3, Phf20, Atxn1, Spty2d1, Prkaa1, Plcb1, Arntl, Nfil3, Lin9
GO:0060291	long-term synaptic potentiation	101	1	0.85	0.5732	Pten
GO:0006470	protein dephosphorylation	229	2	1.92	0.5739	Pten, Ptpn4
GO:0006413	translational initiation	102	1	0.85	0.5768	Eif1a
GO:0071346	cellular response to interferon-gamma	102	1	0.85	0.5768	Dapk1
GO:0001889	liver development	115	2	0.96	0.5812	Ezh1, Met
GO:0031328	positive regulation of cellular biosynthetic process	1575	23	13.18	0.5845	Raf1, Ell2, Baz1b, Ezh1, Mid1ip1, Met, E2f2, Lpin1, Litaf, Lbh, Rfx2, Esrra, Rorc, Fosl2, Rasl11a, Dkc1, Trub2, Appl1, Atxn1, Prkaa1, Plcb1, Arntl, Nfil3
GO:0051028	mRNA transport	105	1	0.88	0.5874	Bicd2
GO:1903076	regulation of protein localization to plasma membrane	106	1	0.89	0.5909	Appl1
GO:0006631	fatty acid metabolic process	363	5	3.04	0.5922	Mid1ip1, Lpin1, Ucp3, Etfbkmt, Prkaa1
GO:0031532	actin cytoskeleton reorganization	107	1	0.9	0.5943	Lpin1
GO:0042127	regulation of cell population proliferation	1434	13	12	0.5949	Raf1, Crkl, Pten, Plcg1, Lbh, Esrra, Pdcd4, Fosl2, Dkc1, Il34, Atxn1, Prkaa1, Cxcl12
GO:0002698	negative regulation of immune effector process	108	1	0.9	0.5978	Appl1
GO:0002250	adaptive immune response	434	2	3.63	0.5996	Rorc, Rnf125
GO:0098739	import across plasma membrane	148	2	1.24	0.6025	Slc19a1, Slc3a2
GO:0071407	cellular response to organic cyclic compound	401	5	3.36	0.6033	Lbh, Rorc, Slc16a1, Plcb1, Arntl
GO:0060048	cardiac muscle contraction	110	1	0.92	0.6045	Met
GO:0048754	branching morphogenesis of an epithelial tube	148	2	1.24	0.6058	Met, Cxcl12
GO:0051094	positive regulation of developmental process	1198	17	10.02	0.6138	Crkl, Met, Pten, Sash1, Plcg1, Ndel1, Tnfrsf12a, Lbh, Il34, Eef2k, Sh3pxd2b, Atxn1, Phldb1, Prkaa1, Plcb1, Arntl, Cxcl12
GO:0000956	nuclear-transcribed mRNA catabolic process	113	1	0.95	0.6144	Xrn2
GO:0007098	centrosome cycle	127	2	1.06	0.615	Ndel1, Slc16a1
GO:0007565	female pregnancy	114	1	0.95	0.6177	Abcg2
GO:0043280	positive regulation of cysteine-type endopeptidase activity involved in apoptotic process	114	1	0.95	0.6177	Dapk1
GO:0014812	muscle cell migration	115	1	0.96	0.6209	Met
GO:0008033	tRNA processing	117	1	0.98	0.6273	Trub2
GO:0048469	cell maturation	158	3	1.32	0.6316	Fem1b, Angptl8, Plcb1
GO:0050729	positive regulation of inflammatory response	122	1	1.02	0.6427	Pdcd4
GO:0048705	skeletal system morphogenesis	208	2	1.74	0.6449	Sh3pxd2b, Dhrs3
GO:0044092	negative regulation of molecular function	858	7	7.18	0.6551	Met, Pten, Lpin1, C9orf72, Etfbkmt, Angptl8, Col28a1
GO:0030218	erythrocyte differentiation	127	1	1.06	0.6575	Plcb1
GO:1903038	negative regulation of leukocyte cell-cell adhesion	127	1	1.06	0.6575	Cxcl12
GO:0000086	G2/M transition of mitotic cell cycle	128	1	1.07	0.6604	Plcb1
GO:0006886	intracellular protein transport	771	7	6.45	0.6659	Ndel1, Rilpl2, Snx33, Appl1, Arxes1, Prkaa1, Arntl
GO:0007030	Golgi organization	130	1	1.09	0.6661	Sptbn5
GO:0019221	cytokine-mediated signaling pathway	351	4	2.94	0.677	Il34, Appl1, Plcb1, Cxcl12
GO:0050680	negative regulation of epithelial cell proliferation	135	1	1.13	0.68	Pten
GO:0009411	response to UV	139	1	1.16	0.6907	Prkaa1
GO:0031333	negative regulation of protein-containing complex assembly	139	1	1.16	0.6907	Raf1
GO:0090316	positive regulation of intracellular protein transport	139	1	1.16	0.6907	Prkaa1
GO:0051168	nuclear export	141	1	1.18	0.6959	Atxn1
GO:0055085	transmembrane transport	1030	14	8.62	0.6982	Slc19a1, Met, Slc3a2, Pten, Plcg1, Dapk1, Abcg2, Slc16a1, Ucp3, Atp6v0a2, Appl1, Abca8a, Lrrc8d, Plcb1
GO:0001890	placenta development	142	1	1.19	0.6984	Met
GO:0001525	angiogenesis	477	6	3.99	0.6994	Pten, Sash1, Plcg1, E2f2, Tnfrsf12a, Cxcl12
GO:0043547	positive regulation of GTPase activity	241	3	2.02	0.7	Crkl, Ndel1, C9orf72
GO:0032675	regulation of interleukin-6 production	144	1	1.2	0.7035	Met
GO:0000398	mRNA splicing, via spliceosome	247	2	2.07	0.7056	Dhx16, Srsf2
GO:0022411	cellular component disassembly	394	4	3.3	0.7058	Mid1ip1, Ndel1, Sh3pxd2b, Lix1l
GO:0070665	positive regulation of leukocyte proliferation	145	1	1.21	0.706	Il34
GO:0098657	import into cell	184	2	1.54	0.7065	Slc19a1, Slc3a2
GO:0110053	regulation of actin filament organization	255	3	2.13	0.7078	Met, C9orf72, Sh3pxd2b
GO:0072593	reactive oxygen species metabolic process	205	2	1.72	0.7119	Met, Sh3pxd2b
GO:0007219	Notch signaling pathway	150	1	1.26	0.7182	Dtx4
GO:0000209	protein polyubiquitination	223	2	1.87	0.7195	Sash1, Rnf125
GO:0019722	calcium-mediated signaling	162	2	1.36	0.7203	Plcg1, Prkaa1
GO:0010976	positive regulation of neuron projection development	199	3	1.66	0.7275	Met, Ndel1, Eef2k
GO:0006457	protein folding	154	1	1.29	0.7276	Tbcel
GO:0051100	negative regulation of binding	154	1	1.29	0.7276	C9orf72
GO:1902115	regulation of organelle assembly	196	2	1.64	0.7326	C9orf72, Prkaa1
GO:0008283	cell population proliferation	1717	17	14.37	0.7341	Raf1, Naa60, Crkl, Met, Pten, Plcg1, Ndel1, Lbh, Esrra, Pdcd4, Fosl2, Dkc1, Il34, Dipk2a, Atxn1, Prkaa1, Cxcl12
GO:0031330	negative regulation of cellular catabolic process	229	3	1.92	0.7371	Mettl16, Dkc1, Etfbkmt
GO:0031400	negative regulation of protein modification process	483	5	4.04	0.7396	Crkl, Met, Pten, C9orf72, Prkaa1
GO:0006325	chromatin organization	513	7	4.29	0.7409	Baz1b, Naa60, Ezh1, Mthfr, Phf20, Spty2d1, Prkaa1
GO:0001934	positive regulation of protein phosphorylation	624	7	5.22	0.7415	Raf1, Crkl, Met, Sash1, Fbn1, Il34, Dipk2a
GO:0051301	cell division	562	4	4.7	0.7427	Lbh, Wee1, Snx33, Sycp2
GO:0030198	extracellular matrix organization	265	3	2.22	0.7444	Sh3pxd2b, Phldb1, Col28a1
GO:0006511	ubiquitin-dependent protein catabolic process	591	7	4.94	0.747	Pten, Fem1b, Rnf125, Zfp598, Lrrc29, Arntl, Amn1
GO:0015031	protein transport	1401	13	11.72	0.7527	Raf1, Plcg1, Ndel1, Fbn1, Rilpl2, Snx33, Slc16a1, Bicd2, Appl1, Arxes1, Prkaa1, Arntl, Ap5s1
GO:0051216	cartilage development	167	1	1.4	0.7561	Esrra
GO:0002683	negative regulation of immune system process	390	5	3.26	0.7621	Fbn1, Tsc22d3, Appl1, Plcb1, Cxcl12
GO:0009952	anterior/posterior pattern specification	170	1	1.42	0.7622	Crkl
GO:0031348	negative regulation of defense response	201	3	1.68	0.7692	Pten, Sec14l1, Rnf125
GO:0002833	positive regulation of response to biotic stimulus	175	1	1.46	0.7721	Sash1
GO:0010466	negative regulation of peptidase activity	175	1	1.46	0.7721	Col28a1
GO:0051099	positive regulation of binding	176	1	1.47	0.7741	Met
GO:0045087	innate immune response	652	4	5.46	0.7768	Sec14l1, Dapk1, Il34, Appl1
GO:0045597	positive regulation of cell differentiation	810	12	6.78	0.7779	Crkl, Met, Pten, Ndel1, Tnfrsf12a, Il34, Eef2k, Sh3pxd2b, Atxn1, Plcb1, Arntl, Cxcl12
GO:0043161	proteasome-mediated ubiquitin-dependent protein catabolic process	403	5	3.37	0.7785	Fem1b, Zfp598, Lrrc29, Arntl, Amn1
GO:0050821	protein stabilization	180	1	1.51	0.7816	Pten
GO:0045165	cell fate commitment	181	1	1.51	0.7835	Sh3pxd2b
GO:0006468	protein phosphorylation	1361	18	11.39	0.7919	Raf1, Baz1b, Crkl, Met, Pten, Sash1, Dapk1, Sgk3, Ptpn4, Fbn1, Rorc, C9orf72, Wee1, Il34, Eef2k, Sbk1, Dipk2a, Prkaa1
GO:0060341	regulation of cellular localization	787	9	6.58	0.8077	Gab2, Crkl, Pten, Plcg1, Ndel1, Dkc1, Snx33, Appl1, Prkaa1
GO:0042060	wound healing	336	3	2.81	0.8089	Pten, Tnfrsf12a, BC024139
GO:0006281	DNA repair	489	3	4.09	0.8106	Rad51d, Xrn2, Ap5s1
GO:0061024	membrane organization	673	6	5.63	0.8109	Crkl, Pten, Ndel1, Rilpl2, Snx33, Stard5
GO:0006915	apoptotic process	1670	18	13.97	0.8118	Raf1, Crkl, Pten, Plcg1, E2f2, Dapk1, Tnfrsf12a, Pdcd4, Jade1, Sgk3, Rorc, Tsc22d3, Fem1b, Eef2k, Dipk2a, Prkaa1, Sycp2, Cxcl12
GO:1901701	cellular response to oxygen-containing compound	946	15	7.91	0.8157	Raf1, Crkl, Met, Pten, Sash1, Ndel1, Lpin1, Dapk1, Litaf, Esrra, Pdcd4, Rorc, Appl1, Prkaa1, Plcb1
GO:0042098	T cell proliferation	202	1	1.69	0.8189	Cxcl12
GO:0090407	organophosphate biosynthetic process	433	4	3.62	0.8208	Plcg1, Lpin1, Abca8a, Mocs1
GO:0051259	protein complex oligomerization	205	1	1.72	0.8235	Lrrc8d
GO:0071214	cellular response to abiotic stimulus	247	2	2.07	0.8292	Pten, Lrrc8d
GO:0045088	regulation of innate immune response	217	1	1.82	0.8406	Appl1
GO:0051091	positive regulation of DNA-binding transcription factor activity	236	1	1.97	0.8645	Pten
GO:0006869	lipid transport	311	3	2.6	0.8693	Abcg2, Abca8a, Stard5
GO:0065008	regulation of biological quality	3188	27	26.67	0.8756	Raf1, Ezh1, Met, Mettl16, Pten, Plcg1, Ndel1, Lpin1, Tnfrsf12a, Limd1, Fbn1, Dkc1, Tsc22d3, Slc16a1, Armcx1, Eef2k, Atp6v0a2, Rhou, Sh3pxd2b, Lrrc8d, Atxn1, Angptl8, Prkaa1, Plcb1, Arntl, Cxcl12, Dhrs3
GO:0008285	negative regulation of cell population proliferation	643	4	5.38	0.8882	Raf1, Pten, Pdcd4, Cxcl12
GO:0006954	inflammatory response	629	3	5.26	0.9055	Pdcd4, Il34, Appl1
GO:0065003	protein-containing complex assembly	1268	12	10.61	0.9155	Raf1, Naa60, Mid1ip1, Met, Ndel1, Abcg2, Tbcel, Sh3pxd2b, Lrrc8d, Spty2d1, Cxcl12, Map7d3
GO:0030154	cell differentiation	3421	35	28.62	0.9288	Raf1, Gab2, Crkl, Met, Pten, Fam120b, Ndel1, Lpin1, Tnfrsf12a, Lbh, Rfx2, Mbd1, Esrra, Pdcd4, Limd1, Fbn1, Rorc, C9orf72, Fosl2, Rilpl2, Wee1, Il34, Fem1b, Eef2k, Sh3pxd2b, Atxn1, Angptl8, Arxes1, Phldb1, Amer1, Plcb1, Arntl, Nfil3, Tubb2a, Cxcl12
GO:0045785	positive regulation of cell adhesion	441	2	3.69	0.9306	Crkl, Cxcl12
GO:0001701	in utero embryonic development	468	2	3.92	0.945	Plcg1, Ndel1
GO:0043065	positive regulation of apoptotic process	554	5	4.64	0.9474	Pten, Plcg1, Dapk1, Tnfrsf12a, Pdcd4
GO:0007186	G protein-coupled receptor signaling pathway	501	4	4.19	0.9582	Crkl, Met, Gpr152, Plcb1
GO:1901566	organonitrogen compound biosynthetic process	1354	12	11.33	0.9598	Mettl16, Dapk1, Gss, Mthfr, Eef2k, Trub2, Zfp598, Abca8a, Plcb1, Cars2, Eif1a, Mocs1
GO:0000002	mitochondrial genome maintenance	37	0	0.31	1
GO:0000012	single strand break repair	12	0	0.1	1
GO:0000018	regulation of DNA recombination	121	0	1.01	1
GO:0000027	ribosomal large subunit assembly	25	0	0.21	1
GO:0000028	ribosomal small subunit assembly	19	0	0.16	1
GO:0000038	very long-chain fatty acid metabolic process	33	0	0.28	1
GO:0000041	transition metal ion transport	89	0	0.74	1
GO:0000045	autophagosome assembly	100	1	0.84	1	C9orf72
GO:0000054	ribosomal subunit export from nucleus	14	0	0.12	1
GO:0000070	mitotic sister chromatid segregation	153	1	1.28	1	Baz1b
GO:0000075	cell cycle checkpoint signaling	164	1	1.37	1	Fem1b
GO:0000076	DNA replication checkpoint signaling	16	0	0.13	1
GO:0000077	DNA damage checkpoint signaling	104	1	0.87	1	Fem1b
GO:0000079	regulation of cyclin-dependent protein serine/threonine kinase activity	66	1	0.55	1	Pten
GO:0000083	regulation of transcription involved in G1/S transition of mitotic cell cycle	17	0	0.14	1
GO:0000096	sulfur amino acid metabolic process	31	1	0.26	1	Mthfr
GO:0000097	sulfur amino acid biosynthetic process	15	1	0.13	1	Mthfr
GO:0000154	rRNA modification	30	2	0.25	1	Mettl16, Dkc1
GO:0000165	MAPK cascade	669	9	5.6	1	Raf1, Crkl, Met, Pten, Sash1, Lbh, Il34, Plcb1, Cxcl12
GO:0000184	nuclear-transcribed mRNA catabolic process, nonsense-mediated decay	40	0	0.33	1
GO:0000212	meiotic spindle organization	18	0	0.15	1
GO:0000245	spliceosomal complex assembly	41	0	0.34	1
GO:0000271	polysaccharide biosynthetic process	67	1	0.56	1	Ppp1r3b
GO:0000272	polysaccharide catabolic process	21	1	0.18	1	Ppp1r3b
GO:0000279	M phase	10	0	0.08	1
GO:0000280	nuclear division	380	6	3.18	1	Baz1b, Met, Ndel1, Rad51d, Plcb1, Sycp2
GO:0000288	nuclear-transcribed mRNA catabolic process, deadenylation-dependent decay	55	0	0.46	1
GO:0000289	nuclear-transcribed mRNA poly(A) tail shortening	26	0	0.22	1
GO:0000290	deadenylation-dependent decapping of nuclear-transcribed mRNA	10	0	0.08	1
GO:0000291	nuclear-transcribed mRNA catabolic process, exonucleolytic	15	0	0.13	1
GO:0000301	retrograde transport, vesicle recycling within Golgi	10	0	0.08	1
GO:0000302	response to reactive oxygen species	169	3	1.41	1	Met, Ucp3, Prkaa1
GO:0000305	response to oxygen radical	20	1	0.17	1	Ucp3
GO:0000338	protein deneddylation	10	0	0.08	1
GO:0000375	RNA splicing, via transesterification reactions	247	2	2.07	1	Dhx16, Srsf2
GO:0000377	RNA splicing, via transesterification reactions with bulged adenosine as nucleophile	247	2	2.07	1	Dhx16, Srsf2
GO:0000380	alternative mRNA splicing, via spliceosome	64	1	0.54	1	Srsf2
GO:0000387	spliceosomal snRNP assembly	31	0	0.26	1
GO:0000394	RNA splicing, via endonucleolytic cleavage and ligation	11	0	0.09	1
GO:0000413	protein peptidyl-prolyl isomerization	20	0	0.17	1
GO:0000422	autophagy of mitochondrion	77	0	0.64	1
GO:0000423	mitophagy	35	0	0.29	1
GO:0000460	maturation of 5.8S rRNA	35	0	0.29	1
GO:0000462	maturation of SSU-rRNA from tricistronic rRNA transcript (SSU-rRNA, 5.8S rRNA, LSU-rRNA)	36	0	0.3	1
GO:0000463	maturation of LSU-rRNA from tricistronic rRNA transcript (SSU-rRNA, 5.8S rRNA, LSU-rRNA)	16	0	0.13	1
GO:0000466	maturation of 5.8S rRNA from tricistronic rRNA transcript (SSU-rRNA, 5.8S rRNA, LSU-rRNA)	24	0	0.2	1
GO:0000469	cleavage involved in rRNA processing	27	0	0.23	1
GO:0000470	maturation of LSU-rRNA	29	0	0.24	1
GO:0000478	endonucleolytic cleavage involved in rRNA processing	15	0	0.13	1
GO:0000479	endonucleolytic cleavage of tricistronic rRNA transcript (SSU-rRNA, 5.8S rRNA, LSU-rRNA)	15	0	0.13	1
GO:0000491	small nucleolar ribonucleoprotein complex assembly	12	0	0.1	1
GO:0000492	box C/D snoRNP assembly	10	0	0.08	1
GO:0000578	embryonic axis specification	32	0	0.27	1
GO:0000712	resolution of meiotic recombination intermediates	14	0	0.12	1
GO:0000723	telomere maintenance	137	2	1.15	1	Rad51d, Dkc1
GO:0000725	recombinational repair	150	2	1.26	1	Rad51d, Ap5s1
GO:0000727	double-strand break repair via break-induced replication	12	0	0.1	1
GO:0000729	DNA double-strand break processing	16	0	0.13	1
GO:0000731	DNA synthesis involved in DNA repair	30	0	0.25	1
GO:0000737	DNA catabolic process, endonucleolytic	25	0	0.21	1
GO:0000768	syncytium formation by plasma membrane fusion	51	1	0.43	1	Cxcl12
GO:0000819	sister chromatid segregation	179	1	1.5	1	Baz1b
GO:0000902	cell morphogenesis	944	12	7.9	1	Crkl, Met, Pten, Ndel1, Tnfrsf12a, Limd1, C9orf72, Rilpl2, Wee1, Eef2k, Rhou, Cxcl12
GO:0000904	cell morphogenesis involved in differentiation	682	9	5.71	1	Crkl, Met, Pten, Ndel1, Tnfrsf12a, C9orf72, Rilpl2, Eef2k, Cxcl12
GO:0000910	cytokinesis	151	1	1.26	1	Snx33
GO:0000959	mitochondrial RNA metabolic process	48	1	0.4	1	Prkaa1
GO:0000963	mitochondrial RNA processing	17	0	0.14	1
GO:0000966	RNA 5'-end processing	20	0	0.17	1
GO:0001101	response to acid chemical	103	0	0.86	1
GO:0001501	skeletal system development	457	6	3.82	1	Bbx, Esrra, Fbn1, Sh3pxd2b, Amer1, Dhrs3
GO:0001502	cartilage condensation	11	0	0.09	1
GO:0001503	ossification	335	4	2.8	1	Esrra, Limd1, Sh3pxd2b, Dhrs3
GO:0001504	neurotransmitter uptake	27	0	0.23	1
GO:0001505	regulation of neurotransmitter levels	191	0	1.6	1
GO:0001508	action potential	106	0	0.89	1
GO:0001510	RNA methylation	68	1	0.57	1	Mettl16
GO:0001516	prostaglandin biosynthetic process	26	0	0.22	1
GO:0001523	retinoid metabolic process	39	1	0.33	1	Dhrs3
GO:0001539	cilium or flagellum-dependent cell motility	113	1	0.95	1	Met
GO:0001541	ovarian follicle development	52	0	0.44	1
GO:0001553	luteinization	12	0	0.1	1
GO:0001562	response to protozoan	40	0	0.33	1
GO:0001570	vasculogenesis	82	0	0.69	1
GO:0001573	ganglioside metabolic process	21	0	0.18	1
GO:0001574	ganglioside biosynthetic process	13	0	0.11	1
GO:0001578	microtubule bundle formation	94	0	0.79	1
GO:0001657	ureteric bud development	81	0	0.68	1
GO:0001658	branching involved in ureteric bud morphogenesis	45	0	0.38	1
GO:0001659	temperature homeostasis	167	2	1.4	1	Lpin1, Arntl
GO:0001660	fever generation	14	0	0.12	1
GO:0001662	behavioral fear response	37	0	0.31	1
GO:0001676	long-chain fatty acid metabolic process	86	0	0.72	1
GO:0001682	tRNA 5'-leader removal	13	0	0.11	1
GO:0001696	gastric acid secretion	12	0	0.1	1
GO:0001702	gastrulation with mouth forming second	27	0	0.23	1
GO:0001704	formation of primary germ layer	78	0	0.65	1
GO:0001706	endoderm formation	29	0	0.24	1
GO:0001707	mesoderm formation	48	0	0.4	1
GO:0001708	cell fate specification	52	0	0.44	1
GO:0001709	cell fate determination	25	0	0.21	1
GO:0001711	endodermal cell fate commitment	10	0	0.08	1
GO:0001731	formation of translation preinitiation complex	13	0	0.11	1
GO:0001736	establishment of planar polarity	55	0	0.46	1
GO:0001738	morphogenesis of a polarized epithelium	77	0	0.64	1
GO:0001754	eye photoreceptor cell differentiation	37	0	0.31	1
GO:0001755	neural crest cell migration	52	0	0.44	1
GO:0001756	somitogenesis	53	0	0.44	1
GO:0001759	organ induction	18	0	0.15	1
GO:0001763	morphogenesis of a branching structure	196	3	1.64	1	Met, Fem1b, Cxcl12
GO:0001767	establishment of lymphocyte polarity	11	0	0.09	1
GO:0001768	establishment of T cell polarity	11	0	0.09	1
GO:0001771	immunological synapse formation	14	0	0.12	1
GO:0001773	myeloid dendritic cell activation	36	0	0.3	1
GO:0001774	microglial cell activation	39	0	0.33	1
GO:0001776	leukocyte homeostasis	111	1	0.93	1	Tsc22d3
GO:0001778	plasma membrane repair	24	0	0.2	1
GO:0001780	neutrophil homeostasis	25	0	0.21	1
GO:0001781	neutrophil apoptotic process	11	0	0.09	1
GO:0001782	B cell homeostasis	40	0	0.33	1
GO:0001787	natural killer cell proliferation	14	0	0.12	1
GO:0001816	cytokine production	726	7	6.07	1	Met, Litaf, Pdcd4, Rorc, Rnf125, Appl1, Plcb1
GO:0001818	negative regulation of cytokine production	262	3	2.19	1	Met, Pdcd4, Rnf125
GO:0001819	positive regulation of cytokine production	439	2	3.67	1	Appl1, Plcb1
GO:0001820	serotonin secretion	10	0	0.08	1
GO:0001822	kidney development	269	2	2.25	1	Fbn1, Amer1
GO:0001823	mesonephros development	83	0	0.69	1
GO:0001824	blastocyst development	127	1	1.06	1	Ndel1
GO:0001825	blastocyst formation	49	0	0.41	1
GO:0001829	trophectodermal cell differentiation	20	0	0.17	1
GO:0001832	blastocyst growth	27	1	0.23	1	Ndel1
GO:0001835	blastocyst hatching	30	0	0.25	1
GO:0001836	release of cytochrome c from mitochondria	62	0	0.52	1
GO:0001837	epithelial to mesenchymal transition	142	3	1.19	1	Pten, Pdcd4, Phldb1
GO:0001838	embryonic epithelial tube formation	132	1	1.1	1	Mthfr
GO:0001840	neural plate development	10	0	0.08	1
GO:0001841	neural tube formation	118	1	0.99	1	Mthfr
GO:0001845	phagolysosome assembly	16	0	0.13	1
GO:0001865	NK T cell differentiation	13	0	0.11	1
GO:0001866	NK T cell proliferation	11	0	0.09	1
GO:0001881	receptor recycling	37	0	0.31	1
GO:0001885	endothelial cell development	68	2	0.57	1	Met, Plcb1
GO:0001892	embryonic placenta development	92	0	0.77	1
GO:0001893	maternal placenta development	28	0	0.23	1
GO:0001894	tissue homeostasis	231	0	1.93	1
GO:0001895	retina homeostasis	45	0	0.38	1
GO:0001906	cell killing	163	1	1.36	1	Cxcl12
GO:0001909	leukocyte mediated cytotoxicity	121	0	1.01	1
GO:0001910	regulation of leukocyte mediated cytotoxicity	87	0	0.73	1
GO:0001911	negative regulation of leukocyte mediated cytotoxicity	22	0	0.18	1
GO:0001912	positive regulation of leukocyte mediated cytotoxicity	65	0	0.54	1
GO:0001913	T cell mediated cytotoxicity	46	0	0.38	1
GO:0001914	regulation of T cell mediated cytotoxicity	33	0	0.28	1
GO:0001916	positive regulation of T cell mediated cytotoxicity	27	0	0.23	1
GO:0001919	regulation of receptor recycling	26	0	0.22	1
GO:0001921	positive regulation of receptor recycling	15	0	0.13	1
GO:0001932	regulation of protein phosphorylation	960	11	8.03	1	Raf1, Crkl, Met, Pten, Sash1, Fbn1, C9orf72, Il34, Eef2k, Dipk2a, Prkaa1
GO:0001935	endothelial cell proliferation	144	2	1.2	1	Plcg1, Cxcl12
GO:0001936	regulation of endothelial cell proliferation	129	2	1.08	1	Plcg1, Cxcl12
GO:0001937	negative regulation of endothelial cell proliferation	43	0	0.36	1
GO:0001941	postsynaptic membrane organization	41	1	0.34	1	Crkl
GO:0001942	hair follicle development	90	0	0.75	1
GO:0001944	vasculature development	698	8	5.84	1	Crkl, Pten, Sash1, Plcg1, E2f2, Tnfrsf12a, Pdcd4, Cxcl12
GO:0001945	lymph vessel development	29	0	0.24	1
GO:0001946	lymphangiogenesis	20	0	0.17	1
GO:0001947	heart looping	43	0	0.36	1
GO:0001952	regulation of cell-matrix adhesion	118	2	0.99	1	Pten, BC024139
GO:0001953	negative regulation of cell-matrix adhesion	35	1	0.29	1	Pten
GO:0001954	positive regulation of cell-matrix adhesion	60	0	0.5	1
GO:0001956	positive regulation of neurotransmitter secretion	18	0	0.15	1
GO:0001958	endochondral ossification	31	0	0.26	1
GO:0001959	regulation of cytokine-mediated signaling pathway	130	0	1.09	1
GO:0001960	negative regulation of cytokine-mediated signaling pathway	63	0	0.53	1
GO:0001961	positive regulation of cytokine-mediated signaling pathway	54	0	0.45	1
GO:0001963	synaptic transmission, dopaminergic	19	0	0.16	1
GO:0001964	startle response	26	1	0.22	1	Pten
GO:0001967	suckling behavior	12	0	0.1	1
GO:0001973	G protein-coupled adenosine receptor signaling pathway	10	0	0.08	1
GO:0001974	blood vessel remodeling	51	0	0.43	1
GO:0001975	response to amphetamine	15	0	0.13	1
GO:0001976	nervous system process involved in regulation of systemic arterial blood pressure	15	0	0.13	1
GO:0001977	renal system process involved in regulation of blood volume	13	0	0.11	1
GO:0001990	regulation of systemic arterial blood pressure by hormone	31	0	0.26	1
GO:0001991	regulation of systemic arterial blood pressure by circulatory renin-angiotensin	13	0	0.11	1
GO:0002009	morphogenesis of an epithelium	470	5	3.93	1	Met, Pten, Mthfr, Fem1b, Cxcl12
GO:0002011	morphogenesis of an epithelial sheet	57	1	0.48	1	Pten
GO:0002021	response to dietary excess	32	0	0.27	1
GO:0002024	diet induced thermogenesis	15	0	0.13	1
GO:0002026	regulation of the force of heart contraction	27	0	0.23	1
GO:0002027	regulation of heart rate	83	0	0.69	1
GO:0002028	regulation of sodium ion transport	80	1	0.67	1	Plcb1
GO:0002029	desensitization of G protein-coupled receptor signaling pathway	23	0	0.19	1
GO:0002031	G protein-coupled receptor internalization	15	0	0.13	1
GO:0002040	sprouting angiogenesis	114	1	0.95	1	E2f2
GO:0002042	cell migration involved in sprouting angiogenesis	50	0	0.42	1
GO:0002043	blood vessel endothelial cell proliferation involved in sprouting angiogenesis	20	0	0.17	1
GO:0002052	positive regulation of neuroblast proliferation	20	0	0.17	1
GO:0002053	positive regulation of mesenchymal cell proliferation	32	0	0.27	1
GO:0002062	chondrocyte differentiation	96	0	0.8	1
GO:0002063	chondrocyte development	27	0	0.23	1
GO:0002064	epithelial cell development	189	6	1.58	1	Met, Fosl2, Rilpl2, Fem1b, Plcb1, Arntl
GO:0002065	columnar/cuboidal epithelial cell differentiation	77	1	0.64	1	Arntl
GO:0002066	columnar/cuboidal epithelial cell development	37	1	0.31	1	Arntl
GO:0002067	glandular epithelial cell differentiation	45	1	0.38	1	Arntl
GO:0002068	glandular epithelial cell development	23	1	0.19	1	Arntl
GO:0002082	regulation of oxidative phosphorylation	23	0	0.19	1
GO:0002084	protein depalmitoylation	10	0	0.08	1
GO:0002089	lens morphogenesis in camera-type eye	22	0	0.18	1
GO:0002090	regulation of receptor internalization	67	0	0.56	1
GO:0002091	negative regulation of receptor internalization	15	0	0.13	1
GO:0002092	positive regulation of receptor internalization	30	0	0.25	1
GO:0002093	auditory receptor cell morphogenesis	19	0	0.16	1
GO:0002097	tRNA wobble base modification	19	0	0.16	1
GO:0002098	tRNA wobble uridine modification	16	0	0.13	1
GO:0002115	store-operated calcium entry	21	0	0.18	1
GO:0002138	retinoic acid biosynthetic process	10	0	0.08	1
GO:0002181	cytoplasmic translation	93	0	0.78	1
GO:0002183	cytoplasmic translational initiation	27	0	0.23	1
GO:0002200	somatic diversification of immune receptors	76	0	0.64	1
GO:0002204	somatic recombination of immunoglobulin genes involved in immune response	52	0	0.44	1
GO:0002208	somatic diversification of immunoglobulins involved in immune response	52	0	0.44	1
GO:0002209	behavioral defense response	38	0	0.32	1
GO:0002218	activation of innate immune response	58	0	0.49	1
GO:0002220	innate immune response activating cell surface receptor signaling pathway	17	0	0.14	1
GO:0002221	pattern recognition receptor signaling pathway	166	3	1.39	1	Sec14l1, Rnf125, Appl1
GO:0002223	stimulatory C-type lectin receptor signaling pathway	12	0	0.1	1
GO:0002224	toll-like receptor signaling pathway	115	1	0.96	1	Appl1
GO:0002228	natural killer cell mediated immunity	67	0	0.56	1
GO:0002230	positive regulation of defense response to virus by host	31	0	0.26	1
GO:0002237	response to molecule of bacterial origin	258	3	2.16	1	Sash1, Litaf, Pdcd4
GO:0002244	hematopoietic progenitor cell differentiation	134	0	1.12	1
GO:0002246	wound healing involved in inflammatory response	12	0	0.1	1
GO:0002251	organ or tissue specific immune response	15	0	0.13	1
GO:0002252	immune effector process	570	3	4.77	1	Gab2, Rorc, Appl1
GO:0002253	activation of immune response	307	3	2.57	1	Crkl, Plcg1, Appl1
GO:0002260	lymphocyte homeostasis	79	1	0.66	1	Tsc22d3
GO:0002262	myeloid cell homeostasis	175	1	1.46	1	Plcb1
GO:0002263	cell activation involved in immune response	254	2	2.13	1	Gab2, Rorc
GO:0002269	leukocyte activation involved in inflammatory response	42	0	0.35	1
GO:0002274	myeloid leukocyte activation	212	1	1.77	1	Gab2
GO:0002275	myeloid cell activation involved in immune response	85	1	0.71	1	Gab2
GO:0002279	mast cell activation involved in immune response	43	1	0.36	1	Gab2
GO:0002281	macrophage activation involved in immune response	20	0	0.17	1
GO:0002283	neutrophil activation involved in immune response	17	0	0.14	1
GO:0002285	lymphocyte activation involved in immune response	178	1	1.49	1	Rorc
GO:0002286	T cell activation involved in immune response	93	1	0.78	1	Rorc
GO:0002287	alpha-beta T cell activation involved in immune response	63	1	0.53	1	Rorc
GO:0002292	T cell differentiation involved in immune response	69	1	0.58	1	Rorc
GO:0002293	alpha-beta T cell differentiation involved in immune response	62	1	0.52	1	Rorc
GO:0002294	CD4-positive, alpha-beta T cell differentiation involved in immune response	61	1	0.51	1	Rorc
GO:0002295	T-helper cell lineage commitment	15	0	0.13	1
GO:0002312	B cell activation involved in immune response	84	0	0.7	1
GO:0002313	mature B cell differentiation involved in immune response	25	0	0.21	1
GO:0002318	myeloid progenitor cell differentiation	11	0	0.09	1
GO:0002320	lymphoid progenitor cell differentiation	20	0	0.17	1
GO:0002323	natural killer cell activation involved in immune response	18	0	0.15	1
GO:0002327	immature B cell differentiation	13	0	0.11	1
GO:0002328	pro-B cell differentiation	12	0	0.1	1
GO:0002335	mature B cell differentiation	33	0	0.28	1
GO:0002347	response to tumor cell	40	1	0.33	1	Dapk1
GO:0002360	T cell lineage commitment	25	0	0.21	1
GO:0002361	CD4-positive, CD25-positive, alpha-beta regulatory T cell differentiation	10	0	0.08	1
GO:0002363	alpha-beta T cell lineage commitment	20	0	0.17	1
GO:0002366	leukocyte activation involved in immune response	250	2	2.09	1	Gab2, Rorc
GO:0002367	cytokine production involved in immune response	105	0	0.88	1
GO:0002369	T cell cytokine production	44	0	0.37	1
GO:0002371	dendritic cell cytokine production	16	0	0.13	1
GO:0002376	immune system process	2192	17	18.34	1	Raf1, Gab2, Crkl, Plcg1, Lpin1, Sec14l1, Dapk1, Esrra, Fbn1, Rorc, Tsc22d3, Il34, Rnf125, Appl1, Plcb1, Nfil3, Cxcl12
GO:0002377	immunoglobulin production	175	0	1.46	1
GO:0002381	immunoglobulin production involved in immunoglobulin-mediated immune response	72	0	0.6	1
GO:0002385	mucosal immune response	13	0	0.11	1
GO:0002396	MHC protein complex assembly	14	0	0.12	1
GO:0002399	MHC class II protein complex assembly	10	0	0.08	1
GO:0002407	dendritic cell chemotaxis	14	0	0.12	1
GO:0002418	immune response to tumor cell	26	0	0.22	1
GO:0002420	natural killer cell mediated cytotoxicity directed against tumor cell target	10	0	0.08	1
GO:0002423	natural killer cell mediated immune response to tumor cell	11	0	0.09	1
GO:0002428	antigen processing and presentation of peptide antigen via MHC class Ib	16	0	0.13	1
GO:0002429	immune response-activating cell surface receptor signaling pathway	220	3	1.84	1	Crkl, Plcg1, Appl1
GO:0002431	Fc receptor mediated stimulatory signaling pathway	17	1	0.14	1	Appl1
GO:0002437	inflammatory response to antigenic stimulus	54	0	0.45	1
GO:0002438	acute inflammatory response to antigenic stimulus	24	0	0.2	1
GO:0002440	production of molecular mediator of immune response	265	0	2.22	1
GO:0002443	leukocyte mediated immunity	396	1	3.31	1	Gab2
GO:0002444	myeloid leukocyte mediated immunity	92	1	0.77	1	Gab2
GO:0002446	neutrophil mediated immunity	32	0	0.27	1
GO:0002448	mast cell mediated immunity	42	1	0.35	1	Gab2
GO:0002449	lymphocyte mediated immunity	312	0	2.61	1
GO:0002455	humoral immune response mediated by circulating immunoglobulin	74	0	0.62	1
GO:0002456	T cell mediated immunity	113	0	0.95	1
GO:0002460	adaptive immune response based on somatic recombination of immune receptors built from immunoglobulin superfamily domains	327	1	2.74	1	Rorc
GO:0002467	germinal center formation	15	0	0.13	1
GO:0002468	dendritic cell antigen processing and presentation	14	0	0.12	1
GO:0002474	antigen processing and presentation of peptide antigen via MHC class I	36	0	0.3	1
GO:0002475	antigen processing and presentation via MHC class Ib	19	0	0.16	1
GO:0002476	antigen processing and presentation of endogenous peptide antigen via MHC class Ib	15	0	0.13	1
GO:0002478	antigen processing and presentation of exogenous peptide antigen	31	0	0.26	1
GO:0002483	antigen processing and presentation of endogenous peptide antigen	22	0	0.18	1
GO:0002484	antigen processing and presentation of endogenous peptide antigen via MHC class I via ER pathway	15	0	0.13	1
GO:0002486	antigen processing and presentation of endogenous peptide antigen via MHC class I via ER pathway, TAP-independent	14	0	0.12	1
GO:0002495	antigen processing and presentation of peptide antigen via MHC class II	23	0	0.19	1
GO:0002501	peptide antigen assembly with MHC protein complex	14	0	0.12	1
GO:0002503	peptide antigen assembly with MHC class II protein complex	10	0	0.08	1
GO:0002504	antigen processing and presentation of peptide or polysaccharide antigen via MHC class II	25	0	0.21	1
GO:0002507	tolerance induction	27	0	0.23	1
GO:0002517	T cell tolerance induction	12	0	0.1	1
GO:0002520	immune system development	931	9	7.79	1	Raf1, Gab2, Crkl, Esrra, Fbn1, Rorc, Il34, Plcb1, Nfil3
GO:0002521	leukocyte differentiation	537	7	4.49	1	Gab2, Esrra, Fbn1, Rorc, Il34, Plcb1, Nfil3
GO:0002523	leukocyte migration involved in inflammatory response	23	0	0.19	1
GO:0002524	hypersensitivity	13	0	0.11	1
GO:0002526	acute inflammatory response	88	0	0.74	1
GO:0002532	production of molecular mediator involved in inflammatory response	80	2	0.67	1	Pdcd4, Appl1
GO:0002534	cytokine production involved in inflammatory response	55	2	0.46	1	Pdcd4, Appl1
GO:0002544	chronic inflammatory response	15	0	0.13	1
GO:0002548	monocyte chemotaxis	45	1	0.38	1	Cxcl12
GO:0002551	mast cell chemotaxis	13	0	0.11	1
GO:0002562	somatic diversification of immune receptors via germline recombination within a single locus	69	0	0.58	1
GO:0002566	somatic diversification of immune receptors via somatic mutation	14	0	0.12	1
GO:0002573	myeloid leukocyte differentiation	212	5	1.77	1	Gab2, Esrra, Fbn1, Il34, Plcb1
GO:0002577	regulation of antigen processing and presentation	18	0	0.15	1
GO:0002637	regulation of immunoglobulin production	76	0	0.64	1
GO:0002638	negative regulation of immunoglobulin production	14	0	0.12	1
GO:0002639	positive regulation of immunoglobulin production	51	0	0.43	1
GO:0002643	regulation of tolerance induction	18	0	0.15	1
GO:0002664	regulation of T cell tolerance induction	11	0	0.09	1
GO:0002673	regulation of acute inflammatory response	41	0	0.34	1
GO:0002674	negative regulation of acute inflammatory response	10	0	0.08	1
GO:0002675	positive regulation of acute inflammatory response	22	0	0.18	1
GO:0002679	respiratory burst involved in defense response	10	0	0.08	1
GO:0002682	regulation of immune system process	1275	13	10.67	1	Gab2, Crkl, Plcg1, Sec14l1, Esrra, Fbn1, Rorc, Tsc22d3, Il34, Rnf125, Appl1, Plcb1, Cxcl12
GO:0002684	positive regulation of immune system process	818	6	6.84	1	Gab2, Crkl, Plcg1, Il34, Appl1, Cxcl12
GO:0002685	regulation of leukocyte migration	197	4	1.65	1	Crkl, Il34, Plcb1, Cxcl12
GO:0002687	positive regulation of leukocyte migration	132	2	1.1	1	Il34, Cxcl12
GO:0002688	regulation of leukocyte chemotaxis	107	2	0.9	1	Il34, Cxcl12
GO:0002689	negative regulation of leukocyte chemotaxis	17	0	0.14	1
GO:0002690	positive regulation of leukocyte chemotaxis	82	2	0.69	1	Il34, Cxcl12
GO:0002693	positive regulation of cellular extravasation	23	0	0.19	1
GO:0002694	regulation of leukocyte activation	551	2	4.61	1	Gab2, Rorc
GO:0002695	negative regulation of leukocyte activation	176	0	1.47	1
GO:0002696	positive regulation of leukocyte activation	356	1	2.98	1	Gab2
GO:0002697	regulation of immune effector process	344	2	2.88	1	Gab2, Appl1
GO:0002699	positive regulation of immune effector process	241	1	2.02	1	Gab2
GO:0002700	regulation of production of molecular mediator of immune response	156	0	1.31	1
GO:0002701	negative regulation of production of molecular mediator of immune response	36	0	0.3	1
GO:0002702	positive regulation of production of molecular mediator of immune response	109	0	0.91	1
GO:0002703	regulation of leukocyte mediated immunity	233	1	1.95	1	Gab2
GO:0002704	negative regulation of leukocyte mediated immunity	62	0	0.52	1
GO:0002705	positive regulation of leukocyte mediated immunity	144	0	1.2	1
GO:0002706	regulation of lymphocyte mediated immunity	175	0	1.46	1
GO:0002707	negative regulation of lymphocyte mediated immunity	50	0	0.42	1
GO:0002708	positive regulation of lymphocyte mediated immunity	122	0	1.02	1
GO:0002709	regulation of T cell mediated immunity	81	0	0.68	1
GO:0002710	negative regulation of T cell mediated immunity	21	0	0.18	1
GO:0002711	positive regulation of T cell mediated immunity	55	0	0.46	1
GO:0002712	regulation of B cell mediated immunity	61	0	0.51	1
GO:0002713	negative regulation of B cell mediated immunity	13	0	0.11	1
GO:0002714	positive regulation of B cell mediated immunity	44	0	0.37	1
GO:0002715	regulation of natural killer cell mediated immunity	51	0	0.43	1
GO:0002716	negative regulation of natural killer cell mediated immunity	18	0	0.15	1
GO:0002717	positive regulation of natural killer cell mediated immunity	35	0	0.29	1
GO:0002718	regulation of cytokine production involved in immune response	92	0	0.77	1
GO:0002719	negative regulation of cytokine production involved in immune response	25	0	0.21	1
GO:0002720	positive regulation of cytokine production involved in immune response	61	0	0.51	1
GO:0002724	regulation of T cell cytokine production	35	0	0.29	1
GO:0002725	negative regulation of T cell cytokine production	10	0	0.08	1
GO:0002726	positive regulation of T cell cytokine production	24	0	0.2	1
GO:0002730	regulation of dendritic cell cytokine production	15	0	0.13	1
GO:0002753	cytoplasmic pattern recognition receptor signaling pathway	50	2	0.42	1	Sec14l1, Rnf125
GO:0002755	MyD88-dependent toll-like receptor signaling pathway	19	0	0.16	1
GO:0002756	MyD88-independent toll-like receptor signaling pathway	13	0	0.11	1
GO:0002757	immune response-activating signal transduction	221	3	1.85	1	Crkl, Plcg1, Appl1
GO:0002758	innate immune response-activating signal transduction	18	0	0.15	1
GO:0002761	regulation of myeloid leukocyte differentiation	121	3	1.01	1	Esrra, Fbn1, Il34
GO:0002762	negative regulation of myeloid leukocyte differentiation	52	1	0.44	1	Fbn1
GO:0002763	positive regulation of myeloid leukocyte differentiation	59	1	0.49	1	Il34
GO:0002764	immune response-regulating signaling pathway	380	5	3.18	1	Crkl, Plcg1, Sec14l1, Rnf125, Appl1
GO:0002768	immune response-regulating cell surface receptor signaling pathway	229	3	1.92	1	Crkl, Plcg1, Appl1
GO:0002790	peptide secretion	230	4	1.92	1	Raf1, Fbn1, Slc16a1, Arntl
GO:0002791	regulation of peptide secretion	188	3	1.57	1	Fbn1, Slc16a1, Arntl
GO:0002792	negative regulation of peptide secretion	52	1	0.44	1	Fbn1
GO:0002793	positive regulation of peptide secretion	102	0	0.85	1
GO:0002819	regulation of adaptive immune response	189	0	1.58	1
GO:0002820	negative regulation of adaptive immune response	50	0	0.42	1
GO:0002821	positive regulation of adaptive immune response	121	0	1.01	1
GO:0002822	regulation of adaptive immune response based on somatic recombination of immune receptors built from immunoglobulin superfamily domains	173	0	1.45	1
GO:0002823	negative regulation of adaptive immune response based on somatic recombination of immune receptors built from immunoglobulin superfamily domains	45	0	0.38	1
GO:0002824	positive regulation of adaptive immune response based on somatic recombination of immune receptors built from immunoglobulin superfamily domains	114	0	0.95	1
GO:0002825	regulation of T-helper 1 type immune response	29	0	0.24	1
GO:0002827	positive regulation of T-helper 1 type immune response	18	0	0.15	1
GO:0002828	regulation of type 2 immune response	31	0	0.26	1
GO:0002829	negative regulation of type 2 immune response	14	0	0.12	1
GO:0002830	positive regulation of type 2 immune response	16	0	0.13	1
GO:0002831	regulation of response to biotic stimulus	330	6	2.76	1	Pten, Sash1, Sec14l1, Dapk1, Rnf125, Appl1
GO:0002836	positive regulation of response to tumor cell	17	0	0.14	1
GO:0002837	regulation of immune response to tumor cell	23	0	0.19	1
GO:0002839	positive regulation of immune response to tumor cell	17	0	0.14	1
GO:0002855	regulation of natural killer cell mediated immune response to tumor cell	10	0	0.08	1
GO:0002861	regulation of inflammatory response to antigenic stimulus	30	0	0.25	1
GO:0002862	negative regulation of inflammatory response to antigenic stimulus	14	0	0.12	1
GO:0002863	positive regulation of inflammatory response to antigenic stimulus	14	0	0.12	1
GO:0002864	regulation of acute inflammatory response to antigenic stimulus	14	0	0.12	1
GO:0002883	regulation of hypersensitivity	10	0	0.08	1
GO:0002886	regulation of myeloid leukocyte mediated immunity	56	1	0.47	1	Gab2
GO:0002887	negative regulation of myeloid leukocyte mediated immunity	10	0	0.08	1
GO:0002888	positive regulation of myeloid leukocyte mediated immunity	23	0	0.19	1
GO:0002889	regulation of immunoglobulin mediated immune response	61	0	0.51	1
GO:0002890	negative regulation of immunoglobulin mediated immune response	13	0	0.11	1
GO:0002891	positive regulation of immunoglobulin mediated immune response	44	0	0.37	1
GO:0002903	negative regulation of B cell apoptotic process	13	0	0.11	1
GO:0002920	regulation of humoral immune response	39	0	0.33	1
GO:0002921	negative regulation of humoral immune response	13	0	0.11	1
GO:0002922	positive regulation of humoral immune response	16	0	0.13	1
GO:0002923	regulation of humoral immune response mediated by circulating immunoglobulin	17	0	0.14	1
GO:0002931	response to ischemia	34	0	0.28	1
GO:0002934	desmosome organization	10	0	0.08	1
GO:0003002	regionalization	276	1	2.31	1	Crkl
GO:0003006	developmental process involved in reproduction	774	11	6.48	1	Crkl, Met, Pten, Rfx2, Xrn2, Phc2, Fem1b, Plcb1, Arntl, Sycp2, Cxcl12
GO:0003007	heart morphogenesis	227	3	1.9	1	Crkl, Pdcd4, Dhrs3
GO:0003008	system process	1379	8	11.54	1	Met, Pten, Lpin1, Crybg3, Abcg2, Atxn1, Plcb1, Cxcl12
GO:0003009	skeletal muscle contraction	33	0	0.28	1
GO:0003012	muscle system process	356	1	2.98	1	Met
GO:0003013	circulatory system process	451	2	3.77	1	Met, Abcg2
GO:0003014	renal system process	92	1	0.77	1	Abcg2
GO:0003015	heart process	198	1	1.66	1	Met
GO:0003016	respiratory system process	41	0	0.34	1
GO:0003018	vascular process in circulatory system	203	1	1.7	1	Abcg2
GO:0003044	regulation of systemic arterial blood pressure mediated by a chemical signal	40	0	0.33	1
GO:0003056	regulation of vascular associated smooth muscle contraction	10	0	0.08	1
GO:0003071	renal system process involved in regulation of systemic arterial blood pressure	23	0	0.19	1
GO:0003073	regulation of systemic arterial blood pressure	83	0	0.69	1
GO:0003081	regulation of systemic arterial blood pressure by renin-angiotensin	22	0	0.18	1
GO:0003084	positive regulation of systemic arterial blood pressure	19	0	0.16	1
GO:0003085	negative regulation of systemic arterial blood pressure	24	0	0.2	1
GO:0003093	regulation of glomerular filtration	12	0	0.1	1
GO:0003094	glomerular filtration	24	0	0.2	1
GO:0003096	renal sodium ion transport	10	0	0.08	1
GO:0003128	heart field specification	13	0	0.11	1
GO:0003143	embryonic heart tube morphogenesis	50	0	0.42	1
GO:0003148	outflow tract septum morphogenesis	23	0	0.19	1
GO:0003149	membranous septum morphogenesis	10	0	0.08	1
GO:0003156	regulation of animal organ formation	22	0	0.18	1
GO:0003157	endocardium development	11	0	0.09	1
GO:0003158	endothelium development	120	2	1	1	Met, Plcb1
GO:0003159	morphogenesis of an endothelium	20	0	0.17	1
GO:0003161	cardiac conduction system development	15	0	0.13	1
GO:0003170	heart valve development	54	0	0.45	1
GO:0003171	atrioventricular valve development	25	0	0.21	1
GO:0003174	mitral valve development	12	0	0.1	1
GO:0003176	aortic valve development	24	0	0.2	1
GO:0003177	pulmonary valve development	18	0	0.15	1
GO:0003179	heart valve morphogenesis	44	0	0.37	1
GO:0003180	aortic valve morphogenesis	19	0	0.16	1
GO:0003181	atrioventricular valve morphogenesis	23	0	0.19	1
GO:0003183	mitral valve morphogenesis	11	0	0.09	1
GO:0003184	pulmonary valve morphogenesis	14	0	0.12	1
GO:0003188	heart valve formation	13	0	0.11	1
GO:0003197	endocardial cushion development	43	0	0.36	1
GO:0003198	epithelial to mesenchymal transition involved in endocardial cushion formation	15	0	0.13	1
GO:0003203	endocardial cushion morphogenesis	32	0	0.27	1
GO:0003205	cardiac chamber development	160	1	1.34	1	Dhrs3
GO:0003206	cardiac chamber morphogenesis	117	1	0.98	1	Dhrs3
GO:0003208	cardiac ventricle morphogenesis	61	0	0.51	1
GO:0003209	cardiac atrium morphogenesis	27	0	0.23	1
GO:0003214	cardiac left ventricle morphogenesis	14	0	0.12	1
GO:0003215	cardiac right ventricle morphogenesis	13	0	0.11	1
GO:0003222	ventricular trabecula myocardium morphogenesis	14	0	0.12	1
GO:0003228	atrial cardiac muscle tissue development	12	0	0.1	1
GO:0003229	ventricular cardiac muscle tissue development	53	0	0.44	1
GO:0003230	cardiac atrium development	33	0	0.28	1
GO:0003231	cardiac ventricle development	118	0	0.99	1
GO:0003254	regulation of membrane depolarization	42	0	0.35	1
GO:0003263	cardioblast proliferation	10	0	0.08	1
GO:0003264	regulation of cardioblast proliferation	10	0	0.08	1
GO:0003272	endocardial cushion formation	24	0	0.2	1
GO:0003279	cardiac septum development	108	1	0.9	1	Dhrs3
GO:0003281	ventricular septum development	73	0	0.61	1
GO:0003283	atrial septum development	20	0	0.17	1
GO:0003298	physiological muscle hypertrophy	38	0	0.32	1
GO:0003299	muscle hypertrophy in response to stress	21	0	0.18	1
GO:0003300	cardiac muscle hypertrophy	92	0	0.77	1
GO:0003301	physiological cardiac muscle hypertrophy	38	0	0.32	1
GO:0003309	type B pancreatic cell differentiation	23	1	0.19	1	Arntl
GO:0003330	regulation of extracellular matrix constituent secretion	10	0	0.08	1
GO:0003333	amino acid transmembrane transport	78	2	0.65	1	Slc3a2, Lrrc8d
GO:0003338	metanephros morphogenesis	15	0	0.13	1
GO:0003341	cilium movement	149	1	1.25	1	Met
GO:0003351	epithelial cilium movement involved in extracellular fluid movement	31	0	0.26	1
GO:0003352	regulation of cilium movement	23	0	0.19	1
GO:0003356	regulation of cilium beat frequency	12	0	0.1	1
GO:0003401	axis elongation	28	0	0.23	1
GO:0003407	neural retina development	48	0	0.4	1
GO:0003413	chondrocyte differentiation involved in endochondral bone morphogenesis	12	0	0.1	1
GO:0003416	endochondral bone growth	24	0	0.2	1
GO:0003417	growth plate cartilage development	18	0	0.15	1
GO:0005976	polysaccharide metabolic process	102	1	0.85	1	Ppp1r3b
GO:0005977	glycogen metabolic process	75	1	0.63	1	Ppp1r3b
GO:0005978	glycogen biosynthetic process	43	1	0.36	1	Ppp1r3b
GO:0005996	monosaccharide metabolic process	244	4	2.04	1	Fbn1, Rorc, Ppp1r3b, Prkaa1
GO:0006000	fructose metabolic process	11	0	0.09	1
GO:0006002	fructose 6-phosphate metabolic process	14	0	0.12	1
GO:0006007	glucose catabolic process	17	0	0.14	1
GO:0006013	mannose metabolic process	11	0	0.09	1
GO:0006020	inositol metabolic process	11	0	0.09	1
GO:0006022	aminoglycan metabolic process	92	0	0.77	1
GO:0006023	aminoglycan biosynthetic process	50	0	0.42	1
GO:0006024	glycosaminoglycan biosynthetic process	45	0	0.38	1
GO:0006026	aminoglycan catabolic process	19	0	0.16	1
GO:0006027	glycosaminoglycan catabolic process	14	0	0.12	1
GO:0006029	proteoglycan metabolic process	65	0	0.54	1
GO:0006040	amino sugar metabolic process	38	0	0.32	1
GO:0006044	N-acetylglucosamine metabolic process	15	0	0.13	1
GO:0006047	UDP-N-acetylglucosamine metabolic process	10	0	0.08	1
GO:0006063	uronic acid metabolic process	11	0	0.09	1
GO:0006066	alcohol metabolic process	289	5	2.42	1	Pten, Plcg1, Prkaa1, Plcb1, Dhrs3
GO:0006071	glycerol metabolic process	18	0	0.15	1
GO:0006073	cellular glucan metabolic process	75	1	0.63	1	Ppp1r3b
GO:0006081	cellular aldehyde metabolic process	56	0	0.47	1
GO:0006084	acetyl-CoA metabolic process	33	0	0.28	1
GO:0006085	acetyl-CoA biosynthetic process	18	0	0.15	1
GO:0006086	acetyl-CoA biosynthetic process from pyruvate	11	0	0.09	1
GO:0006089	lactate metabolic process	19	0	0.16	1
GO:0006090	pyruvate metabolic process	108	1	0.9	1	Prkaa1
GO:0006091	generation of precursor metabolites and energy	391	3	3.27	1	Etfbkmt, Ppp1r3b, Prkaa1
GO:0006094	gluconeogenesis	74	0	0.62	1
GO:0006096	glycolytic process	83	1	0.69	1	Prkaa1
GO:0006098	pentose-phosphate shunt	12	0	0.1	1
GO:0006099	tricarboxylic acid cycle	29	0	0.24	1
GO:0006103	2-oxoglutarate metabolic process	16	0	0.13	1
GO:0006109	regulation of carbohydrate metabolic process	181	3	1.51	1	Rorc, Ppp1r3b, Prkaa1
GO:0006110	regulation of glycolytic process	44	1	0.37	1	Prkaa1
GO:0006111	regulation of gluconeogenesis	52	0	0.44	1
GO:0006112	energy reserve metabolic process	79	1	0.66	1	Ppp1r3b
GO:0006119	oxidative phosphorylation	106	0	0.89	1
GO:0006120	mitochondrial electron transport, NADH to ubiquinone	29	0	0.24	1
GO:0006122	mitochondrial electron transport, ubiquinol to cytochrome c	10	0	0.08	1
GO:0006123	mitochondrial electron transport, cytochrome c to oxygen	10	0	0.08	1
GO:0006139	nucleobase-containing compound metabolic process	4402	38	36.83	1	Raf1, Ell2, Baz1b, Ezh1, Met, Mettl16, Pten, Rad51d, E2f2, Lpin1, Litaf, Bbx, Lbh, Rfx2, Dhx16, Esrra, Pdcd4, Limd1, Jade1, Xrn2, Rorc, Phc2, Fosl2, Rasl11a, Dkc1, Tsc22d3, Srsf2, Phf20, Trub2, Atxn1, Spty2d1, Prkaa1, Plcb1, Arntl, Cars2, Nfil3, Lin9, Ap5s1
GO:0006140	regulation of nucleotide metabolic process	76	1	0.64	1	Prkaa1
GO:0006144	purine nucleobase metabolic process	17	0	0.14	1
GO:0006163	purine nucleotide metabolic process	322	1	2.69	1	Prkaa1
GO:0006164	purine nucleotide biosynthetic process	146	0	1.22	1
GO:0006165	nucleoside diphosphate phosphorylation	93	1	0.78	1	Prkaa1
GO:0006167	AMP biosynthetic process	14	0	0.12	1
GO:0006171	cAMP biosynthetic process	10	0	0.08	1
GO:0006177	GMP biosynthetic process	16	0	0.13	1
GO:0006188	IMP biosynthetic process	14	0	0.12	1
GO:0006195	purine nucleotide catabolic process	35	0	0.29	1
GO:0006206	pyrimidine nucleobase metabolic process	14	0	0.12	1
GO:0006213	pyrimidine nucleoside metabolic process	10	0	0.08	1
GO:0006220	pyrimidine nucleotide metabolic process	36	0	0.3	1
GO:0006221	pyrimidine nucleotide biosynthetic process	23	0	0.19	1
GO:0006244	pyrimidine nucleotide catabolic process	12	0	0.1	1
GO:0006259	DNA metabolic process	893	8	7.47	1	Met, Rad51d, Lpin1, Jade1, Xrn2, Dkc1, Lin9, Ap5s1
GO:0006260	DNA replication	264	3	2.21	1	Met, Lpin1, Jade1
GO:0006261	DNA-templated DNA replication	143	0	1.2	1
GO:0006264	mitochondrial DNA replication	17	0	0.14	1
GO:0006266	DNA ligation	12	0	0.1	1
GO:0006268	DNA unwinding involved in DNA replication	21	0	0.18	1
GO:0006270	DNA replication initiation	31	0	0.26	1
GO:0006271	DNA strand elongation involved in DNA replication	13	0	0.11	1
GO:0006278	RNA-templated DNA biosynthetic process	58	1	0.49	1	Dkc1
GO:0006282	regulation of DNA repair	156	0	1.31	1
GO:0006283	transcription-coupled nucleotide-excision repair	10	0	0.08	1
GO:0006284	base-excision repair	38	0	0.32	1
GO:0006298	mismatch repair	26	0	0.22	1
GO:0006301	postreplication repair	29	0	0.24	1
GO:0006302	double-strand break repair	253	2	2.12	1	Rad51d, Ap5s1
GO:0006303	double-strand break repair via nonhomologous end joining	60	0	0.5	1
GO:0006304	DNA modification	87	0	0.73	1
GO:0006305	DNA alkylation	60	0	0.5	1
GO:0006306	DNA methylation	60	0	0.5	1
GO:0006309	apoptotic DNA fragmentation	17	0	0.14	1
GO:0006312	mitotic recombination	24	1	0.2	1	Rad51d
GO:0006335	DNA replication-dependent chromatin assembly	11	0	0.09	1
GO:0006336	DNA replication-independent chromatin assembly	19	0	0.16	1
GO:0006337	nucleosome disassembly	16	0	0.13	1
GO:0006346	DNA methylation-dependent heterochromatin assembly	25	0	0.21	1
GO:0006349	regulation of gene expression by genomic imprinting	19	0	0.16	1
GO:0006351	transcription, DNA-templated	2677	30	22.4	1	Raf1, Ell2, Baz1b, Ezh1, Met, Pten, E2f2, Lpin1, Litaf, Bbx, Lbh, Rfx2, Esrra, Pdcd4, Limd1, Jade1, Xrn2, Rorc, Phc2, Fosl2, Rasl11a, Tsc22d3, Phf20, Atxn1, Spty2d1, Prkaa1, Plcb1, Arntl, Nfil3, Lin9
GO:0006352	DNA-templated transcription, initiation	99	0	0.83	1
GO:0006354	DNA-templated transcription, elongation	69	1	0.58	1	Ell2
GO:0006356	regulation of transcription by RNA polymerase I	34	1	0.28	1	Rasl11a
GO:0006359	regulation of transcription by RNA polymerase III	24	1	0.2	1	Baz1b
GO:0006360	transcription by RNA polymerase I	52	1	0.44	1	Rasl11a
GO:0006364	rRNA processing	210	2	1.76	1	Mettl16, Dkc1
GO:0006366	transcription by RNA polymerase II	2016	19	16.87	1	Raf1, Ell2, Ezh1, Met, E2f2, Lpin1, Litaf, Bbx, Rfx2, Esrra, Jade1, Rorc, Fosl2, Tsc22d3, Phf20, Atxn1, Arntl, Nfil3, Lin9
GO:0006367	transcription initiation from RNA polymerase II promoter	66	0	0.55	1
GO:0006368	transcription elongation from RNA polymerase II promoter	53	1	0.44	1	Ell2
GO:0006376	mRNA splice site selection	24	0	0.2	1
GO:0006378	mRNA polyadenylation	47	0	0.39	1
GO:0006379	mRNA cleavage	15	0	0.13	1
GO:0006383	transcription by RNA polymerase III	44	1	0.37	1	Baz1b
GO:0006388	tRNA splicing, via endonucleolytic cleavage and ligation	10	0	0.08	1
GO:0006396	RNA processing	832	7	6.96	1	Mettl16, Dhx16, Xrn2, Dkc1, Srsf2, Trub2, Plcb1
GO:0006399	tRNA metabolic process	168	2	1.41	1	Trub2, Cars2
GO:0006400	tRNA modification	77	0	0.64	1
GO:0006401	RNA catabolic process	251	3	2.1	1	Mettl16, Xrn2, Dkc1
GO:0006402	mRNA catabolic process	214	2	1.79	1	Mettl16, Xrn2
GO:0006405	RNA export from nucleus	66	0	0.55	1
GO:0006406	mRNA export from nucleus	51	0	0.43	1
GO:0006412	translation	582	7	4.87	1	Mettl16, Dapk1, Eef2k, Trub2, Zfp598, Cars2, Eif1a
GO:0006415	translational termination	14	0	0.12	1
GO:0006446	regulation of translational initiation	58	0	0.49	1
GO:0006448	regulation of translational elongation	17	0	0.14	1
GO:0006450	regulation of translational fidelity	10	0	0.08	1
GO:0006458	'de novo' protein folding	39	0	0.33	1
GO:0006464	cellular protein modification process	2971	32	24.86	1	Raf1, Baz1b, Naa60, Crkl, Ezh1, Met, Pten, Sash1, Lpin1, Dapk1, Jade1, Sgk3, Ptpn4, Fbn1, Rorc, C9orf72, Mthfr, Wee1, Asb12, Il34, Fem1b, Rnf125, Eef2k, Phf20, Etfbkmt, Dtx4, Zfp598, Sbk1, Dipk2a, Amer1, Prkaa1, Arntl
GO:0006469	negative regulation of protein kinase activity	189	1	1.58	1	Pten
GO:0006471	protein ADP-ribosylation	34	0	0.28	1
GO:0006473	protein acetylation	205	5	1.72	1	Naa60, Jade1, Phf20, Prkaa1, Arntl
GO:0006475	internal protein amino acid acetylation	164	3	1.37	1	Naa60, Jade1, Phf20
GO:0006476	protein deacetylation	119	2	1	1	Lpin1, Prkaa1
GO:0006479	protein methylation	183	4	1.53	1	Ezh1, Mthfr, Phf20, Etfbkmt
GO:0006482	protein demethylation	31	0	0.26	1
GO:0006486	protein glycosylation	164	0	1.37	1
GO:0006487	protein N-linked glycosylation	55	0	0.46	1
GO:0006488	dolichol-linked oligosaccharide biosynthetic process	10	0	0.08	1
GO:0006490	oligosaccharide-lipid intermediate biosynthetic process	12	0	0.1	1
GO:0006491	N-glycan processing	14	0	0.12	1
GO:0006493	protein O-linked glycosylation	51	0	0.43	1
GO:0006497	protein lipidation	89	0	0.74	1
GO:0006505	GPI anchor metabolic process	32	0	0.27	1
GO:0006506	GPI anchor biosynthetic process	31	0	0.26	1
GO:0006508	proteolysis	1437	12	12.02	1	Pten, Dapk1, Fem1b, Snx33, Rnf125, Zfp598, Lrrc29, Angptl8, Arxes1, Arntl, Amn1, Col28a1
GO:0006509	membrane protein ectodomain proteolysis	44	1	0.37	1	Snx33
GO:0006515	protein quality control for misfolded or incompletely synthesized proteins	27	0	0.23	1
GO:0006516	glycoprotein catabolic process	20	0	0.17	1
GO:0006517	protein deglycosylation	11	0	0.09	1
GO:0006518	peptide metabolic process	753	10	6.3	1	Mettl16, Dapk1, Gss, Gstt2, Eef2k, Trub2, Zfp598, Arxes1, Cars2, Eif1a
GO:0006520	cellular amino acid metabolic process	237	2	1.98	1	Mthfr, Cars2
GO:0006521	regulation of cellular amino acid metabolic process	11	0	0.09	1
GO:0006525	arginine metabolic process	17	0	0.14	1
GO:0006527	arginine catabolic process	10	0	0.08	1
GO:0006534	cysteine metabolic process	11	0	0.09	1
GO:0006536	glutamate metabolic process	24	0	0.2	1
GO:0006541	glutamine metabolic process	20	0	0.17	1
GO:0006544	glycine metabolic process	15	0	0.13	1
GO:0006555	methionine metabolic process	14	1	0.12	1	Mthfr
GO:0006558	L-phenylalanine metabolic process	10	0	0.08	1
GO:0006568	tryptophan metabolic process	10	0	0.08	1
GO:0006570	tyrosine metabolic process	11	0	0.09	1
GO:0006575	cellular modified amino acid metabolic process	164	3	1.37	1	Gss, Mthfr, Gstt2
GO:0006576	cellular biogenic amine metabolic process	75	0	0.63	1
GO:0006577	amino-acid betaine metabolic process	14	0	0.12	1
GO:0006582	melanin metabolic process	20	1	0.17	1	Appl1
GO:0006584	catecholamine metabolic process	41	0	0.34	1
GO:0006586	indolalkylamine metabolic process	10	0	0.08	1
GO:0006590	thyroid hormone generation	12	0	0.1	1
GO:0006595	polyamine metabolic process	16	0	0.13	1
GO:0006596	polyamine biosynthetic process	12	0	0.1	1
GO:0006605	protein targeting	255	2	2.13	1	Arxes1, Prkaa1
GO:0006611	protein export from nucleus	65	0	0.54	1
GO:0006612	protein targeting to membrane	108	0	0.9	1
GO:0006613	cotranslational protein targeting to membrane	17	0	0.14	1
GO:0006614	SRP-dependent cotranslational protein targeting to membrane	16	0	0.13	1
GO:0006620	post-translational protein targeting to endoplasmic reticulum membrane	18	0	0.15	1
GO:0006622	protein targeting to lysosome	20	0	0.17	1
GO:0006623	protein targeting to vacuole	34	0	0.28	1
GO:0006625	protein targeting to peroxisome	18	0	0.15	1
GO:0006626	protein targeting to mitochondrion	68	1	0.57	1	Prkaa1
GO:0006635	fatty acid beta-oxidation	74	1	0.62	1	Etfbkmt
GO:0006636	unsaturated fatty acid biosynthetic process	36	0	0.3	1
GO:0006637	acyl-CoA metabolic process	78	0	0.65	1
GO:0006638	neutral lipid metabolic process	128	1	1.07	1	Lpin1
GO:0006639	acylglycerol metabolic process	126	1	1.05	1	Lpin1
GO:0006641	triglyceride metabolic process	97	1	0.81	1	Lpin1
GO:0006643	membrane lipid metabolic process	158	1	1.32	1	Abca8a
GO:0006644	phospholipid metabolic process	326	5	2.73	1	Pten, Plcg1, Lpin1, Abca8a, Plcb1
GO:0006646	phosphatidylethanolamine biosynthetic process	10	0	0.08	1
GO:0006650	glycerophospholipid metabolic process	256	4	2.14	1	Pten, Plcg1, Lpin1, Plcb1
GO:0006651	diacylglycerol biosynthetic process	10	0	0.08	1
GO:0006654	phosphatidic acid biosynthetic process	23	0	0.19	1
GO:0006656	phosphatidylcholine biosynthetic process	21	0	0.18	1
GO:0006658	phosphatidylserine metabolic process	18	0	0.15	1
GO:0006661	phosphatidylinositol biosynthetic process	96	0	0.8	1
GO:0006662	glycerol ether metabolic process	19	0	0.16	1
GO:0006664	glycolipid metabolic process	76	0	0.64	1
GO:0006665	sphingolipid metabolic process	120	1	1	1	Abca8a
GO:0006670	sphingosine metabolic process	18	0	0.15	1
GO:0006672	ceramide metabolic process	79	0	0.66	1
GO:0006677	glycosylceramide metabolic process	13	0	0.11	1
GO:0006684	sphingomyelin metabolic process	21	1	0.18	1	Abca8a
GO:0006687	glycosphingolipid metabolic process	41	0	0.34	1
GO:0006688	glycosphingolipid biosynthetic process	22	0	0.18	1
GO:0006690	icosanoid metabolic process	91	0	0.76	1
GO:0006691	leukotriene metabolic process	18	0	0.15	1
GO:0006692	prostanoid metabolic process	42	0	0.35	1
GO:0006693	prostaglandin metabolic process	42	0	0.35	1
GO:0006694	steroid biosynthetic process	128	1	1.07	1	Prkaa1
GO:0006699	bile acid biosynthetic process	22	0	0.18	1
GO:0006700	C21-steroid hormone biosynthetic process	15	0	0.13	1
GO:0006704	glucocorticoid biosynthetic process	11	0	0.09	1
GO:0006706	steroid catabolic process	15	0	0.13	1
GO:0006720	isoprenoid metabolic process	66	1	0.55	1	Dhrs3
GO:0006721	terpenoid metabolic process	48	1	0.4	1	Dhrs3
GO:0006725	cellular aromatic compound metabolic process	4574	40	38.27	1	Raf1, Ell2, Baz1b, Ezh1, Met, Mettl16, Pten, Rad51d, E2f2, Lpin1, Litaf, Bbx, Lbh, Rfx2, Dhx16, Esrra, Pdcd4, Limd1, Jade1, Xrn2, Rorc, Phc2, Mthfr, Fosl2, Rasl11a, Dkc1, Tsc22d3, Srsf2, Phf20, Trub2, Appl1, Atxn1, Spty2d1, Prkaa1, Plcb1, Arntl, Cars2, Nfil3, Lin9, Ap5s1
GO:0006730	one-carbon metabolic process	36	1	0.3	1	Mthfr
GO:0006734	NADH metabolic process	31	0	0.26	1
GO:0006735	NADH regeneration	10	0	0.08	1
GO:0006740	NADPH regeneration	15	0	0.13	1
GO:0006743	ubiquinone metabolic process	19	0	0.16	1
GO:0006744	ubiquinone biosynthetic process	17	0	0.14	1
GO:0006753	nucleoside phosphate metabolic process	397	1	3.32	1	Prkaa1
GO:0006754	ATP biosynthetic process	52	0	0.44	1
GO:0006757	ATP generation from ADP	83	1	0.69	1	Prkaa1
GO:0006760	folic acid-containing compound metabolic process	26	1	0.22	1	Mthfr
GO:0006766	vitamin metabolic process	66	0	0.55	1
GO:0006767	water-soluble vitamin metabolic process	36	0	0.3	1
GO:0006775	fat-soluble vitamin metabolic process	26	0	0.22	1
GO:0006778	porphyrin-containing compound metabolic process	41	0	0.34	1
GO:0006779	porphyrin-containing compound biosynthetic process	30	0	0.25	1
GO:0006783	heme biosynthetic process	25	0	0.21	1
GO:0006790	sulfur compound metabolic process	278	4	2.33	1	Mettl16, Gss, Mthfr, Gstt2
GO:0006793	phosphorus metabolic process	2311	26	19.34	1	Raf1, Baz1b, Crkl, Met, Pten, Sash1, Plcg1, Lpin1, Dapk1, Limd1, Sgk3, Ptpn4, Pfkfb3, Fbn1, Rorc, C9orf72, Wee1, Il34, Eef2k, Abca8a, Sbk1, Dipk2a, Atxn1, Prkaa1, Plcb1, Mocs1
GO:0006801	superoxide metabolic process	57	1	0.48	1	Sh3pxd2b
GO:0006807	nitrogen compound metabolic process	7615	70	63.71	1	Raf1, Ell2, Baz1b, Naa60, Crkl, Ezh1, Met, Mettl16, Pten, Sash1, Rad51d, E2f2, Lpin1, Dapk1, Litaf, Bbx, Lbh, Rfx2, Dhx16, Esrra, Pdcd4, Limd1, Jade1, Sgk3, Ptpn4, Fbn1, Xrn2, Gss, Rorc, C9orf72, Phc2, Mthfr, Fosl2, Rasl11a, Wee1, Asb12, Dkc1, Tsc22d3, Il34, Fem1b, Snx33, Rnf125, Gstt2, Srsf2, Eef2k, Phf20, Trub2, Etfbkmt, Dtx4, Zfp598, Lrrc29, Abca8a, Sbk1, Dipk2a, Atxn1, Angptl8, Arxes1, Spty2d…
GO:0006809	nitric oxide biosynthetic process	80	0	0.67	1
GO:0006810	transport	3631	35	30.38	1	Raf1, Slc19a1, Gab2, Met, Slc3a2, Pten, Plcg1, Ndel1, Sec14l1, Dapk1, Fbn1, C9orf72, Rilpl2, Abcg2, Snx33, Slc16a1, Ucp3, Eef2k, Bicd2, Atp6v0a2, Rhou, Appl1, Abca8a, Ankrd50, Dipk2a, Stard5, Lrrc8d, Atxn1, Arxes1, Prkaa1, Plcb1, Arntl, Cxcl12, Ap5s1, Sptbn5
GO:0006811	ion transport	1132	12	9.47	1	Slc19a1, Slc3a2, Pten, Plcg1, Sec14l1, Dapk1, Abcg2, Slc16a1, Atp6v0a2, Lrrc8d, Plcb1, Cxcl12
GO:0006812	cation transport	852	8	7.13	1	Slc3a2, Pten, Plcg1, Sec14l1, Dapk1, Atp6v0a2, Plcb1, Cxcl12
GO:0006813	potassium ion transport	169	1	1.41	1	Pten
GO:0006814	sodium ion transport	173	1	1.45	1	Plcb1
GO:0006816	calcium ion transport	346	2	2.89	1	Plcg1, Cxcl12
GO:0006817	phosphate ion transport	18	0	0.15	1
GO:0006820	anion transport	356	5	2.98	1	Slc19a1, Slc3a2, Abcg2, Slc16a1, Lrrc8d
GO:0006821	chloride transport	70	0	0.59	1
GO:0006825	copper ion transport	14	0	0.12	1
GO:0006826	iron ion transport	51	0	0.43	1
GO:0006828	manganese ion transport	14	0	0.12	1
GO:0006829	zinc ion transport	25	0	0.21	1
GO:0006833	water transport	12	0	0.1	1
GO:0006836	neurotransmitter transport	178	0	1.49	1
GO:0006837	serotonin transport	19	0	0.16	1
GO:0006851	mitochondrial calcium ion transmembrane transport	19	0	0.16	1
GO:0006857	oligopeptide transport	13	0	0.11	1
GO:0006858	extracellular transport	34	0	0.28	1
GO:0006862	nucleotide transport	24	0	0.2	1
GO:0006865	amino acid transport	124	2	1.04	1	Slc3a2, Lrrc8d
GO:0006873	cellular ion homeostasis	557	2	4.66	1	Plcg1, Atp6v0a2
GO:0006874	cellular calcium ion homeostasis	382	1	3.2	1	Plcg1
GO:0006875	cellular metal ion homeostasis	484	2	4.05	1	Plcg1, Atp6v0a2
GO:0006878	cellular copper ion homeostasis	13	0	0.11	1
GO:0006882	cellular zinc ion homeostasis	21	0	0.18	1
GO:0006883	cellular sodium ion homeostasis	20	0	0.17	1
GO:0006884	cell volume homeostasis	30	0	0.25	1
GO:0006885	regulation of pH	87	1	0.73	1	Atp6v0a2
GO:0006887	exocytosis	328	1	2.74	1	Gab2
GO:0006888	endoplasmic reticulum to Golgi vesicle-mediated transport	109	0	0.91	1
GO:0006891	intra-Golgi vesicle-mediated transport	28	0	0.23	1
GO:0006892	post-Golgi vesicle-mediated transport	97	0	0.81	1
GO:0006893	Golgi to plasma membrane transport	58	0	0.49	1
GO:0006895	Golgi to endosome transport	13	0	0.11	1
GO:0006896	Golgi to vacuole transport	21	0	0.18	1
GO:0006898	receptor-mediated endocytosis	224	0	1.87	1
GO:0006900	vesicle budding from membrane	57	0	0.48	1
GO:0006901	vesicle coating	13	0	0.11	1
GO:0006903	vesicle targeting	36	1	0.3	1	Dipk2a
GO:0006904	vesicle docking involved in exocytosis	39	0	0.33	1
GO:0006906	vesicle fusion	95	0	0.79	1
GO:0006910	phagocytosis, recognition	57	0	0.48	1
GO:0006911	phagocytosis, engulfment	89	1	0.74	1	Pten
GO:0006913	nucleocytoplasmic transport	304	3	2.54	1	Appl1, Atxn1, Arntl
GO:0006914	autophagy	439	4	3.67	1	Dapk1, C9orf72, Lix1l, Prkaa1
GO:0006919	activation of cysteine-type endopeptidase activity involved in apoptotic process	71	0	0.59	1
GO:0006921	cellular component disassembly involved in execution phase of apoptosis	27	0	0.23	1
GO:0006925	inflammatory cell apoptotic process	23	0	0.19	1
GO:0006928	movement of cell or subcellular component	1817	16	15.2	1	Gab2, Crkl, Met, Pten, Sash1, Plcg1, Ndel1, Tnfrsf12a, Limd1, Il34, Bicd2, Rhou, Appl1, Plcb1, Tubb2a, Cxcl12
GO:0006935	chemotaxis	490	4	4.1	1	Crkl, Met, Il34, Cxcl12
GO:0006936	muscle contraction	258	1	2.16	1	Met
GO:0006937	regulation of muscle contraction	137	0	1.15	1
GO:0006939	smooth muscle contraction	95	0	0.79	1
GO:0006940	regulation of smooth muscle contraction	56	0	0.47	1
GO:0006941	striated muscle contraction	143	1	1.2	1	Met
GO:0006942	regulation of striated muscle contraction	76	0	0.64	1
GO:0006949	syncytium formation	53	1	0.44	1	Cxcl12
GO:0006950	response to stress	3154	28	26.39	1	Raf1, Baz1b, Met, Pten, Sash1, Ndel1, Rad51d, Sec14l1, Dapk1, Tnfrsf12a, Pdcd4, Limd1, Xrn2, Fosl2, Tsc22d3, Rasa3, Il34, Fem1b, Ucp3, Rnf125, Appl1, BC024139, Lrrc8d, Prkaa1, Plcb1, Arntl, Cxcl12, Ap5s1
GO:0006953	acute-phase response	35	0	0.29	1
GO:0006956	complement activation	81	0	0.68	1
GO:0006957	complement activation, alternative pathway	15	0	0.13	1
GO:0006958	complement activation, classical pathway	61	0	0.51	1
GO:0006959	humoral immune response	171	1	1.43	1	Cxcl12
GO:0006968	cellular defense response	10	0	0.08	1
GO:0006971	hypotonic response	10	0	0.08	1
GO:0006972	hyperosmotic response	17	0	0.14	1
GO:0006977	DNA damage response, signal transduction by p53 class mediator resulting in cell cycle arrest	11	0	0.09	1
GO:0006978	DNA damage response, signal transduction by p53 class mediator resulting in transcription of p21 class mediator	17	0	0.14	1
GO:0006979	response to oxidative stress	368	5	3.08	1	Met, Dapk1, Ucp3, Prkaa1, Arntl
GO:0006983	ER overload response	12	0	0.1	1
GO:0006984	ER-nucleus signaling pathway	41	0	0.34	1
GO:0006986	response to unfolded protein	115	0	0.96	1
GO:0006991	response to sterol depletion	16	0	0.13	1
GO:0006996	organelle organization	3343	34	27.97	1	Raf1, Baz1b, Naa60, Ezh1, Mid1ip1, Met, Pten, Ndel1, Rad51d, Lpin1, Rfx2, Tmem216, Limd1, C9orf72, Mthfr, Rilpl2, Wee1, Dkc1, Snx33, Slc16a1, Tbcel, Bicd2, Phf20, Rhou, Sh3pxd2b, BC024139, Phldb1, Spty2d1, Prkaa1, Plcb1, Tubb2a, Sycp2, Map7d3, Sptbn5
GO:0006997	nucleus organization	129	1	1.08	1	Ndel1
GO:0006998	nuclear envelope organization	48	1	0.4	1	Ndel1
GO:0006999	nuclear pore organization	14	0	0.12	1
GO:0007000	nucleolus organization	16	0	0.13	1
GO:0007004	telomere maintenance via telomerase	58	1	0.49	1	Dkc1
GO:0007005	mitochondrion organization	501	2	4.19	1	Lpin1, Prkaa1
GO:0007006	mitochondrial membrane organization	105	0	0.88	1
GO:0007007	inner mitochondrial membrane organization	32	0	0.27	1
GO:0007009	plasma membrane organization	129	2	1.08	1	Pten, Snx33
GO:0007015	actin filament organization	414	3	3.46	1	Met, C9orf72, Sh3pxd2b
GO:0007018	microtubule-based movement	338	3	2.83	1	Met, Ndel1, Bicd2
GO:0007019	microtubule depolymerization	46	1	0.38	1	Mid1ip1
GO:0007028	cytoplasm organization	12	0	0.1	1
GO:0007029	endoplasmic reticulum organization	88	0	0.74	1
GO:0007031	peroxisome organization	36	0	0.3	1
GO:0007033	vacuole organization	178	1	1.49	1	C9orf72
GO:0007034	vacuolar transport	141	2	1.18	1	C9orf72, Sptbn5
GO:0007039	protein catabolic process in the vacuole	20	0	0.17	1
GO:0007040	lysosome organization	71	0	0.59	1
GO:0007042	lysosomal lumen acidification	12	0	0.1	1
GO:0007043	cell-cell junction assembly	106	0	0.89	1
GO:0007044	cell-substrate junction assembly	94	2	0.79	1	Pten, BC024139
GO:0007049	cell cycle	1526	18	12.77	1	Baz1b, Met, Pten, Ndel1, Rad51d, E2f2, Jade1, Wee1, Fem1b, Snx33, Slc16a1, Rhou, Appl1, Plcb1, Arntl, Tubb2a, Lin9, Sycp2
GO:0007051	spindle organization	177	0	1.48	1
GO:0007052	mitotic spindle organization	117	0	0.98	1
GO:0007062	sister chromatid cohesion	51	0	0.43	1
GO:0007063	regulation of sister chromatid cohesion	20	0	0.17	1
GO:0007064	mitotic sister chromatid cohesion	26	0	0.22	1
GO:0007080	mitotic metaphase plate congression	47	0	0.39	1
GO:0007088	regulation of mitotic nuclear division	97	1	0.81	1	Met
GO:0007091	metaphase/anaphase transition of mitotic cell cycle	57	0	0.48	1
GO:0007093	mitotic cell cycle checkpoint signaling	127	0	1.06	1
GO:0007094	mitotic spindle assembly checkpoint signaling	37	0	0.31	1
GO:0007095	mitotic G2 DNA damage checkpoint signaling	35	0	0.29	1
GO:0007096	regulation of exit from mitosis	12	0	0.1	1
GO:0007097	nuclear migration	29	0	0.24	1
GO:0007099	centriole replication	40	0	0.33	1
GO:0007127	meiosis I	101	1	0.85	1	Rad51d
GO:0007129	homologous chromosome pairing at meiosis	40	0	0.33	1
GO:0007130	synaptonemal complex assembly	19	0	0.16	1
GO:0007135	meiosis II	11	0	0.09	1
GO:0007141	male meiosis I	21	0	0.18	1
GO:0007144	female meiosis I	12	0	0.1	1
GO:0007154	cell communication	4605	38	38.53	1	Raf1, Gab2, Crkl, Met, Pten, Fam120b, Sash1, Plcg1, Ndel1, E2f2, Sec14l1, Dapk1, Litaf, Tnfrsf12a, Lbh, Pdcd4, Limd1, Jade1, Sgk3, Fbn1, C9orf72, Rasa3, Il34, Fem1b, Slc16a1, Rnf125, Rhou, Dtx4, Appl1, Gpr152, Dipk2a, Atxn1, Amer1, Prkaa1, Plcb1, Arntl, Cxcl12, Dhrs3
GO:0007156	homophilic cell adhesion via plasma membrane adhesion molecules	76	0	0.64	1
GO:0007157	heterophilic cell-cell adhesion via plasma membrane cell adhesion molecules	44	0	0.37	1
GO:0007159	leukocyte cell-cell adhesion	341	1	2.85	1	Cxcl12
GO:0007160	cell-matrix adhesion	207	2	1.73	1	Pten, BC024139
GO:0007162	negative regulation of cell adhesion	276	2	2.31	1	Pten, Cxcl12
GO:0007163	establishment or maintenance of cell polarity	203	3	1.7	1	Crkl, Ndel1, Wee1
GO:0007164	establishment of tissue polarity	56	0	0.47	1
GO:0007165	signal transduction	4182	37	34.99	1	Raf1, Gab2, Crkl, Met, Pten, Fam120b, Sash1, Plcg1, Ndel1, E2f2, Sec14l1, Dapk1, Litaf, Tnfrsf12a, Lbh, Pdcd4, Limd1, Jade1, Sgk3, Fbn1, C9orf72, Rasa3, Il34, Fem1b, Rnf125, Rhou, Dtx4, Appl1, Gpr152, Dipk2a, Atxn1, Amer1, Prkaa1, Plcb1, Arntl, Cxcl12, Dhrs3
GO:0007166	cell surface receptor signaling pathway	2195	25	18.37	1	Raf1, Gab2, Crkl, Met, Pten, Sash1, Plcg1, Ndel1, Dapk1, Tnfrsf12a, Pdcd4, Limd1, Jade1, Sgk3, Fbn1, Il34, Fem1b, Dtx4, Appl1, Atxn1, Amer1, Prkaa1, Plcb1, Arntl, Cxcl12
GO:0007167	enzyme linked receptor protein signaling pathway	812	12	6.79	1	Raf1, Crkl, Met, Pten, Plcg1, Ndel1, Pdcd4, Fbn1, Appl1, Atxn1, Prkaa1, Plcb1
GO:0007169	transmembrane receptor protein tyrosine kinase signaling pathway	532	10	4.45	1	Raf1, Crkl, Met, Pten, Plcg1, Ndel1, Appl1, Atxn1, Prkaa1, Plcb1
GO:0007175	negative regulation of epidermal growth factor-activated receptor activity	13	0	0.11	1
GO:0007176	regulation of epidermal growth factor-activated receptor activity	24	0	0.2	1
GO:0007178	transmembrane receptor protein serine/threonine kinase signaling pathway	312	3	2.61	1	Pdcd4, Fbn1, Appl1
GO:0007183	SMAD protein complex assembly	11	0	0.09	1
GO:0007187	G protein-coupled receptor signaling pathway, coupled to cyclic nucleotide second messenger	14	0	0.12	1
GO:0007188	adenylate cyclase-modulating G protein-coupled receptor signaling pathway	142	0	1.19	1
GO:0007189	adenylate cyclase-activating G protein-coupled receptor signaling pathway	100	0	0.84	1
GO:0007193	adenylate cyclase-inhibiting G protein-coupled receptor signaling pathway	35	0	0.29	1
GO:0007194	negative regulation of adenylate cyclase activity	10	0	0.08	1
GO:0007200	phospholipase C-activating G protein-coupled receptor signaling pathway	65	0	0.54	1
GO:0007202	activation of phospholipase C activity	17	0	0.14	1
GO:0007204	positive regulation of cytosolic calcium ion concentration	267	1	2.23	1	Plcg1
GO:0007205	protein kinase C-activating G protein-coupled receptor signaling pathway	17	0	0.14	1
GO:0007212	dopamine receptor signaling pathway	30	0	0.25	1
GO:0007214	gamma-aminobutyric acid signaling pathway	20	0	0.17	1
GO:0007218	neuropeptide signaling pathway	30	0	0.25	1
GO:0007224	smoothened signaling pathway	140	0	1.17	1
GO:0007249	I-kappaB kinase/NF-kappaB signaling	210	0	1.76	1
GO:0007250	activation of NF-kappaB-inducing kinase activity	17	0	0.14	1
GO:0007252	I-kappaB phosphorylation	21	0	0.18	1
GO:0007254	JNK cascade	158	1	1.32	1	Plcb1
GO:0007259	receptor signaling pathway via JAK-STAT	124	0	1.04	1
GO:0007260	tyrosine phosphorylation of STAT protein	59	0	0.49	1
GO:0007263	nitric oxide mediated signal transduction	19	0	0.16	1
GO:0007264	small GTPase mediated signal transduction	410	3	3.43	1	Met, Rasa3, Rhou
GO:0007265	Ras protein signal transduction	325	3	2.72	1	Met, Rasa3, Rhou
GO:0007266	Rho protein signal transduction	132	2	1.1	1	Met, Rhou
GO:0007267	cell-cell signaling	1232	15	10.31	1	Raf1, Crkl, Met, Pten, Plcg1, Limd1, Jade1, Fbn1, Slc16a1, Atxn1, Amer1, Prkaa1, Plcb1, Arntl, Cxcl12
GO:0007268	chemical synaptic transmission	560	5	4.69	1	Met, Pten, Plcg1, Atxn1, Plcb1
GO:0007269	neurotransmitter secretion	145	0	1.21	1
GO:0007271	synaptic transmission, cholinergic	18	0	0.15	1
GO:0007272	ensheathment of neurons	145	2	1.21	1	Pten, Lpin1
GO:0007274	neuromuscular synaptic transmission	20	0	0.17	1
GO:0007276	gamete generation	543	8	4.54	1	Crkl, Rfx2, Xrn2, Phc2, Plcb1, Arntl, Sycp2, Cxcl12
GO:0007286	spermatid development	148	1	1.24	1	Rfx2
GO:0007288	sperm axoneme assembly	27	0	0.23	1
GO:0007289	spermatid nucleus differentiation	21	0	0.18	1
GO:0007292	female gamete generation	126	2	1.05	1	Plcb1, Sycp2
GO:0007339	binding of sperm to zona pellucida	33	0	0.28	1
GO:0007346	regulation of mitotic cell cycle	429	5	3.59	1	Met, Pten, Jade1, Appl1, Plcb1
GO:0007350	blastoderm segmentation	23	0	0.19	1
GO:0007351	tripartite regional subdivision	14	0	0.12	1
GO:0007368	determination of left/right symmetry	91	0	0.76	1
GO:0007369	gastrulation	146	1	1.22	1	Phldb1
GO:0007379	segment specification	17	0	0.14	1
GO:0007389	pattern specification process	351	1	2.94	1	Crkl
GO:0007398	ectoderm development	12	0	0.1	1
GO:0007399	nervous system development	1972	17	16.5	1	Crkl, Met, Pten, Ndel1, Lpin1, Tnfrsf12a, Mbd1, C9orf72, Mthfr, Wee1, Il34, Eef2k, Atxn1, Plcb1, Arntl, Tubb2a, Cxcl12
GO:0007405	neuroblast proliferation	55	0	0.46	1
GO:0007409	axonogenesis	384	5	3.21	1	Pten, Ndel1, Tnfrsf12a, C9orf72, Cxcl12
GO:0007411	axon guidance	192	1	1.61	1	Cxcl12
GO:0007413	axonal fasciculation	24	0	0.2	1
GO:0007417	central nervous system development	736	9	6.16	1	Crkl, Met, Pten, Ndel1, Mbd1, Il34, Atxn1, Plcb1, Cxcl12
GO:0007422	peripheral nervous system development	63	0	0.53	1
GO:0007423	sensory organ development	468	2	3.92	1	Crybg3, Sh3pxd2b
GO:0007431	salivary gland development	35	1	0.29	1	Met
GO:0007435	salivary gland morphogenesis	32	1	0.27	1	Met
GO:0007492	endoderm development	54	0	0.45	1
GO:0007498	mesoderm development	83	0	0.69	1
GO:0007512	adult heart development	12	0	0.1	1
GO:0007517	muscle organ development	281	4	2.35	1	Met, Tsc22d3, Prkaa1, Arntl
GO:0007520	myoblast fusion	35	1	0.29	1	Cxcl12
GO:0007528	neuromuscular junction development	52	1	0.44	1	Crkl
GO:0007530	sex determination	17	0	0.14	1
GO:0007548	sex differentiation	213	2	1.78	1	Crkl, Sycp2
GO:0007549	dosage compensation	34	1	0.28	1	Phf20
GO:0007566	embryo implantation	57	0	0.48	1
GO:0007568	aging	72	0	0.6	1
GO:0007585	respiratory gaseous exchange by respiratory system	55	0	0.46	1
GO:0007586	digestion	84	1	0.7	1	Abcg2
GO:0007588	excretion	37	1	0.31	1	Abcg2
GO:0007589	body fluid secretion	70	0	0.59	1
GO:0007595	lactation	30	0	0.25	1
GO:0007596	blood coagulation	155	0	1.3	1
GO:0007599	hemostasis	157	0	1.31	1
GO:0007600	sensory perception	371	2	3.1	1	Crybg3, Cxcl12
GO:0007602	phototransduction	15	0	0.13	1
GO:0007605	sensory perception of sound	118	0	0.99	1
GO:0007606	sensory perception of chemical stimulus	61	0	0.51	1
GO:0007608	sensory perception of smell	38	0	0.32	1
GO:0007611	learning or memory	249	3	2.08	1	Pten, Atxn1, Plcb1
GO:0007612	learning	135	1	1.13	1	Atxn1
GO:0007614	short-term memory	14	0	0.12	1
GO:0007616	long-term memory	34	0	0.28	1
GO:0007620	copulation	16	0	0.13	1
GO:0007622	rhythmic behavior	43	1	0.36	1	Pten
GO:0007625	grooming behavior	14	0	0.12	1
GO:0007626	locomotory behavior	198	3	1.66	1	Pten, Atxn1, Cxcl12
GO:0007628	adult walking behavior	36	0	0.3	1
GO:0007631	feeding behavior	68	0	0.57	1
GO:0007632	visual behavior	61	1	0.51	1	Atxn1
GO:0007635	chemosensory behavior	15	0	0.13	1
GO:0007638	mechanosensory behavior	12	0	0.1	1
GO:0008015	blood circulation	420	1	3.51	1	Met
GO:0008016	regulation of heart contraction	151	0	1.26	1
GO:0008037	cell recognition	153	0	1.28	1
GO:0008038	neuron recognition	41	0	0.34	1
GO:0008053	mitochondrial fusion	28	0	0.23	1
GO:0008064	regulation of actin polymerization or depolymerization	151	0	1.26	1
GO:0008088	axo-dendritic transport	79	1	0.66	1	Ndel1
GO:0008089	anterograde axonal transport	47	0	0.39	1
GO:0008104	protein localization	2269	17	18.98	1	Raf1, Crkl, Plcg1, Ndel1, Fbn1, C9orf72, Rilpl2, Dkc1, Snx33, Slc16a1, Bicd2, Sh3pxd2b, Appl1, Arxes1, Prkaa1, Arntl, Ap5s1
GO:0008150	biological_process	14940	125	125	1	Narf, Raf1, Slc19a1, Ell2, Baz1b, Gab2, Naa60, Crkl, Ezh1, Mid1ip1, Met, Slc3a2, Mettl16, Pten, Fam120b, Sash1, Plcg1, Ndel1, Rad51d, E2f2, Uhrf1bp1l, Lpin1, Sec14l1, Dapk1, Litaf, Bbx, Crybg3, Tnfrsf12a, Lbh, Rfx2, Dhx16, Mbd1, Tmem216, Esrra, Pdcd4, Ubtd1, Limd1, Jade1, Sgk3, Ptpn4, Pfkfb3, Fbn1, Xrn2, Gss, Rorc, C9orf72, Phc2, Mthfr, Fosl2, Rilpl2, Rasl11a, Abcg2, Wee1, Asb12, Dkc1, Tsc22d3, R…
GO:0008152	metabolic process	9019	85	75.46	1	Raf1, Ell2, Baz1b, Naa60, Crkl, Ezh1, Mid1ip1, Met, Slc3a2, Mettl16, Pten, Sash1, Plcg1, Rad51d, E2f2, Lpin1, Dapk1, Litaf, Bbx, Lbh, Rfx2, Dhx16, Mbd1, Esrra, Pdcd4, Limd1, Jade1, Sgk3, Ptpn4, Pfkfb3, Fbn1, Xrn2, Gss, Rorc, C9orf72, Phc2, Mthfr, Fosl2, Rasl11a, Abcg2, Wee1, Asb12, Dkc1, Tsc22d3, Il34, Fem1b, Snx33, Slc16a1, Ucp3, Rnf125, Gstt2, Srsf2, Eef2k, Phf20, Trub2, Etfbkmt, Dtx4, Fmo2, Fm…
GO:0008154	actin polymerization or depolymerization	181	0	1.51	1
GO:0008156	negative regulation of DNA replication	24	0	0.2	1
GO:0008202	steroid metabolic process	256	2	2.14	1	Rorc, Prkaa1
GO:0008203	cholesterol metabolic process	120	1	1	1	Prkaa1
GO:0008206	bile acid metabolic process	34	0	0.28	1
GO:0008207	C21-steroid hormone metabolic process	26	0	0.22	1
GO:0008209	androgen metabolic process	18	0	0.15	1
GO:0008210	estrogen metabolic process	21	0	0.18	1
GO:0008211	glucocorticoid metabolic process	17	0	0.14	1
GO:0008212	mineralocorticoid metabolic process	12	0	0.1	1
GO:0008213	protein alkylation	183	4	1.53	1	Ezh1, Mthfr, Phf20, Etfbkmt
GO:0008214	protein dealkylation	31	0	0.26	1
GO:0008217	regulation of blood pressure	159	0	1.33	1
GO:0008219	cell death	1882	19	15.75	1	Raf1, Crkl, Met, Pten, Plcg1, E2f2, Dapk1, Tnfrsf12a, Pdcd4, Jade1, Sgk3, Rorc, Tsc22d3, Fem1b, Eef2k, Dipk2a, Prkaa1, Sycp2, Cxcl12
GO:0008228	opsonization	10	0	0.08	1
GO:0008272	sulfate transport	12	0	0.1	1
GO:0008299	isoprenoid biosynthetic process	28	0	0.23	1
GO:0008306	associative learning	88	1	0.74	1	Atxn1
GO:0008333	endosome to lysosome transport	52	0	0.44	1
GO:0008334	histone mRNA metabolic process	20	0	0.17	1
GO:0008340	determination of adult lifespan	27	0	0.23	1
GO:0008347	glial cell migration	57	1	0.48	1	Crkl
GO:0008356	asymmetric cell division	20	0	0.17	1
GO:0008361	regulation of cell size	182	4	1.52	1	Pten, Ndel1, Tnfrsf12a, Cxcl12
GO:0008366	axon ensheathment	145	2	1.21	1	Pten, Lpin1
GO:0008380	RNA splicing	367	2	3.07	1	Dhx16, Srsf2
GO:0008406	gonad development	173	1	1.45	1	Crkl
GO:0008535	respiratory chain complex IV assembly	22	0	0.18	1
GO:0008544	epidermis development	236	1	1.97	1	Fosl2
GO:0008585	female gonad development	87	0	0.73	1
GO:0008589	regulation of smoothened signaling pathway	82	0	0.69	1
GO:0008593	regulation of Notch signaling pathway	76	0	0.64	1
GO:0008595	anterior/posterior axis specification, embryo	14	0	0.12	1
GO:0008608	attachment of spindle microtubules to kinetochore	35	0	0.29	1
GO:0008610	lipid biosynthetic process	560	4	4.69	1	Mid1ip1, Lpin1, Abca8a, Prkaa1
GO:0008611	ether lipid biosynthetic process	10	0	0.08	1
GO:0008625	extrinsic apoptotic signaling pathway via death domain receptors	78	4	0.65	1	Raf1, Pten, Dapk1, Fem1b
GO:0008630	intrinsic apoptotic signaling pathway in response to DNA damage	109	1	0.91	1	Cxcl12
GO:0008631	intrinsic apoptotic signaling pathway in response to oxidative stress	45	0	0.38	1
GO:0008637	apoptotic mitochondrial changes	112	0	0.94	1
GO:0008643	carbohydrate transport	131	2	1.1	1	Met, Appl1
GO:0008645	hexose transmembrane transport	98	2	0.82	1	Met, Appl1
GO:0008652	cellular amino acid biosynthetic process	58	1	0.49	1	Mthfr
GO:0008654	phospholipid biosynthetic process	211	2	1.77	1	Lpin1, Abca8a
GO:0009048	dosage compensation by inactivation of X chromosome	32	1	0.27	1	Phf20
GO:0009056	catabolic process	2140	21	17.9	1	Mettl16, Pten, Plcg1, Lpin1, Dapk1, Xrn2, C9orf72, Dkc1, Fem1b, Snx33, Rnf125, Etfbkmt, Zfp598, Lrrc29, Ppp1r3b, Lix1l, Amer1, Prkaa1, Plcb1, Arntl, Amn1
GO:0009057	macromolecule catabolic process	1214	13	10.16	1	Mettl16, Pten, Xrn2, Dkc1, Fem1b, Snx33, Rnf125, Zfp598, Lrrc29, Ppp1r3b, Amer1, Arntl, Amn1
GO:0009058	biosynthetic process	4536	46	37.95	1	Raf1, Ell2, Baz1b, Ezh1, Mid1ip1, Met, Mettl16, Pten, Plcg1, E2f2, Lpin1, Dapk1, Litaf, Bbx, Lbh, Rfx2, Esrra, Pdcd4, Limd1, Jade1, Xrn2, Gss, Rorc, Phc2, Mthfr, Fosl2, Rasl11a, Dkc1, Tsc22d3, Eef2k, Phf20, Trub2, Appl1, Zfp598, Abca8a, Ppp1r3b, Atxn1, Spty2d1, Prkaa1, Plcb1, Arntl, Cars2, Nfil3, Eif1a, Lin9, Mocs1
GO:0009059	macromolecule biosynthetic process	3649	39	30.53	1	Raf1, Ell2, Baz1b, Ezh1, Met, Mettl16, Pten, E2f2, Lpin1, Dapk1, Litaf, Bbx, Lbh, Rfx2, Esrra, Pdcd4, Limd1, Jade1, Xrn2, Rorc, Phc2, Fosl2, Rasl11a, Dkc1, Tsc22d3, Eef2k, Phf20, Trub2, Zfp598, Ppp1r3b, Atxn1, Spty2d1, Prkaa1, Plcb1, Arntl, Cars2, Nfil3, Eif1a, Lin9
GO:0009060	aerobic respiration	149	0	1.25	1
GO:0009063	cellular amino acid catabolic process	83	0	0.69	1
GO:0009064	glutamine family amino acid metabolic process	58	0	0.49	1
GO:0009065	glutamine family amino acid catabolic process	21	0	0.18	1
GO:0009066	aspartate family amino acid metabolic process	35	1	0.29	1	Mthfr
GO:0009067	aspartate family amino acid biosynthetic process	20	1	0.17	1	Mthfr
GO:0009068	aspartate family amino acid catabolic process	10	0	0.08	1
GO:0009069	serine family amino acid metabolic process	34	0	0.28	1
GO:0009070	serine family amino acid biosynthetic process	15	0	0.13	1
GO:0009071	serine family amino acid catabolic process	10	0	0.08	1
GO:0009072	aromatic amino acid family metabolic process	24	0	0.2	1
GO:0009074	aromatic amino acid family catabolic process	13	0	0.11	1
GO:0009081	branched-chain amino acid metabolic process	21	0	0.18	1
GO:0009083	branched-chain amino acid catabolic process	19	0	0.16	1
GO:0009084	glutamine family amino acid biosynthetic process	12	0	0.1	1
GO:0009100	glycoprotein metabolic process	281	1	2.35	1	Plcb1
GO:0009101	glycoprotein biosynthetic process	230	1	1.92	1	Plcb1
GO:0009110	vitamin biosynthetic process	19	0	0.16	1
GO:0009112	nucleobase metabolic process	30	0	0.25	1
GO:0009116	nucleoside metabolic process	49	0	0.41	1
GO:0009117	nucleotide metabolic process	391	1	3.27	1	Prkaa1
GO:0009119	ribonucleoside metabolic process	27	0	0.23	1
GO:0009120	deoxyribonucleoside metabolic process	10	0	0.08	1
GO:0009123	nucleoside monophosphate metabolic process	60	0	0.5	1
GO:0009124	nucleoside monophosphate biosynthetic process	39	0	0.33	1
GO:0009125	nucleoside monophosphate catabolic process	21	0	0.18	1
GO:0009126	purine nucleoside monophosphate metabolic process	38	0	0.32	1
GO:0009127	purine nucleoside monophosphate biosynthetic process	24	0	0.2	1
GO:0009128	purine nucleoside monophosphate catabolic process	13	0	0.11	1
GO:0009129	pyrimidine nucleoside monophosphate metabolic process	21	0	0.18	1
GO:0009130	pyrimidine nucleoside monophosphate biosynthetic process	13	0	0.11	1
GO:0009132	nucleoside diphosphate metabolic process	115	1	0.96	1	Prkaa1
GO:0009133	nucleoside diphosphate biosynthetic process	10	0	0.08	1
GO:0009134	nucleoside diphosphate catabolic process	11	0	0.09	1
GO:0009135	purine nucleoside diphosphate metabolic process	94	1	0.79	1	Prkaa1
GO:0009141	nucleoside triphosphate metabolic process	101	0	0.85	1
GO:0009142	nucleoside triphosphate biosynthetic process	71	0	0.59	1
GO:0009143	nucleoside triphosphate catabolic process	11	0	0.09	1
GO:0009144	purine nucleoside triphosphate metabolic process	85	0	0.71	1
GO:0009145	purine nucleoside triphosphate biosynthetic process	61	0	0.51	1
GO:0009147	pyrimidine nucleoside triphosphate metabolic process	16	0	0.13	1
GO:0009148	pyrimidine nucleoside triphosphate biosynthetic process	12	0	0.1	1
GO:0009150	purine ribonucleotide metabolic process	300	1	2.51	1	Prkaa1
GO:0009151	purine deoxyribonucleotide metabolic process	19	0	0.16	1
GO:0009152	purine ribonucleotide biosynthetic process	131	0	1.1	1
GO:0009154	purine ribonucleotide catabolic process	31	0	0.26	1
GO:0009155	purine deoxyribonucleotide catabolic process	12	0	0.1	1
GO:0009156	ribonucleoside monophosphate biosynthetic process	31	0	0.26	1
GO:0009158	ribonucleoside monophosphate catabolic process	18	0	0.15	1
GO:0009159	deoxyribonucleoside monophosphate catabolic process	16	0	0.13	1
GO:0009161	ribonucleoside monophosphate metabolic process	49	0	0.41	1
GO:0009162	deoxyribonucleoside monophosphate metabolic process	26	0	0.22	1
GO:0009164	nucleoside catabolic process	16	0	0.13	1
GO:0009165	nucleotide biosynthetic process	188	0	1.57	1
GO:0009166	nucleotide catabolic process	58	0	0.49	1
GO:0009167	purine ribonucleoside monophosphate metabolic process	35	0	0.29	1
GO:0009168	purine ribonucleoside monophosphate biosynthetic process	22	0	0.18	1
GO:0009169	purine ribonucleoside monophosphate catabolic process	12	0	0.1	1
GO:0009170	purine deoxyribonucleoside monophosphate metabolic process	12	0	0.1	1
GO:0009173	pyrimidine ribonucleoside monophosphate metabolic process	13	0	0.11	1
GO:0009176	pyrimidine deoxyribonucleoside monophosphate metabolic process	15	0	0.13	1
GO:0009179	purine ribonucleoside diphosphate metabolic process	94	1	0.79	1	Prkaa1
GO:0009185	ribonucleoside diphosphate metabolic process	104	1	0.87	1	Prkaa1
GO:0009187	cyclic nucleotide metabolic process	24	0	0.2	1
GO:0009190	cyclic nucleotide biosynthetic process	15	0	0.13	1
GO:0009199	ribonucleoside triphosphate metabolic process	80	0	0.67	1
GO:0009200	deoxyribonucleoside triphosphate metabolic process	16	0	0.13	1
GO:0009201	ribonucleoside triphosphate biosynthetic process	63	0	0.53	1
GO:0009205	purine ribonucleoside triphosphate metabolic process	77	0	0.64	1
GO:0009206	purine ribonucleoside triphosphate biosynthetic process	60	0	0.5	1
GO:0009208	pyrimidine ribonucleoside triphosphate metabolic process	11	0	0.09	1
GO:0009215	purine deoxyribonucleoside triphosphate metabolic process	10	0	0.08	1
GO:0009218	pyrimidine ribonucleotide metabolic process	24	0	0.2	1
GO:0009219	pyrimidine deoxyribonucleotide metabolic process	20	0	0.17	1
GO:0009220	pyrimidine ribonucleotide biosynthetic process	16	0	0.13	1
GO:0009221	pyrimidine deoxyribonucleotide biosynthetic process	10	0	0.08	1
GO:0009223	pyrimidine deoxyribonucleotide catabolic process	11	0	0.09	1
GO:0009225	nucleotide-sugar metabolic process	30	0	0.25	1
GO:0009226	nucleotide-sugar biosynthetic process	13	0	0.11	1
GO:0009235	cobalamin metabolic process	12	0	0.1	1
GO:0009247	glycolipid biosynthetic process	55	0	0.46	1
GO:0009250	glucan biosynthetic process	43	1	0.36	1	Ppp1r3b
GO:0009251	glucan catabolic process	19	1	0.16	1	Ppp1r3b
GO:0009259	ribonucleotide metabolic process	317	1	2.65	1	Prkaa1
GO:0009260	ribonucleotide biosynthetic process	142	0	1.19	1
GO:0009261	ribonucleotide catabolic process	38	0	0.32	1
GO:0009262	deoxyribonucleotide metabolic process	43	0	0.36	1
GO:0009263	deoxyribonucleotide biosynthetic process	17	0	0.14	1
GO:0009264	deoxyribonucleotide catabolic process	23	0	0.19	1
GO:0009265	2'-deoxyribonucleotide biosynthetic process	17	0	0.14	1
GO:0009266	response to temperature stimulus	145	4	1.21	1	Rasa3, Ucp3, Prkaa1, Cxcl12
GO:0009267	cellular response to starvation	151	1	1.26	1	Prkaa1
GO:0009268	response to pH	37	0	0.31	1
GO:0009299	mRNA transcription	48	0	0.4	1
GO:0009301	snRNA transcription	15	1	0.13	1	Ell2
GO:0009303	rRNA transcription	28	0	0.23	1
GO:0009308	amine metabolic process	90	0	0.75	1
GO:0009309	amine biosynthetic process	27	0	0.23	1
GO:0009310	amine catabolic process	17	0	0.14	1
GO:0009311	oligosaccharide metabolic process	30	0	0.25	1
GO:0009312	oligosaccharide biosynthetic process	12	0	0.1	1
GO:0009314	response to radiation	372	2	3.11	1	Atxn1, Prkaa1
GO:0009394	2'-deoxyribonucleotide metabolic process	41	0	0.34	1
GO:0009408	response to heat	89	1	0.74	1	Rasa3
GO:0009410	response to xenobiotic stimulus	239	4	2	1	Crkl, Rorc, Fmo2, Fmo1
GO:0009416	response to light stimulus	266	2	2.23	1	Atxn1, Prkaa1
GO:0009437	carnitine metabolic process	12	0	0.1	1
GO:0009451	RNA modification	137	3	1.15	1	Mettl16, Dkc1, Trub2
GO:0009581	detection of external stimulus	89	1	0.74	1	Cxcl12
GO:0009582	detection of abiotic stimulus	89	1	0.74	1	Cxcl12
GO:0009583	detection of light stimulus	31	0	0.26	1
GO:0009584	detection of visible light	18	0	0.15	1
GO:0009593	detection of chemical stimulus	34	0	0.28	1
GO:0009595	detection of biotic stimulus	33	0	0.28	1
GO:0009605	response to external stimulus	2116	17	17.7	1	Raf1, Crkl, Met, Pten, Sash1, Ndel1, Sec14l1, Dapk1, Litaf, Pdcd4, Fbn1, Il34, Slc16a1, Rnf125, Appl1, Prkaa1, Cxcl12
GO:0009607	response to biotic stimulus	1167	10	9.76	1	Pten, Sash1, Sec14l1, Dapk1, Litaf, Pdcd4, Il34, Rnf125, Appl1, Cxcl12
GO:0009611	response to wounding	442	4	3.7	1	Pten, Ndel1, Tnfrsf12a, BC024139
GO:0009612	response to mechanical stimulus	120	2	1	1	Raf1, Cxcl12
GO:0009615	response to virus	301	2	2.52	1	Sec14l1, Rnf125
GO:0009617	response to bacterium	549	4	4.59	1	Pten, Sash1, Litaf, Pdcd4
GO:0009620	response to fungus	47	0	0.39	1
GO:0009628	response to abiotic stimulus	860	12	7.2	1	Raf1, Pten, Limd1, Fosl2, Tsc22d3, Rasa3, Ucp3, Atp6v0a2, Lrrc8d, Atxn1, Prkaa1, Cxcl12
GO:0009636	response to toxic substance	104	1	0.87	1	Abcg2
GO:0009648	photoperiodism	27	0	0.23	1
GO:0009649	entrainment of circadian clock	28	0	0.23	1
GO:0009650	UV protection	10	0	0.08	1
GO:0009651	response to salt stress	23	0	0.19	1
GO:0009712	catechol-containing compound metabolic process	41	0	0.34	1
GO:0009713	catechol-containing compound biosynthetic process	15	0	0.13	1
GO:0009719	response to endogenous stimulus	1183	13	9.9	1	Crkl, Pten, Plcg1, Ndel1, Lpin1, Lbh, Esrra, Pdcd4, Fbn1, Appl1, Prkaa1, Plcb1, Arntl
GO:0009725	response to hormone	585	9	4.89	1	Pten, Ndel1, Lpin1, Lbh, Esrra, Appl1, Prkaa1, Plcb1, Arntl
GO:0009743	response to carbohydrate	170	3	1.42	1	Raf1, Prkaa1, Plcb1
GO:0009746	response to hexose	155	2	1.3	1	Raf1, Prkaa1
GO:0009749	response to glucose	152	2	1.27	1	Raf1, Prkaa1
GO:0009790	embryo development	1080	6	9.04	1	Plcg1, Ndel1, Mthfr, Abcg2, Phldb1, Plcb1
GO:0009791	post-embryonic development	107	0	0.9	1
GO:0009798	axis specification	71	0	0.59	1
GO:0009799	specification of symmetry	100	0	0.84	1
GO:0009855	determination of bilateral symmetry	99	0	0.83	1
GO:0009880	embryonic pattern specification	61	0	0.51	1
GO:0009886	post-embryonic animal morphogenesis	14	0	0.12	1
GO:0009887	animal organ morphogenesis	858	8	7.18	1	Crkl, Met, Pten, Pdcd4, Fem1b, Sh3pxd2b, Sycp2, Dhrs3
GO:0009888	tissue development	1573	19	13.16	1	Met, Pten, Lbh, Esrra, Pdcd4, Rorc, Mthfr, Fosl2, Rilpl2, Tsc22d3, Fem1b, Sh3pxd2b, Dipk2a, Phldb1, Amer1, Prkaa1, Plcb1, Arntl, Cxcl12
GO:0009889	regulation of biosynthetic process	3242	37	27.13	1	Raf1, Ell2, Baz1b, Ezh1, Mid1ip1, Met, Mettl16, Pten, E2f2, Lpin1, Dapk1, Litaf, Bbx, Lbh, Rfx2, Esrra, Pdcd4, Limd1, Jade1, Rorc, Phc2, Fosl2, Rasl11a, Dkc1, Tsc22d3, Phf20, Trub2, Appl1, Zfp598, Ppp1r3b, Atxn1, Spty2d1, Prkaa1, Plcb1, Arntl, Nfil3, Lin9
GO:0009890	negative regulation of biosynthetic process	1331	16	11.14	1	Ezh1, Met, Mettl16, Lpin1, Dapk1, Lbh, Esrra, Pdcd4, Limd1, Rorc, Phc2, Tsc22d3, Atxn1, Plcb1, Arntl, Nfil3
GO:0009891	positive regulation of biosynthetic process	1617	23	13.53	1	Raf1, Ell2, Baz1b, Ezh1, Mid1ip1, Met, E2f2, Lpin1, Litaf, Lbh, Rfx2, Esrra, Rorc, Fosl2, Rasl11a, Dkc1, Trub2, Appl1, Atxn1, Prkaa1, Plcb1, Arntl, Nfil3
GO:0009892	negative regulation of metabolic process	2547	26	21.31	1	Crkl, Ezh1, Met, Mettl16, Pten, Lpin1, Dapk1, Lbh, Mbd1, Esrra, Pdcd4, Limd1, Xrn2, Rorc, C9orf72, Phc2, Dkc1, Tsc22d3, Rnf125, Etfbkmt, Atxn1, Prkaa1, Plcb1, Arntl, Nfil3, Col28a1
GO:0009893	positive regulation of metabolic process	3173	37	26.55	1	Raf1, Ell2, Baz1b, Crkl, Ezh1, Mid1ip1, Met, Mettl16, Pten, Sash1, E2f2, Lpin1, Dapk1, Litaf, Lbh, Rfx2, Esrra, Fbn1, Rorc, C9orf72, Fosl2, Rasl11a, Dkc1, Il34, Snx33, Phf20, Trub2, Sh3pxd2b, Appl1, Dipk2a, Atxn1, Angptl8, Amer1, Prkaa1, Plcb1, Arntl, Nfil3
GO:0009894	regulation of catabolic process	871	11	7.29	1	Mettl16, Pten, Dapk1, C9orf72, Dkc1, Snx33, Etfbkmt, Ppp1r3b, Amer1, Prkaa1, Arntl
GO:0009895	negative regulation of catabolic process	286	4	2.39	1	Mettl16, Dkc1, Etfbkmt, Prkaa1
GO:0009896	positive regulation of catabolic process	486	7	4.07	1	Mettl16, Pten, Dapk1, C9orf72, Snx33, Amer1, Prkaa1
GO:0009913	epidermal cell differentiation	140	1	1.17	1	Fosl2
GO:0009914	hormone transport	282	4	2.36	1	Raf1, Fbn1, Slc16a1, Arntl
GO:0009948	anterior/posterior axis specification	39	0	0.33	1
GO:0009950	dorsal/ventral axis specification	10	0	0.08	1
GO:0009953	dorsal/ventral pattern formation	72	0	0.6	1
GO:0009954	proximal/distal pattern formation	22	0	0.18	1
GO:0009966	regulation of signal transduction	2478	29	20.73	1	Raf1, Crkl, Met, Pten, Sash1, Sec14l1, Dapk1, Litaf, Tnfrsf12a, Lbh, Pdcd4, Limd1, Jade1, Sgk3, Fbn1, C9orf72, Rasa3, Il34, Fem1b, Rnf125, Appl1, Dipk2a, Atxn1, Amer1, Prkaa1, Plcb1, Arntl, Cxcl12, Dhrs3
GO:0009967	positive regulation of signal transduction	1323	12	11.07	1	Raf1, Crkl, Met, Pten, Sash1, Tnfrsf12a, Pdcd4, Il34, Amer1, Plcb1, Arntl, Cxcl12
GO:0009987	cellular process	12578	109	105.24	1	Raf1, Slc19a1, Ell2, Baz1b, Gab2, Naa60, Crkl, Ezh1, Mid1ip1, Met, Slc3a2, Mettl16, Pten, Fam120b, Sash1, Plcg1, Ndel1, Rad51d, E2f2, Lpin1, Sec14l1, Dapk1, Litaf, Bbx, Tnfrsf12a, Lbh, Rfx2, Dhx16, Mbd1, Tmem216, Esrra, Pdcd4, Limd1, Jade1, Sgk3, Ptpn4, Pfkfb3, Fbn1, Xrn2, Gss, Rorc, C9orf72, Phc2, Mthfr, Fosl2, Rilpl2, Rasl11a, Abcg2, Wee1, Asb12, Dkc1, Tsc22d3, Rasa3, Il34, Fem1b, Snx33, Slc16a…
GO:0009988	cell-cell recognition	53	0	0.44	1
GO:0009991	response to extracellular stimulus	321	3	2.69	1	Fbn1, Slc16a1, Prkaa1
GO:0009994	oocyte differentiation	46	1	0.38	1	Plcb1
GO:0010001	glial cell differentiation	213	3	1.78	1	Pten, Mbd1, Il34
GO:0010038	response to metal ion	244	2	2.04	1	Gss, Prkaa1
GO:0010039	response to iron ion	19	0	0.16	1
GO:0010043	response to zinc ion	26	0	0.22	1
GO:0010092	specification of animal organ identity	26	0	0.22	1
[truncated: 4,426 more rows]

## Sheet: Lossed in eWAT
GO.ID	Term	Annotated	Significant	Expected	weight01_PValue	genes
GO:0051131	chaperone-mediated protein complex assembly	19	4	0.07	7.6e-07	Hsp90aa1, Hsp90ab1, Mkks, Ptges3
GO:0032516	positive regulation of phosphoprotein phosphatase activity	20	3	0.08	6e-05	Hsp90ab1, Slc39a10, Ppp1r15b
GO:0006457	protein folding	154	9	0.6	0.00016	Ahsa1, Hsp90aa1, Sdf2l1, Hsp90ab1, Hspa4l, Mkks, Dnaja1, Fkbp4, Ptges3
GO:0051973	positive regulation of telomerase activity	31	3	0.12	0.00023	Hsp90aa1, Hsp90ab1, Ptges3
GO:0007004	telomere maintenance via telomerase	58	3	0.23	0.00147	Hsp90aa1, Hsp90ab1, Ptges3
GO:0090030	regulation of steroid hormone biosynthetic process	17	2	0.07	0.00194	Por, Clcn2
GO:0060548	negative regulation of cell death	952	10	3.7	0.00225	Por, Cacybp, Hsp90ab1, Slc39a10, Dnaja1, Prkaa2, Ung, Tigar, Ptges3, Ttpa
GO:0042026	protein refolding	22	2	0.09	0.00326	Hsp90aa1, Dnaja1
GO:0048025	negative regulation of mRNA splicing, via spliceosome	23	2	0.09	0.00356	Hnrnpl, Srsf10
GO:0006376	mRNA splice site selection	24	2	0.09	0.00387	Srsf10, Luc7l2
GO:0042981	regulation of apoptotic process	1331	10	5.17	0.00401	Por, Hsp90aa1, Sdf2l1, Hsp90ab1, Slc39a10, Dnaja1, Prkaa2, Ung, Serbp1, Tigar
GO:0006986	response to unfolded protein	115	3	0.45	0.00513	Hsp90aa1, Hspa4l, Tmem33
GO:0050821	protein stabilization	180	4	0.7	0.00521	Hsp90aa1, Hsp90ab1, Wdr81, Ptges3
GO:0040018	positive regulation of multicellular organism growth	30	2	0.12	0.00601	Pex5, Mkks
GO:0000038	very long-chain fatty acid metabolic process	33	2	0.13	0.00724	Pex5, Acot4
GO:0051085	chaperone cofactor-dependent protein refolding	33	2	0.13	0.00724	Sdf2l1, Ptges3
GO:0046209	nitric oxide metabolic process	84	2	0.33	0.00766	Por, Hsp90aa1
GO:0030521	androgen receptor signaling pathway	35	2	0.14	0.00812	Dnaja1, Fkbp4
GO:0022618	ribonucleoprotein complex assembly	154	5	0.6	0.0088	Hsp90aa1, Hsp90ab1, Srsf10, Luc7l2, Ptges3
GO:0021955	central nervous system neuron axonogenesis	37	2	0.14	0.00904	Hsp90aa1, Hsp90ab1
GO:0042177	negative regulation of protein catabolic process	109	3	0.42	0.00929	Hsp90ab1, Banp, Timp4
GO:0031440	regulation of mRNA 3'-end processing	28	2	0.11	0.01142	Papola, Cpeb1
GO:0042446	hormone biosynthetic process	41	3	0.16	0.01495	Por, Dio2, Clcn2
GO:0015980	energy derivation by oxidation of organic compounds	283	3	1.1	0.01519	Tigar, Atpsckmt, Ptges3
GO:0042921	glucocorticoid receptor signaling pathway	15	2	0.06	0.01519	Per1, Ptges3
GO:0034605	cellular response to heat	51	2	0.2	0.01672	Hsp90aa1, Hsp90ab1
GO:0045190	isotype switching	52	2	0.2	0.01735	Nbn, Ung
GO:0030199	collagen fibril organization	54	2	0.21	0.01863	P4ha1, Serpinh1
GO:0010951	negative regulation of endopeptidase activity	136	3	0.53	0.0195	Por, Timp4, Serpinh1
GO:0033674	positive regulation of kinase activity	375	4	1.46	0.0264	Hsp90aa1, Hsp90ab1, Nbn, Tigar
GO:0018393	internal peptidyl-lysine acetylation	164	2	0.64	0.02669	Por, Per1
GO:0034504	protein localization to nucleus	302	3	1.17	0.03012	Hsp90ab1, Banp, Ints13
GO:0006283	transcription-coupled nucleotide-excision repair	10	1	0.04	0.03816	Uvssa
GO:0008228	opsonization	10	1	0.04	0.03816	Spon2
GO:0014824	artery smooth muscle contraction	10	1	0.04	0.03816	Mkks
GO:0018401	peptidyl-proline hydroxylation to 4-hydroxy-L-proline	10	1	0.04	0.03816	P4ha1
GO:0051340	regulation of ligase activity	10	1	0.04	0.03816	Atpsckmt
GO:1903299	regulation of hexokinase activity	10	1	0.04	0.03816	Tigar
GO:1901615	organic hydroxy compound metabolic process	421	6	1.63	0.03941	Por, Dio2, Clcn2, Prkaa2, Tigar, Ttpa
GO:1902930	regulation of alcohol biosynthetic process	43	2	0.17	0.04128	Por, Clcn2
GO:0030388	fructose 1,6-bisphosphate metabolic process	11	1	0.04	0.0419	Tigar
GO:0031442	positive regulation of mRNA 3'-end processing	11	1	0.04	0.0419	Cpeb1
GO:0032341	aldosterone metabolic process	11	1	0.04	0.0419	Clcn2
GO:0033210	leptin-mediated signaling pathway	11	1	0.04	0.0419	Mkks
GO:0036490	regulation of translation in response to endoplasmic reticulum stress	11	1	0.04	0.0419	Ppp1r15b
GO:0045542	positive regulation of cholesterol biosynthetic process	11	1	0.04	0.0419	Por
GO:0046886	positive regulation of hormone biosynthetic process	11	1	0.04	0.0419	Por
GO:0060856	establishment of blood-brain barrier	11	1	0.04	0.0419	Ttpa
GO:0071380	cellular response to prostaglandin E stimulus	11	1	0.04	0.0419	Prkaa2
GO:1902947	regulation of tau-protein kinase activity	11	1	0.04	0.0419	Hsp90aa1
GO:2000322	regulation of glucocorticoid receptor signaling pathway	11	1	0.04	0.0419	Per1
GO:0034248	regulation of cellular amide metabolic process	399	5	1.55	0.04365	Hnrnpl, Per1, Cpeb1, Tigar, Ppp1r15b
GO:0071216	cellular response to biotic stimulus	203	3	0.79	0.04464	Spon2, Tigar, Ppp1r15b
GO:0003356	regulation of cilium beat frequency	12	1	0.05	0.04562	Mkks
GO:0003413	chondrocyte differentiation involved in endochondral bone morphogenesis	12	1	0.05	0.04562	Serpinh1
GO:0006098	pentose-phosphate shunt	12	1	0.05	0.04562	Tigar
GO:0006590	thyroid hormone generation	12	1	0.05	0.04562	Dio2
GO:0006983	ER overload response	12	1	0.05	0.04562	Ppp1r15b
GO:0010998	regulation of translational initiation by eIF2 alpha phosphorylation	12	1	0.05	0.04562	Ppp1r15b
GO:0016558	protein import into peroxisome matrix	12	1	0.05	0.04562	Pex5
GO:0034309	primary alcohol biosynthetic process	12	1	0.05	0.04562	Clcn2
GO:0043471	regulation of cellular carbohydrate catabolic process	12	1	0.05	0.04562	Tigar
GO:0043649	dicarboxylic acid catabolic process	12	1	0.05	0.04562	Acot4
GO:0045793	positive regulation of cell size	12	1	0.05	0.04562	Hsp90ab1
GO:0060576	intestinal epithelial cell development	12	1	0.05	0.04562	Tigar
GO:0060907	positive regulation of macrophage cytokine production	12	1	0.05	0.04562	Spon2
GO:0071635	negative regulation of transforming growth factor beta production	12	1	0.05	0.04562	Hsp90ab1
GO:0071712	ER-associated misfolded protein catabolic process	12	1	0.05	0.04562	Sdf2l1
GO:0097278	complement-dependent cytotoxicity	12	1	0.05	0.04562	Hsp90ab1
GO:1901524	regulation of mitophagy	12	1	0.05	0.04562	Tigar
GO:1905214	regulation of RNA binding	12	1	0.05	0.04562	Hnrnpl
GO:0002903	negative regulation of B cell apoptotic process	13	1	0.05	0.04933	Slc39a10
GO:0006878	cellular copper ion homeostasis	13	1	0.05	0.04933	Ankrd9
GO:0014850	response to muscle activity	13	1	0.05	0.04933	Prkaa2
GO:0016446	somatic hypermutation of immunoglobulin genes	13	1	0.05	0.04933	Ung
GO:0036499	PERK-mediated unfolded protein response	13	1	0.05	0.04933	Tmem33
GO:0043508	negative regulation of JUN kinase activity	13	1	0.05	0.04933	Dnaja1
GO:0046459	short-chain fatty acid metabolic process	13	1	0.05	0.04933	Acot4
GO:0050910	detection of mechanical stimulus involved in sensory perception of sound	13	1	0.05	0.04933	Mkks
GO:0070932	histone H3 deacetylation	13	1	0.05	0.04933	Per1
GO:0033138	positive regulation of peptidyl-serine phosphorylation	92	2	0.36	0.04964	Hsp90aa1, Hsp90ab1
GO:0032755	positive regulation of interleukin-6 production	94	2	0.36	0.05158	Tbc1d23, Spon2
GO:0017038	protein import	217	3	0.84	0.05193	Pex5, Hsp90aa1, Hsp90ab1
GO:0006825	copper ion transport	14	1	0.05	0.05302	Fkbp4
GO:0031000	response to caffeine	14	1	0.05	0.05302	Prkaa2
GO:0032095	regulation of response to food	14	1	0.05	0.05302	Mkks
GO:0036498	IRE1-mediated unfolded protein response	14	1	0.05	0.05302	Tmem33
GO:0044406	adhesion of symbiont to host	14	1	0.05	0.05302	Hsp90ab1
GO:0055089	fatty acid homeostasis	14	1	0.05	0.05302	Prkaa2
GO:0042327	positive regulation of phosphorylation	694	6	2.69	0.05435	Hsp90aa1, Hsp90ab1, Nbn, Prkaa2, Tigar, Ptges3
GO:0071456	cellular response to hypoxia	98	2	0.38	0.05554	Cpeb1, Tigar
GO:0006700	C21-steroid hormone biosynthetic process	15	1	0.06	0.0567	Clcn2
GO:0042776	proton motive force-driven mitochondrial ATP synthesis	15	1	0.06	0.0567	Atpsckmt
GO:0010566	regulation of ketone biosynthetic process	16	1	0.06	0.06037	Clcn2
GO:0031115	negative regulation of microtubule polymerization	16	1	0.06	0.06037	Fkbp4
GO:0032098	regulation of appetite	16	1	0.06	0.06037	Mkks
GO:0045820	negative regulation of glycolytic process	16	1	0.06	0.06037	Tigar
GO:0046184	aldehyde biosynthetic process	16	1	0.06	0.06037	Clcn2
GO:0060295	regulation of cilium movement involved in cell motility	16	1	0.06	0.06037	Mkks
GO:0120255	olefinic compound biosynthetic process	16	1	0.06	0.06037	Clcn2
GO:1990403	embryonic brain development	16	1	0.06	0.06037	Tbc1d23
GO:0051897	positive regulation of protein kinase B signaling	103	2	0.4	0.06064	Hsp90aa1, Hsp90ab1
GO:0006007	glucose catabolic process	17	1	0.07	0.06402	Tigar
GO:0006264	mitochondrial DNA replication	17	1	0.07	0.06402	Mgme1
GO:0010666	positive regulation of cardiac muscle cell apoptotic process	17	1	0.07	0.06402	Tigar
GO:0060192	negative regulation of lipase activity	17	1	0.07	0.06402	Por
GO:0098761	cellular response to interleukin-7	17	1	0.07	0.06402	Stip1
GO:1900221	regulation of amyloid-beta clearance	17	1	0.07	0.06402	Ttpa
GO:0003417	growth plate cartilage development	18	1	0.07	0.06766	Por
GO:0021756	striatum development	18	1	0.07	0.06766	Mkks
GO:0030575	nuclear body organization	18	1	0.07	0.06766	Serbp1
GO:0050855	regulation of B cell receptor signaling pathway	18	1	0.07	0.06766	Slc39a10
GO:0071577	zinc ion transmembrane transport	18	1	0.07	0.06766	Slc39a10
GO:1900363	regulation of mRNA polyadenylation	18	1	0.07	0.06766	Cpeb1
GO:0006089	lactate metabolic process	19	1	0.07	0.07128	Tigar
GO:0007130	synaptonemal complex assembly	19	1	0.07	0.07128	Cpeb1
GO:0032332	positive regulation of chondrocyte differentiation	19	1	0.07	0.07128	Por
GO:0045821	positive regulation of glycolytic process	19	1	0.07	0.07128	Prkaa2
GO:0070262	peptidyl-serine dephosphorylation	19	1	0.07	0.07128	Ppp1r15b
GO:0071786	endoplasmic reticulum tubular network organization	19	1	0.07	0.07128	Tmem33
GO:0000413	protein peptidyl-prolyl isomerization	20	1	0.08	0.07489	Fkbp4
GO:0021895	cerebral cortex neuron differentiation	20	1	0.08	0.07489	Pex5
GO:0045056	transcytosis	20	1	0.08	0.07489	Cd300lg
GO:0051204	protein insertion into mitochondrial membrane	20	1	0.08	0.07489	Hsp90aa1
GO:0060416	response to growth hormone	20	1	0.08	0.07489	Cacybp
GO:0090043	regulation of tubulin deacetylation	20	1	0.08	0.07489	Prkaa2
GO:0043069	negative regulation of programmed cell death	835	7	3.24	0.07798	Por, Hsp90ab1, Slc39a10, Dnaja1, Prkaa2, Ung, Tigar
GO:0006882	cellular zinc ion homeostasis	21	1	0.08	0.07849	Slc39a10
GO:0019731	antibacterial humoral response	21	1	0.08	0.07849	Spon2
GO:0042219	cellular modified amino acid catabolic process	21	1	0.08	0.07849	Dio2
GO:0051770	positive regulation of nitric-oxide synthase biosynthetic process	21	1	0.08	0.07849	Cpeb1
GO:2000010	positive regulation of protein localization to cell surface	21	1	0.08	0.07849	Hsp90ab1
GO:0033673	negative regulation of kinase activity	211	3	0.82	0.08033	Dnaja1, Tigar, Cep43
GO:0048675	axon extension	122	2	0.47	0.08137	Hsp90aa1, Hsp90ab1
GO:2000765	regulation of cytoplasmic translation	22	1	0.09	0.08207	Cpeb1
GO:0031396	regulation of protein ubiquitination	205	3	0.8	0.08309	Hsp90aa1, Hsp90ab1, Dnaja1
GO:0046329	negative regulation of JNK cascade	36	2	0.14	0.08429	Per1, Dnaja1
GO:0030030	cell projection organization	1414	7	5.49	0.08471	Hsp90aa1, Tbc1d23, Hsp90ab1, Hdgfl3, Cpeb1, Mkks, Cep43
GO:0042634	regulation of hair cycle	23	1	0.09	0.08564	Per1
GO:0051043	regulation of membrane protein ectodomain proteolysis	23	1	0.09	0.08564	Timp4
GO:0071548	response to dexamethasone	23	1	0.09	0.08564	Por
GO:1900101	regulation of endoplasmic reticulum unfolded protein response	23	1	0.09	0.08564	Tmem33
GO:1903747	regulation of establishment of protein localization to mitochondrion	23	1	0.09	0.08564	Dnaja1
GO:2001169	regulation of ATP biosynthetic process	23	1	0.09	0.08564	Atpsckmt
GO:0045727	positive regulation of translation	127	2	0.49	0.08714	Hnrnpl, Cpeb1
GO:0031954	positive regulation of protein autophosphorylation	24	1	0.09	0.08919	Nbn
GO:0019674	NAD metabolic process	25	1	0.1	0.09274	Tigar
GO:0032770	positive regulation of monooxygenase activity	25	1	0.1	0.09274	Por
GO:1904353	regulation of telomere capping	25	1	0.1	0.09274	Nbn
GO:0046785	microtubule polymerization	81	2	0.31	0.09502	Hdgfl3, Fkbp4
GO:0001516	prostaglandin biosynthetic process	26	1	0.1	0.09626	Ptges3
GO:0006775	fat-soluble vitamin metabolic process	26	1	0.1	0.09626	Ttpa
GO:0010155	regulation of proton transport	26	1	0.1	0.09626	Atpsckmt
GO:0031342	negative regulation of cell killing	26	1	0.1	0.09626	Hsp90ab1
GO:0034453	microtubule anchoring	26	1	0.1	0.09626	Cep43
GO:0050857	positive regulation of antigen receptor-mediated signaling pathway	26	1	0.1	0.09626	Slc39a10
GO:0030010	establishment of cell polarity	137	2	0.53	0.09905	Hsp90aa1, Hsp90ab1
GO:0001832	blastocyst growth	27	1	0.1	0.09978	Nbn
GO:0002063	chondrocyte development	27	1	0.1	0.09978	Serpinh1
GO:0034063	stress granule assembly	27	1	0.1	0.09978	Prkaa2
GO:0043153	entrainment of circadian clock by photoperiod	27	1	0.1	0.09978	Per1
GO:0046597	negative regulation of viral entry into host cell	27	1	0.1	0.09978	Nbn
GO:1904031	positive regulation of cyclin-dependent protein kinase activity	27	1	0.1	0.09978	Hsp90ab1
GO:0006378	mRNA polyadenylation	47	2	0.18	0.10514	Papola, Cpeb1
GO:0071353	cellular response to interleukin-4	29	1	0.11	0.10677	Hsp90ab1
GO:0061077	chaperone-mediated protein folding	63	3	0.24	0.10687	Sdf2l1, Fkbp4, Ptges3
GO:0034260	negative regulation of GTPase activity	30	1	0.12	0.11024	Mkks
GO:0070536	protein K63-linked deubiquitination	30	1	0.12	0.11024	Zranb1
GO:1905898	positive regulation of response to endoplasmic reticulum stress	30	1	0.12	0.11024	Tmem33
GO:0002831	regulation of response to biotic stimulus	330	2	1.28	0.11055	Hsp90aa1, Tigar
GO:0006695	cholesterol biosynthetic process	50	2	0.19	0.11199	Por, Prkaa2
GO:0002230	positive regulation of defense response to virus by host	31	1	0.12	0.1137	Hsp90aa1
GO:0006734	NADH metabolic process	31	1	0.12	0.1137	Tigar
GO:0019395	fatty acid oxidation	106	2	0.41	0.11579	Pex5, Por
GO:0031175	neuron projection development	935	5	3.63	0.11653	Hsp90aa1, Tbc1d23, Hsp90ab1, Hdgfl3, Cpeb1
GO:0007026	negative regulation of microtubule depolymerization	32	1	0.12	0.11715	Hdgfl3
GO:0016242	negative regulation of macroautophagy	32	1	0.12	0.11715	Tigar
GO:0030511	positive regulation of transforming growth factor beta receptor signaling pathway	32	1	0.12	0.11715	Hsp90ab1
GO:0048854	brain morphogenesis	32	1	0.12	0.11715	Mkks
GO:0051642	centrosome localization	33	1	0.13	0.12059	Ints13
GO:0002931	response to ischemia	34	1	0.13	0.12401	Tigar
GO:0032205	negative regulation of telomere maintenance	34	1	0.13	0.12401	Nbn
GO:0007095	mitotic G2 DNA damage checkpoint signaling	35	1	0.14	0.12742	Nbn
GO:0007431	salivary gland development	35	1	0.14	0.12742	Clcn2
GO:0032435	negative regulation of proteasomal ubiquitin-dependent protein catabolic process	35	1	0.14	0.12742	Hsp90ab1
GO:0033144	negative regulation of intracellular steroid hormone receptor signaling pathway	35	1	0.14	0.12742	Per1
GO:0043551	regulation of phosphatidylinositol 3-kinase activity	35	1	0.14	0.12742	Wdr81
GO:0045880	positive regulation of smoothened signaling pathway	35	1	0.14	0.12742	Por
GO:0051180	vitamin transport	35	1	0.14	0.12742	Ttpa
GO:0009725	response to hormone	585	10	2.27	0.13063	Por, Cacybp, Per1, Cpeb1, Mkks, Dnaja1, Prkaa2, Timp4, Fkbp4, Ptges3
GO:0006903	vesicle targeting	36	1	0.14	0.13081	Tbc1d23
GO:0022616	DNA strand elongation	36	1	0.14	0.13081	Nbn
GO:0051930	regulation of sensory perception of pain	36	1	0.14	0.13081	Atpsckmt
GO:2000758	positive regulation of peptidyl-lysine acetylation	36	1	0.14	0.13081	Prkaa2
GO:0016482	cytosolic transport	159	3	0.62	0.13087	Tbc1d23, Srsf10, Wdr81
GO:0009408	response to heat	89	3	0.35	0.13357	Hsp90aa1, Hsp90ab1, Dnaja1
GO:0009268	response to pH	37	1	0.14	0.13419	Ttpa
GO:0045494	photoreceptor cell maintenance	37	1	0.14	0.13419	Mkks
GO:0050832	defense response to fungus	37	1	0.14	0.13419	Spon2
GO:0006511	ubiquitin-dependent protein catabolic process	591	4	2.29	0.13444	Hsp90ab1, Zranb1, Ankrd9, Wdr81
GO:1901360	organic cyclic compound metabolic process	4745	26	18.42	0.13547	Por, Dio2, Cacybp, Hnrnpl, Per1, Papola, Hsp90aa1, Zhx1, Clcn2, Hsp90ab1, Hdgfl3, Banp, Cpeb1, Mgme1, Nbn, Prkaa2, Srsf10, Ung, Luc7l2, Uvssa, Tigar, Atpsckmt, Ankrd16, Acot4, Ptges3, Ttpa
GO:0006284	base-excision repair	38	1	0.15	0.13756	Ung
GO:0007608	sensory perception of smell	38	1	0.15	0.13756	Mkks
GO:0009409	response to cold	38	1	0.15	0.13756	Dio2
GO:1900744	regulation of p38MAPK cascade	38	1	0.15	0.13756	Per1
GO:0061912	selective autophagy	74	2	0.29	0.13897	Tigar, Wdr81
GO:0051452	intracellular pH reduction	39	1	0.15	0.14092	Ttpa
GO:0097009	energy homeostasis	40	1	0.16	0.14426	Prkaa2
GO:1901998	toxin transport	40	1	0.16	0.14426	Dnaja1
GO:0030890	positive regulation of B cell proliferation	41	1	0.16	0.1476	Slc39a10
GO:0032781	positive regulation of ATP-dependent activity	41	1	0.16	0.1476	Ahsa1
GO:0045022	early endosome to late endosome transport	41	1	0.16	0.1476	Wdr81
GO:0002448	mast cell mediated immunity	42	1	0.16	0.15091	Spon2
GO:0031646	positive regulation of nervous system process	42	1	0.16	0.15091	Atpsckmt
GO:0062197	cellular response to chemical stress	293	2	1.14	0.15415	Dnaja1, Prkaa2
GO:0005978	glycogen biosynthetic process	43	1	0.17	0.15422	Ptges3
GO:0021795	cerebral cortex cell migration	43	1	0.17	0.15422	Pex5
GO:0030850	prostate gland development	43	1	0.17	0.15422	Fkbp4
GO:0032508	DNA duplex unwinding	43	1	0.17	0.15422	Nbn
GO:0032007	negative regulation of TOR signaling	44	1	0.17	0.15751	Prkaa2
GO:0032728	positive regulation of interferon-beta production	44	1	0.17	0.15751	Hsp90aa1
GO:0034198	cellular response to amino acid starvation	44	1	0.17	0.15751	Hnrnpl
GO:0035176	social behavior	44	1	0.17	0.15751	Mkks
GO:0043124	negative regulation of I-kappaB kinase/NF-kappaB signaling	44	1	0.17	0.15751	Per1
GO:1901616	organic hydroxy compound catabolic process	44	1	0.17	0.15751	Dio2
GO:0045429	positive regulation of nitric oxide biosynthetic process	45	1	0.17	0.16079	Hsp90aa1
GO:0045776	negative regulation of blood pressure	45	1	0.17	0.16079	Mkks
GO:0051591	response to cAMP	46	1	0.18	0.16406	Per1
GO:0010332	response to gamma radiation	47	1	0.18	0.16732	Tigar
GO:0045740	positive regulation of DNA replication	48	1	0.19	0.17056	Cacybp
GO:0051216	cartilage development	167	3	0.65	0.17268	Por, Mkks, Serpinh1
GO:0046483	heterocycle metabolic process	4519	23	17.54	0.17289	Cacybp, Hnrnpl, Per1, Papola, Hsp90aa1, Zhx1, Hsp90ab1, Hdgfl3, Banp, Cpeb1, Mgme1, Nbn, Prkaa2, Srsf10, Ung, Luc7l2, Uvssa, Tigar, Atpsckmt, Ankrd16, Acot4, Ptges3, Ttpa
GO:0034976	response to endoplasmic reticulum stress	243	4	0.94	0.17376	Tmx1, Sdf2l1, Tmem33, Ppp1r15b
GO:0000381	regulation of alternative mRNA splicing, via spliceosome	49	1	0.19	0.17379	Hnrnpl
GO:2000378	negative regulation of reactive oxygen species metabolic process	49	1	0.19	0.17379	Tigar
GO:0021987	cerebral cortex development	93	2	0.36	0.17469	Pex5, Mkks
GO:0001890	placenta development	142	2	0.55	0.17522	Hsp90ab1, Ttpa
GO:0033043	regulation of organelle organization	1052	7	4.08	0.17691	Hdgfl3, Mkks, Nbn, Prkaa2, Fkbp4, Tmem33, Tigar
GO:0010463	mesenchymal cell proliferation	50	1	0.19	0.17701	Dchs2
GO:0042307	positive regulation of protein import into nucleus	50	1	0.19	0.17701	Hsp90ab1
GO:0042149	cellular response to glucose starvation	51	1	0.2	0.18021	Prkaa2
GO:0042311	vasodilation	51	1	0.2	0.18021	Mkks
GO:1900015	regulation of cytokine production involved in inflammatory response	51	1	0.2	0.18021	Per1
GO:0021766	hippocampus development	52	1	0.2	0.18341	Mkks
GO:0032964	collagen biosynthetic process	52	1	0.2	0.18341	Serpinh1
GO:0048286	lung alveolus development	52	1	0.2	0.18341	Ptges3
GO:0010823	negative regulation of mitochondrion organization	53	1	0.21	0.18659	Tigar
GO:0050885	neuromuscular process controlling balance	53	1	0.21	0.18659	Nbn
GO:0060324	face development	53	1	0.21	0.18659	Mkks
GO:0043085	positive regulation of catalytic activity	960	9	3.73	0.19018	Por, Hsp90aa1, Hsp90ab1, Slc39a10, Nbn, Tigar, Atpsckmt, Ppp1r15b, Ptges3
GO:0018023	peptidyl-lysine trimethylation	56	1	0.22	0.19606	Atpsckmt
GO:0051321	meiotic cell cycle	229	2	0.89	0.19816	Cpeb1, Nbn
GO:0007566	embryo implantation	57	1	0.22	0.19919	Fkbp4
GO:0048168	regulation of neuronal synaptic plasticity	57	1	0.22	0.19919	Cpeb1
GO:0002218	activation of innate immune response	58	1	0.23	0.20231	Hsp90aa1
GO:0070988	demethylation	58	1	0.23	0.20231	Por
GO:0034765	regulation of ion transmembrane transport	383	2	1.49	0.20315	Clcn2, Atpsckmt
GO:1901215	negative regulation of neuron death	214	2	0.83	0.20415	Hsp90ab1, Tigar
GO:0050873	brown fat cell differentiation	59	1	0.23	0.20542	Dio2
GO:0031333	negative regulation of protein-containing complex assembly	139	3	0.54	0.20606	Pex5, Mkks, Fkbp4
GO:0070507	regulation of microtubule cytoskeleton organization	147	3	0.57	0.20915	Hdgfl3, Prkaa2, Fkbp4
GO:0019058	viral life cycle	221	2	0.86	0.21341	Hsp90ab1, Nbn
GO:0030837	negative regulation of actin filament polymerization	62	1	0.24	0.21468	Mkks
GO:0071277	cellular response to calcium ion	64	1	0.25	0.22079	Prkaa2
GO:0032206	positive regulation of telomere maintenance	65	1	0.25	0.22383	Nbn
GO:0045665	negative regulation of neuron differentiation	65	1	0.25	0.22383	Nbn
GO:0032922	circadian regulation of gene expression	66	1	0.26	0.22685	Per1
GO:0006417	regulation of translation	344	4	1.34	0.22885	Hnrnpl, Per1, Cpeb1, Ppp1r15b
GO:0032680	regulation of tumor necrosis factor production	170	2	0.66	0.23073	Tbc1d23, Spon2
GO:0007029	endoplasmic reticulum organization	88	2	0.34	0.23256	Pex5, Tmem33
GO:0006626	protein targeting to mitochondrion	68	1	0.26	0.23287	Hsp90aa1
GO:0098586	cellular response to virus	68	1	0.26	0.23287	Hsp90aa1
GO:0071248	cellular response to metal ion	133	2	0.52	0.23318	Prkaa2, Tigar
GO:2001259	positive regulation of cation channel activity	69	1	0.27	0.23586	Atpsckmt
GO:0006821	chloride transport	70	1	0.27	0.23884	Clcn2
GO:0043967	histone H4 acetylation	70	1	0.27	0.23884	Per1
GO:0051262	protein tetramerization	70	1	0.27	0.23884	Pex5
GO:0043966	histone H3 acetylation	71	1	0.28	0.24181	Per1
GO:1905515	non-motile cilium assembly	71	1	0.28	0.24181	Mkks
GO:0016241	regulation of macroautophagy	112	2	0.43	0.24456	Prkaa2, Tigar
GO:0043154	negative regulation of cysteine-type endopeptidase activity involved in apoptotic process	72	1	0.28	0.24477	Por
GO:0019233	sensory perception of pain	110	2	0.43	0.24742	Atpsckmt, Ptges3
GO:0006635	fatty acid beta-oxidation	74	1	0.29	0.25065	Pex5
GO:0071230	cellular response to amino acid stimulus	75	1	0.29	0.25357	Cpeb1
GO:0006400	tRNA modification	77	1	0.3	0.25939	Ankrd16
GO:0042752	regulation of circadian rhythm	107	2	0.42	0.26166	Per1, Prkaa2
GO:0006637	acyl-CoA metabolic process	78	1	0.3	0.26228	Acot4
GO:0007006	mitochondrial membrane organization	105	2	0.41	0.26726	Pex5, Hsp90aa1
GO:0002028	regulation of sodium ion transport	80	1	0.31	0.26802	Per1
GO:0031397	negative regulation of protein ubiquitination	80	1	0.31	0.26802	Dnaja1
GO:0051099	positive regulation of binding	176	2	0.68	0.27116	Hnrnpl, Hsp90ab1
GO:0019216	regulation of lipid metabolic process	330	3	1.28	0.27228	Por, Clcn2, Prkaa2
GO:0042147	retrograde transport, endosome to Golgi	84	1	0.33	0.27939	Tbc1d23
GO:0034097	response to cytokine	778	5	3.02	0.28204	Cacybp, Hsp90ab1, Stip1, Mkks, Timp4
GO:0032273	positive regulation of protein polymerization	85	1	0.33	0.2822	Hsp90aa1
GO:0098659	inorganic cation import across plasma membrane	85	1	0.33	0.2822	Slc39a10
GO:0007010	cytoskeleton organization	1264	7	4.91	0.28405	Hdgfl3, Mkks, Prkaa2, Fkbp4, Zranb1, Ints13, Cep43
GO:0001676	long-chain fatty acid metabolic process	86	1	0.33	0.285	Acot4
GO:0006469	negative regulation of protein kinase activity	189	2	0.73	0.28525	Dnaja1, Cep43
GO:0031400	negative regulation of protein modification process	483	4	1.88	0.28693	Dnaja1, Prkaa2, Ppp1r15b, Cep43
GO:0120162	positive regulation of cold-induced thermogenesis	87	1	0.34	0.28779	Dio2
GO:0097435	supramolecular fiber organization	678	6	2.63	0.28923	P4ha1, Hsp90ab1, Hdgfl3, Mkks, Fkbp4, Serpinh1
GO:0031330	negative regulation of cellular catabolic process	229	3	0.89	0.29515	Hsp90ab1, Timp4, Tigar
GO:0001892	embryonic placenta development	92	1	0.36	0.30159	Ttpa
GO:0045582	positive regulation of T cell differentiation	92	1	0.36	0.30159	Hsp90aa1
GO:0006633	fatty acid biosynthetic process	130	2	0.5	0.30324	Prkaa2, Ptges3
GO:0051492	regulation of stress fiber assembly	93	1	0.36	0.30432	Mkks
GO:0022900	electron transport chain	94	1	0.36	0.30704	Por
GO:0032092	positive regulation of protein binding	94	1	0.36	0.30704	Hsp90ab1
GO:1903829	positive regulation of protein localization	444	2	1.72	0.30867	Hsp90ab1, Prkaa2
GO:0050905	neuromuscular process	150	2	0.58	0.31155	Pex5, Nbn
GO:2001243	negative regulation of intrinsic apoptotic signaling pathway	96	1	0.37	0.31244	Dnaja1
GO:0016055	Wnt signaling pathway	370	2	1.44	0.31275	Prkaa2, Zranb1
GO:0007346	regulation of mitotic cell cycle	429	2	1.67	0.31379	Nbn, Ints13
GO:0030317	flagellated sperm motility	99	1	0.38	0.32047	Dnaja1
GO:0002376	immune system process	2192	6	8.51	0.32306	Cd300lg, Hsp90aa1, Slc39a10, Nbn, Ung, Spon2
GO:0048145	regulation of fibroblast proliferation	100	1	0.39	0.32313	Nbn
GO:0032760	positive regulation of tumor necrosis factor production	102	1	0.4	0.32841	Spon2
GO:0009636	response to toxic substance	104	1	0.4	0.33365	Ttpa
GO:0051028	mRNA transport	105	1	0.41	0.33625	Cpeb1
GO:0045739	positive regulation of DNA repair	107	1	0.42	0.34143	Tigar
GO:0006612	protein targeting to membrane	108	1	0.42	0.34401	Pex5
GO:0009410	response to xenobiotic stimulus	239	2	0.93	0.35172	Prkaa2, Tigar
GO:0042542	response to hydrogen peroxide	114	1	0.44	0.35925	Ppp1r15b
GO:0007052	mitotic spindle organization	117	1	0.45	0.36674	Ints13
GO:1990830	cellular response to leukemia inhibitory factor	118	1	0.46	0.36922	Cacybp
GO:0046661	male sex differentiation	119	1	0.46	0.37169	Fkbp4
GO:0071333	cellular response to glucose stimulus	119	1	0.46	0.37169	Prkaa2
GO:0055007	cardiac muscle cell differentiation	120	1	0.47	0.37415	Cacybp
GO:0010906	regulation of glucose metabolic process	122	1	0.47	0.37904	Tigar
GO:0097193	intrinsic apoptotic signaling pathway	287	2	1.11	0.37959	Nbn, Dnaja1
GO:0060041	retina development in camera-type eye	123	1	0.48	0.38147	Clcn2
GO:0045860	positive regulation of protein kinase activity	309	2	1.2	0.38243	Hsp90aa1, Hsp90ab1
GO:0072006	nephron development	125	1	0.49	0.3863	Dchs2
GO:0030177	positive regulation of Wnt signaling pathway	126	1	0.49	0.3887	Zranb1
GO:0032880	regulation of protein localization	844	4	3.28	0.38997	Hsp90aa1, Hsp90ab1, Dnaja1, Prkaa2
GO:0071466	cellular response to xenobiotic stimulus	127	1	0.49	0.3911	Prkaa2
GO:0051223	regulation of protein transport	487	2	1.89	0.39562	Hsp90ab1, Dnaja1
GO:1904950	negative regulation of establishment of protein localization	129	1	0.5	0.39586	Dnaja1
GO:0001933	negative regulation of protein phosphorylation	322	3	1.25	0.3984	Dnaja1, Ppp1r15b, Cep43
GO:0042127	regulation of cell population proliferation	1434	5	5.57	0.4021	Por, Cpeb1, Slc39a10, Nbn, Cep43
GO:0030324	lung development	188	2	0.73	0.4079	Clcn2, Ptges3
GO:0009411	response to UV	139	1	0.54	0.41911	Uvssa
GO:1903364	positive regulation of cellular protein catabolic process	141	1	0.55	0.42365	Hsp90aa1
GO:0010508	positive regulation of autophagy	142	1	0.55	0.42591	Prkaa2
GO:0043066	negative regulation of apoptotic process	813	6	3.16	0.43911	Por, Hsp90ab1, Slc39a10, Dnaja1, Prkaa2, Ung
GO:0007286	spermatid development	148	1	0.57	0.43928	Mkks
GO:0000724	double-strand break repair via homologous recombination	149	1	0.58	0.44148	Nbn
GO:0007219	Notch signaling pathway	150	1	0.58	0.44367	Timp4
GO:0016567	protein ubiquitination	611	5	2.37	0.45003	Hsp90aa1, Hsp90ab1, Dnaja1, Uvssa, Ankrd9
GO:0006281	DNA repair	489	5	1.9	0.45085	Mgme1, Nbn, Ung, Uvssa, Tigar
GO:0001764	neuron migration	155	1	0.6	0.4545	Pex5
GO:0043524	negative regulation of neuron apoptotic process	155	1	0.6	0.4545	Hsp90ab1
GO:0017148	negative regulation of translation	159	1	0.62	0.46301	Cpeb1
GO:0007049	cell cycle	1526	5	5.92	0.47142	Hsp90ab1, Banp, Cpeb1, Nbn, Ints13
GO:0010721	negative regulation of cell development	164	1	0.64	0.47346	Ttpa
GO:0071222	cellular response to lipopolysaccharide	171	1	0.66	0.48776	Spon2
GO:0030307	positive regulation of cell growth	172	1	0.67	0.48977	Cep43
GO:0045444	fat cell differentiation	240	2	0.93	0.50286	Dio2, Mkks
GO:0051607	defense response to virus	253	2	0.98	0.50316	Hsp90aa1, Spon2
GO:0071495	cellular response to endogenous stimulus	1020	9	3.96	0.50709	Per1, Hsp90ab1, Cpeb1, Mkks, Dnaja1, Prkaa2, Fkbp4, Tigar, Ptges3
GO:0031503	protein-containing complex localization	183	1	0.71	0.5114	Fkbp4
GO:0071902	positive regulation of protein serine/threonine kinase activity	183	1	0.71	0.5114	Hsp90ab1
GO:0032869	cellular response to insulin stimulus	188	1	0.73	0.52092	Cpeb1
GO:0007005	mitochondrion organization	501	5	1.94	0.52136	Pex5, Hsp90aa1, Mgme1, Tigar, Wdr81
GO:0042742	defense response to bacterium	217	2	0.84	0.5301	Adamts4, Spon2
GO:1902115	regulation of organelle assembly	196	1	0.76	0.53579	Prkaa2
GO:0010976	positive regulation of neuron projection development	199	1	0.77	0.54125	Cpeb1
GO:0010629	negative regulation of gene expression	928	6	3.6	0.54471	Hnrnpl, Hsp90ab1, Cpeb1, Mkks, Prkaa2, Srsf10
GO:0030198	extracellular matrix organization	265	3	1.03	0.55109	Adamts4, P4ha1, Serpinh1
GO:0007275	multicellular organism development	4150	19	16.11	0.55784	Pex5, Por, Cacybp, Hsp90aa1, Tbc1d23, Clcn2, Hsp90ab1, Hdgfl3, Banp, Cpeb1, Mkks, Nbn, Ung, Fkbp4, Tigar, Serpinh1, Ptges3, Ttpa, Dchs2
GO:0043588	skin development	212	1	0.82	0.56418	Ptges3
GO:0006468	protein phosphorylation	1361	7	5.28	0.57681	Hsp90aa1, Hsp90ab1, Nbn, Dnaja1, Prkaa2, Ppp1r15b, Cep43
GO:0007420	brain development	522	3	2.03	0.57732	Pex5, Tbc1d23, Mkks
GO:0030072	peptide hormone secretion	224	1	0.87	0.58434	Dio2
GO:0008283	cell population proliferation	1717	7	6.67	0.58483	Por, Cpeb1, Slc39a10, Nbn, Cep43, Ptges3, Dchs2
GO:0048468	cell development	1903	10	7.39	0.5855	Pex5, Hsp90aa1, Tbc1d23, Hsp90ab1, Hdgfl3, Cpeb1, Mkks, Tigar, Serpinh1, Ttpa
GO:0006325	chromatin organization	513	2	1.99	0.59693	Banp, Prkaa2
GO:0046907	intracellular transport	1386	7	5.38	0.60376	Pex5, Hsp90aa1, Tbc1d23, Hsp90ab1, Mkks, Srsf10, Wdr81
GO:0061024	membrane organization	673	4	2.61	0.61096	Pex5, Hsp90aa1, Tmem33, Ttpa
GO:0030335	positive regulation of cell migration	529	2	2.05	0.61386	Cpeb1, Cep43
GO:0007283	spermatogenesis	406	2	1.58	0.62388	Mkks, Dnaja1
GO:0034599	cellular response to oxidative stress	250	1	0.97	0.62493	Prkaa2
GO:0045892	negative regulation of transcription, DNA-templated	1028	3	3.99	0.62895	Hnrnpl, Per1, Zhx1
GO:0007155	cell adhesion	1196	3	4.64	0.63044	Hsp90aa1, Spon2, Dchs2
GO:0006508	proteolysis	1437	9	5.58	0.63174	Por, Adamts4, Sdf2l1, Hsp90ab1, Timp4, Zranb1, Ankrd9, Wdr81, Serpinh1
GO:0009967	positive regulation of signal transduction	1323	6	5.14	0.64475	Por, Hsp90aa1, Hsp90ab1, Slc39a10, Zranb1, Tmem33
GO:0098609	cell-cell adhesion	713	2	2.77	0.64592	Hsp90aa1, Dchs2
GO:0043161	proteasome-mediated ubiquitin-dependent protein catabolic process	403	2	1.56	0.65309	Hsp90ab1, Ankrd9
GO:0051604	protein maturation	285	1	1.11	0.67348	Serpinh1
GO:0045893	positive regulation of transcription, DNA-templated	1275	2	4.95	0.67823	Per1, Banp
GO:0050727	regulation of inflammatory response	303	1	1.18	0.69599	Tbc1d23
GO:0006869	lipid transport	311	1	1.21	0.7055	Ttpa
GO:0022604	regulation of cell morphogenesis	316	1	1.23	0.71129	Zranb1
GO:0006355	regulation of transcription, DNA-templated	2586	6	10.04	0.71204	Hnrnpl, Per1, Zhx1, Hdgfl3, Banp, Srsf10
GO:0044255	cellular lipid metabolic process	846	6	3.28	0.71482	Pex5, Por, Dio2, Prkaa2, Acot4, Ptges3
GO:0008284	positive regulation of cell population proliferation	810	3	3.14	0.73285	Slc39a10, Nbn, Cep43
GO:0032102	negative regulation of response to external stimulus	338	1	1.31	0.73548	Mkks
GO:0022607	cellular component assembly	2468	12	9.58	0.7688	Pex5, Hsp90aa1, Hsp90ab1, Hdgfl3, Cpeb1, Mkks, Nbn, Prkaa2, Srsf10, Luc7l2, Fkbp4, Ptges3
GO:0044270	cellular nitrogen compound catabolic process	372	1	1.44	0.76899	Por
GO:0016477	cell migration	1329	4	5.16	0.77192	Pex5, Cpeb1, Zranb1, Cep43
GO:0019439	aromatic compound catabolic process	392	1	1.52	0.78672	Dio2
GO:1901361	organic cyclic compound catabolic process	405	1	1.57	0.79751	Dio2
GO:0030154	cell differentiation	3421	15	13.28	0.79826	Pex5, Por, Dio2, Cacybp, Hsp90aa1, Tbc1d23, Clcn2, Hsp90ab1, Hdgfl3, Cpeb1, Mkks, Nbn, Tigar, Serpinh1, Ttpa
GO:0010628	positive regulation of gene expression	1020	6	3.96	0.80192	Hnrnpl, Hsp90aa1, Tbc1d23, Cpeb1, Spon2, Ptges3
GO:0000122	negative regulation of transcription by RNA polymerase II	780	2	3.03	0.81347	Per1, Zhx1
GO:0045087	innate immune response	652	2	2.53	0.81964	Hsp90aa1, Spon2
GO:0043065	positive regulation of apoptotic process	554	2	2.15	0.86989	Dnaja1, Tigar
GO:0006357	regulation of transcription by RNA polymerase II	1962	3	7.62	0.87452	Per1, Zhx1, Hdgfl3
GO:0051301	cell division	562	1	2.18	0.89228	Ints13
GO:0051240	positive regulation of multicellular organismal process	1359	9	5.28	0.9091	Pex5, Por, Dio2, Hsp90aa1, Tbc1d23, Mkks, Spon2, Atpsckmt, Ttpa
GO:0045597	positive regulation of cell differentiation	810	3	3.14	0.91348	Por, Hsp90aa1, Hsp90ab1
GO:0008285	negative regulation of cell population proliferation	643	1	2.5	0.92243	Cpeb1
GO:0045944	positive regulation of transcription by RNA polymerase II	1001	1	3.89	0.98223	Per1
GO:0000002	mitochondrial genome maintenance	37	1	0.14	1	Mgme1
GO:0000003	reproduction	1119	7	4.34	1	Hsp90ab1, Cpeb1, Mkks, Nbn, Dnaja1, Fkbp4, Ttpa
GO:0000012	single strand break repair	12	0	0.05	1
GO:0000018	regulation of DNA recombination	121	0	0.47	1
GO:0000027	ribosomal large subunit assembly	25	0	0.1	1
GO:0000028	ribosomal small subunit assembly	19	0	0.07	1
GO:0000041	transition metal ion transport	89	1	0.35	1	Slc39a10
GO:0000045	autophagosome assembly	100	0	0.39	1
GO:0000054	ribosomal subunit export from nucleus	14	0	0.05	1
GO:0000070	mitotic sister chromatid segregation	153	0	0.59	1
GO:0000075	cell cycle checkpoint signaling	164	1	0.64	1	Nbn
GO:0000076	DNA replication checkpoint signaling	16	0	0.06	1
GO:0000077	DNA damage checkpoint signaling	104	1	0.4	1	Nbn
GO:0000079	regulation of cyclin-dependent protein serine/threonine kinase activity	66	0	0.26	1
GO:0000082	G1/S transition of mitotic cell cycle	192	0	0.75	1
GO:0000083	regulation of transcription involved in G1/S transition of mitotic cell cycle	17	0	0.07	1
GO:0000086	G2/M transition of mitotic cell cycle	128	1	0.5	1	Nbn
GO:0000096	sulfur amino acid metabolic process	31	0	0.12	1
GO:0000097	sulfur amino acid biosynthetic process	15	0	0.06	1
GO:0000132	establishment of mitotic spindle orientation	29	0	0.11	1
GO:0000154	rRNA modification	30	0	0.12	1
GO:0000165	MAPK cascade	669	2	2.6	1	Per1, Dnaja1
GO:0000184	nuclear-transcribed mRNA catabolic process, nonsense-mediated decay	40	0	0.16	1
GO:0000209	protein polyubiquitination	223	0	0.87	1
GO:0000212	meiotic spindle organization	18	0	0.07	1
GO:0000226	microtubule cytoskeleton organization	558	5	2.17	1	Hdgfl3, Prkaa2, Fkbp4, Ints13, Cep43
GO:0000245	spliceosomal complex assembly	41	2	0.16	1	Srsf10, Luc7l2
GO:0000266	mitochondrial fission	44	0	0.17	1
GO:0000271	polysaccharide biosynthetic process	67	1	0.26	1	Ptges3
GO:0000272	polysaccharide catabolic process	21	0	0.08	1
GO:0000278	mitotic cell cycle	794	2	3.08	1	Nbn, Ints13
GO:0000279	M phase	10	0	0.04	1
GO:0000280	nuclear division	380	1	1.48	1	Cpeb1
GO:0000281	mitotic cytokinesis	66	0	0.26	1
GO:0000288	nuclear-transcribed mRNA catabolic process, deadenylation-dependent decay	55	0	0.21	1
GO:0000289	nuclear-transcribed mRNA poly(A) tail shortening	26	0	0.1	1
GO:0000290	deadenylation-dependent decapping of nuclear-transcribed mRNA	10	0	0.04	1
GO:0000291	nuclear-transcribed mRNA catabolic process, exonucleolytic	15	0	0.06	1
GO:0000301	retrograde transport, vesicle recycling within Golgi	10	0	0.04	1
GO:0000302	response to reactive oxygen species	169	1	0.66	1	Ppp1r15b
GO:0000303	response to superoxide	19	0	0.07	1
GO:0000305	response to oxygen radical	20	0	0.08	1
GO:0000338	protein deneddylation	10	0	0.04	1
GO:0000375	RNA splicing, via transesterification reactions	247	3	0.96	1	Hnrnpl, Srsf10, Luc7l2
GO:0000377	RNA splicing, via transesterification reactions with bulged adenosine as nucleophile	247	3	0.96	1	Hnrnpl, Srsf10, Luc7l2
GO:0000380	alternative mRNA splicing, via spliceosome	64	1	0.25	1	Hnrnpl
GO:0000387	spliceosomal snRNP assembly	31	0	0.12	1
GO:0000394	RNA splicing, via endonucleolytic cleavage and ligation	11	0	0.04	1
GO:0000398	mRNA splicing, via spliceosome	247	3	0.96	1	Hnrnpl, Srsf10, Luc7l2
GO:0000422	autophagy of mitochondrion	77	1	0.3	1	Tigar
GO:0000423	mitophagy	35	1	0.14	1	Tigar
GO:0000460	maturation of 5.8S rRNA	35	0	0.14	1
GO:0000462	maturation of SSU-rRNA from tricistronic rRNA transcript (SSU-rRNA, 5.8S rRNA, LSU-rRNA)	36	0	0.14	1
GO:0000463	maturation of LSU-rRNA from tricistronic rRNA transcript (SSU-rRNA, 5.8S rRNA, LSU-rRNA)	16	0	0.06	1
GO:0000466	maturation of 5.8S rRNA from tricistronic rRNA transcript (SSU-rRNA, 5.8S rRNA, LSU-rRNA)	24	0	0.09	1
GO:0000469	cleavage involved in rRNA processing	27	0	0.1	1
GO:0000470	maturation of LSU-rRNA	29	0	0.11	1
GO:0000478	endonucleolytic cleavage involved in rRNA processing	15	0	0.06	1
GO:0000479	endonucleolytic cleavage of tricistronic rRNA transcript (SSU-rRNA, 5.8S rRNA, LSU-rRNA)	15	0	0.06	1
GO:0000491	small nucleolar ribonucleoprotein complex assembly	12	0	0.05	1
GO:0000492	box C/D snoRNP assembly	10	0	0.04	1
GO:0000578	embryonic axis specification	32	0	0.12	1
GO:0000712	resolution of meiotic recombination intermediates	14	0	0.05	1
GO:0000722	telomere maintenance via recombination	16	0	0.06	1
GO:0000723	telomere maintenance	137	4	0.53	1	Hsp90aa1, Hsp90ab1, Nbn, Ptges3
GO:0000725	recombinational repair	150	1	0.58	1	Nbn
GO:0000727	double-strand break repair via break-induced replication	12	0	0.05	1
GO:0000729	DNA double-strand break processing	16	0	0.06	1
GO:0000731	DNA synthesis involved in DNA repair	30	0	0.12	1
GO:0000737	DNA catabolic process, endonucleolytic	25	0	0.1	1
GO:0000768	syncytium formation by plasma membrane fusion	51	0	0.2	1
GO:0000819	sister chromatid segregation	179	0	0.69	1
GO:0000902	cell morphogenesis	944	3	3.66	1	Hsp90aa1, Hsp90ab1, Zranb1
GO:0000904	cell morphogenesis involved in differentiation	682	2	2.65	1	Hsp90aa1, Hsp90ab1
GO:0000910	cytokinesis	151	0	0.59	1
GO:0000956	nuclear-transcribed mRNA catabolic process	113	0	0.44	1
GO:0000959	mitochondrial RNA metabolic process	48	0	0.19	1
GO:0000963	mitochondrial RNA processing	17	0	0.07	1
GO:0000966	RNA 5'-end processing	20	0	0.08	1
GO:0001101	response to acid chemical	103	1	0.4	1	Cpeb1
GO:0001501	skeletal system development	457	3	1.77	1	Por, Mkks, Serpinh1
GO:0001502	cartilage condensation	11	0	0.04	1
GO:0001503	ossification	335	0	1.3	1
GO:0001504	neurotransmitter uptake	27	0	0.1	1
GO:0001505	regulation of neurotransmitter levels	191	0	0.74	1
GO:0001508	action potential	106	0	0.41	1
GO:0001510	RNA methylation	68	0	0.26	1
GO:0001522	pseudouridine synthesis	17	0	0.07	1
GO:0001523	retinoid metabolic process	39	0	0.15	1
GO:0001525	angiogenesis	477	0	1.85	1
GO:0001539	cilium or flagellum-dependent cell motility	113	2	0.44	1	Mkks, Dnaja1
GO:0001541	ovarian follicle development	52	0	0.2	1
GO:0001553	luteinization	12	0	0.05	1
GO:0001556	oocyte maturation	27	0	0.1	1
GO:0001558	regulation of cell growth	393	1	1.53	1	Cep43
GO:0001562	response to protozoan	40	0	0.16	1
GO:0001568	blood vessel development	664	0	2.58	1
GO:0001569	branching involved in blood vessel morphogenesis	37	0	0.14	1
GO:0001570	vasculogenesis	82	0	0.32	1
GO:0001573	ganglioside metabolic process	21	0	0.08	1
GO:0001574	ganglioside biosynthetic process	13	0	0.05	1
GO:0001578	microtubule bundle formation	94	0	0.36	1
GO:0001649	osteoblast differentiation	174	0	0.68	1
GO:0001654	eye development	312	1	1.21	1	Clcn2
GO:0001655	urogenital system development	314	2	1.22	1	Fkbp4, Dchs2
GO:0001656	metanephros development	63	0	0.24	1
GO:0001657	ureteric bud development	81	0	0.31	1
GO:0001658	branching involved in ureteric bud morphogenesis	45	0	0.17	1
GO:0001659	temperature homeostasis	167	1	0.65	1	Dio2
GO:0001660	fever generation	14	0	0.05	1
GO:0001662	behavioral fear response	37	0	0.14	1
GO:0001666	response to hypoxia	189	2	0.73	1	Cpeb1, Tigar
GO:0001667	ameboidal-type cell migration	401	0	1.56	1
GO:0001675	acrosome assembly	16	0	0.06	1
GO:0001678	cellular glucose homeostasis	136	1	0.53	1	Prkaa2
GO:0001682	tRNA 5'-leader removal	13	0	0.05	1
GO:0001696	gastric acid secretion	12	0	0.05	1
GO:0001701	in utero embryonic development	468	2	1.82	1	Nbn, Ttpa
GO:0001702	gastrulation with mouth forming second	27	0	0.1	1
GO:0001704	formation of primary germ layer	78	0	0.3	1
GO:0001706	endoderm formation	29	0	0.11	1
GO:0001707	mesoderm formation	48	0	0.19	1
GO:0001708	cell fate specification	52	0	0.2	1
GO:0001709	cell fate determination	25	0	0.1	1
GO:0001711	endodermal cell fate commitment	10	0	0.04	1
GO:0001731	formation of translation preinitiation complex	13	0	0.05	1
GO:0001736	establishment of planar polarity	55	0	0.21	1
GO:0001738	morphogenesis of a polarized epithelium	77	0	0.3	1
GO:0001754	eye photoreceptor cell differentiation	37	0	0.14	1
GO:0001755	neural crest cell migration	52	0	0.2	1
GO:0001756	somitogenesis	53	0	0.21	1
GO:0001759	organ induction	18	0	0.07	1
GO:0001763	morphogenesis of a branching structure	196	0	0.76	1
GO:0001767	establishment of lymphocyte polarity	11	0	0.04	1
GO:0001768	establishment of T cell polarity	11	0	0.04	1
GO:0001771	immunological synapse formation	14	0	0.05	1
GO:0001773	myeloid dendritic cell activation	36	0	0.14	1
GO:0001774	microglial cell activation	39	0	0.15	1
GO:0001775	cell activation	955	4	3.71	1	Hsp90aa1, Slc39a10, Nbn, Ung
GO:0001776	leukocyte homeostasis	111	0	0.43	1
GO:0001778	plasma membrane repair	24	0	0.09	1
GO:0001779	natural killer cell differentiation	31	0	0.12	1
GO:0001780	neutrophil homeostasis	25	0	0.1	1
GO:0001781	neutrophil apoptotic process	11	0	0.04	1
GO:0001782	B cell homeostasis	40	0	0.16	1
GO:0001783	B cell apoptotic process	26	1	0.1	1	Slc39a10
GO:0001787	natural killer cell proliferation	14	0	0.05	1
GO:0001816	cytokine production	726	5	2.82	1	Per1, Hsp90aa1, Tbc1d23, Hsp90ab1, Spon2
GO:0001817	regulation of cytokine production	666	5	2.59	1	Per1, Hsp90aa1, Tbc1d23, Hsp90ab1, Spon2
GO:0001818	negative regulation of cytokine production	262	1	1.02	1	Hsp90ab1
GO:0001819	positive regulation of cytokine production	439	3	1.7	1	Hsp90aa1, Tbc1d23, Spon2
GO:0001820	serotonin secretion	10	0	0.04	1
GO:0001822	kidney development	269	1	1.04	1	Dchs2
GO:0001823	mesonephros development	83	0	0.32	1
GO:0001824	blastocyst development	127	1	0.49	1	Nbn
GO:0001825	blastocyst formation	49	0	0.19	1
GO:0001829	trophectodermal cell differentiation	20	0	0.08	1
GO:0001833	inner cell mass cell proliferation	16	0	0.06	1
GO:0001835	blastocyst hatching	30	0	0.12	1
GO:0001836	release of cytochrome c from mitochondria	62	0	0.24	1
GO:0001837	epithelial to mesenchymal transition	142	0	0.55	1
GO:0001838	embryonic epithelial tube formation	132	0	0.51	1
GO:0001840	neural plate development	10	0	0.04	1
GO:0001841	neural tube formation	118	0	0.46	1
GO:0001843	neural tube closure	100	0	0.39	1
GO:0001845	phagolysosome assembly	16	0	0.06	1
GO:0001865	NK T cell differentiation	13	0	0.05	1
GO:0001866	NK T cell proliferation	11	0	0.04	1
GO:0001881	receptor recycling	37	0	0.14	1
GO:0001885	endothelial cell development	68	0	0.26	1
GO:0001886	endothelial cell morphogenesis	13	0	0.05	1
GO:0001889	liver development	115	0	0.45	1
GO:0001893	maternal placenta development	28	0	0.11	1
GO:0001894	tissue homeostasis	231	1	0.9	1	Mkks
GO:0001895	retina homeostasis	45	1	0.17	1	Mkks
GO:0001906	cell killing	163	1	0.63	1	Hsp90ab1
GO:0001909	leukocyte mediated cytotoxicity	121	0	0.47	1
GO:0001910	regulation of leukocyte mediated cytotoxicity	87	0	0.34	1
GO:0001911	negative regulation of leukocyte mediated cytotoxicity	22	0	0.09	1
GO:0001912	positive regulation of leukocyte mediated cytotoxicity	65	0	0.25	1
GO:0001913	T cell mediated cytotoxicity	46	0	0.18	1
GO:0001914	regulation of T cell mediated cytotoxicity	33	0	0.13	1
GO:0001916	positive regulation of T cell mediated cytotoxicity	27	0	0.1	1
GO:0001919	regulation of receptor recycling	26	0	0.1	1
GO:0001921	positive regulation of receptor recycling	15	0	0.06	1
GO:0001932	regulation of protein phosphorylation	960	6	3.73	1	Hsp90aa1, Hsp90ab1, Nbn, Dnaja1, Ppp1r15b, Cep43
GO:0001934	positive regulation of protein phosphorylation	624	3	2.42	1	Hsp90aa1, Hsp90ab1, Nbn
GO:0001935	endothelial cell proliferation	144	0	0.56	1
GO:0001936	regulation of endothelial cell proliferation	129	0	0.5	1
GO:0001937	negative regulation of endothelial cell proliferation	43	0	0.17	1
GO:0001938	positive regulation of endothelial cell proliferation	88	0	0.34	1
GO:0001941	postsynaptic membrane organization	41	0	0.16	1
GO:0001942	hair follicle development	90	0	0.35	1
GO:0001944	vasculature development	698	0	2.71	1
GO:0001945	lymph vessel development	29	0	0.11	1
GO:0001946	lymphangiogenesis	20	0	0.08	1
GO:0001947	heart looping	43	0	0.17	1
GO:0001952	regulation of cell-matrix adhesion	118	0	0.46	1
GO:0001953	negative regulation of cell-matrix adhesion	35	0	0.14	1
GO:0001954	positive regulation of cell-matrix adhesion	60	0	0.23	1
GO:0001956	positive regulation of neurotransmitter secretion	18	0	0.07	1
GO:0001958	endochondral ossification	31	0	0.12	1
GO:0001959	regulation of cytokine-mediated signaling pathway	130	0	0.5	1
GO:0001960	negative regulation of cytokine-mediated signaling pathway	63	0	0.24	1
GO:0001961	positive regulation of cytokine-mediated signaling pathway	54	0	0.21	1
GO:0001963	synaptic transmission, dopaminergic	19	0	0.07	1
GO:0001964	startle response	26	0	0.1	1
GO:0001967	suckling behavior	12	0	0.05	1
GO:0001973	G protein-coupled adenosine receptor signaling pathway	10	0	0.04	1
GO:0001974	blood vessel remodeling	51	0	0.2	1
GO:0001975	response to amphetamine	15	0	0.06	1
GO:0001976	nervous system process involved in regulation of systemic arterial blood pressure	15	0	0.06	1
GO:0001977	renal system process involved in regulation of blood volume	13	0	0.05	1
GO:0001990	regulation of systemic arterial blood pressure by hormone	31	0	0.12	1
GO:0001991	regulation of systemic arterial blood pressure by circulatory renin-angiotensin	13	0	0.05	1
GO:0002009	morphogenesis of an epithelium	470	0	1.82	1
GO:0002011	morphogenesis of an epithelial sheet	57	0	0.22	1
GO:0002021	response to dietary excess	32	0	0.12	1
GO:0002024	diet induced thermogenesis	15	0	0.06	1
GO:0002026	regulation of the force of heart contraction	27	0	0.1	1
GO:0002027	regulation of heart rate	83	0	0.32	1
GO:0002029	desensitization of G protein-coupled receptor signaling pathway	23	0	0.09	1
GO:0002031	G protein-coupled receptor internalization	15	0	0.06	1
GO:0002040	sprouting angiogenesis	114	0	0.44	1
GO:0002042	cell migration involved in sprouting angiogenesis	50	0	0.19	1
GO:0002043	blood vessel endothelial cell proliferation involved in sprouting angiogenesis	20	0	0.08	1
GO:0002052	positive regulation of neuroblast proliferation	20	0	0.08	1
GO:0002053	positive regulation of mesenchymal cell proliferation	32	0	0.12	1
GO:0002062	chondrocyte differentiation	96	2	0.37	1	Por, Serpinh1
GO:0002064	epithelial cell development	189	1	0.73	1	Tigar
GO:0002065	columnar/cuboidal epithelial cell differentiation	77	1	0.3	1	Tigar
GO:0002066	columnar/cuboidal epithelial cell development	37	1	0.14	1	Tigar
GO:0002067	glandular epithelial cell differentiation	45	0	0.17	1
GO:0002068	glandular epithelial cell development	23	0	0.09	1
GO:0002070	epithelial cell maturation	11	0	0.04	1
GO:0002076	osteoblast development	14	0	0.05	1
GO:0002082	regulation of oxidative phosphorylation	23	0	0.09	1
GO:0002084	protein depalmitoylation	10	0	0.04	1
GO:0002088	lens development in camera-type eye	67	0	0.26	1
GO:0002089	lens morphogenesis in camera-type eye	22	0	0.09	1
GO:0002090	regulation of receptor internalization	67	0	0.26	1
GO:0002091	negative regulation of receptor internalization	15	0	0.06	1
GO:0002092	positive regulation of receptor internalization	30	0	0.12	1
GO:0002093	auditory receptor cell morphogenesis	19	0	0.07	1
GO:0002097	tRNA wobble base modification	19	0	0.07	1
GO:0002098	tRNA wobble uridine modification	16	0	0.06	1
GO:0002115	store-operated calcium entry	21	0	0.08	1
GO:0002138	retinoic acid biosynthetic process	10	0	0.04	1
GO:0002181	cytoplasmic translation	93	1	0.36	1	Cpeb1
GO:0002183	cytoplasmic translational initiation	27	0	0.1	1
GO:0002200	somatic diversification of immune receptors	76	2	0.3	1	Nbn, Ung
GO:0002204	somatic recombination of immunoglobulin genes involved in immune response	52	2	0.2	1	Nbn, Ung
GO:0002208	somatic diversification of immunoglobulins involved in immune response	52	2	0.2	1	Nbn, Ung
GO:0002209	behavioral defense response	38	0	0.15	1
GO:0002220	innate immune response activating cell surface receptor signaling pathway	17	0	0.07	1
GO:0002221	pattern recognition receptor signaling pathway	166	0	0.64	1
GO:0002223	stimulatory C-type lectin receptor signaling pathway	12	0	0.05	1
GO:0002224	toll-like receptor signaling pathway	115	0	0.45	1
GO:0002228	natural killer cell mediated immunity	67	0	0.26	1
GO:0002237	response to molecule of bacterial origin	258	1	1	1	Spon2
GO:0002244	hematopoietic progenitor cell differentiation	134	0	0.52	1
GO:0002246	wound healing involved in inflammatory response	12	0	0.05	1
GO:0002250	adaptive immune response	434	2	1.68	1	Nbn, Ung
GO:0002251	organ or tissue specific immune response	15	0	0.06	1
GO:0002252	immune effector process	570	3	2.21	1	Nbn, Ung, Spon2
GO:0002253	activation of immune response	307	2	1.19	1	Hsp90aa1, Slc39a10
GO:0002260	lymphocyte homeostasis	79	0	0.31	1
GO:0002262	myeloid cell homeostasis	175	0	0.68	1
GO:0002263	cell activation involved in immune response	254	2	0.99	1	Nbn, Ung
GO:0002269	leukocyte activation involved in inflammatory response	42	0	0.16	1
GO:0002274	myeloid leukocyte activation	212	0	0.82	1
GO:0002275	myeloid cell activation involved in immune response	85	0	0.33	1
GO:0002279	mast cell activation involved in immune response	43	0	0.17	1
GO:0002281	macrophage activation involved in immune response	20	0	0.08	1
GO:0002283	neutrophil activation involved in immune response	17	0	0.07	1
GO:0002285	lymphocyte activation involved in immune response	178	2	0.69	1	Nbn, Ung
GO:0002286	T cell activation involved in immune response	93	0	0.36	1
GO:0002287	alpha-beta T cell activation involved in immune response	63	0	0.24	1
GO:0002292	T cell differentiation involved in immune response	69	0	0.27	1
GO:0002293	alpha-beta T cell differentiation involved in immune response	62	0	0.24	1
GO:0002294	CD4-positive, alpha-beta T cell differentiation involved in immune response	61	0	0.24	1
GO:0002295	T-helper cell lineage commitment	15	0	0.06	1
GO:0002312	B cell activation involved in immune response	84	2	0.33	1	Nbn, Ung
GO:0002313	mature B cell differentiation involved in immune response	25	0	0.1	1
GO:0002318	myeloid progenitor cell differentiation	11	0	0.04	1
GO:0002320	lymphoid progenitor cell differentiation	20	0	0.08	1
GO:0002323	natural killer cell activation involved in immune response	18	0	0.07	1
GO:0002327	immature B cell differentiation	13	0	0.05	1
GO:0002328	pro-B cell differentiation	12	0	0.05	1
GO:0002335	mature B cell differentiation	33	0	0.13	1
GO:0002347	response to tumor cell	40	0	0.16	1
GO:0002360	T cell lineage commitment	25	0	0.1	1
GO:0002361	CD4-positive, CD25-positive, alpha-beta regulatory T cell differentiation	10	0	0.04	1
GO:0002363	alpha-beta T cell lineage commitment	20	0	0.08	1
GO:0002366	leukocyte activation involved in immune response	250	2	0.97	1	Nbn, Ung
GO:0002367	cytokine production involved in immune response	105	1	0.41	1	Spon2
GO:0002369	T cell cytokine production	44	0	0.17	1
GO:0002371	dendritic cell cytokine production	16	0	0.06	1
GO:0002377	immunoglobulin production	175	2	0.68	1	Nbn, Ung
GO:0002381	immunoglobulin production involved in immunoglobulin-mediated immune response	72	2	0.28	1	Nbn, Ung
GO:0002385	mucosal immune response	13	0	0.05	1
GO:0002396	MHC protein complex assembly	14	0	0.05	1
GO:0002399	MHC class II protein complex assembly	10	0	0.04	1
GO:0002407	dendritic cell chemotaxis	14	0	0.05	1
GO:0002418	immune response to tumor cell	26	0	0.1	1
GO:0002420	natural killer cell mediated cytotoxicity directed against tumor cell target	10	0	0.04	1
GO:0002423	natural killer cell mediated immune response to tumor cell	11	0	0.04	1
GO:0002428	antigen processing and presentation of peptide antigen via MHC class Ib	16	0	0.06	1
GO:0002429	immune response-activating cell surface receptor signaling pathway	220	1	0.85	1	Slc39a10
GO:0002431	Fc receptor mediated stimulatory signaling pathway	17	0	0.07	1
GO:0002437	inflammatory response to antigenic stimulus	54	0	0.21	1
GO:0002438	acute inflammatory response to antigenic stimulus	24	0	0.09	1
GO:0002440	production of molecular mediator of immune response	265	3	1.03	1	Nbn, Ung, Spon2
GO:0002443	leukocyte mediated immunity	396	3	1.54	1	Nbn, Ung, Spon2
GO:0002444	myeloid leukocyte mediated immunity	92	1	0.36	1	Spon2
GO:0002446	neutrophil mediated immunity	32	0	0.12	1
GO:0002449	lymphocyte mediated immunity	312	2	1.21	1	Nbn, Ung
GO:0002455	humoral immune response mediated by circulating immunoglobulin	74	0	0.29	1
GO:0002456	T cell mediated immunity	113	0	0.44	1
GO:0002460	adaptive immune response based on somatic recombination of immune receptors built from immunoglobulin superfamily domains	327	2	1.27	1	Nbn, Ung
GO:0002467	germinal center formation	15	0	0.06	1
GO:0002468	dendritic cell antigen processing and presentation	14	0	0.05	1
GO:0002474	antigen processing and presentation of peptide antigen via MHC class I	36	0	0.14	1
GO:0002475	antigen processing and presentation via MHC class Ib	19	0	0.07	1
GO:0002476	antigen processing and presentation of endogenous peptide antigen via MHC class Ib	15	0	0.06	1
GO:0002478	antigen processing and presentation of exogenous peptide antigen	31	0	0.12	1
GO:0002483	antigen processing and presentation of endogenous peptide antigen	22	0	0.09	1
GO:0002484	antigen processing and presentation of endogenous peptide antigen via MHC class I via ER pathway	15	0	0.06	1
[truncated: 5,683 more rows]

## Sheet: Still rhythmic in BAT and eWAT
GO.ID	Term	Annotated	Significant	Expected	weight01_PValue	genes
[truncated: 6,425 more rows]

[truncated: 1 more sheets: Gained in both BAT and eWAT]
