# Supplementary material for: NAMPT-dependent NAD+ biosynthesis controls circadian metabolism in a tissue-specific manner
Source: Proc Natl Acad Sci U S A. 2023 Mar 30;120(14):e2220102120. doi: 10.1073/pnas.2220102120 (PMC10083581; doi:10.1073/pnas.2220102120)
Supplement: Supplementary file 4 — Dataset S03 (XLSX) [file pnas.2220102120.sd03.xlsx]

## Sheet: BAT Loss
GO.ID	Term	Annotated	Significant	Expected	weight01_PValue	genes
GO:0001934	positive regulation of protein phosphorylation	624	122	92.45	1.8e-06	Dazap2, Raf1, Pdgfb, Dlg3, Akt1, Snx9, Mob3a, Mmd, Akt2, Ikbkg, Eif2ak4, Mprip, Crkl, Mob1b, Neurl1a, Met, Cdk9, Map3k4, Sash1, Tab2, Sdc4, Fxr2, Arrb1, Kitl, Rock2, Map2k6, Pecam1, Mnat1, Ripk1, Map3k1, Il6st, Peli2, Akap11, Hsf1, Tfrc, Gsk3b, Cdkn1a, Telo2, Hdac3, Smad4, Incenp, Jak2, Slc1a1, Slk, Csnk1d, Rptor, Pde8a, Nrp1, Stradb, Niban1, Atf2, Fbn1, Rassf2, P2ry1, Pfn2, Efna1, Pdgfc, Map3k7,…
GO:0045944	positive regulation of transcription by RNA polymerase II	986	197	146.08	1.4e-05	Klf6, Ngfr, Raf1, Pdgfb, Mapk7, Ell2, Akt1, Nr1h3, Peg3, Hltf, Ikzf4, Supt5, Rps6ka1, Hlf, Stat5a, Akt2, Ikbkg, Mlxipl, Ttc5, Pknox1, Ezh1, Zmiz1, Sertad1, Hdac5, Gabpa, Met, Elk1, Cdk9, Tfcp2, Ubp1, Zfp715, Prdm15, Arnt, Rxrg, E2f3, Tmprss6, Med24, Rarb, Vezf1, Cdk5rap3, Arrb1, E2f2, Esr1, Hey2, Ap3d1, Rel, Patz1, Nampt, Lpin1, Ncoa1, Strn3, Nfkbia, Snw1, Dpf3, Yy1, Irf4, Ripk1, Smad5, Hnrnpk, M…
GO:0006606	protein import into nucleus	162	40	24	4.2e-05	Akt1, Nup214, Ipo4, Cse1l, Tpr, Pttg1ip, Tnpo1, E2f3, Nfkbia, Cdkn1a, Hdac3, Jak2, Notch1, Atf2, Kpna4, Lmna, Ppp3ca, Fam53b, Heatr3, Agt, Phip, Ipo13, Nxt1, Ubr5, Elavl1, Ipo8, Appl1, Mdfic, Pik3r1, Tardbp, Zc3h12a, Nup107, Arntl, Snupn, Epm2a, Lep, Mapk1, Cry2, Ranbp6, Nup62
GO:0007010	cytoskeleton organization	1247	225	184.75	7e-05	Raf1, Pdgfb, Tubb6, Akt1, Ift46, Rhoc, Snx9, Map3k20, Coro1c, Arhgef18, Mprip, Tpr, Inpp5k, Neurl1a, Odad4, Mid1ip1, Met, Bcr, Vps4b, Amotl1, Strip1, Elmo3, Pacsin2, Sdc4, Tnfaip1, Elmo2, Shroom1, Kif3a, Mapt, Ndel1, Arrb1, Tnfaip3, Epb41l2, Washc3, Nav3, Ska2, Tubd1, Rock2, Cyria, Lpin1, Prkar1a, Pecam1, Slc9a3r1, Rflnb, Ttc8, Nin, Rhobtb3, Plk2, Fam107a, Map3k1, Mapk8, Akap11, Dpysl2, Rhobtb2, …
GO:0048008	platelet-derived growth factor receptor signaling pathway	63	19	9.33	0.00012	Pdgfb, Bcr, Pten, Arid5b, Sgpl1, Slc9a3r1, Glrx, Lox, Jak2, Nrp1, Pdgfc, Gab1, Pdgfd, Csrnp1, Ston1, Cbl, Tiparp, Ptpn11, Zfp950
GO:0007617	mating behavior	16	9	2.37	0.00014	Pten, Avpr1a, Ncoa1, Thrb, Hdac4, Grn, Ube2q1, Ar, Thra
GO:0097746	blood vessel diameter maintenance	145	29	21.48	0.00046	Scpep1, Pdgfb, Akt1, Irag1, Atp2b1, Avpr1a, Rock2, Cbs, Rgs2, Snta1, P2ry1, Gclm, Uts2, Adrb3, Agt, Gclc, P2ry2, Npy1r, Apln, Trpm4, Ptger3, Pla2g6, Dock5, Kcna5, Smtnl2, Adrb2, Klf2, Ece1, Lep
GO:0042771	intrinsic apoptotic signaling pathway in response to DNA damage by p53 class mediator	43	14	6.37	0.00048	Cdip1, Hipk1, Atad5, Ddit4, Snw1, Hnrnpk, Trp63, Cdkn1a, Chek2, Aen, Nupr1, Pycard, Tmem109, Phlda3
GO:0060742	epithelial cell differentiation involved in prostate gland development	12	7	1.78	0.00062	Stat5a, Trp63, Notch1, Fgfr2, Fem1b, Psapl1, Ar
GO:0044091	membrane biogenesis	50	12	7.41	0.00115	Pex19, Pten, Pacsin2, Pex3, Serinc1, Pex16, Exoc4, Stx4a, Reep4, Picalm, Flot1, Nlgn1
GO:0071233	cellular response to leucine	10	6	1.48	0.00129	Klhl22, Lars, Rptor, Ubr1, Sesn2, Sesn1
GO:1990869	cellular response to chemokine	57	11	8.44	0.00129	Dusp1, Lox, Slc12a2, Ripor2, Oxsr1, Zc3h12a, Ackr3, Cxcr4, Dock8, Ptk2b, Cxcl12
GO:0000466	maturation of 5.8S rRNA from tricistronic rRNA transcript (SSU-rRNA, 5.8S rRNA, LSU-rRNA)	24	10	3.56	0.00133	Exosc10, Pes1, Ftsj3, Rpp40, Rcl1, Exosc8, Eri2, Eri1, Urb1, Rrs1
GO:0048146	positive regulation of fibroblast proliferation	63	19	9.33	0.00143	Ngfr, Pdgfb, Cdk4, Zmiz1, Esr1, Ctc1, Xrcc4, Cdkn1a, Nras, Pdgfc, Uts2, Fosl2, Agt, Pdgfd, Anxa2, Fntb, Sirt6, Dhx9, Jun
GO:0000226	microtubule cytoskeleton organization	551	96	81.63	0.00181	Tubb6, Ift46, Tpr, Neurl1a, Odad4, Mid1ip1, Met, Vps4b, Kif3a, Mapt, Ndel1, Nav3, Ska2, Tubd1, Rock2, Nin, Plk2, Fam107a, Mapk8, Ttll1, Gsk3b, Tuba1b, Rttn, Mapre2, Hdac3, Spire1, Cep192, Incenp, Smc3, Slk, Csnk1d, Bbs4, Cdk2, Usp33, Tuba4a, Mark1, Ttll11, Lmna, Mpdz, Dock7, Xrcc2, Pex14, Wrap73, Chek2, Tuba8, Bccip, Wee1, Hdac6, Dixdc1, Zw10, Cntrob, Slc16a1, Ttll4, Cdc14a, BC034090, Map9, Ino80…
GO:0050709	negative regulation of protein secretion	65	22	9.63	0.00189	Cyp51, Nr1h3, Rhbdf2, Pde8b, Cd200, Prkn, Rptor, Ppp3ca, Uts2, Erp29, Pde3b, Sergef, Sytl4, Rab11fip1, Neo1, Midn, Ptger3, Ptpn11, Kcnb1, Rab11fip5, Adtrp, Kcnj11
GO:0032007	negative regulation of TOR signaling	43	13	6.37	0.00193	Nprl2, Castor2, Ddit4, Pdcd6, Gsk3b, Ubr1, Sesn2, Tmem127, Sesn1, Prkaa1, Arntl, Epm2a, Gsk3a
GO:0048011	neurotrophin TRK receptor signaling pathway	29	11	4.3	0.00203	Raf1, Zfyve27, Ddit4, Ppp2r5b, Ulk1, Casp3, Agt, Spry1, Lmtk2, Ptpn11, Sort1
GO:0090596	sensory organ morphogenesis	232	43	34.37	0.0021	Pdgfb, Naglu, Hipk1, Bcr, Fuz, Rarb, Frs2, Slc9a3r1, Ntn1, Tshr, Ttc8, Yy1, Thrb, Arl6, Clic5, Man2a1, Slc1a1, Bbs4, Cfh, Abi2, Tbc1d20, Notch2, Mfsd2a, Hdac1, Lrig1, Fgfr2, Nectin1, Ripor2, Cdon, Hmgn1, Shroom2, Insig1, Ccdc66, Tmie, Six1, Gas1, Aldh1a1, Fgfr3, Intu, Mapk1, Cyp26b1, Rom1, Mafb
GO:0032869	cellular response to insulin stimulus	188	46	27.85	0.00236	Akt1, Akt2, Inpp5k, Cdk4, Pten, Lpl, Slc2a4, Ndel1, Atp2b1, Eif4ebp2, Stxbp4, Lpin1, Zfp36l1, Hnrnpk, Slc39a14, Rb1, Gsk3b, Rab12, Esrra, Gpam, Cdk2, Pip4k2c, Capn10, Usf1, Slc25a33, Pde3b, Slc27a1, Agt, Phip, Kank1, Tbc1d4, Cpeb2, Appl1, Pik3r1, Gck, Ptpn11, Foxo1, Insig1, Pid1, Prkaa1, Plcb1, Soga1, Gsk3a, Lep, Srsf3, C1qtnf9
GO:0038066	p38MAPK cascade	49	15	7.26	0.00246	Map3k20, Met, Map3k4, Sash1, Gadd45b, Mapkapk2, Zfp36l1, Xdh, Dusp1, Atf2, Zc3h12a, Fgfr3, Lep, Atf7, Prmt1
GO:0051130	positive regulation of cellular component organization	1028	185	152.3	0.00246	Ngfr, Pdgfb, Cct3, Itga3, Rhoc, Snx9, Tiam1, Axl, Akt2, Bid, Coro1c, Tpr, Neurl1a, Clstn3, Lnpk, Met, Vps4b, Hyal1, Fuz, Map3k4, Piezo1, Surf4, Abca1, Sdc4, Retreg3, Kif3a, Mapt, Ndel1, Zfyve27, Arrb1, Esr1, Nav3, Rock2, Pld2, Ntn1, Nin, Hnrnpk, Xrcc4, Map3k1, Mapk8, Rb1, Cldn1, Hsf1, Tfrc, Gsk3b, Ap2m1, Marchf5, Prkn, Tnfrsf12a, Abcg1, Mapre2, Mib1, Atat1, Dpysl3, Spire1, Ppp2r5b, Coro1b, Smc5, …
GO:0010867	positive regulation of triglyceride biosynthetic process	18	8	2.67	0.00249	Nr1h3, Plin5, Dgat1, Gpam, Acsl5, Mfsd2a, Slc27a1, Ldlr
GO:0009755	hormone-mediated signaling pathway	130	29	19.26	0.0026	Zmiz1, Rarb, Esr1, Prmt2, Ncoa1, Strn3, Tshr, Thrb, Lats2, Trp63, Lbh, Jak2, Hdac1, Clock, Slc27a1, Smarca4, Nedd4, Uba5, Ubr5, Appl1, Ptpn11, Ar, Kdm3a, Arntl, Ghr, Thra, Lancl2, Cry2, Trim68
GO:0032418	lysosome localization	70	16	10.37	0.00264	Snapin, Rab34, Gab2, Ndel1, Pld2, Snx4, Snap23, Vps33a, Arl8b, Vps33b, Il4ra, Hdac6, Sytl4, Plekhm1, Borcs6, Kif1b
GO:0046676	negative regulation of insulin secretion	40	12	5.93	0.00272	Pde8b, Prkn, Rptor, Ppp3ca, Uts2, Pde3b, Sytl4, Midn, Ptger3, Ptpn11, Kcnb1, Kcnj11
GO:0006909	phagocytosis	245	34	36.3	0.00314	Rab34, Nr1h3, Axl, Clcn3, Coro1c, Met, Bcr, Tusc2, Tmem175, Pten, Elmo3, Abca1, Elmo2, Lyst, Pecam1, Lman2, Anxa11, Rhobtb2, Il15ra, 4933434E20Rik, Eif2ak1, Arl8b, Pycard, Il15, Ldlr, Myd88, Dnm2, Pip5k1c, Abca7, Rab11fip2, Appl1, Lep, Ano6, Hmgb1
GO:0060284	regulation of cell development	499	92	73.93	0.00322	Cyp51, Tiam1, Coro1c, Crkl, Neurl1a, Hdac5, Met, Pten, Mapt, Ndel1, Zfyve27, Hey2, Rock2, Id2, Rflnb, Ntn1, Snw1, Nin, Net1, Xrcc4, Il6st, Mapk8, Akap11, Has2, Gsk3b, Tnfrsf12a, Man2a1, Smad4, Mbd1, Aatk, Nrp1, Myo5b, Sema4c, Stk25, Hdac4, Notch1, Fbn1, Dll4, Dhx36, Notch2, Sema4a, Ppp3ca, Dock7, Sema3c, Hdac1, Xrcc2, Add1, Clock, Ulk1, Cux1, Plxna1, Bhlhe40, Adgra2, Il34, Dixdc1, Ldlr, Fbxo22, N…
GO:0032400	melanosome localization	19	6	2.81	0.00325	Rab1a, Mlph, Vps33a, Vps33b, Shroom2, Bloc1s3
GO:0007520	myoblast fusion	34	12	5.04	0.00332	Gsk3b, Cflar, Ptgfrn, Il4ra, Neo1, Adamts15, Tanc1, Ripor2, Cdon, Myof, Flot1, Cxcl12
GO:0140115	export across plasma membrane	48	12	7.11	0.00386	Abca1, Atp2b1, Abcc2, Slc40a1, Abcg2, Slc27a1, Atp1b3, Abcc4, Calm2, Slc22a2, Kcna5, Kcnb1
GO:0061052	negative regulation of cell growth involved in cardiac muscle cell development	12	6	1.78	0.00434	Yy1, Tomm70a, Pi16, Rgs2, Rgs4, Gsk3a
GO:0070307	lens fiber cell development	12	6	1.78	0.00434	Frs2, Abi2, Tbc1d20, Fgfr2, Smarca4, Fgfr3
GO:0008654	phospholipid biosynthetic process	206	43	30.52	0.00459	Pdgfb, Pcyt1a, Mvd, Tafazzin, Vac14, Dhdds, Pgs1, Isyna1, Serinc1, Socs2, Lpin1, Abca8b, Pld2, Lpcat1, Serinc5, Samd8, Chkb, Pigp, Pigx, Gpam, Acsl5, Pip4k2c, Impa1, Tmem38b, Fam126a, Pi4k2b, Slc27a1, Abhd5, Pip5k1c, Ttc7, Fam126b, Pik3r1, Pnpla3, Abca8a, Pla2g6, Pigv, Socs4, Fitm2, Lclat1, Socs6, Idi1, Dolk, Selenoi
GO:0018105	peptidyl-serine phosphorylation	281	62	41.63	0.00475	Raf1, Pdgfb, Mapk7, Stk38l, Akt1, Pwp1, Rps6ka1, Akt2, Mlxipl, Inpp5k, Hipk1, Met, Pten, Mapkapk2, Sgk2, Arrb1, Ddit4, Mknk2, Rock2, Ripk1, Plk2, Map3k1, Mapk8, Lats2, Csnk1e, Tfrc, Gsk3b, Slc1a1, Csnk1d, Cdk2, Rptor, Sgk3, Clk1, Ppm1f, Hipk3, Rassf2, Pfn2, Dock7, Ulk1, Chek2, Hdac6, Mtcp1, Rps6ka3, Agt, Phip, Tgfbr2, Mapkapk3, Crebl2, Map3k13, Mast4, Cab39, Lmtk2, Ppp1r15a, Sbk1, Prkaa1, Brsk2, …
GO:0006513	protein monoubiquitination	70	19	10.37	0.00482	Uhrf1, Neurl1a, Pcgf2, Ubb, Pdcd6, Ube2e1, Mgrn1, Klhl22, Prkn, Pcgf5, Rnf20, Ube4b, Cul1, Nedd4, Cbl, Zc4h2, Zfp598, Fancm, Atxn7l3
GO:0008286	insulin receptor signaling pathway	115	24	17.04	0.00485	Akt1, Akt2, Inpp5k, Cdk4, Ndel1, Eif4ebp2, Stxbp4, Slc39a14, Gsk3b, Pip4k2c, Agt, Phip, Kank1, Appl1, Pik3r1, Ptpn11, Foxo1, Pid1, Prkaa1, Plcb1, Soga1, Gsk3a, Lep, Srsf3
GO:0061000	negative regulation of dendritic spine development	16	7	2.37	0.00518	Ngfr, Pten, Plk2, Ngef, Efna1, Dtnbp1, Nlgn1
GO:0032922	circadian regulation of gene expression	65	18	9.63	0.00524	Ngfr, Ppp1cb, Nampt, Id2, Csnk1e, Noct, Hdac3, Csnk1d, Rorc, Hdac1, Clock, Bhlhe40, Kdm8, Zfhx3, Nrip1, Arntl, Cry2, Top1
GO:0000724	double-strand break repair via homologous recombination	126	29	18.67	0.00528	Rpa1, Mcm2, Rad51c, Rpa3, Rad51d, Rev3l, Yy1, Ercc4, Smc5, Nabp1, Xrcc2, Recql, Blm, Ppp4c, Fus, Gins4, Mre11a, Exd2, Ino80, Sirt6, Ap5z1, Trp53bp1, Fancb, Ppp4r2, Fancm, Fbh1, Zfyve26, Ap5s1, Ube2n
GO:0016073	snRNA metabolic process	33	8	4.89	0.00532	Mettl16, Exosc10, Ints2, Exosc8, Toe1, Mepce, Dkc1, Mettl4
GO:0036010	protein localization to endosome	25	7	3.7	0.00532	Pacsin2, Rock2, Akap11, Nrp1, Rab35, Tmem30a, Micall1
GO:0006082	organic acid metabolic process	809	119	119.86	0.00536	Hk2, Akt1, Nr1h3, Prodh, Ier3, As3mt, Stat5a, Akt2, Wars2, Slc2a9, Mlxipl, Prkag3, Mid1ip1, Fpgs, Acaa1b, Fads1, Cars, Plin5, Cad, Lpl, Adss, Acot8, Pcmt1, Sgpl1, Ddit4, Avpr1a, Txnrd1, Gfpt2, Lpin1, Pfkp, Acot3, Dgat1, Zbtb20, St6gal1, Cbs, Stard4, Lars, Cyb5a, Lipa, Papss2, Gpam, Acsl5, Gk, Abcc2, Scd2, Cyp2e1, Rdh10, Farsb, Hdac4, Glul, Dhrs9, Ivd, Slc27a2, Hdc, Acss1, Gmps, Gclm, Abcd3, Mfsd2…
GO:0070233	negative regulation of T cell apoptotic process	20	8	2.96	0.00545	St3gal1, Gpam, Efna1, Rorc, Blm, Tsc22d3, Serpinb9, Dock8
GO:0016197	endosomal transport	218	38	32.3	0.00611	Vps50, Snx9, Coro1c, Vps4b, Abca1, Lyst, Reps1, Vps26a, Ap3d1, Gga3, Rhobtb3, Srl, Snx4, Dpy30, Bet1l, Myo5b, Ccdc93, Lrba, Rab35, Arl8b, Rab6a, Snx1, Snx33, Micall1, Tmem87a, Heatr5a, Ptpn23, Gcc2, Sgsm2, Lmtk2, Picalm, Ap5z1, Ankrd50, Snx12, Ap5b1, Dennd1b, Ap5s1, Sort1
GO:0043161	proteasome-mediated ubiquitin-dependent protein catabolic process	395	77	58.52	0.0064	Rmnd5b, Fbxo9, Tbx21, Akt1, Rmnd5a, Ubqln1, Psmd4, Psen2, Foxred2, Tnfaip1, Arrb1, Dnajb12, Canx, Fbxl20, Trim9, Plk2, Mapk8, Dcaf11, Rnf19a, Derl1, Csnk1e, Desi1, Klhl22, Gsk3b, Prkn, Dnajc18, Nedd4l, Syvn1, Csnk1d, Tbl1x, Ubr1, Gid8, Trim2, Rnf19b, Tmub1, Ube4b, Clock, Cul1, Herc2, Fbxl19, Otud5, Erlin2, Herpud1, Nedd4, Fem1b, Fbxo22, Gclc, Trib1, Kctd17, Ccar2, Sirt6, Tmub2, Siah1a, Rnf144b, S…
GO:0042752	regulation of circadian rhythm	107	24	15.85	0.00653	Ppp1cb, Rock2, Id2, Mapk8, Pspc1, Csnk1e, Gsk3b, Noct, Hdac3, Csnk1d, Rorc, Uts2, Clock, Bhlhe40, Usp9x, Ccar2, Zfhx3, Ptger3, Tardbp, Prkaa1, Arntl, Nlgn1, Fbxl12, Cry2
GO:0045893	positive regulation of transcription, DNA-templated	1241	252	183.86	0.00677	Klf6, Ngfr, Raf1, Pdgfb, Mapk7, Tbx21, Ell2, Akt1, Pwp1, Nr1h3, Peg3, Hltf, Ikzf4, Supt5, Rps6ka1, Hlf, Stat5a, Akt2, Ikbkg, Mlxipl, Inpp5k, Ttc5, Gtf2h1, Qrich1, Pknox1, Ezh1, Zmiz1, Sertad1, Hdac5, Gabpa, Met, Elk1, Cdk9, Tfcp2, Ubp1, Zfp715, Prdm15, Arnt, Rxrg, E2f3, Tmprss6, Med24, Rarb, Vezf1, Nol11, Cdk5rap3, Arrb1, E2f2, Ddx39b, Esr1, Hey2, Ap3d1, Prmt2, Rel, Patz1, Nampt, Lpin1, Id2, Ncoa…
GO:0090630	activation of GTPase activity	97	24	14.37	0.00679	Tiam1, Akt2, Coro1c, Crkl, Bcr, Ndel1, Rangap1, Ngef, Ralgapb, Dock7, Adprhl1, Tbc1d4, Rabgap1, Ralgapa2, Sgsm2, Grtp1, Usp6nl, Tbc1d13, Tbc1d16, Rcc2, Tbc1d22b, Arhgap24, Ptk2b, Arhgef10
GO:0031647	regulation of protein stability	287	60	42.52	0.00704	Cct3, Ift46, Pex19, Tbrg1, Pten, Lamp2, Septin8, Stxbp4, Gga3, Sav1, Fam107a, Sugt1, Stk3, Derl1, Prkn, Telo2, Hdac3, Nedd4l, Gnaq, Cdc37l1, Syvn1, Tbl1x, Usp33, Pdcl3, Rassf2, Mfsd1, Pfn2, Efna1, Lmna, Asph, Chek2, Atf7ip, Kdm8, Pycard, Usp9x, Otud5, Hdac6, Hcfc1, Casp3, Atp1b3, Usp4, Crebl2, Lss, Ccar2, Grn, Sirt6, Cog7, Siah1a, Ubr5, Mylip, Pik3r1, Tardbp, Taf9b, Ddi1, Rnf149, Aak1, Usp47, Flo…
GO:0033169	histone H3-K9 demethylation	13	6	1.93	0.00706	Kdm4b, Hsf4, Phf2, Kdm3b, Kdm7a, Kdm3a
GO:0048385	regulation of retinoic acid receptor signaling pathway	13	6	1.93	0.00706	Nr2c1, Snw1, Ctbp2, Klf2, Cyp26b1, Dhrs3
GO:0098917	retrograde trans-synaptic signaling	13	6	1.93	0.00706	Abhd6, Farp1, Dag1, Cnr1, Plcb1, Nlgn1
GO:0008585	female gonad development	85	17	12.59	0.00732	Stat5a, Arrb1, Ubb, Esr1, Arid5b, Kitl, Sgpl1, Hnrnpk, Fst, Smad4, Nupr1, Agt, Tiparp, Nrip1, Fzd4, Nup107, Lep
GO:0030177	positive regulation of Wnt signaling pathway	126	29	18.67	0.00756	Prdm15, Sulf1, Tnfaip3, Nle1, Ppm1a, Csnk1e, Mbd2, Csnk1d, Gid8, Wls, Fgfr2, Fam53b, Adgra2, Dixdc1, Smarca4, Kank1, Rspo4, Ccar2, Ttc21b, Ubr5, Trpm4, Pbxip1, Lgr6, Amer1, Fgfr3, Arntl, Thra, Usp47, Ppm1b
GO:0051963	regulation of synapse assembly	97	21	14.37	0.00765	Clstn3, Ntn1, Gsk3b, Farp1, Sema4a, Pdlim5, Gpc4, Nectin1, Clstn2, Ppp1r9a, Eef2k, Lrrn3, Negr1, Pik3r1, Lingo4, Lrfn4, Flrt1, Six1, Nrg2, Nlgn1, Bhlhb9
GO:0042908	xenobiotic transport	31	10	4.59	0.00767	Abca8b, Cldn1, Slc22a3, Slc18a2, Abcc2, Abcg2, Tmem30a, Abcc4, Slc22a2, Abca8a
GO:0006882	cellular zinc ion homeostasis	21	8	3.11	0.00768	Slc39a13, Ap3d1, Slc39a14, Slc1a1, Hps1, Slc30a9, Mt2, Slc30a1
GO:0034205	amyloid-beta formation	46	16	6.82	0.00923	Ncstn, Psen2, Aph1a, Ifngr1, Rock2, Gga3, Abcg1, Efna1, Casp3, Bace1, Aph1b, Abca7, Picalm, Gsk3a, Rps23rg1, Prnp
GO:0006907	pinocytosis	22	9	3.26	0.0093	Nr1h3, Axl, Mapkapk2, Pycard, Mapkapk3, Snx33, Dnm2, Appl1, Actn4
GO:0000209	protein polyubiquitination	218	37	32.3	0.00934	Rnf166, Sash1, Tnfaip3, Map3k1, Ube2e1, Peli2, Rnf19a, Mgrn1, Marchf5, Prkn, Nedd4l, Syvn1, Rnf41, Trim2, Rnf20, Rnf19b, Ube4b, Cul1, Hdac6, Nedd4, Ube2q2, Fbxo22, Rnf125, Cbl, Ubr5, Rnf144b, Smurf1, Ube2h, Arel1, Ube2q1, Hecw2, Ube2ql1, Ube2s, Dzip3, Trim68, Ube2n, Bfar
GO:0033299	secretion of lysosomal enzymes	10	5	1.48	0.00934	Nr1h3, Lyst, Nagpa, Hps1, Bloc1s3
GO:0043084	penile erection	10	5	1.48	0.00934	Avpr1a, P2ry1, P2ry2, Cnr1, Ar
GO:0051775	response to redox state	10	5	1.48	0.00934	Ryr2, Clock, Vasn, Arntl, Selenos
GO:2000489	regulation of hepatic stellate cell activation	10	5	1.48	0.00934	Pdgfb, Rps6ka1, Dgat1, Gclc, Lep
GO:0007368	determination of left/right symmetry	91	18	13.48	0.00938	Odad4, Ap1b1, Nek8, Kif3a, Rttn, Ift140, Dync2li1, Mib1, Nme7, Notch1, Notch2, Disp1, Tgfbr2, Ofd1, Pskh1, Tmem67, Acvr2b, Anks6
GO:0015711	organic anion transport	258	53	38.22	0.00944	Slc19a1, Slc25a42, Slc2a9, Slc4a3, Slc3a2, Slc25a11, Slc35c2, Slc35b4, Slc25a22, Slc16a7, Avpr1a, Slc36a1, Map2k6, Slc9a3r1, Dpysl2, Slc7a8, Slc52a2, Slc26a6, Slc22a3, Slc12a2, Slc1a1, Abcc2, Rgs2, Slc35a3, Abcd3, Slc66a1, Slc4a2, Abcg2, Slc7a10, Slc25a15, Slc27a1, Agt, Slc37a2, Slc10a3, Abcc10, Abcc4, P2ry2, Slc16a1, Cacna1a, Mfsd12, Slc35b2, Slc43a2, Rgs4, Slco4a1, Ptger3, Slc22a2, Slco1a1, Pla…
GO:0045664	regulation of neuron differentiation	178	37	26.37	0.00956	Ngfr, Tiam1, Mmd, Brinp2, Eif2ak4, Pten, Hey2, Socs2, Hmg20b, Id2, Ncoa1, Nin, Mapk8, Dpysl2, Gsk3b, Mib1, Csnk1d, Notch1, Dixdc1, Map3k13, Zc4h2, Gdpd5, Wdr62, Lsm1, Cdon, Notch3, Zfhx3, Cdk5rap2, Ptger3, Nbl1, Sox5, Kctd11, Six1, Pbx1, Tcf4, Cxcl12, Nlgn1
GO:0010460	positive regulation of heart rate	22	8	3.26	0.01052	Hey2, Avpr1a, Ryr2, Slc1a1, Uts2, Apln, Trpm4, Rgs4
GO:0003214	cardiac left ventricle morphogenesis	14	6	2.07	0.01082	Hey2, Ryr2, Smad4, Notch1, Tgfbr2, Gsk3a
GO:0014733	regulation of skeletal muscle adaptation	14	6	2.07	0.01082	Gtf2ird2, Gtf2ird1, Ppp3ca, Atp2a2, Tead1, Gtf2i
GO:0032488	Cdc42 protein signal transduction	14	6	2.07	0.01082	Abca1, Ntn1, Nrp1, Rhou, Shtn1, Rhoj
GO:0035970	peptidyl-threonine dephosphorylation	14	6	2.07	0.01082	Ppm1a, Dusp1, Ppm1f, Dusp18, Pdp1, Ppm1b
GO:0070935	3'-UTR-mediated mRNA stabilization	14	6	2.07	0.01082	Mettl16, Mapkapk2, Rbm10, Myd88, Elavl1, Tardbp
GO:0060445	branching involved in salivary gland morphogenesis	25	7	3.7	0.01083	Pdgfb, Met, Nrp1, Sema3c, Plxna1, Fgfr2, Dag1
GO:1902230	negative regulation of intrinsic apoptotic signaling pathway in response to DNA damage	25	7	3.7	0.01083	Tmem161a, Bid, Atad5, Ccar2, Ackr3, Usp47, Cxcl12
GO:0006658	phosphatidylserine metabolic process	18	7	2.67	0.01101	Abhd16a, Serinc3, Serinc1, Serinc5, Mfsd2a, Slc27a1, Pla2g15
GO:0051100	negative regulation of binding	154	27	22.82	0.01101	Pdgfb, Akt1, Pex19, Psen2, Hey2, Id2, Hnrnpk, Mapk8, Ercc4, Gsk3b, Cdkn1a, Jak2, Usp33, Eif4a3, P2ry1, Ppp3ca, C9orf72, Pex14, Atp2a2, Mepce, Crtac1, Adrb2, Jun, Ilrun, Dtnbp1, Fbh1, Zfp462
GO:1902004	positive regulation of amyloid-beta formation	18	7	2.67	0.01101	Ifngr1, Rock2, Abcg1, Efna1, Casp3, Picalm, Gsk3a
GO:0030036	actin cytoskeleton organization	655	110	97.04	0.01107	Pdgfb, Rhoc, Snx9, Coro1c, Arhgef18, Mprip, Inpp5k, Met, Bcr, Amotl1, Strip1, Elmo3, Pacsin2, Sdc4, Tnfaip1, Elmo2, Shroom1, Arrb1, Epb41l2, Washc3, Rock2, Cyria, Lpin1, Prkar1a, Pecam1, Slc9a3r1, Rflnb, Ttc8, Rhobtb3, Fam107a, Map3k1, Akap11, Rhobtb2, Efs, Itgb5, Cxadr, Prkn, Svil, Dpysl3, Smad4, Spire1, Coro1b, Ehbp1l1, Bbs4, Flnb, Pstpip2, Farp1, Mkln1, Nrp1, Myo5b, Cflar, Pdcl3, Ppm1f, Capn10…
GO:0060538	skeletal muscle organ development	154	35	22.82	0.01138	Hlf, Large1, Hdac5, Met, Tafazzin, Xk, Hmg20b, Snw1, Rb1, Svil, Flnb, Cflar, Hdac4, Gtf3c5, Notch1, Mbnl1, Nras, Ppp3ca, Cntfr, Nupr1, Disp1, Hdac6, Tsc22d3, Fbxo22, Ripor2, Cdon, Dag1, Maff, Adrb2, Myorg, Prkaa1, Six1, Arntl, Flot1, Cyp26b1
GO:0019083	viral transcription	47	16	6.96	0.01145	Mid2, Inpp5k, Ubp1, Snw1, Map3k1, Chd1, Usf1, Notch1, Gtf2b, Hdac1, Smarca4, Mdfic, Tardbp, Dhx9, Jun, Mon1b
GO:0006346	DNA methylation-dependent heterochromatin assembly	20	8	2.96	0.01152	Dnmt3a, Mbd2, Hdac1, Atf7ip, Smarca4, Resf1, Apobec1, Mphosph8
GO:1902855	regulation of non-motile cilium assembly	17	6	2.52	0.01153	Mak, Bbs4, Wrap73, Dnm2, Tmem67, Septin9
GO:0046782	regulation of viral transcription	21	6	3.11	0.01156	Mid2, Ubp1, Map3k1, Notch1, Mdfic, Dhx9
GO:0051260	protein homooligomerization	146	25	21.63	0.01255	Ikzf4, Thg1l, Tnfaip1, Mapt, Scara5, Kctd3, G3bp2, Kctd15, Blm, Pycard, Fus, Kctd7, Kctd9, Ripor2, Trpm4, Elavl1, Trp53bp1, Kcng4, Kcna5, Kctd11, Kcnb1, Atl2, Rom1, Prnp, Prmt1
GO:0061001	regulation of dendritic spine morphogenesis	56	13	8.3	0.01272	Pten, Ngef, Abi2, Dhx36, Efna1, Pdlim5, Ppp1r9a, Eef2k, Tanc2, Dtnbp1, Nlgn1, Afdn, Bhlhb9
GO:0000122	negative regulation of transcription by RNA polymerase II	776	138	114.97	0.01277	Pdgfb, Pcbp3, Uhrf1, Tbx21, Nr1h3, Peg3, Supt5, Zfp81, Mlxipl, Nr2c1, Tpr, Ezh1, Hipk1, Hdac5, Gabpa, Met, Psen2, Brms1l, Zfp715, Tmprss6, Rarb, Pcgf2, Sp2, Zbtb4, Esr1, Hey2, Arid5b, Lpin1, Id2, Dnmt3a, Strn3, Snw1, Yy1, Smad5, Hnrnpk, Fst, Thrb, Rb1, Srebf2, Trp63, Hsf1, Zbtb20, Zfp148, Mospd1, Gtf2ird1, Prkn, Hdac3, Mbd2, Smad4, Tle4, Esrra, Cdk2, Cbx2, Phf6, Hdac4, Eef1aknmt, Notch1, Atf2, Hi…
GO:0006289	nucleotide-excision repair	51	13	7.56	0.01326	Rpa1, Gtf2h1, Rpa3, Rad51d, Mnat1, Polk, Ercc4, Xpa, Gtf2h3, Pold1, Hmgn1, Nthl1, Hmgb1
GO:0045736	negative regulation of cyclin-dependent protein serine/threonine kinase activity	23	8	3.41	0.01408	Pten, Cdk5rap3, Tnfaip3, Lats2, Cdkn1a, Casp3, Cdkn1c, Inca1
GO:1903861	positive regulation of dendrite extension	23	8	3.41	0.01408	Hnrnpk, Prkn, Nedd4l, Syt3, Smurf1, Picalm, Cxcr4, Afdn
GO:0008543	fibroblast growth factor receptor signaling pathway	62	19	9.19	0.0141	Ngfr, Pdgfb, Crkl, Fuz, Sulf1, Frs2, Fam20c, Fgf21, Fgfr2, Nptn, Fgf1, Apln, Spry1, Ofd1, Setx, Ptpn11, Flrt1, Ndst1, Fgfr3
GO:0097352	autophagosome maturation	35	9	5.19	0.01411	Snapin, Ubqln1, Lamp2, Vps33a, Atp2a2, Snx14, Atg14, Adrb2, Lix1l
GO:0045740	positive regulation of DNA replication	45	12	6.67	0.01429	Pdgfb, Met, Atad5, Tnfaip1, Lpin1, Ctc1, Mapk8, Cdk2, Map2k4, Ino80, Dhx9, Jun
GO:0055085	transmembrane transport	1035	175	153.34	0.01453	Scnn1g, Hk2, Slc19a1, Akt1, Slc39a13, Slc25a42, Tomm40, Akt2, Clcn3, Slc2a9, Ubqln1, Pex1, Inpp5k, Slc4a3, Met, Bcr, Slc3a2, Psen2, Slc41a1, Tmem175, Pten, Slc25a11, Abca1, Steap2, Plcg1, Slc35c2, Slc2a4, Slc22a5, Slc35b4, Slc25a22, Esr1, Atp2b1, Ifngr1, Slc16a7, Slc36a1, Stxbp4, Abca8b, Slc9a3r1, Cacnb1, Ryr2, Ripk1, Dapk1, Glrx, Ero1a, Slmap, Scara5, Chrna2, Slc39a14, Slc7a8, Ank, Atp6v1c1, Slc…
GO:0014061	regulation of norepinephrine secretion	11	5	1.63	0.01505	P2ry1, Agt, P2ry12, Ptger3, Kcnb1
GO:0033604	negative regulation of catecholamine secretion	11	5	1.63	0.01505	P2ry1, P2ry12, Ptger3, Gck, Cnr1
GO:0034454	microtubule anchoring at centrosome	11	5	1.63	0.01505	Kif3a, Nin, Gsk3b, Bbs4, Ninl
GO:0060736	prostate gland growth	11	5	1.63	0.01505	Pten, Esr1, Fgfr2, Psapl1, Ar
GO:0071398	cellular response to fatty acid	19	7	2.81	0.01524	Cdk4, Lpl, Ldlr, Zc3h12a, Pid1, Plcb1, Ffar2
GO:0097284	hepatocyte apoptotic process	19	7	2.81	0.01524	Bid, Rb1, Stk3, Gsk3b, Cflar, Atf2, Atf7
GO:0007049	cell cycle	1492	266	221.05	0.01528	Pdgfb, Rpa1, Mapk7, Uhrf1, Tubb6, Akt1, Nup214, Rhoc, Snx9, Mcm2, Fam32a, Ier3, Brinp2, Stat5a, Map3k20, Bid, Eif2ak4, Mlxipl, Celf1, Tpr, Cdk4, Rad51c, Met, Cdk9, Bcr, Vps4b, Hyal1, Tbrg1, Rpa3, Pten, Ppp1cb, Gadd45b, E2f3, Top2b, Atad5, Kif3a, Septin8, Cdk5rap3, Ndel1, Rad51d, E2f2, Ddx39b, Ubb, Esr1, Tnfaip3, Zwint, Epb41l2, Ccar1, Prmt2, Hmg20b, Pes1, Ska2, Tubd1, Stxbp4, Rock2, Id2, Nle1, Sl…
GO:0016310	phosphorylation	1566	291	232.01	0.01544	Dazap2, Raf1, Pdgfb, Hk2, Dlg3, Mapk7, Stk38l, Akt1, Pwp1, Snx9, Axl, Baz1b, Mob3a, Ier3, Rps6ka1, Mmd, Stat5a, Akt2, Map3k20, Ikbkg, Coro1c, Eif2ak4, Mlxipl, Mprip, Inpp5k, Crkl, Mob1b, Neurl1a, Prkag3, Gtf2h1, Cdk4, Hipk1, Met, Cdk9, Bcr, Cilk1, Nprl2, Psen2, Vac14, Cad, Sh3bp5l, Pten, St3gal1, Map3k4, Sash1, Gadd45b, Tab2, Mapkapk2, Sdc4, Nek8, Sgk2, Mapt, Cdk5rap3, Fxr2, Pank3, Arrb1, Tnfaip3…
GO:0045651	positive regulation of macrophage differentiation	15	6	2.22	0.01581	Id2, Ripk1, Rb1, Hsf1, Il34, Trib1
GO:0071243	cellular response to arsenic-containing substance	15	6	2.22	0.01581	Mknk2, Hsf1, Dhx36, Cpeb2, Zfand1, Zc3h12a
GO:0090503	RNA phosphodiester bond hydrolysis, exonucleolytic	15	6	2.22	0.01581	Exosc10, Exosc8, Toe1, Eri2, Eri1, Cpsf3
GO:0071902	positive regulation of protein serine/threonine kinase activity	182	33	26.96	0.01608	Dazap2, Pdgfb, Akt1, Map3k4, Sash1, Kitl, Map2k6, Mnat1, Map3k1, Telo2, Incenp, Rptor, Pdgfc, Map3k7, Erp29, Tgfa, Gab1, Il34, Slc27a1, Agt, Pdgfd, Parp16, Map2k4, Map3k13, Fgf1, Cab39, Dipk2a, Adrb2, Fzd4, Tead1, Ghr, Ptk2b, C1qtnf9
GO:0045600	positive regulation of fat cell differentiation	63	15	9.33	0.01651	Akt1, Lpl, Id2, Sav1, Zfp36l1, Stk3, Noct, Medag, Crebl2, Trpm4, Sh3pxd2b, Zc3h12a, Napepld, Six1, Zbtb16
GO:0071407	cellular response to organic cyclic compound	396	83	58.67	0.01754	Scnn1g, Pdgfb, Akt1, Ncstn, Stat5a, Akt2, Inpp5k, Cdk4, Zmiz1, Gabpa, Esr1, Ddit4, Prmt2, Rock2, Adcy3, Slc9a3r1, Strn3, Nfkbia, Snw1, Zfp36l1, Ryr2, Smad5, Hnrnpk, Glrx, Fam107a, Trp63, Hsf1, Slc26a6, Lbh, Riok3, Gnaq, Jak2, Slc1a1, P2ry1, Casq2, Rorc, Tmem38b, Hdac1, Casp9, Clock, Zc3hav1, Itpr1, Uri1, Blm, Casp3, Smarca4, Nedd4, Hcn4, Uba5, Slc16a1, Dnm2, Tiparp, Gramd1c, P2ry12, P2ry13, Larp1…
GO:0150105	protein localization to cell-cell junction	24	8	3.56	0.01844	Arhgef18, Pecam1, Mapk8, Tjp3, F11r, Actn4, Mpp7, Actg1
GO:0001570	vasculogenesis	81	23	12	0.01928	Ccm2, Wars2, Zmiz1, Cd34, Hey2, Sgpl1, Zfp36l1, Has2, Xdh, Nrp1, Notch1, Fgfr2, Smarca4, Tgfbr2, Tiparp, Fgf1, Cul7, Pbrm1, Ackr3, Fzd4, Qk, Tmem100, Zfp950
GO:0030111	regulation of Wnt signaling pathway	273	59	40.45	0.01991	Itga3, Tiam1, Fuz, Prdm15, Sulf1, Tnfaip3, Nle1, Slc9a3r1, Nxn, Ppm1a, Lats2, Stk3, Csnk1e, Gsk3b, Prkn, Mbd2, Gnaq, Tle4, Csnk1d, Limd1, Jade1, Notch1, Gid8, Wls, Hdac1, Ptpru, 2210016L21Rik, Klf15, Vgll4, Fgfr2, Fam53b, Otud5, Adgra2, Dixdc1, Smarca4, Kank1, Rspo4, Ccar2, Ttc21b, Ubr5, Tmem237, Trpm4, Mdfic, Pbxip1, Lgr6, Foxo1, Cxxc4, Fzd4, Amer1, Fgfr3, Arntl, Gsk3a, Thra, Usp47, Ppm1b, Trabd…
GO:0048285	organelle fission	428	75	63.41	0.02013	Pdgfb, Pex19, Coro1c, Tpr, Rad51c, Met, Vps4b, Acot8, Top2b, Mapt, Ndel1, Rad51d, Ubb, Esr1, Zwint, Lpin1, Rb1, Rad1, Mtbp, Ercc4, Hsf1, Klhl22, Marchf5, Prkn, Ik, Spire1, Cep192, Incenp, Smc5, Smc3, Sgo2a, Dsn1, Pex11b, Eif4g3, Wrap73, Cenpc1, Chek2, Mad1l1, Tgfa, Fgfr2, Bccip, Mre11a, Phip, Zw10, Klhdc8b, Syde1, Cdc14a, Reep4, Map9, Pds5b, Ino80, Mad2l1bp, Ripor2, Siah1a, Stag1, Cdkn1c, Ddhd1, …
GO:0032355	response to estradiol	36	13	5.33	0.02034	Esr1, Socs2, Ncoa1, Strn3, Glrx, Hsf1, Fosl2, Grn, Nrip1, Ghr, Prdm2, Ccdc62, Zfp703
GO:0035773	insulin secretion involved in cellular response to glucose stimulus	77	16	11.41	0.02037	Raf1, Arrb1, Stxbp4, Pde8b, Ppp3cb, Prkn, Abcg1, Pde3b, Stx4a, Sidt2, Ccdc186, Trpm4, Rab11fip2, Pla2g6, Rab11fip5, Brsk2
GO:0043276	anoikis	30	8	4.44	0.0204	Ikbkg, Notch1, Map3k7, Chek2, Dapk2, Tfdp1, Ankrd13c, Ptrh2
GO:0048524	positive regulation of viral process	57	10	8.44	0.02046	Axl, Top2b, Map3k1, Vapa, Notch1, Tbc1d20, Larp1, Mdfic, Dhx9, Vps37b
GO:0006929	substrate-dependent cell migration	29	9	4.3	0.02063	Pdgfb, Ntn1, Tnfrsf12a, Anks1, Nrp1, Itga11, Ston1, P2ry12, Shtn1
GO:0010667	negative regulation of cardiac muscle cell apoptotic process	29	9	4.3	0.02063	Hey2, Pcmt1, Hsf1, Jak2, Cflar, Nupr1, Rgl2, Qk, Acot1
GO:0035904	aorta development	61	13	9.04	0.02067	Ngfr, Fuz, Hey2, Lox, Notch1, Dll4, Smarca4, Dnm2, Cxcr4, Adamts6, Six1, Ndst1, Lep
GO:0110053	regulation of actin filament organization	257	44	38.08	0.02186	Rhoc, Snx9, Arhgef18, Inpp5k, Met, Sdc4, Rock2, Cyria, Pecam1, Ttc8, Map3k1, Prkn, Svil, Spire1, Coro1b, Bbs4, Nrp1, Ppm1f, Arpc5l, Abi2, Pfn2, C9orf72, Add1, Pycard, Tmod2, Kank1, Ppp1r9a, Limch1, F11r, Fchsd1, Rgs4, Arhgap18, Arpin, Sh3pxd2b, Pik3r1, Cdc42ep4, Synpo, Shroom2, Arhgap35, Ptk2b, Actg1, Nck2, Arhgef10, Mphosph8
GO:0043101	purine-containing compound salvage	19	8	2.81	0.02187	Gmpr2, Ampd3, Aprt, Adss, Adsl, Gmps, Mtap, Pnp2
GO:0099518	vesicle cytoskeletal trafficking	70	15	10.37	0.02188	Snapin, Ndel1, Rab1a, Ap3d1, Myo5b, Ap3m2, Trak1, Ccdc186, Myrip, Tanc2, Actn4, Dtnbp1, Bloc1s3, Kif1b, F8a
GO:0006721	terpenoid metabolic process	49	10	7.26	0.02192	Fdft1, Dgat1, Cyp2e1, Rdh10, Dhrs9, Lss, Cyp2j6, Aldh1a1, Cyp26b1, Dhrs3
GO:0072524	pyridine-containing compound metabolic process	29	6	4.3	0.02194	Nampt, Nmnat1, Nadsyn1, Nnmt, Pdxk, Pnp2
GO:2000107	negative regulation of leukocyte apoptotic process	49	14	7.26	0.02204	Axl, Stat5a, St3gal1, Kitl, St6gal1, Gpam, Efna1, Rorc, Blm, Tsc22d3, Serpinb9, Dock8, Cxcl12, Selenos
GO:0007190	activation of adenylate cyclase activity	16	6	2.37	0.02218	Raf1, Vipr2, Adcy3, Tshr, Adrb3, Adrb2
GO:0051481	negative regulation of cytosolic calcium ion concentration	16	6	2.37	0.02218	Atp2b1, Ryr2, Il6st, Npy1r, Kcna5, Gtf2i
GO:0061158	3'-UTR-mediated mRNA destabilization	16	6	2.37	0.02218	Zfp36l1, Dhx36, Tardbp, Zc3h12a, Zfp36l2, Qk
GO:0071392	cellular response to estradiol stimulus	16	6	2.37	0.02218	Esr1, Glrx, Hsf1, Nrip1, Ccdc62, Zfp703
GO:2000047	regulation of cell-cell adhesion mediated by cadherin	16	6	2.37	0.02218	Adam19, Ppm1f, Notch1, Ptpru, Flot1, Afdn
GO:0030278	regulation of ossification	107	25	15.85	0.02246	Atraid, Atp2b1, Rflnb, Thrb, Ank, Esrra, Fam20c, Notch1, Chsy1, P2ry2, Trpm4, Txlng, Smurf1, Ptpn11, Adrb2, Phospho1, Pbx1, Fgfr3, Ptk2b, Intu, Acvr2b, Mapk1, Ano6, Dhrs3, Zbtb16
GO:0071333	cellular response to glucose stimulus	116	27	17.19	0.0225	Raf1, Rab34, Mlxipl, Arrb1, Stxbp4, Pde8b, Ppp3cb, Slc39a14, Zbtb20, Tra2b, Prkn, Abcg1, Smad4, Ppp3ca, Aacs, Pde3b, Stx4a, Smarca4, Sidt2, Ccdc186, Trpm4, Rab11fip2, Pla2g6, Kcnb1, Prkaa1, Rab11fip5, Brsk2
GO:0034393	positive regulation of smooth muscle cell apoptotic process	12	5	1.78	0.02271	E2f3, Arrb1, Pdcd4, Rbm10, Map2k4
GO:0035845	photoreceptor cell outer segment organization	12	5	1.78	0.02271	Ift140, Bbs4, Mfsd2a, Tmem67, Rom1
GO:0060979	vasculogenesis involved in coronary vascular morphogenesis	12	5	1.78	0.02271	Nrp1, Notch1, Fgfr2, Fgf1, Pbrm1
GO:0090557	establishment of endothelial intestinal barrier	12	5	1.78	0.02271	Cldn1, Myd88, Tjp3, F11r, Afdn
GO:1990253	cellular response to leucine starvation	12	5	1.78	0.02271	Eif2ak4, Lars, Atf2, Sesn2, Sesn1
GO:2000650	negative regulation of sodium ion transmembrane transporter activity	12	5	1.78	0.02271	Slc9a3r1, Nedd4l, Nedd4, Stoml1, Hecw2
GO:0034605	cellular response to heat	49	13	7.26	0.0232	Tpr, Cd34, Mapt, Pdcd6, Scara5, Hsf1, Pdcl3, Dhx36, Rasa3, Fgf1, Dhx9, Myof, Ier5
GO:1900745	positive regulation of p38MAPK cascade	25	8	3.7	0.02369	Met, Map3k4, Sash1, Gadd45b, Xdh, Zc3h12a, Lep, Prmt1
GO:0007507	heart development	540	97	80	0.02395	Ccm2, Pdgfb, Gys1, Crkl, Odad4, Zmiz1, Hdac5, Ap1b1, Met, Tafazzin, Adam19, Fuz, Pten, Tab2, Nek8, Rarb, Kif3a, Slc22a5, Ddx39b, Hey2, Frs2, Prkar1a, Id2, Sav1, Mnat1, Zfp36l1, Yy1, Ryr2, Ripk1, Vcan, Ppp3cb, Rb1, Stk3, Has2, Tomm70a, Gsk3b, Cxadr, Cdkn1a, Pi16, Ift140, Mib1, Hdac3, Smad4, Lox, Gnaq, Pdcd4, Nrp1, Rgs2, Notch1, Atf2, Fbn1, Dll4, Dhx36, Notch2, Efna1, Lmna, Pdlim5, Sema3c, Ube4b, V…
GO:0032270	positive regulation of cellular protein metabolic process	1193	219	176.75	0.02433	Ngfr, Dazap2, Raf1, Pdgfb, Dlg3, Uhrf1, Akt1, Nr1h3, Snx9, Mob3a, Ncstn, Mmd, Akt2, Ikbkg, Bid, Eif2ak4, Ubqln1, Mprip, Crkl, Mob1b, Neurl1a, Cdk4, Pttg1ip, Met, Cdk9, Psen2, Fuz, Pten, Map3k4, Sash1, Arnt, Aph1a, Tab2, Sdc4, Cdk5rap3, Fxr2, Arrb1, Sart3, Ddx39b, Ubb, Tnfaip3, Kitl, Dip2a, Sumo3, Rock2, Lpin1, Map2k6, Pecam1, Nfkbia, Snw1, Mnat1, Ripk1, Dapk1, Pdcd6, Plk2, Fam107a, Map3k1, Il6st,…
GO:0120162	positive regulation of cold-induced thermogenesis	86	20	12.74	0.02456	G0s2, Lpin1, Tshr, Irf4, Hsf1, Hdac3, Jak2, Pdgfc, Prkab1, Il4ra, Fgf21, Adrb3, Sirt6, Oma1, Prkab2, Cxcr4, Adrb2, Kdm3a, Thra, Lep
GO:0008643	carbohydrate transport	131	33	19.41	0.02507	Hk2, Akt1, Akt2, Slc2a9, Inpp5k, Met, Slc2a4, Slc35b4, Esr1, Stxbp4, Slc26a6, Oga, Capn10, Slc35a3, Aqp7, Mfsd2a, Sesn2, Klf15, Fgf21, Slc27a1, Slc37a2, Crebl2, Slc35d2, Sirt6, Mfsd12, Slc2a12, Appl1, Ptpn11, Pid1, Gsk3a, Lep, Sort1, Slc45a4
GO:0010634	positive regulation of epithelial cell migration	147	30	21.78	0.02544	Pdgfb, Itga3, Akt1, Stat5a, Gab2, Met, Hyal1, Amotl1, Sash1, Plcg1, Rock2, Pdcd6, Plk2, Has2, Mapre2, Nrp1, Ppm1f, Glipr2, Hdac6, Adgra2, Agt, Tgfbr2, Grn, Fgf1, Zc3h12a, Dock5, Rhoj, Jun, Ptk2b, Hmgb1
GO:0043254	regulation of protein-containing complex assembly	408	68	60.45	0.02548	Raf1, Rhoc, Snx9, Bid, Met, Psen2, Piezo1, Abca1, Lamp2, H3f3b, Septin8, Mapt, Esr1, Stxbp5, Nav3, Cyria, Pecam1, Nin, Trim9, Ppm1a, Map3k1, Mapk8, Hsf1, Tfrc, Gsk3b, Svil, Riok3, Atat1, Spire1, Ppp2r5b, Coro1b, Bbs4, Arpc5l, Abi2, Pfn2, Map3k7, Add1, Ulk1, Atf7ip, Pycard, Hdac6, Hcfc1, Tmod2, Myd88, Kank1, Ppp1r9a, Senp6, Bbs10, P2ry12, Pde4dip, Fchsd1, Arhgap18, Arpin, Cdk5rap2, Dhx33, Cdc42ep4…
GO:0001885	endothelial cell development	68	14	10.07	0.02565	Ccm2, Met, Vezf1, Rock2, Pecam1, Akap11, Cldn1, Add1, Agt, Myd88, Tjp3, F11r, Plcb1, Afdn
GO:0044320	cellular response to leptin stimulus	16	6	2.37	0.02565	Pten, Prmt2, Bbs4, Gck, Pid1, Lep
GO:0106380	purine ribonucleotide salvage	15	6	2.22	0.02565	Gmpr2, Ampd3, Aprt, Adss, Adsl, Gmps
GO:0046824	positive regulation of nucleocytoplasmic transport	71	14	10.52	0.02566	Tpr, Ppm1a, Gsk3b, Hdac3, Jak2, Khdrbs1, Nedd4, Ubr5, Pik3r1, Tardbp, Zc3h12a, Dhx9, Lep, Mapk1
GO:0140467	integrated stress response signaling	18	6	2.67	0.02566	Eif2ak4, Qrich1, Eif2ak1, Oma1, Abca7, Nck2
GO:0033137	negative regulation of peptidyl-serine phosphorylation	30	9	4.44	0.0257	Pwp1, Mlxipl, Inpp5k, Pten, Ddit4, Ppm1f, Rassf2, Epm2a, Nck2
GO:0040018	positive regulation of multicellular organism growth	30	9	4.44	0.0257	Stat5a, Celf1, Tshr, Hsf1, Gpam, Bbs4, Agt, Sh3pxd2b, Ghr
GO:1901135	carbohydrate derivative metabolic process	802	118	118.82	0.0258	Pdgfb, Hk2, Gmpr2, Ncstn, Ier3, Large1, Mlxipl, Ampd3, Mvd, Prkag3, Aprt, Tafazzin, Hyal1, Dhdds, Cad, St3gal1, Adss, Sulf1, Acot8, Slc35c2, Slc2a4, Pank3, Pcmt1, Nudt4, Ddit4, Rab1a, Phlda1, Dip2a, Mgat1, Gfpt2, Adcy3, Fut8, Galnt16, Pfkp, Acot3, Gcnt2, Itm2b, Has2, Adsl, Naga, Pmm1, Dgat1, Zbtb20, Umps, St6gal1, Pigp, Pigx, Prkn, Xdh, Man2a1, Papss2, Gpam, Acsl5, Gk, Fn3k, Oga, Abhd6, Pfkfb4, H…
GO:0022604	regulation of cell morphogenesis	315	62	46.67	0.02622	Rhoc, Coro1c, Arhgef18, Crkl, Met, Strip1, Kif3a, Epb41l2, Gna13, Slc9a3r1, Net1, Hnrnpk, Rhobtb3, Rhobtb2, Myo10, Has2, St6gal1, Prkn, Nedd4l, Coro1b, Limd1, Mkln1, Nrp1, Myo5b, P2ry1, Dhx36, Sema4a, Sh3d19, Mfsd2a, Epb41, Cux1, Plxna1, Syt3, Zmym3, Phip, Kank1, Gas7, Dnm2, Map3k13, Eef2k, Fmnl2, F11r, Cul7, Smurf1, Arhgap18, Picalm, Rhou, Rcc2, Cdc42ep4, Zmym4, Dock5, Cxcr4, Rhoj, Fitm2, Fzd4, …
GO:0016477	cell migration	1317	223	195.12	0.0263	Ngfr, Scnn1g, Pdgfb, Tbx21, Itga3, Akt1, Il16, Rhoc, Tiam1, Axl, Il17ra, Lamb1, Stat5a, Akt2, Gab2, Coro1c, Crkl, Chrd, Zmiz1, Hdac5, Met, Bcr, Hyal1, Fuz, Amotl1, Pten, Elmo3, Sash1, Cd34, Sulf1, Plcg1, Sdc4, Top2b, Tnfaip1, Elmo2, Mapt, Ndel1, Lyst, Tnfaip3, Arid5b, Kitl, Ccar1, Sgpl1, Ddit4, Rab1a, Nav3, Patz1, Rock2, Gna13, Pecam1, Slc9a3r1, Pld2, Ntn1, Fut8, Net1, Gcnt2, Pdcd6, Rhobtb3, Vcan…
GO:0048705	skeletal system morphogenesis	206	41	30.52	0.02642	Wnt9a, Hyal1, Fuz, Rarb, Pcgf2, Arid5b, Sgpl1, Nle1, Rflnb, Has2, Cbs, Ift140, Eif4a3, Rdh10, Atf2, Rab33b, Thbs3, Fgfr2, Tgfbr2, Csrnp1, Chsy1, Foxn3, Tiparp, Satb2, Mthfd1l, Sh3pxd2b, Sox5, Insig1, Col27a1, Phospho1, Six1, Slc39a1, Gas1, Ndst1, Fgfr3, Thra, Acvr2b, Cyp26b1, Dhrs3, Zfp950, Hoxc4
GO:0006509	membrane protein ectodomain proteolysis	44	10	6.52	0.02695	Snx9, Ncstn, Psen2, Adam19, Aph1a, Sh3d19, Bace1, Aph1b, Snx33, Dag1
GO:0010950	positive regulation of endopeptidase activity	155	26	22.96	0.02698	Ngfr, Ncstn, Bid, Aph1a, Arrb1, Rock2, Dapk1, Pdcd6, Hsf1, Slc11a2, Xdh, Jak2, Slc1a1, Cflar, Ppm1f, Efna1, Asph, Casp9, Pycard, Aph1b, Gramd4, Picalm, Slc22a2, Mbp, Cradd, Hmgb1
GO:0021987	cerebral cortex development	93	19	13.78	0.02727	Nsun5, Lamb1, Celf1, Crkl, Zmiz1, Ndel1, Pals1, Hnrnpk, Gsk3b, Tra2b, Bbs4, Dixdc1, P2ry12, Wdr62, Cdon, Sun2, Plcb1, Afdn, Nr2f1
GO:0007611	learning or memory	241	41	35.71	0.02737	Itga3, Lamb1, Ncstn, Eif2ak4, Psen2, Pten, Mapt, Slc2a4, Eif4ebp2, Adcy3, Pde8b, Plk2, Slc11a2, Prkn, Slc1a1, Ric8a, Abi2, Casp3, Agt, Bace1, Tmod2, Ldlr, Nptn, Aph1b, Tanc1, Abca7, Pomk, Atp8a1, Ythdf1, Picalm, Pla2g6, Synpo, Cnr1, Adrb2, Atxn1, Plcb1, Jun, Epm2a, Thra, Bhlhb9, Prnp
GO:0006890	retrograde vesicle-mediated transport, Golgi to endoplasmic reticulum	45	12	6.67	0.02747	Ergic1, Use1, Lman2, Bet1l, Rab33b, Sec22b, Ergic2, Rab6a, Cog7, Bicd2, Arf3, Kdelr2
GO:0001678	cellular glucose homeostasis	133	33	19.7	0.02948	Ngfr, Raf1, Hk2, Rab34, Mlxipl, Arrb1, Stxbp4, Pde8b, Ppp3cb, Slc39a14, Zbtb20, Tra2b, Prkn, Abcg1, Smad4, Ppp3ca, Aacs, Klf15, Pde3b, Stx4a, Smarca4, Sidt2, Ccdc186, Trpm4, Rab11fip2, Pik3r1, Gck, Pla2g6, Lrrc8d, Kcnb1, Prkaa1, Rab11fip5, Brsk2
GO:0045732	positive regulation of protein catabolic process	208	47	30.82	0.02985	Akt1, Snx9, Ier3, Ubqln1, Pttg1ip, Psen2, Pten, Tnfaip3, Sumo3, Gga3, Lpcat1, Plk2, Mapk8, Rnf19a, Csnk1e, Gsk3b, Prkn, Nedd4l, Csnk1d, Rnf41, Rhbdd1, Sec22b, Sh3d19, Rnf19b, Vgll4, Nupr1, Herpud1, Ldlr, Nedd4, Fbxo22, Gclc, Snx1, Trib1, Snx33, Tiparp, Sirt6, Rnf144b, Mylip, Smurf1, Arel1, Hecw2, Foxo1, Socs4, Tmem67, Amer1, Gsk3a, Ptk2b
GO:1902475	L-alpha-amino acid transmembrane transport	45	11	6.67	0.02988	Slc3a2, Slc25a22, Slc7a8, Slc1a1, Rgs2, Slc25a15, Agt, Slc43a2, Rgs4, Slc22a2, Epm2a
GO:0006970	response to osmotic stress	70	14	10.37	0.03007	Vac14, Slc2a4, Zfp36l1, Map3k1, Mapk8, Nedd4l, Slc12a2, Atf2, Tsc22d3, Casp3, Agt, Oxsr1, Apobec1, Lrrc8d
GO:0060044	negative regulation of cardiac muscle cell proliferation	17	6	2.52	0.03008	Pten, Sav1, Ripk1, Cxadr, Vgll4, Tgfbr2
GO:0060602	branch elongation of an epithelium	17	6	2.52	0.03008	Esr1, Rdh10, Fgfr2, Fgf1, Spry1, Six1
GO:0071498	cellular response to fluid shear stress	17	6	2.52	0.03008	Mapk7, Hdac5, Hdac3, Klf2, Ptk2b, Ass1
GO:1903358	regulation of Golgi organization	17	6	2.52	0.03008	Rab33b, Dnm2, Pde4dip, Usp6nl, Armh3, Mapk1
GO:0043491	protein kinase B signaling	177	27	26.22	0.03014	Ngfr, Akt1, Axl, Akt2, Inpp5k, Met, Pten, Slc9a3r1, Zfp36l1, Gcnt2, Pdcd6, Stk3, Xdh, Lox, Rnf41, Sesn2, P2ry12, Inpp4b, Sesn1, Dag1, Phlda3, Setx, Myorg, Adtrp, Lep, Cxcl12, Tmem100
GO:0034644	cellular response to UV	83	19	12.3	0.03164	Tmem161a, Eif2ak4, Hyal1, Yy1, Polk, Ercc4, Cdkn1a, Polh, Rhbdd1, Dhx36, Trp53inp1, Xpa, Casp9, Nedd4, Cdc25a, Ino80, Pold1, Pik3r1, Usp47
GO:2000379	positive regulation of reactive oxygen species metabolic process	70	14	10.37	0.03165	Pdgfb, Clcn3, Mapt, Cdkn1a, Xdh, Rnf41, Hdac4, Agt, Tgfbr2, Zc3h12a, Pid1, Lep, Ptk2b, Hvcn1
GO:0014902	myotube differentiation	99	29	14.67	0.03194	Hdac5, Met, Piezo1, Xk, Gsk3b, Cflar, Hdac4, Notch1, Ptgfrn, Ppp3ca, Il4ra, Hdac6, Fbxo22, Neo1, Adamts15, Tanc1, Ripor2, Cdon, Myorg, Myof, Six1, Plpp7, Smyd3, Thra, Flot1, Cxcl12, Hacd1, Cyp26b1, Sort1
GO:0010656	negative regulation of muscle cell apoptotic process	52	15	7.7	0.03228	Hey2, Pcmt1, Hsf1, Gsk3b, Jak2, Cflar, Nupr1, Rgl2, Pik3r1, Zc3h12a, Dipk2a, Lifr, Ptk2b, Qk, Acot1
GO:0043267	negative regulation of potassium ion transport	32	10	4.74	0.03238	Pten, Nedd4l, Gnaq, Casq2, Oxsr1, Rgs4, Plcb4, Ptger3, Kcna5, Ptk2b
GO:0051492	regulation of stress fiber assembly	92	19	13.63	0.03238	Rhoc, Arhgef18, Inpp5k, Met, Sdc4, Rock2, Ttc8, Bbs4, Nrp1, Ppm1f, Pfn2, Ppp1r9a, Limch1, F11r, Sh3pxd2b, Pik3r1, Synpo, Actg1, Arhgef10
GO:1900027	regulation of ruffle assembly	27	9	4	0.03238	Coro1c, Ndel1, Pfn2, Kank1, Plekhm1, P2ry12, Rcc2, Arhgap24, Nlgn1
GO:0001865	NK T cell differentiation	13	5	1.93	0.03249	Ap3d1, Atf2, Cd1d1, Tgfbr2, Zbtb16
GO:0014850	response to muscle activity	13	5	1.93	0.03249	Prkag3, Ryr2, Srl, Agt, Perm1
GO:0015693	magnesium ion transport	13	5	1.93	0.03249	Slc41a1, Nipa2, Cnnm4, Nipa1, Cnnm2
GO:0046322	negative regulation of fatty acid oxidation	13	5	1.93	0.03249	Akt1, Plin5, Mfsd2a, Etfbkmt, Cnr1
GO:0046831	regulation of RNA export from nucleus	13	5	1.93	0.03249	Tpr, Nsun2, Iws1, Khdrbs1, Dhx9
GO:0006473	protein acetylation	186	30	27.56	0.03252	Naa60, Pcgf2, Arrb1, Dip2a, Ncoa1, Irf4, Esco2, Brd1, Gsk3b, Iws1, Atat1, Smad4, Naa40, Smc5, Jade1, Ing5, Atf2, Gtf2b, Map3k7, Clock, Klf15, Nupr1, Hcfc1, Smarca4, Naa30, Phf20, Pbxip1, Prkaa1, Arntl, Nat8f4
GO:0006665	sphingolipid metabolic process	115	17	17.04	0.03265	St3gal1, Serinc3, Serinc1, Sgpl1, Abca8b, Serinc5, Samd8, Naga, Cers5, Gla, Pla2g15, Elovl5, Abca8a, Pla2g6, Psapl1, Plpp2, Hacd1
GO:0046850	regulation of bone remodeling	52	6	7.7	0.03273	Tfrc, Plekhm1, Inpp4b, Suco, Fgfr3, Lep
GO:0010508	positive regulation of autophagy	125	30	18.52	0.03369	Mid2, Supt5, Ikbkg, Bid, Eif2ak4, Nprl2, Dapk1, Plk2, Bnip3l, Gsk3b, Rab12, Prkn, Pip4k2c, Trp53inp1, Map3k7, C9orf72, Sesn2, Ulk1, Larp1, Sesn1, Hspb8, Zc3h12a, Foxo1, Adrb2, Prkaa1, Epm2a, Gsk3a, Hmgb1, Trim68, Plekhf1
GO:0034389	lipid droplet organization	22	7	3.26	0.03458	Plin5, Sqle, Tbc1d20, Ptgfrn, Cidec, Pnpla3, Fitm2
GO:0010628	positive regulation of gene expression	1017	163	150.67	0.03539	Pdgfb, Icosl, Polr3d, Tbx21, Itga3, Akt1, Il16, Lrp3, Il17ra, Stat5a, Akt2, Ikbkg, Eif2ak4, Celf1, Cdk4, Zmiz1, Sertad1, Gabpa, Met, Tusc2, Mettl16, Adam19, Fuz, Pten, Arnt, Lpl, Cd34, Mapkapk2, Sulf1, Atad5, Fxr2, Ddx39b, Esr1, Hey2, Ifngr1, Rab1a, Rel, Rock2, Id2, Snw1, Yy1, Irf4, Ripk1, Hnrnpk, Mapk8, Hsf1, Cd200, Zbtb20, Tomm70a, Tfrc, Gsk3b, Tra2b, Setd4, Noct, Prkn, Hnrnpll, Riok3, Jak2, Ei…
GO:0001701	in utero embryonic development	461	79	68.3	0.03553	Ccm2, Pdgfb, Rpa1, Akt1, Inpp5k, Zmiz1, Gabpa, Arnt, Cr1l, Plcg1, Rrp7a, Kif3a, Pcgf2, Sp2, Ndel1, Hey2, Mgat1, Gna13, Ncoa1, Nle1, Nxn, Zfp36l1, Nsun2, Xrcc4, Lats2, Stk3, Zfat, Ttll1, Hsf1, Man2a1, Mib1, Smad4, Syvn1, Ric8a, Phf6, Rdh10, Notch1, Atf2, Dhx35, Mbnl1, Notch2, 4933434E20Rik, Xrcc2, Add1, Dnajb6, Fgfr2, Usp9x, Hcfc1, Gins4, Gab1, Hinfp, Smarca4, Hcn4, Tgfbr2, Syde1, Ttll4, Grn, Kidi…
GO:0031398	positive regulation of protein ubiquitination	113	24	16.74	0.03565	Ubqln1, Pttg1ip, Cdk9, Pten, Cdk5rap3, Arrb1, Ubb, Pdcd6, Fam107a, Mapk8, Derl1, Prkn, Hdac3, Rnf20, Sprtn, Trib1, Arrdc4, Dcun1d3, Amer1, Fgfr3, Fancm, Gsk3a, Ube2s, Ube2n
GO:0072348	sulfur compound transport	39	10	5.78	0.03711	Slc25a11, Slc36a1, Slc9a3r1, Slc26a6, Slc1a1, Abcg2, Slc27a1, Mfsd12, Slc35b2, Lrrc8d
GO:0007165	signal transduction	4132	682	612.18	0.03758	Klf6, Ngfr, Wnt9a, Mid2, Raf1, Pdgfb, Icosl, Mapk7, Fbxo9, Itga3, Stk38l, Akt1, Il16, Pwp1, Ift46, Rab34, Nr1h3, Rhoc, Tmem161a, Rgs19, Tiam1, Axl, Il17ra, Cyth2, Mob3a, Ncstn, Ier3, Homer3, Rps6ka1, Stat5a, Akt2, Cdip1, Map3k20, Ikbkg, Bid, Gab2, Arhgef18, Eif2ak4, Ubqln1, Mlxipl, Tbl2, Irag1, Nr2c1, Tpr, Inpp5k, Crkl, Htra1, Mob1b, Tfpt, Neurl1a, Qrich1, Cdk4, Chrd, Mc5r, Zmiz1, Hipk1, Pttg1ip,…
GO:0043065	positive regulation of apoptotic process	545	106	80.74	0.03828	Ngfr, Akt1, Tomm40, Map3k20, Bid, Tfpt, Neurl1a, Qrich1, Cdk4, G0s2, Psen2, Tnfrsf22, Pten, Gadd45b, E2f3, Plcg1, Rarb, Serinc3, Arrb1, Ubb, Ccar1, Phlda1, Prmt2, Map2k6, Ncoa1, Slc9a3r1, Sav1, Net1, Ripk1, Dapk1, Map3k1, Mapk8, Lats2, Trim35, Bnip3l, Tnfrsf10b, Stk3, Trp63, Gsk3b, Prkn, Tnfrsf12a, Dusp1, Hdac3, Smad4, Jak2, Rad9a, Pdcd4, Slk, Stk17b, Capn10, Ing5, Hdac4, Notch1, Atf2, Rassf2, Ct…
GO:0032147	activation of protein kinase activity	85	19	12.59	0.0385	Pdgfb, Ikbkg, Jak2, Slc1a1, Stradb, Fbn1, Pdgfc, Map3k7, Camkk2, Agt, Tgfbr2, Fgf1, Cab39, Ghr, Lep, Ptk2b, Acvr2b, Strada, Prnp
GO:1990830	cellular response to leukemia inhibitory factor	118	25	17.48	0.03852	Hk2, Gtf2h1, Arid5b, Gfpt2, Ubtf, Pfkp, Pmm1, Tfrc, Rfx2, Tle4, Nme7, Trim2, Lrba, Gclm, Sdad1, Ctbp2, Smarca5, Stoml1, Parp16, Rnf125, Gstt2, Bclaf1, Fzd4, Kdm3a, Srsf3
GO:0007528	neuromuscular junction development	50	11	7.41	0.03879	Crkl, Ppfibp1, Cacnb1, Gsk3b, Snta1, Tmeff1, Fgfr2, Nedd4, Gphn, Six1, Lamb2
GO:0080090	regulation of primary metabolic process	4566	768	676.48	0.03905	Klf6, Ngfr, Wnt9a, Mid2, Dazap2, Raf1, Pdgfb, Dlg3, Mapk7, Pcbp3, Uhrf1, Cct3, Tbx21, Cyp51, Ell2, Akt1, Pwp1, Nr1h3, Peg3, Tmem161a, Snx9, Hltf, Ikzf4, Zfp40, Mob3a, Supt5, Ncstn, Ier3, Rps6ka1, Zfp81, Mmd, Hlf, Stat5a, Akt2, Ikbkg, Bid, Coro1c, Eif2ak4, Ubqln1, Mlxipl, Mprip, Celf1, Nr2c1, Tpr, Inpp5k, Crkl, Mob1b, Ttc5, Neurl1a, Prkag3, Gtf2h1, Qrich1, Pknox1, Cdk4, Ezh1, Zmiz1, Mid1ip1, Serta…
GO:0050767	regulation of neurogenesis	378	65	56	0.03917	Tiam1, Neurl1a, Met, Pten, Mapt, Ndel1, Zfyve27, Hey2, Id2, Ntn1, Snw1, Nin, Xrcc4, Il6st, Mapk8, Gsk3b, Tnfrsf12a, Man2a1, Mbd1, Aatk, Nrp1, Myo5b, Sema4c, Stk25, Notch1, Dll4, Dhx36, Sema4a, Ppp3ca, Dock7, Sema3c, Hdac1, Xrcc2, Ulk1, Cux1, Plxna1, Bhlhe40, Il34, Dixdc1, Ldlr, Nptn, Trak1, Map3k13, Eef2k, Wdr62, Ctnna1, Sema7a, Cul7, Picalm, Dag1, Spen, Shtn1, Mbp, Cxcr4, Kctd11, Atxn1, Fbxo31, …
GO:0000077	DNA damage checkpoint signaling	105	22	15.56	0.03938	Ier3, Map3k20, Eif2ak4, Cdk5rap3, Ddx39b, Rad1, Cdkn1a, Rad9a, Atf2, Clock, Chek2, Blm, Mre11a, Hinfp, Fem1b, Ccar2, Foxn3, Ptpn11, Trp53bp1, Cradd, Fbxo31, Eme2
GO:0045765	regulation of angiogenesis	267	44	39.56	0.03953	Ngfr, Hk2, Mapk7, Wars2, Hyal1, Sash1, Cd34, Sulf1, Plcg1, E2f2, Rock2, Pdcd6, Aggf1, Plk2, Tnfrsf12a, Slc12a2, Nrp1, Pdcl3, Glul, Atf2, Nras, Efna1, Sema4a, Uts2, Add1, Pde3b, Adgra2, Gab1, Agt, Tgfbr2, Grn, Sirt6, Fgf1, Ppp1r15a, Zc3h12a, Cxcr4, Adrb2, Rhoj, Tcf4, Klf2, Lep, Ptk2b, Gtf2i, Hmgb1
GO:0033363	secretory granule organization	34	9	5.04	0.03957	Abca1, Lyst, Abcg1, Rfx2, Tbc1d20, Vps33b, Dtnbp1, Bloc1s3, Nectin2
GO:0061157	mRNA destabilization	76	15	11.26	0.03959	Celf1, Mettl16, Rock2, Zfp36l1, Noct, Exosc8, Dhx36, Pum1, Lsm1, Ythdf1, Tardbp, Zc3h12a, Zfp36l2, Ythdf3, Qk
GO:0040037	negative regulation of fibroblast growth factor receptor signaling pathway	18	6	2.67	0.03962	Ngfr, Fuz, Sulf1, Apln, Spry1, Ofd1
GO:0070050	neuron cellular homeostasis	18	6	2.67	0.03962	Clcn3, Psen2, Tmem175, P2ry1, P2ry2, Prkaa1
GO:0099170	postsynaptic modulation of chemical synaptic transmission	18	6	2.67	0.03962	Rnf19a, Eif4a3, Ppp3ca, Nedd4, Synpo, Plcb1
GO:1902236	negative regulation of endoplasmic reticulum stress-induced intrinsic apoptotic signaling pathway	18	6	2.67	0.03962	Ikbkg, Grina, Prkn, Syvn1, Herpud1, Selenos
GO:0032436	positive regulation of proteasomal ubiquitin-dependent protein catabolic process	85	19	12.59	0.04055	Akt1, Ubqln1, Psen2, Plk2, Mapk8, Rnf19a, Csnk1e, Gsk3b, Prkn, Csnk1d, Rnf19b, Herpud1, Fbxo22, Gclc, Trib1, Sirt6, Rnf144b, Socs4, Gsk3a
GO:0016239	positive regulation of macroautophagy	63	15	9.33	0.0423	Supt5, Ikbkg, Bnip3l, Rab12, Prkn, Pip4k2c, Map3k7, C9orf72, Sesn2, Ulk1, Larp1, Sesn1, Hspb8, Adrb2, Epm2a
GO:0060341	regulation of cellular localization	789	129	116.89	0.04271	Ngfr, Cct3, Itga3, Akt1, Nup214, Rab34, Use1, Ier3, Akt2, Gab2, Tpr, Inpp5k, Crkl, Pten, Plcg1, Kif3a, Septin8, Mapt, Cdk5rap3, Ndel1, Arrb1, Epb41l2, Stxbp4, Rock2, Dnajc27, Pld2, Nin, Ppm1a, Zfp36l1, Ryr2, Hnrnpk, Nsun2, Pde8b, Ppp3cb, Mapk8, Lats2, Bnip3l, Rb1, Rangap1, Csnk1e, Tfrc, Snx4, Gsk3b, Ap2m1, Prkn, Abcg1, Iws1, Hdac3, Nedd4l, Jak2, Slc1a1, Oga, Myo5b, Ppm1f, Capn10, Glul, Tbc1d20, R…
GO:0031400	negative regulation of protein modification process	475	81	70.37	0.04287	Mapk7, Akt1, Pwp1, Coro1c, Mlxipl, Mprip, Inpp5k, Crkl, Met, Psen2, Sh3bp5l, Pten, Gadd45b, Mapt, Cdk5rap3, Arrb1, Tnfaip3, Ddit4, Hmg20b, Rock2, Prkar1a, Pecam1, Nxn, Sh3bp5, Lats2, Rb1, Oxr1, Gsk3b, Cdkn1a, Prkn, Xdh, Dusp1, Kdm4b, Mllt1, Gnaq, Oga, Ppm1f, Rgs2, Niban1, Hipk3, Rassf2, Snta1, C9orf72, Klf15, Pycard, Casp3, Agt, Gclc, Trib1, Qars, Usp4, Cbl, Mgat5, Spry1, Ubr5, Atg14, Cdkn1c, Ptp…
GO:0045943	positive regulation of transcription by RNA polymerase I	23	7	3.41	0.04355	Pwp1, Nol11, Ubtf, Rasl11a, Smarca4, Ppp1r15a, Dhx33
GO:0009409	response to cold	38	8	5.63	0.04367	Eif2ak4, Adrb3, Slc27a1, Agt, Ucp3, Adrb2, Prkaa1, Thra
GO:0040029	regulation of gene expression, epigenetic	111	30	16.45	0.04372	Tpr, Ezh1, Zmiz1, Sertad1, Hdac5, H3f3b, Exosc10, Dnmt3a, Ubtf, Gsk3b, Mbd2, Pcgf5, Hdac4, Hdac1, Atf7ip, Rrp8, Hdac6, Smarca5, Smarca4, Resf1, Phf2, Kdm1b, Apobec1, Setd1a, Cggbp1, Klf2, Gsk3a, Cdyl, Airn, Mphosph8
GO:0050658	RNA transport	129	26	19.11	0.04422	Mcm3ap, Nup214, Tpr, Mapt, Ddx39b, Zfp36l1, Nsun2, Hsf1, Iws1, Nol6, Khdrbs1, G3bp2, Tgfbr2, Sidt2, Nxt1, Bicd2, Dhx9, Hnrnpa1, Nup160, Nup107, Snupn, Flot1, Qk, Srsf3, Tomm20, Nup62
GO:0006188	IMP biosynthetic process	14	5	2.07	0.04453	Gmpr2, Ampd3, Aprt, Adsl, Ppat
GO:0010172	embryonic body morphogenesis	14	5	2.07	0.04453	Fuz, Cdon, Dag1, Ofd1, Phldb1
GO:0010225	response to UV-C	14	5	2.07	0.04453	Map3k4, Yy1, Polh, Hmgn1, Dcun1d3
GO:0010882	regulation of cardiac muscle contraction by calcium ion signaling	14	5	2.07	0.04453	Ryr2, Hdac4, Casq2, Tmem38b, Atp2a2
GO:0010889	regulation of sequestering of triglyceride	14	5	2.07	0.04453	Plin5, Lpl, Plin3, Abhd5, Fitm2
GO:0055089	fatty acid homeostasis	14	5	2.07	0.04453	Mlxipl, Dgat1, Gpam, Pold1, Prkaa1
GO:0061709	reticulophagy	14	5	2.07	0.04453	Retreg3, Retreg1, Ulk1, Uba5, Tex264
GO:0090110	COPII-coated vesicle cargo loading	14	5	2.07	0.04453	Rab1a, Tbc1d20, Sec31a, Sec24d, Insig1
GO:1901201	regulation of extracellular matrix assembly	14	5	2.07	0.04453	Has2, Notch1, Agt, Dag1, Phldb1
GO:1904037	positive regulation of epithelial cell apoptotic process	35	8	5.19	0.04454	Plcg1, Hdac3, Jak2, Pdcd4, Capn10, Ano6, Sort1, Tia1
GO:0048701	embryonic cranial skeleton morphogenesis	43	11	6.37	0.04497	Fuz, Ift140, Eif4a3, Rdh10, Fgfr2, Tgfbr2, Mthfd1l, Six1, Slc39a1, Gas1, Ndst1
GO:0019637	organophosphate metabolic process	756	127	112.01	0.04505	Pdgfb, Hk2, Nr1h3, Gmpr2, Ier3, Mlxipl, Pcyt1a, Ampd3, Inpp5k, Mvd, Prkag3, Aprt, Abhd16a, Tafazzin, Vac14, Dhdds, Cad, Pten, Adss, Plcg1, Nt5c3b, Acot8, Serinc3, Pgs1, Pank3, Isyna1, Lyst, Serinc1, Socs2, Nudt4, Ddit4, Dip2a, Gfpt2, Nampt, Lpin1, Abca8b, Adcy3, Pld2, Pfkp, Acot3, Fdft1, Lpcat1, Serinc5, Samd8, Adsl, Dgat1, Chkb, Zbtb20, Umps, Pigp, Pigx, Synj2, Prkn, Xdh, Papss2, Gpam, Acsl5, Gk…
GO:0002683	negative regulation of immune system process	402	51	59.56	0.04543	Tbx21, Akt1, Nr1h3, Axl, Stat5a, Htra1, Bcr, Cr1l, Sdc4, Tnfaip3, Kitl, Usp15, Prkar1a, Id2, Sec14l1, Ppp3cb, Cd200, Dusp1, Riok3, Gpam, Fbn1, Mad1l1, Il4ra, Tsc22d3, Casp3, Ldlr, Trib1, Rnf125, Grn, Ripor2, Tap1, Inpp4b, Tapbpl, Nploc4, Appl1, Nbl1, Pik3r1, Zc3h12a, Cnr1, Serpinb9, Ythdf3, Plcb1, Socs6, Ilrun, Adtrp, Ppm1b, Cxcl12, Hmgb1, Mafb, Selenos, Prnp
GO:0032469	endoplasmic reticulum calcium ion homeostasis	28	8	4.15	0.04545	Psen2, Grina, Thada, Atp2a2, Itpr1, Herpud1, Kctd17, Ccdc47
GO:0046822	regulation of nucleocytoplasmic transport	123	25	18.22	0.04553	Nup214, Ier3, Tpr, Dnajc27, Ppm1a, Nsun2, Rangap1, Gsk3b, Iws1, Hdac3, Jak2, Khdrbs1, Nedd4, Ubr5, Inpp4b, Mdfic, Pik3r1, Tardbp, Zc3h12a, Dhx9, Ptpn11, Epm2a, Lep, Mapk1, Nup62
GO:0055006	cardiac cell development	91	19	13.48	0.0456	Met, Ddx39b, Hey2, Yy1, Tomm70a, Gsk3b, Cxadr, Pi16, Smad4, Pdcd4, Rgs2, Notch1, Lmna, Pdlim5, Agt, Map2k4, Rgs4, Pbrm1, Gsk3a
GO:0046037	GMP metabolic process	22	8	3.26	0.04565	Gmpr2, Ampd3, Aprt, Adsl, Xdh, Gmps, Ppat, Gda
GO:0071676	negative regulation of mononuclear cell migration	20	7	2.96	0.04568	Akt1, Cd200, Dusp1, Ripor2, Nbl1, Plcb1, Adtrp
GO:0031952	regulation of protein autophosphorylation	42	10	6.22	0.0457	Pdgfb, Mob1b, Ppp2r5b, Rassf2, Pdgfc, Mre11a, Pdgfd, Eef2k, Rap2a, Jun
GO:0042770	signal transduction in response to DNA damage	158	27	23.41	0.04571	Ier3, Map3k20, Bid, Eif2ak4, Pttg1ip, Atad5, Cdk5rap3, Ddx39b, Rad1, Cdkn1a, Rad9a, Atf2, Sesn2, Casp9, Clock, Chek2, Blm, Mre11a, Hinfp, Fem1b, Ccar2, Foxn3, Ptpn11, Trp53bp1, Cradd, Fbxo31, Eme2
GO:1902410	mitotic cytokinetic process	23	4	3.41	0.04587	Vps4b, Klhdc8b, Cntrob, Nup62
GO:0030968	endoplasmic reticulum unfolded protein response	65	15	9.63	0.0459	Eif2ak4, Tbl2, Qrich1, Cdk5rap3, Ero1a, Derl1, Herpud1, Parp16, Abca7, Creb3l2, Ppp1r15a, Pik3r1, Nck2, Selenos, Bfar
GO:0030097	hemopoiesis	826	121	122.38	0.04652	Rpa1, Tbx21, Gmpr2, Axl, Stat5a, Gab2, Pknox1, Zmiz1, Hdac5, Gabpa, Bcr, Tafazzin, Tusc2, Psen2, Pabpc4, St3gal1, Cd34, Cdk5rap3, Sart3, Tnfaip3, Kitl, Sgpl1, Mknk2, Ap3d1, Patz1, Id2, Ctc1, Ston2, Tshr, Nfkbia, Zfp36l1, Yy1, Irf4, Ripk1, Smad5, Xrcc4, Fst, Ppp3cb, Esco2, Rb1, Stk3, Zfat, Brd1, Hsf1, Tfrc, Gsk3b, Slc11a2, Il15ra, Lox, Jak2, Syvn1, Esrra, Rnf41, Fam20c, Notch1, Atf2, Fbn1, Dll4, R…
GO:0007281	germ cell development	237	29	35.11	0.04653	Cyp51, Akt1, Celf1, Neurl1a, H3f3b, Kitl, Pcsk4, Smad5, Nsun2, Ttll1, Slc26a6, Rfx2, Bbs4, Tbc1d20, Ddx20, Tial1, Catsper2, Pde3a, Pld6, Cxcr4, Plcb1, Kdm3a, Cdyl, Ptk2b, Cxcl12, Qk, Nectin2, Zbtb16, Hoxc4
GO:1902414	protein localization to cell junction	108	24	16	0.04758	Arhgef18, Clstn3, Zdhhc12, Kif3a, Mapt, Pecam1, Klc1, Mapk8, Gsk3b, Snap23, Stx4a, Gpc4, Nectin1, Bsn, Tjp3, F11r, Dag1, Gphn, Actn4, Mpp7, Actg1, Nlgn1, Afdn, Lamtor3
GO:0045839	negative regulation of mitotic nuclear division	49	13	7.26	0.04774	Tpr, Esr1, Zwint, Mtbp, Klhl22, Ik, Cep192, Mad1l1, Fgfr2, Zw10, Mad2l1bp, Cdk5rap2, Fgfr3
GO:0046686	response to cadmium ion	31	10	4.59	0.04776	Akt1, Mapk8, Hsf1, Gss, Mtf1, Mt2, Slc30a1, Jun, Mapk1, Prnp
GO:0061049	cell growth involved in cardiac muscle cell development	38	11	5.63	0.04776	Ddx39b, Yy1, Tomm70a, Gsk3b, Pi16, Rgs2, Pdlim5, Agt, Map2k4, Rgs4, Gsk3a
GO:0010838	positive regulation of keratinocyte proliferation	10	4	1.48	0.04796	Stxbp4, Has2, Trp63, Notch2
GO:0015816	glycine transport	10	4	1.48	0.04796	Slc36a1, Slc7a8, Rgs2, Rgs4
GO:0018095	protein polyglutamylation	10	4	1.48	0.04796	Ttll1, Ttll11, Ttll4, Ttll7
GO:0031125	rRNA 3'-end processing	10	4	1.48	0.04796	Exosc10, Exosc8, Eri2, Eri1
GO:0033572	transferrin transport	10	4	1.48	0.04796	Tfrc, Dnm2, Lmtk2, Rep15
GO:0042711	maternal behavior	10	4	1.48	0.04796	Pten, Avpr1a, Mbd2, Gnaq
GO:0045472	response to ether	10	4	1.48	0.04796	Cdk4, Larp1, Zc3h12a, Plcb1
GO:0045542	positive regulation of cholesterol biosynthetic process	10	4	1.48	0.04796	Srebf2, Abcg1, Scap, Fgf1
GO:0060442	branching involved in prostate gland morphogenesis	10	4	1.48	0.04796	Esr1, Frs2, Fgfr2, Fem1b
GO:0097011	cellular response to granulocyte macrophage colony-stimulating factor stimulus	10	4	1.48	0.04796	Akt1, Stat5a, Zfp36l2, Mapk1
GO:0099545	trans-synaptic signaling by trans-synaptic complex	10	4	1.48	0.04796	Farp1, Nptn, Dag1, Nlgn1
GO:1901977	negative regulation of cell cycle checkpoint	10	4	1.48	0.04796	Ddx39b, Chek2, Mad1l1, Mad2l1bp
GO:0010888	negative regulation of lipid storage	22	5	3.26	0.04802	Nr1h3, Nfkbia, Abcg1, Abhd5, Lep
GO:0031670	cellular response to nutrient	25	5	3.7	0.04805	Lpl, Ncoa1, Snw1, Usf1, Cdkn2b
GO:0070665	positive regulation of leukocyte proliferation	138	21	20.45	0.0481	Icosl, Stat5a, Atad5, Kitl, Il6st, Tfrc, Gsk3b, St6gal1, Cdkn1a, Gpam, Cd1d1, Blm, Pycard, Il15, Il34, Tgfbr2, Myd88, Lep, Mapk1, Hmgb1, Nck2
GO:0090263	positive regulation of canonical Wnt signaling pathway	98	21	14.52	0.04896	Prdm15, Nle1, Ppm1a, Csnk1e, Csnk1d, Gid8, Wls, Fgfr2, Fam53b, Adgra2, Kank1, Ccar2, Ttc21b, Ubr5, Trpm4, Amer1, Fgfr3, Arntl, Thra, Usp47, Ppm1b
GO:0008333	endosome to lysosome transport	49	12	7.26	0.05046	Snapin, Vps4b, Lyst, Mgrn1, Rab12, Vps33a, Arl8b, Trak1, Atg14, Tpcn2, Hook2, Sort1
GO:0042149	cellular response to glucose starvation	49	12	7.26	0.05046	Tbl2, Prkag3, Nuak1, Sesn2, Rrp8, Atg14, Sesn1, Gck, Zc3h12a, Prkaa1, Brsk2, Nim1k
GO:0010506	regulation of autophagy	242	52	35.85	0.05054	Mid2, Akt1, Supt5, Ikbkg, Bid, Eif2ak4, Ubqln1, Nprl2, Mapt, Tnfaip3, Nampt, Dapk1, Plk2, Bnip3l, Ercc4, Klhl22, Gsk3b, Rab12, Prkn, Rmc1, Rnf41, Pip4k2c, Usp33, Rptor, Sec22b, Dram2, Cisd2, Trp53inp1, Map3k7, C9orf72, Xpa, Sesn2, Ulk1, Nupr1, Pycard, Hdac6, Lzts1, Larp1, Sesn1, Hspb8, Zc3h12a, Foxo1, Adrb2, Tpcn2, Prkaa1, Soga1, Epm2a, Gsk3a, Lep, Hmgb1, Trim68, Plekhf1
GO:0035329	hippo signaling	37	10	5.48	0.05074	Mob1b, Amotl1, Nek8, Sav1, Lats2, Stk3, Limd1, Vgll4, Tial1, Tead1
GO:0006349	regulation of gene expression by genetic imprinting	19	6	2.81	0.05087	Dnmt3a, Gsk3b, Pcgf5, Kdm1b, Gsk3a, Airn
GO:0043162	ubiquitin-dependent protein catabolic process via the multivesicular body sorting pathway	19	6	2.81	0.05087	Vps4b, Ubap1, Hdac6, Nedd4, Ptpn23, Vps37b
GO:0046599	regulation of centriole replication	19	6	2.81	0.05087	Vps4b, Plk2, Cep192, Cdk5rap2, Spice1, Nup62
GO:0006893	Golgi to plasma membrane transport	58	9	8.59	0.05114	Rab34, Steap2, Gga3, Ccdc93, Chic2, Exoc4, Gga2, Dnm2, Stxbp6
GO:0030335	positive regulation of cell migration	523	90	77.49	0.05196	Pdgfb, Itga3, Akt1, Rhoc, Tiam1, Lamb1, Stat5a, Akt2, Gab2, Crkl, Met, Hyal1, Amotl1, Sash1, Plcg1, Kitl, Ccar1, Rock2, Pecam1, Pld2, Gcnt2, Pdcd6, Plk2, Fam107a, Il6st, Mapk8, Has2, Cldn1, Trip6, Mapre2, Jak2, Nrp1, Ptp4a1, Sema4c, Ppm1f, Hdac4, Mpzl1, Notch1, Pdgfc, Sema4a, Ppp3ca, Glipr2, Dock7, Sema3c, Uts2, Pycard, Stx4a, Hdac6, Adgra2, Gab1, Il34, Agt, Pdgfd, Dapk2, Tgfbr2, Syde1, P2ry2, Gr…
GO:0034599	cellular response to oxidative stress	247	45	36.59	0.0521	Ngfr, Mapk7, Akt1, Tmem161a, Axl, Ubqln1, Met, Arnt, Mapt, Pcgf2, Tnfaip3, Fut8, Net1, Ripk1, Ercc6l2, Dapk1, Glrx, Mapk8, Oxr1, Hsf1, Slc11a2, Prkn, Jak2, Slc1a1, Pde8a, Stk25, Atf2, Trp53inp1, Sesn2, Atp2a2, Stx4a, Hdac6, Meak7, Ccs, Ncoa7, Cpeb2, Adprs, Zc3h12a, Setx, Foxo1, Prkaa1, Jun, Arntl, Mapk1, Selenos
GO:0006612	protein targeting to membrane	105	18	15.56	0.05253	Pex19, Akt2, Inpp5k, Zdhhc24, Zdhhc12, Pex3, Cacnb1, Slc1a1, Oga, Pex16, Sec62, Exoc4, Micall1, Srp72, Dusp18, Kcnb1, Vps37b, Prnp
GO:0007041	lysosomal transport	97	24	14.37	0.0532	Snapin, Rab34, Vps4b, Lamp2, Lyst, Ap3d1, Gga3, Mgrn1, Rab12, Prkn, C9orf72, Scarb2, Vps33a, Arl8b, Nedd4, Trak1, Plekhm1, Grn, Atg14, Gcc2, Tpcn2, Hook2, Sort1, Sptbn5
GO:0097306	cellular response to alcohol	76	16	11.26	0.05375	Scnn1g, Akt1, Cdk4, Pten, Adcy3, Hnrnpk, Trp53inp1, Blm, Gramd1c, Larp1, Ctnna1, Ptger3, Gramd1b, Fancb, Prkaa1, Lancl2
GO:0030010	establishment of cell polarity	136	24	20.15	0.05376	Crkl, Amotl1, Ndel1, Slc9a3r1, Ttc8, Gsk3b, Rnf41, Lmna, Dock7, Exoc4, Bccip, Wee1, Zw10, Kank1, Ripor2, Spry1, Cdk5rap2, Rab11fip2, Shtn1, Ust, Dock8, Brsk2, Ptk2b, Cyp26b1
GO:0048814	regulation of dendrite morphogenesis	82	16	12.15	0.05385	Met, Gsk3b, Nedd4l, Myo5b, Dhx36, Ppp3ca, Cux1, Nedd4, Eef2k, Lzts1, Cul7, Hecw2, Rap2a, Fbxo31, Afdn, Bhlhb9
GO:0006376	mRNA splice site selection	24	7	3.56	0.05389	Celf1, Luc7l3, Luc7l, Mbnl1, Khdc4, Ptbp2, Setx
GO:0032367	intracellular cholesterol transport	24	7	3.56	0.05389	Abca1, Abcg1, Stard4, Arl8b, Ldlr, Anxa2, Tpcn2
GO:0070633	transepithelial transport	24	7	3.56	0.05389	Cxadr, Slc26a6, Slc12a2, Abcc2, Abcg2, Itpr1, Actg1
GO:0045807	positive regulation of endocytosis	115	23	17.04	0.05443	Axl, Kif3a, Arrb1, Pld2, Hnrnpk, Ap2m1, Mib1, Ppp3ca, Add1, Anxa2, Dnm2, Cbl, Eef2k, Abca7, Apln, Picalm, Appl1, Cd14, Actn4, Dtnbp1, Flot1, Nlgn1, Ano6
GO:0001676	long-chain fatty acid metabolic process	85	14	12.59	0.0552	Fads1, Acot3, Acsl5, Cyp2e1, Slc27a2, Abcd3, Cyp2b10, Slc27a1, Pnpla3, Cyp2j6, Cyp2f2, Adtrp, Qk, Acot1
GO:0045773	positive regulation of axon extension	50	12	7.41	0.05779	Mapt, Ndel1, Zfyve27, Ntn1, Gsk3b, Tnfrsf12a, Nrp1, Myo5b, Map3k13, Sema7a, Shtn1, Cxcl12
GO:0044093	positive regulation of molecular function	1281	214	189.79	0.05807	Ngfr, Mid2, Dazap2, Pdgfb, Dlg3, Akt1, Nr1h3, Rhoc, Snx9, Tiam1, Axl, Ncstn, Mmd, Akt2, Ikbkg, Bid, Coro1c, Crkl, Neurl1a, Mid1ip1, Hipk1, Hdac5, Met, Cdk9, Bcr, Psen2, Vac14, Plin5, Pten, Map3k4, Sash1, Aph1a, Tab2, Sdc4, Ndel1, Arrb1, Esr1, Serinc1, Arid5b, Kitl, Ifngr1, Rock2, Gna13, Map2k6, Sav1, Mnat1, Net1, Ryr2, Irf4, Ripk1, Hnrnpk, Dapk1, Pdcd6, Glrx, Xrcc4, Plk2, Serinc5, Map3k1, Mapk8, …
GO:0009887	animal organ morphogenesis	852	153	126.23	0.05833	Ngfr, Wnt9a, Pdgfb, Naglu, Lamb1, Rps6ka1, Stat5a, Crkl, Zmiz1, Hipk1, Met, Bcr, Tafazzin, Hyal1, Psen2, Fuz, Pten, Cd34, Sulf1, Nek8, Rarb, Kif3a, Pcgf2, Esr1, Hey2, Tnfaip3, Arid5b, Sgpl1, Frs2, Prkar1a, Id2, Nle1, Slc9a3r1, Rflnb, Ntn1, Tshr, Ttc8, Sav1, Yy1, Ryr2, Fst, Thrb, Has2, Trp63, Arl6, Gsk3b, Clic5, Cbs, Man2a1, Ift140, Mib1, Smad4, Slc12a2, Slc1a1, Pdcd4, Hps1, Bbs4, Eif4a3, Nrp1, Fa…
GO:0010639	negative regulation of organelle organization	335	65	49.63	0.05861	Akt1, Tchp, Mcm2, Ier3, Arhgef18, Tpr, Inpp5k, Mid1ip1, Met, H3f3b, Exosc10, Mapt, Esr1, Zwint, Nav3, Pecam1, Ctc1, Trim9, Mnat1, Mak, Xrcc4, Map3k1, Rad1, Mtbp, Ercc4, Klhl22, Tfrc, Prkn, Svil, Ik, Smad4, Cep192, Coro1b, Bbs4, Rnf41, Pfn2, Sec22b, Lmna, Add1, Slc35f6, Mad1l1, Pot1a, Nupr1, Fgfr2, Hdac6, Tmod2, Zw10, Gclc, Kank1, Ppp1r9a, Tbc1d4, Dnm2, Cdk10, Mad2l1bp, Oma1, Acd, F11r, Arpin, Cdk…
GO:0061572	actin filament bundle organization	159	35	23.56	0.05882	Rhoc, Arhgef18, Inpp5k, Met, Sdc4, Tnfaip1, Shroom1, Arrb1, Rock2, Rflnb, Ttc8, Fam107a, Map3k1, Itgb5, Prkn, Dpysl3, Spire1, Coro1b, Bbs4, Nrp1, Ppm1f, Pfn2, Add1, Ppp1r9a, Gas7, Limch1, F11r, Sh3pxd2b, Shtn1, Pik3r1, Synpo, Actn4, Ptk2b, Actg1, Arhgef10
GO:0002031	G protein-coupled receptor internalization	15	5	2.22	0.05889	Arrb1, Pld2, Dnm2, Apln, Ptger3
GO:0031573	mitotic intra-S DNA damage checkpoint signaling	15	5	2.22	0.05889	Rad9a, Atf2, Chek2, Mre11a, Eme2
GO:0032048	cardiolipin metabolic process	15	5	2.22	0.05889	Tafazzin, Pgs1, Slc27a1, Pla2g6, Lclat1
GO:0033574	response to testosterone	15	5	2.22	0.05889	Cdk4, Rock2, Hsf1, Cflar, Ar
GO:0035721	intraciliary retrograde transport	15	5	2.22	0.05889	Ift43, Cilk1, Ift140, Dync2li1, Ttc21b
GO:0043586	tongue development	15	5	2.22	0.05889	Fuz, Hdac1, Six1, Intu, Cyp26b1
GO:0060396	growth hormone receptor signaling pathway	15	5	2.22	0.05889	Stat5a, Socs2, Jak2, Pik3r1, Ghr
GO:0070885	negative regulation of calcineurin-NFAT signaling cascade	15	5	2.22	0.05889	Mapk7, Homer3, Gsk3b, Homer2, Prnp
GO:0003158	endothelium development	120	27	17.78	0.05894	Ccm2, Pdgfb, Met, Vezf1, Hey2, Rock2, Pecam1, Akap11, Cldn1, Xdh, Smad4, Slc40a1, Notch1, Dll4, Add1, Agt, Myd88, Tjp3, Fgf1, F11r, Cul7, Pbrm1, Cxcr4, Plcb1, Acvr2b, Afdn, Tmem100
GO:0035459	vesicle cargo loading	17	7	2.52	0.05918	Rab1a, Mia2, Tbc1d20, Sec31a, Sec24d, Picalm, Insig1
GO:0043647	inositol phosphate metabolic process	51	12	7.56	0.05918	Inpp5k, Pten, Plcg1, Nudt4, Synj2, Impa1, P2ry1, Inpp4b, Ppip5k2, Grk3, Plcb1, Ptk2b
GO:0051654	establishment of mitochondrion localization	24	8	3.56	0.05918	Mapt, Ubb, Mark1, Hdac6, Trak1, Armcx3, Nectin2, Kif1b
GO:0043618	regulation of transcription from RNA polymerase II promoter in response to stress	48	11	7.11	0.05921	Mapk7, Arnt, Hsf1, Notch1, Sesn2, Nedd4, Ino80, Ppp1r15a, Jun, Klf2, Nck2
GO:0044062	regulation of excretion	19	6	2.81	0.05925	Avpr1a, Slc9a3r1, Uts2, Agt, Anpep, Ptger3
GO:0070849	response to epidermal growth factor	40	9	5.93	0.05925	Akt1, Tpr, Inpp5k, Plcg1, Zfp36l1, Pde8a, Ptpn11, Zfp36l2, Mapk1
GO:0031649	heat generation	21	6	3.11	0.05926	Adrb3, Slc27a1, Apln, Ptger3, Cnr1, Adrb2
GO:0032310	prostaglandin secretion	17	4	2.52	0.05933	Map2k6, Abcc4, P2ry2, Lep
GO:0043506	regulation of JUN kinase activity	64	11	9.48	0.05933	Map3k4, Sash1, Map3k1, Cbs, Hipk3, Map3k7, Map2k4, Map3k13, Fzd4, Dtnbp1, Ptk2b
GO:0031341	regulation of cell killing	101	11	14.96	0.05961	Stat5a, Cr1l, Ppp3cb, Oga, Cfh, Cd1d1, Tap1, Pvr, Serpinb9, Lep, Nectin2
GO:0060389	pathway-restricted SMAD protein phosphorylation	51	3	7.56	0.05964	Usp15, Smad4, Tgfbr2
GO:0035556	intracellular signal transduction	2199	396	325.79	0.05996	Ngfr, Mid2, Raf1, Pdgfb, Mapk7, Fbxo9, Itga3, Stk38l, Akt1, Rhoc, Tmem161a, Tiam1, Axl, Cyth2, Ier3, Homer3, Rps6ka1, Akt2, Cdip1, Map3k20, Ikbkg, Bid, Gab2, Arhgef18, Eif2ak4, Ubqln1, Irag1, Tpr, Inpp5k, Crkl, Mob1b, Qrich1, Hipk1, Pttg1ip, Met, Bcr, Cilk1, Nprl2, Psen2, Amotl1, Sh3bp5l, Pten, Prdm15, Map3k4, Abca1, Sash1, Gadd45b, Tab2, Castor2, Mapkapk2, Plcg1, Nek8, Atad5, Tnfaip1, Serinc3, S…
GO:0006879	cellular iron ion homeostasis	57	14	8.44	0.06004	Steap2, Tmprss6, Scara5, Slc39a14, Tfrc, Slc11a2, Smad4, Slc40a1, Abcb7, Hephl1, Frrs1, Ttc7, Atp6v0a2, Ccdc115
GO:1901215	negative regulation of neuron death	207	36	30.67	0.06008	Ngfr, Axl, Cd34, Arrb1, Esr1, Xrcc4, Retreg1, Oxr1, Hsf1, Cd200, Gsk3b, Prkn, Jak2, Slc1a1, Nrp1, Gclm, Cntfr, Xrcc2, Nmnat1, Itpr1, Fgf21, Agt, Neo1, Gclc, Map2k4, Meak7, Cbl, Cacna1a, Grn, Ncoa7, Six1, Jun, Ghr, Dtnbp1, Ptk2b, Bhlhb9
GO:0050821	protein stabilization	176	34	26.08	0.06019	Cct3, Pex19, Tbrg1, Pten, Lamp2, Stxbp4, Sav1, Sugt1, Stk3, Prkn, Telo2, Gnaq, Cdc37l1, Syvn1, Tbl1x, Usp33, Pdcl3, Rassf2, Mfsd1, Pfn2, Efna1, Chek2, Atf7ip, Usp9x, Hcfc1, Atp1b3, Crebl2, Grn, Cog7, Pik3r1, Taf9b, Aak1, Flot1, Cdk7
GO:0050770	regulation of axonogenesis	159	32	23.56	0.06324	Tiam1, Pten, Xk, Mapt, Ndel1, Zfyve27, Ntn1, Nin, Gsk3b, Tnfrsf12a, Aatk, Nrp1, Myo5b, Sema4c, Stk25, Efna1, Sema4a, Sema3c, Ulk1, Plxna1, Dixdc1, Trak1, Map3k13, Cacna1a, Sema7a, Picalm, Shtn1, Mbp, Ust, Brsk2, Arhgap35, Cxcl12
GO:0006790	sulfur compound metabolic process	276	44	40.89	0.06387	Gstt3, Stat5a, Mvd, Mettl16, Sulf1, Acot8, Pcmt1, Dip2a, Acot3, Dgat1, Clic5, Cbs, Xdh, Papss2, Slc1a1, Gpam, Acsl5, Abcc2, Gsta3, Acss1, Gss, Gclm, Mthfr, Hpgds, Sult1a1, Acsm5, Abcb7, Glce, Gclc, Chsy1, Chpf, Gstt2, Cacna1a, Mical2, Hs2st1, Acot6, Fitm2, Iba57, Ndst1, Ghr, Chst8, Mtap, Nat8f4, Acot1
GO:0006622	protein targeting to lysosome	20	6	2.96	0.06388	Lamp2, Gga3, Scarb2, Nedd4, Gcc2, Sort1
GO:0014898	cardiac muscle hypertrophy in response to stress	20	6	2.96	0.06388	Hey2, Lmna, Ppp3ca, Atp2a2, Klf15, Foxo1
GO:0097320	plasma membrane tubulation	20	6	2.96	0.06388	Snx9, Pacsin2, Atp10a, Snx33, Micall1, Dnm2
GO:2000114	regulation of establishment of cell polarity	20	6	2.96	0.06388	Rnf41, Kank1, Ripor2, Shtn1, Dock8, Ptk2b
GO:0048663	neuron fate commitment	30	7	4.44	0.06394	Id2, Smad4, Notch1, Dll4, Notch3, Satb2, Six1
GO:0017158	regulation of calcium ion-dependent exocytosis	33	7	4.89	0.06399	Trim9, Notch1, Atp2a2, Syt3, Cacna1a, Cbarp, Kcnb1
GO:0032024	positive regulation of insulin secretion	73	16	10.82	0.06413	Arrb1, Glrx, Ppp3cb, Prkn, Abcg1, Jak2, Oga, Capn10, Glul, Aacs, Stx4a, Trpm4, Tardbp, Myrip, Gck, Pla2g6
GO:0006913	nucleocytoplasmic transport	297	68	44	0.06472	Mcm3ap, Akt1, Nup214, Ipo4, Cse1l, Ier3, Tpr, Pttg1ip, Tnpo1, E2f3, Ddx39b, Dnajc27, Nfkbia, Ppm1a, Nsun2, Rangap1, Desi1, Gsk3b, Cdkn1a, Iws1, Hdac3, Jak2, Stradb, Notch1, Atf2, Kpna4, Lmna, Ppp3ca, Nol6, Khdrbs1, Sdad1, Fam53b, Heatr3, Agt, Nedd4, Anp32a, Phip, Fbxo22, Ipo13, Nxt1, Ubr5, Inpp4b, Mlxip, Zfp384, Smurf1, Elavl1, Ipo8, Appl1, Mdfic, Pik3r1, Tardbp, Zc3h12a, Dhx9, Ptpn11, Atxn1, Nup…
GO:0007215	glutamate receptor signaling pathway	30	8	4.44	0.06554	Ncstn, Homer3, Gnaq, Slc1a1, Homer2, Kcnb1, Plcb1, Prnp
GO:0031116	positive regulation of microtubule polymerization	30	8	4.44	0.06554	Met, Mapt, Nav3, Nin, Mapk8, Pde4dip, Cdk5rap2, Gda
GO:0043409	negative regulation of MAPK cascade	169	26	25.04	0.06595	Mapk7, Akt1, Inpp5k, Pten, Prdm15, Cdk5rap3, Arrb1, Slc9a3r1, Gsk3b, Dusp1, Hdac3, Smad4, Rgs2, Hipk3, Efna1, Dusp16, Agt, Qars, Abca7, Spry1, Dusp8, Ranbp9, Dag1, Foxo1, Rnf149, Nup62
GO:0010038	response to metal ion	240	45	35.56	0.0661	Akt1, Ncstn, Cp, Cdk4, Slc41a1, Mapt, Id2, Mnat1, Ryr2, Pdcd6, Anxa11, Mapk8, Hsf1, Tfrc, Gsk3b, Slc11a2, Xdh, Nedd4l, Slc12a2, Slc1a1, Abcc2, Slc40a1, Gss, Ppp3ca, Asph, Mtf1, Add1, Syt3, Fus, Mt2, Trpc1, Sec31a, Calm2, Slc30a1, Apobec1, Hnrnpa1, Gphn, Prkaa1, Jun, Gsk3a, Mapk1, Nlgn1, Hvcn1, Ass1, Prnp
GO:0032456	endocytic recycling	69	13	10.22	0.06612	Vps50, Vps26a, Gga3, Snx4, Myo5b, Ccdc93, Rab35, Micall1, Ptpn23, Lmtk2, Ankrd50, Snx12, Dennd1b
GO:0050678	regulation of epithelial cell proliferation	325	57	48.15	0.06615	Ngfr, Pdgfb, Uhrf1, Akt1, Stat5a, Htra1, Hyal1, Pten, Sulf1, Plcg1, Kif3a, Esr1, Tnfaip3, Frs2, Stxbp4, Sav1, Zfp36l1, Pdcd6, Aggf1, Rb1, Has2, Trp63, Cldn1, Cxadr, Xdh, Rptor, Cflar, Pdcl3, Glul, Notch1, Atf2, Dll4, Nras, Notch2, Tgfa, Gkn3, Itpr1, Nupr1, Fgfr2, Cdc25a, Grn, Sirt6, Fgf1, Apln, Cdkn1c, Hmgn1, Ar, Six1, Jun, Gas1, Fgfr3, Lep, Intu, Cxcl12, Hmgb1, Cdkn2b, Zfp703
GO:1904888	cranial skeletal system development	62	17	9.19	0.06626	Crkl, Fuz, Trp63, Ift140, Gnaq, Eif4a3, Rdh10, Fgfr2, Tgfbr2, Foxn3, Mthfd1l, Sh3pxd2b, Insig1, Six1, Slc39a1, Gas1, Ndst1
GO:0045601	regulation of endothelial cell differentiation	39	10	5.78	0.06659	Vezf1, Rock2, Akap11, Xdh, Notch1, Add1, F11r, Cul7, Plcb1, Tmem100
GO:0031998	regulation of fatty acid beta-oxidation	22	7	3.26	0.06664	Akt1, Akt2, Plin5, Acsl5, Mfsd2a, Etfbkmt, Cnr1
GO:0000423	mitophagy	30	8	4.44	0.06666	Tafazzin, Retreg1, Prkn, Rnf41, Ulk1, Hdac6, Atg14, Smurf1
GO:0048009	insulin-like growth factor receptor signaling pathway	30	8	4.44	0.06666	Akt1, Phip, Pik3r1, Myorg, Ar, Atxn1, Plcb1, Ghr
GO:0042445	hormone metabolic process	136	23	20.15	0.06672	Arnt, Esr1, Sgpl1, Pcsk4, Pde8b, Rdh10, Dhrs9, H6pd, Sult1a1, Disp1, Agt, Tiparp, Cacna1a, Slco4a1, Ptpn11, Aldh1a1, Ghr, Ece1, Dhcr7, Lep, Chst8, Cyp26b1, Dhrs3
GO:0060193	positive regulation of lipase activity	50	10	7.41	0.06675	Nr1h3, Rhoc, Plin5, Esr1, Gna13, Gnaq, Fgfr2, Agt, Abhd5, Fgfr3
GO:0014842	regulation of skeletal muscle satellite cell proliferation	11	4	1.63	0.06677	Paxbp1, Jak2, Cflar, Six1
GO:0014874	response to stimulus involved in regulation of muscle adaptation	11	4	1.63	0.06677	Prkag3, Srl, Hdac4, Agt
GO:0015911	long-chain fatty acid import across plasma membrane	11	4	1.63	0.06677	Akt1, Akt2, Acsl5, Slc27a1
GO:0018216	peptidyl-arginine methylation	11	4	1.63	0.06677	Prmt2, Prmt9, Prmt6, Prmt1
GO:0032825	positive regulation of natural killer cell differentiation	11	4	1.63	0.06677	Axl, Stat5a, Il15ra, Il15
GO:0034638	phosphatidylcholine catabolic process	11	4	1.63	0.06677	Pla2g15, Ldlr, Pnpla7, Pla2g6
GO:0035630	bone mineralization involved in bone maturation	11	4	1.63	0.06677	Rflnb, Phospho1, Lep, Ano6
GO:0036490	regulation of translation in response to endoplasmic reticulum stress	11	4	1.63	0.06677	Eif2ak4, Sesn2, Ppp1r15a, Nck2
GO:0039532	negative regulation of viral-induced cytoplasmic pattern recognition receptor signaling pathway	11	4	1.63	0.06677	Sec14l1, Riok3, Rnf125, Nploc4
GO:0043031	negative regulation of macrophage activation	11	4	1.63	0.06677	Nr1h3, Cd200, Ldlr, Grn
GO:0043249	erythrocyte maturation	11	4	1.63	0.06677	Brd1, L3mbtl3, Klf2, Maea
GO:0043922	negative regulation by host of viral transcription	11	4	1.63	0.06677	Inpp5k, Hdac1, Tardbp, Jun
GO:0045647	negative regulation of erythrocyte differentiation	11	4	1.63	0.06677	Stat5a, Zfp36l1, Klf13, Mafb
GO:0045898	regulation of RNA polymerase II transcription preinitiation complex assembly	11	4	1.63	0.06677	Esr1, Atf7ip, Thra, Hmgb1
GO:0051608	histamine transport	11	4	1.63	0.06677	Snx4, Slc22a3, Snap23, Slc22a2
GO:0051956	negative regulation of amino acid transport	11	4	1.63	0.06677	Rgs2, Slc43a2, Rgs4, Lep
GO:0052646	alditol phosphate metabolic process	11	4	1.63	0.06677	Gpam, Gk, Abhd6, Slc37a2
GO:0071415	cellular response to purine-containing compound	11	4	1.63	0.06677	Ryr2, P2ry1, Casq2, Tmem38b
GO:0086100	endothelin receptor signaling pathway	11	4	1.63	0.06677	Crkl, Gnaq, Six1, Ptk2b
GO:0097499	protein localization to non-motile cilium	11	4	1.63	0.06677	Arl6, Bbs4, Ttc21b, Rom1
GO:1901339	regulation of store-operated calcium channel activity	11	4	1.63	0.06677	Ubqln1, Plcg1, Asph, Pla2g6
GO:1903960	negative regulation of anion transmembrane transport	11	4	1.63	0.06677	Rgs2, Slc43a2, Rgs4, Grk6
GO:0010390	histone monoubiquitination	29	6	4.3	0.06683	Uhrf1, Pcgf2, Ube2e1, Pcgf5, Rnf20, Atxn7l3
GO:0007585	respiratory gaseous exchange by respiratory system	55	9	8.15	0.06691	Odad4, Fut8, Ttll1, Man2a1, Hps1, Adrb2, Ndst1, Nlgn1, Mafb
GO:0098754	detoxification	50	8	7.41	0.06694	Abcc2, Gsta3, Abcg2, Mt2, Ccs, Slc30a1, Sesn1, Aldh1a1
GO:0031058	positive regulation of histone modification	99	12	14.67	0.06724	Cdk9, Arrb1, Sart3, Lpin1, Snw1, Paxbp1, Smad4, Slk, Lmna, Rnf20, Jdp2, Ube2n
GO:0006511	ubiquitin-dependent protein catabolic process	571	114	84.6	0.06858	Rmnd5b, Uhrf1, Fbxo9, Tbx21, Akt1, Rmnd5a, Ubqln1, Psmd4, Vps4b, Psen2, Pten, Rnf166, Foxred2, Tnfaip1, Arrb1, Tnfaip3, Dnajb12, Usp15, Sumo3, Canx, Fbxl20, Trim9, Plk2, Map3k1, Mapk8, Dcaf11, Rnf19a, Derl1, Csnk1e, Desi1, Klhl22, Gsk3b, Prkn, Anks1, Mib1, Dnajc18, Nedd4l, Syvn1, Csnk1d, Tbl1x, Usp33, Pdcl3, Ubr1, Gid8, Trim2, Rnf20, Ubap1, Usp24, Rnf19b, Tmub1, Ube4b, Clock, Klhl8, Cul1, Herc2, …
GO:0090307	mitotic spindle assembly	65	14	9.63	0.06899	Tpr, Vps4b, Cep192, Smc3, Wrap73, Chek2, Bccip, Map9, Ripor2, Stag1, Spice1, Lsm14a, Arhgef10, Ccdc61
GO:0120163	negative regulation of cold-induced thermogenesis	46	11	6.82	0.06902	Nr1h3, Map2k6, Rb1, Abhd6, Notch1, Dock7, Il15, Zfp423, Aldh1a1, Arntl, Acvr2b
GO:0018107	peptidyl-threonine phosphorylation	113	25	16.74	0.0695	Akt1, Inpp5k, Hipk1, Met, Cad, Ddit4, Rock2, Mapk8, Gsk3b, Rptor, Clk1, Atf2, Hipk3, Map3k7, Ulk1, Phip, Tgfbr2, Cdk10, Cab39, Oxsr1, Lmtk2, Ppp1r15a, Sbk1, Gsk3a, Mapk1
GO:0072359	circulatory system development	1018	173	150.82	0.06971	Ngfr, Ccm2, Pdgfb, Hk2, Mapk7, Akt1, Gys1, Wars2, Crkl, Pknox1, Odad4, Zmiz1, Hdac5, Ap1b1, Met, Ubp1, Tafazzin, Hyal1, Adam19, Fuz, Amotl1, Pten, Sash1, Tab2, Cd34, Sulf1, Plcg1, Nek8, Rarb, Vezf1, Kif3a, Sp2, Slc22a5, E2f2, Ddx39b, Hey2, Sgpl1, Frs2, Rock2, Gna13, Prkar1a, Id2, Pecam1, Nxn, Sav1, Mnat1, Zfp36l1, Yy1, Ryr2, Ripk1, Smad5, Pdcd6, Vcan, Aggf1, Plk2, Ppp3cb, Rb1, Stk3, Has2, Tomm70a…
GO:0070201	regulation of establishment of protein localization	506	91	74.97	0.07028	Cct3, Cyp51, Rab34, Nr1h3, Akt2, Tpr, Inpp5k, Kif3a, Septin8, Mapt, Ndel1, Arrb1, Stxbp5, Stxbp4, Dnajc27, Rhbdf2, Ppm1a, Glrx, Pde8b, Ppp3cb, Bnip3l, Rangap1, Cd200, Tomm70a, Gsk3b, Prkn, Abcg1, Hdac3, Cep192, Slc12a2, Jak2, Slc1a1, Oga, Rptor, Ppm1f, Capn10, Glul, Ppp3ca, Wls, Asph, Uts2, Clock, Aacs, Erp29, Exoc4, Pde3b, Stx4a, Sergef, Hdac6, Sytl4, Dkc1, Rab11fip1, Tmem30a, Neo1, Slc16a1, 270…
GO:1903322	positive regulation of protein modification by small protein conjugation or removal	134	29	19.85	0.07087	Ubqln1, Pttg1ip, Cdk9, Pten, Arnt, Cdk5rap3, Arrb1, Sart3, Ubb, Pdcd6, Fam107a, Mapk8, Derl1, Prkn, Hdac3, Hdac4, Rnf20, Sprtn, Trib1, Arrdc4, Zc3h12a, Dcun1d3, Amer1, Fgfr3, Fancm, Gsk3a, Ube2s, Tank, Ube2n
GO:2000144	positive regulation of DNA-templated transcription, initiation	34	10	5.04	0.07122	Med24, Esr1, Dhx36, Xpa, Med17, Med13, Bclaf1, Med30, Setx, Jun
GO:0071103	DNA conformation change	179	31	26.52	0.07126	Rpa1, Ipo4, Mcm2, Naa60, H3f3b, Top2b, Sart3, Cabin1, Ubtf, Mnat1, Top3b, Brd2, Incenp, Smc5, Dhx36, Pot1a, Recql, Blm, Rrp8, Smarca5, Mre11a, Smarca4, Phf2, Tspyl4, Tspyl2, Dhx9, A730008H23Rik, Spty2d1, Smyd3, Hmgb1, Top1
GO:0006897	endocytosis	503	86	74.52	0.07129	Rab34, Nr1h3, Snx9, Axl, Clcn3, Abca1, Steap2, Mapkapk2, Pacsin2, Kif3a, Slc2a4, Arrb1, Reps1, Rab1a, Canx, Pld2, Ston2, Hnrnpk, Ppp3cb, Scara5, Dpysl2, Rhobtb2, Lrp12, Csnk1e, Srl, Tfrc, Ap2m1, Synj2, Mib1, Usp33, Mkln1, Arfgap1, Ppp3ca, C9orf72, Add1, Scarb2, Ulk1, Rabep2, Pycard, Ap3m2, Ldlr, Nedd4, Anxa2, Snx1, Tgfbr2, Mapkapk3, Nckipsd, Snx33, Micall1, Dnm2, Ston1, Cbl, Neurl1b, Grn, Pip5k1c…
GO:0015919	peroxisomal membrane transport	19	6	2.81	0.07136	Pex19, Pex1, Pex3, Pex16, Abcd3, Pex14
GO:0033144	negative regulation of intracellular steroid hormone receptor signaling pathway	35	8	5.19	0.07139	Strn3, Trp63, Lbh, Hdac1, Clock, Smarca4, Arntl, Cry2
GO:0047497	mitochondrion transport along microtubule	21	6	3.11	0.07139	Mapt, Ubb, Hdac6, Trak1, Armcx3, Kif1b
GO:0002115	store-operated calcium entry	20	5	2.96	0.07146	Homer3, Srl, Homer2, Orai2, Orai3
GO:0072006	nephron development	124	20	18.37	0.07149	Pdgfb, Itga3, Sulf1, Smad4, Cflar, Cfh, Notch1, Notch2, Klf15, Agt, Pdgfd, Fgf1, Notch3, Hs2st1, Npnt, Nup160, Six1, Pbx1, Nup107, Lamb2
GO:0018393	internal peptidyl-lysine acetylation	146	20	21.63	0.07176	Naa60, Pcgf2, Arrb1, Ncoa1, Irf4, Brd1, Iws1, Atat1, Smad4, Naa40, Smc5, Jade1, Ing5, Atf2, Map3k7, Hcfc1, Smarca4, Phf20, Pbxip1, Nat8f4
GO:0061951	establishment of protein localization to plasma membrane	64	7	9.48	0.07183	Rab34, Gga3, Arl6, Myo5b, Rilpl2, Gga2, Afdn
GO:0001764	neuron migration	154	28	22.82	0.07194	Itga3, Axl, Crkl, Zmiz1, Met, Top2b, Mapt, Ndel1, Ddit4, Ntn1, Mapk8, Lrp12, Gsk3b, Bbs4, Nrp1, Mark1, Usp9x, Neo1, Wdr62, Pomk, Satb2, Cep85l, Shtn1, Cxcr4, Fbxo31, Tubb2a, Cxcl12, Nr2f1
GO:0007219	Notch signaling pathway	149	29	22.08	0.07284	Ncstn, Neurl1a, Zmiz1, Psen2, Aph1a, Slc35c2, Arrb1, Hey2, Nle1, Nfkbia, Il6st, Trp63, Mib1, Notch1, Dll4, Notch2, Aph1b, Tgfbr2, Poglut1, Neurl1b, Gdpd5, Notch3, Dtx4, Spen, Zfp423, Kcna5, Six1, Aak1, Tmem100
GO:0045859	regulation of protein kinase activity	529	101	78.37	0.07309	Dazap2, Pdgfb, Dlg3, Mapk7, Akt1, Snx9, Mmd, Ikbkg, Coro1c, Inpp5k, Neurl1a, Prkag3, Psen2, Sh3bp5l, Pten, Map3k4, Sash1, Gadd45b, Tab2, Sdc4, Cdk5rap3, Tnfaip3, Kitl, Prkar1a, Map2k6, Slc9a3r1, Mnat1, Map3k1, Sh3bp5, Lats2, Rb1, Gsk3b, Cdkn1a, Cbs, Telo2, Dusp1, Mllt1, Gnaq, Incenp, Jak2, Slc1a1, Rptor, Stradb, Ppm1f, Rgs2, Hipk3, Fbn1, Rassf2, Efna1, Pdgfc, Map3k7, Sesn2, Camkk2, Erp29, Tgfa, B…
GO:0051129	negative regulation of cellular component organization	657	120	97.34	0.07405	Ngfr, Raf1, Snapin, Itga3, Akt1, Nr1h3, Tchp, Mcm2, Cyth2, Ier3, Coro1c, Arhgef18, Tpr, Inpp5k, Mid1ip1, Met, Psen2, Pten, Lamp2, H3f3b, Pacsin2, Exosc10, Mapt, Esr1, Zwint, Nav3, Rock2, Pecam1, Ctc1, Ntn1, Trim9, Ppm1a, Mnat1, Mak, Xrcc4, Fam107a, Map3k1, Rad1, Mtbp, Ercc4, Hsf1, Klhl22, Tfrc, Gsk3b, Il15ra, Prkn, Svil, Riok3, Ik, Dpysl3, Smad4, Cep192, Coro1b, Bbs4, Rnf41, Aatk, Nrp1, Cflar, Se…
GO:0016579	protein deubiquitination	101	20	14.96	0.07474	Sart3, Tnfaip3, Usp15, Josd1, Usp33, Usp24, Usp9x, Otud5, Usp4, Usp45, Mindy2, Zc3h12a, Usp48, Spata2, Usp46, Usp39, Usp47, Atxn7l3, Tank, Ubxn1
GO:0007631	feeding behavior	66	17	9.78	0.07502	Eif2ak4, Dgat1, P2ry1, Cntfr, Adrb3, Agt, Ttc21b, Npy1r, Apln, Negr1, Ube2q1, Cnr1, Ubr3, Napepld, Usp46, Phf21a, Lep
GO:0060740	prostate gland epithelium morphogenesis	26	9	3.85	0.07527	Stat5a, Sulf1, Esr1, Frs2, Trp63, Notch1, Fgfr2, Fem1b, Ar
GO:0001779	natural killer cell differentiation	31	9	4.59	0.07536	Axl, Stat5a, Tusc2, Id2, Il15ra, Il15, Pbx1, Nfil3, Il11ra1
GO:0000722	telomere maintenance via recombination	16	5	2.37	0.07557	Rad51c, Rad51d, Xrcc4, Ercc4, Smc5
GO:0010918	positive regulation of mitochondrial membrane potential	16	5	2.37	0.07557	Akt1, Akt2, Bid, Gsk3b, Prkn
GO:0018279	protein N-linked glycosylation via asparagine	16	5	2.37	0.07557	Mgat1, Fut8, St6gal1, Mgat5, Uggt1
GO:0033033	negative regulation of myeloid cell apoptotic process	16	5	2.37	0.07557	Stat5a, Kitl, St6gal1, Selenos, Maea
GO:0043217	myelin maintenance	16	5	2.37	0.07557	Akt1, Akt2, Pten, Pals1, Cxcr4
GO:0045820	negative regulation of glycolytic process	16	5	2.37	0.07557	Ier3, Ddit4, Hdac4, Nupr1, Sirt6
GO:0060572	morphogenesis of an epithelial bud	16	5	2.37	0.07557	Sulf1, Trp63, Rdh10, Fgfr2, Ar
GO:0017015	regulation of transforming growth factor beta receptor signaling pathway	112	19	16.59	0.0756	Itga3, Htra1, Snw1, Ppm1a, Pals1, Lats2, Smad4, Lox, Fbn1, Htra3, Snx1, Dnm2, Spry1, Cdkn1c, Smurf1, Vasn, Npnt, Cdkn2b, Zfp703
GO:0140056	organelle localization by membrane tethering	72	11	10.67	0.07585	Psen2, Rab12, Esyt1, Atp2a2, Exoc4, Stx4a, Ctbp2, Syde1, Atg14, Kcnb1, Pdzd8
GO:0009968	negative regulation of signal transduction	1109	194	164.3	0.07653	Ngfr, Raf1, Mapk7, Itga3, Akt1, Tmem161a, Rgs19, Ier3, Homer3, Ikbkg, Bid, Ubqln1, Inpp5k, Htra1, Neurl1a, Chrd, Pttg1ip, Met, Nprl2, Psen2, Tnfrsf22, Plin5, Fuz, Pten, Prdm15, Castor2, Sulf1, Tmprss6, Atad5, Tnfaip1, Pcgf2, Cdk5rap3, Arrb1, Ddx39b, Esr1, Hey2, Tnfaip3, Socs2, Ddit4, Nle1, Slc9a3r1, Sec14l1, Pld2, Nxn, Strn3, Nfkbia, Ppm1a, Irf4, Ripk1, Dapk1, Pdcd6, Glrx, Il6st, Fst, Lats2, Rb1,…
GO:0006695	cholesterol biosynthetic process	49	14	7.26	0.07679	Cyp51, Mvd, Fdft1, Srebf2, Abcg1, Erlin2, Msmo1, Sc5d, Scap, Lss, Fgf1, Insig1, Prkaa1, Dhcr7
GO:0045930	negative regulation of mitotic cell cycle	211	46	31.26	0.077	Ier3, Brinp2, Map3k20, Tpr, Pten, Cdk5rap3, Esr1, Zwint, Prmt2, Nle1, Slc9a3r1, Zfp36l1, Ripk1, Fam107a, Trim35, Rb1, Mtbp, Klhl22, Cdkn1a, Ik, Cep192, Rad9a, Jade1, Nabp1, Atf2, Chek2, Mad1l1, Blm, Fgfr2, Mre11a, Zw10, Foxn3, Mad2l1bp, Cdkn1c, Cdk5rap2, Heca, Zfp36l2, Cradd, Dcun1d3, Fbxo31, Gas1, Fgfr3, Usp47, Zfyve19, Eme2, Cdkn2b
GO:0048741	skeletal muscle fiber development	31	8	4.59	0.07734	Hdac5, Xk, Hdac4, Ppp3ca, Fbxo22, Ripor2, Myorg, Six1
GO:2000463	positive regulation of excitatory postsynaptic potential	31	8	4.59	0.07734	Ngfr, Pten, Gsk3b, Rgs4, Adrb2, Ptk2b, Nlgn1, Afdn
GO:0051091	positive regulation of DNA-binding transcription factor activity	233	34	34.52	0.07737	Mid2, Akt1, Ikbkg, Hdac5, Pten, Esr1, Arid5b, Sav1, Ripk1, Stk3, Hsf1, Cd200, Tfrc, Ppp2r5b, Jak2, Rnf41, Cflar, Hdac4, Atf2, Ppp3ca, Clock, Pycard, Smarca4, Myd88, Map3k13, Zc4h2, Dhx33, Ankrd42, Dhx9, Ar, Fzd4, Flot1, Trim68, Ube2n
GO:0033673	negative regulation of kinase activity	210	42	31.11	0.07753	Mapk7, Akt1, Coro1c, Inpp5k, Nprl2, Psen2, Sh3bp5l, Pten, Gadd45b, Mapt, Cdk5rap3, Tnfaip3, Prkar1a, Sh3bp5, Lats2, Rb1, Gsk3b, Cdkn1a, Prkn, Dusp1, Mllt1, Gnaq, Pip4k2c, Ppm1f, Rgs2, Hipk3, Pycard, Casp3, Agt, Trib1, Qars, Cbl, Pik3ip1, Midn, Spry1, Cdkn1c, Socs4, Smyd3, Fam72a, Inca1, Dtnbp1, Nup62
GO:0043388	positive regulation of DNA binding	52	10	7.7	0.07753	Hipk1, Irf4, Rb1, Prkn, Jak2, Hipk3, Gtf2b, Smarca4, Acd, Hmgb1
GO:0030326	embryonic limb morphogenesis	110	25	16.3	0.07794	Wnt9a, Map3k20, Lnpk, Psen2, Fuz, Rarb, Trp63, Ift140, Smad4, Gnaq, Rdh10, Notch1, Mbnl1, Notch2, Hdac1, Smarca4, Pbx2, Acd, Fbxw4, Pbx1, Gas1, Ece1, Intu, Cyp26b1, Zbtb16
GO:2000045	regulation of G1/S transition of mitotic cell cycle	119	24	17.63	0.07817	Akt1, Bid, Hyal1, Pten, Prmt2, Id2, Ripk1, Fam107a, Rb1, Mtbp, Cdkn1a, Rptor, Jade1, Mepce, Ino80, Tjp3, Appl1, Kcna5, Cradd, Dcun1d3, Plcb1, Fbxo31, Hacd1, Cdkn2b
GO:0051402	neuron apoptotic process	266	45	39.41	0.07842	Ngfr, Axl, Ncstn, Akt2, Arrb1, Esr1, Xrcc4, Thrb, Mapk8, Rb1, Retreg1, Oxr1, Trp63, Gsk3b, Prkn, Hdac3, Jak2, Slc1a1, Aatk, Nrp1, Hdac4, Atf2, Trim2, Gclm, Cntfr, Casp9, Xrcc2, Nmnat1, Nupr1, Casp3, Agt, Bace1, Gclc, Map2k4, Cacna1a, Grn, Siah1a, Kcnb1, Six1, Jun, Fgfr3, Gsk3a, Ptk2b, Bhlhb9, Prnp
GO:0006006	glucose metabolic process	198	33	29.33	0.07865	Hk2, Akt1, Akt2, Inpp5k, Ppp1cb, Slc35b4, Ppp4r3b, Pfkp, Slc39a14, Prkn, Abcc2, Usf1, Fbn1, Supt20, Rorc, Sesn2, H6pd, Pgm2l1, Nnmt, Oma1, Midn, Npy1r, Pik3r1, Gck, Hectd4, Foxo1, Ppp1r3b, Prkaa1, Soga1, Lep, Hmgb1, Maea, Kcnj11
GO:0034755	iron ion transmembrane transport	21	6	3.11	0.07867	Steap2, Scara5, Slc39a14, Slc11a2, Slc40a1, Abcb7
GO:0071276	cellular response to cadmium ion	21	6	3.11	0.07867	Akt1, Mapk8, Hsf1, Mt2, Jun, Mapk1
GO:0150104	transport across blood-brain barrier	21	6	3.11	0.07867	Slc22a5, Abcc2, Mfsd2a, Abcg2, Slc27a1, Slc22a2
GO:0032703	negative regulation of interleukin-2 production	26	7	3.85	0.07881	Tbx21, Homer3, Cd34, Tnfaip3, Nav3, Homer2, Prnp
GO:0034063	stress granule assembly	26	7	3.85	0.07881	C9orf72, G3bp2, Ogfod1, Ythdf1, Ythdf3, Prkaa1, Lsm14a
GO:0071312	cellular response to alkaloid	26	7	3.85	0.07881	Ryr2, Slc1a1, Casq2, Tmem38b, Blm, Casp3, Fancb
GO:0050921	positive regulation of chemotaxis	129	19	19.11	0.07909	Pdgfb, Il16, Akt2, Met, Nrp1, Ppm1f, Stx4a, Il34, Pdgfd, Dapk2, Ripor2, P2ry12, Oxsr1, Cxcr4, Ptk2b, Cxcl12, Mapk1, Ano6, Hmgb1
GO:0030900	forebrain development	289	54	42.82	0.08115	Nsun5, Axl, Lamb1, Celf1, Crkl, Chrd, Zmiz1, Psen2, Pten, Top2b, Rarb, Kif3a, Ndel1, Ubb, Frs2, Id2, Ttc8, Nin, Pals1, Hnrnpk, Gsk3b, Tra2b, Atat1, Gnaq, Bbs4, Nrp1, Notch1, Dock7, Mfsd2a, Hdac1, Fgfr2, Usp9x, Dixdc1, Smarca4, Ttc21b, Secisbp2, Gdpd5, P2ry12, Wdr62, Cdon, Notch3, Sema7a, Satb2, Ptger3, Crtac1, Sun2, Cxcr4, Plcb1, Ndst1, Fgfr3, Arhgap35, Cxcl12, Afdn, Nr2f1
GO:0098656	anion transmembrane transport	151	32	22.37	0.08177	Slc19a1, Slc25a42, Clcn3, Slc3a2, Slc25a11, Slc35c2, Slc35b4, Slc25a22, Slc16a7, Ripk1, Slc7a8, Ank, Slc12a2, Slc1a1, Rgs2, Slc35a3, Pcyox1, Slc25a15, Slc27a1, Agt, Slc37a2, Slc16a1, Mfsd12, Slc43a2, Rgs4, Slc22a2, Lrrc8d, Epm2a, Ano6, Lrrc8b, Grk6, Prnp
GO:0060348	bone development	200	38	29.63	0.08207	Sulf1, Rarb, Map2k6, Rflnb, Ctc1, Smad5, Has2, Bbx, Cbs, Lox, Papss2, Fam20c, Cfh, Atf2, Fbn1, Notch2, Pdgfc, Thbs3, Map3k7, Tmem38b, Vps33b, Fgfr2, Tgfbr2, Chsy1, Foxn3, Sh3pxd2b, Ptpn11, Insig1, Col27a1, Amer1, Phospho1, Fgfr3, Lep, Slc38a10, Cyp26b1, Ano6, Dhrs3, Zbtb16
GO:0003151	outflow tract morphogenesis	74	16	10.96	0.0824	Crkl, Rarb, Hey2, Smad4, Nrp1, Notch1, Atf2, Sema3c, Fgfr2, Smarca4, Nedd4, Tgfbr2, Npy1r, Six1, Jun, Dhrs3
GO:0031175	neuron projection development	928	165	137.49	0.08243	Ngfr, Snapin, Itga3, Akt1, Tiam1, Lamb1, Cyth2, Eif2ak4, Crkl, Neurl1a, Met, Pten, Xk, Sdc4, Top2b, Retreg3, Kif3a, Mapt, Ndel1, Zfyve27, Ubb, Stxbp5, Dip2a, Rock2, Slc9a3r1, Pld2, Ntn1, Tshr, Ttc8, Nin, Hnrnpk, Plk2, Mapk8, Dpysl2, Rb1, Lrp12, Gsk3b, Slc11a2, Il15ra, Prkn, Tnfrsf12a, Clic5, Vapa, Dpysl3, Smad4, Spire1, Nedd4l, Ppp2r5b, Jak2, Ablim1, Bbs4, Aatk, Usp33, Farp1, Nrp1, Myo5b, Raph1, …
GO:0050679	positive regulation of epithelial cell proliferation	178	38	26.37	0.08445	Pdgfb, Akt1, Stat5a, Htra1, Hyal1, Plcg1, Kif3a, Esr1, Tnfaip3, Stxbp4, Pdcd6, Aggf1, Has2, Trp63, Cldn1, Cxadr, Rptor, Cflar, Pdcl3, Glul, Notch1, Nras, Notch2, Tgfa, Itpr1, Fgfr2, Cdc25a, Grn, Sirt6, Fgf1, Apln, Ar, Jun, Gas1, Fgfr3, Cxcl12, Hmgb1, Zfp703
GO:0060612	adipose tissue development	48	12	7.11	0.08638	Cdk4, Ubb, Arid5b, Id2, Bbs4, Atf2, Lmna, Rorc, Trpm4, Sh3pxd2b, Amer1, Lep
GO:0031667	response to nutrient levels	276	63	40.89	0.08639	Akt1, Eif2ak4, Tbl2, Prkag3, Nprl2, Fads1, Lpl, Lamp2, Mapt, Nuak1, Ncoa1, Snw1, Fam107a, Rnase4, Mapk8, Adsl, Srebf2, Cdkn1a, Slc22a3, Clic5, Cbs, Lars, Bbs4, Usp33, Rptor, Capn10, Cfh, Glul, Usf1, Atf2, Mfsd2a, Sesn2, Aacs, Ulk1, Wipi2, Eif2ak1, Rrp8, Adrb3, Ldlr, Fbxo22, Slc16a1, Agl, Meak7, Oma1, Larp1, Atg14, Sesn1, Wdr45, Hlcs, Pnpla3, Gck, Zc3h12a, Foxo1, Adrb2, Kcnb1, Prkaa1, Jun, Brsk2, …
GO:0045494	photoreceptor cell maintenance	37	9	5.48	0.08664	Clcn3, Mak, Pde6a, Bbs4, Dram2, Lca5, Nxnl1, Bbs10, Usp45
GO:0042692	muscle cell differentiation	355	69	52.6	0.08707	Pdgfb, Akt1, Hdac5, Met, Cdk9, Piezo1, Xk, H3f3b, Rarb, Ddx39b, Hey2, Frs2, Prkar1a, Id2, Yy1, Rb1, Tomm70a, Gsk3b, Cxadr, Pi16, Hdac3, Smad4, Lox, Pdcd4, Cflar, Sema4c, Hdac4, Rgs2, Cfh, Notch1, Casq2, Ptgfrn, Lmna, Ppp3ca, Pdlim5, Atp2a2, Il4ra, Fgfr2, Hdac6, Agt, Tmod2, Smarca4, Fbxo22, Neo1, Map2k4, Adamts15, Tanc1, Ripor2, Cdon, Rgs4, Npnt, Chrnb1, Pbrm1, Myorg, Fbxo40, Myof, Six1, Plpp7, Ac…
GO:0022412	cellular process involved in reproduction in multicellular organism	333	50	49.34	0.08721	Cyp51, Akt1, Celf1, Neurl1a, Rad51c, Zmiz1, Tafazzin, H3f3b, Arrb1, Ubb, Kitl, Pcsk4, Dnmt3a, Smad5, Nsun2, Ttll1, Hsf1, Cxadr, Slc26a6, Rfx2, Spire1, Bbs4, Sgo2a, Rhbdd1, Tbc1d20, Ddx20, Hpgds, Etv6, Tial1, Catsper2, Siah1a, Kdm1b, Pde3a, Tdrkh, Pld6, Cxcr4, Fzd4, Plcb1, Kdm3a, Cdyl, Ptk2b, Sycp2, Cxcl12, Qk, Nectin2, Cyp26b1, Zbtb16, Zfp449, Hoxc4, Spaca6
GO:0016050	vesicle organization	261	50	38.67	0.08769	Snapin, Rab34, Akt2, Clcn3, Coro1c, Vps4b, Tmem175, Abca1, Cd34, Sdc4, Septin8, Slc2a4, Lyst, Rab1a, Ap3d1, Snx11, Trim9, Pdcd6, Ap2m1, Prkn, Abcg1, Vapa, Rfx2, Hps1, Snap23, Tbc1d20, Sec22b, Pi4k2b, Arl8b, Vps33b, Syt3, Stx4a, Snx33, Tbc1d4, Plekhm1, Tmem127, Sec31a, Eea1, Sec24d, Picalm, Als2cl, Shroom2, Insig1, Stxbp6, Hook2, Dtnbp1, Bloc1s3, Nectin2, Sort1, Plekhf1
GO:2000060	positive regulation of ubiquitin-dependent protein catabolic process	97	23	14.37	0.08803	Akt1, Ubqln1, Psen2, Pten, Sumo3, Plk2, Mapk8, Rnf19a, Csnk1e, Gsk3b, Prkn, Csnk1d, Rnf19b, Herpud1, Fbxo22, Gclc, Trib1, Sirt6, Rnf144b, Smurf1, Socs4, Gsk3a, Ptk2b
GO:2001021	negative regulation of response to DNA damage stimulus	72	18	10.67	0.08819	Tmem161a, Bid, Pttg1ip, Atad5, Ddx39b, Xrcc4, Nudt16l1, Ercc4, Hsf1, Chek2, Ccar2, Ubr5, Trp53bp1, Ackr3, Fancb, Fbh1, Usp47, Cxcl12
GO:0042733	embryonic digit morphogenesis	59	13	8.74	0.08837	Map3k20, Lnpk, Fuz, Ift140, Smad4, Gnaq, Notch1, Hdac1, Fbxw4, Gas1, Ece1, Intu, Zbtb16
GO:0048645	animal organ formation	53	12	7.85	0.08857	Sulf1, Frs2, Trp63, Rdh10, Notch1, Fgfr2, Tgfbr2, Fgf1, Spry1, Ar, Six1, Mapk1
GO:0000469	cleavage involved in rRNA processing	27	8	4	0.08859	Exosc10, Rpp40, Rcl1, Exosc8, Eri2, Eri1, Tbl3, Rrs1
GO:0071466	cellular response to xenobiotic stimulus	126	24	18.67	0.08859	As3mt, Crkl, Acaa1b, Ncoa1, Rb1, Tfrc, Slc18a2, Abcc2, Cyp2e1, Gsta3, Ppm1f, Rorc, Cyp2b10, Blm, Sult1a1, Fmo2, Fmo1, Fancb, Rnf149, Rap2a, Cyp2j6, Cyp2f2, Cyp26b1, Prnp
GO:0001967	suckling behavior	12	4	1.78	0.0888	Cntfr, Ube2q1, Ubr3, Phf21a
GO:0006983	ER overload response	12	4	1.78	0.0888	Bid, Gsk3b, Selenos, Ccdc47
GO:0007096	regulation of exit from mitosis	12	4	1.78	0.0888	Zw10, Cdc14a, Mad2l1bp, Cdkn1c
GO:0009169	purine ribonucleoside monophosphate catabolic process	12	4	1.78	0.0888	Gmpr2, Ampd3, Xdh, Gda
GO:0009404	toxin metabolic process	12	4	1.78	0.0888	As3mt, Gsta3, Fmo2, Fmo1
GO:0010998	regulation of translational initiation by eIF2 alpha phosphorylation	12	4	1.78	0.0888	Eif2ak4, Eif2ak1, Ppp1r15a, Nck2
GO:0031652	positive regulation of heat generation	12	4	1.78	0.0888	Slc27a1, Apln, Ptger3, Cnr1
GO:0032328	alanine transport	12	4	1.78	0.0888	Slc3a2, Slc36a1, Slc7a8, Slc7a10
GO:0038166	angiotensin-activated signaling pathway	12	4	1.78	0.0888	Rock2, Slc26a6, Agtrap, Agt
GO:0043046	DNA methylation involved in gamete generation	12	4	1.78	0.0888	Dnmt3a, Kdm1b, Tdrkh, Pld6
GO:0043471	regulation of cellular carbohydrate catabolic process	12	4	1.78	0.0888	Ppp1cb, Scarb2, Ppp1r3b, Hmgb1
GO:0046548	retinal rod cell development	12	4	1.78	0.0888	Naglu, Bbs4, Cfh, Ccdc66
GO:0048548	regulation of pinocytosis	12	4	1.78	0.0888	Nr1h3, Axl, Appl1, Actn4
GO:0060601	lateral sprouting from an epithelium	12	4	1.78	0.0888	Sulf1, Trp63, Fgfr2, Ar
GO:0070166	enamel mineralization	12	4	1.78	0.0888	Fam20c, Slc4a2, Nectin1, Cnnm4
GO:0070816	phosphorylation of RNA polymerase II C-terminal domain	12	4	1.78	0.0888	Gtf2h1, Cdk9, Gtf2h3, Cdk7
GO:0090209	negative regulation of triglyceride metabolic process	12	4	1.78	0.0888	Plin5, Esr1, Lpin1, Apobec1
GO:0097050	type B pancreatic cell apoptotic process	12	4	1.78	0.0888	Ryr2, Mapk8, Hdac3, Capn10
GO:1900025	negative regulation of substrate adhesion-dependent cell spreading	12	4	1.78	0.0888	Coro1c, Kank1, Rcc2, Actn4
GO:1901679	nucleotide transmembrane transport	12	4	1.78	0.0888	Slc25a42, Slc25a33, Slc25a36, Slc25a51
GO:2000177	regulation of neural precursor cell proliferation	93	16	13.78	0.0888	Ngfr, Hdac5, Id2, Mapk8, Notch1, Dll4, Ptbp2, Wdr62, Ctnna1, Cdon, Setd1a, Foxo1, Zfp423, Kctd11, Cend1, Afdn
GO:2000347	positive regulation of hepatocyte proliferation	12	4	1.78	0.0888	Tnfaip3, Cflar, Itpr1, Fgf1
GO:0060713	labyrinthine layer morphogenesis	24	5	3.56	0.08889	Ncoa1, Zfp36l1, Dnajb6, Fgfr2, Erf
GO:0050848	regulation of calcium-mediated signaling	68	11	10.07	0.08895	Mapk7, Homer3, Mapt, Gsk3b, Homer2, Exoc4, Itpr1, Calm2, Ptk2b, Tmem100, Prnp
GO:0043270	positive regulation of ion transport	256	36	37.93	0.0893	Pdgfb, Akt1, Akt2, Plcg1, Atp2b1, Ifngr1, Avpr1a, Map2k6, Slc9a3r1, Ryr2, Glrx, Dpysl2, Snx4, Nedd4l, Slc12a2, Oga, P2ry1, Asph, Itpr1, Agt, Atp1b3, Trpc1, P2ry2, Dnm2, P2ry12, Calm2, Lrrc52, Pla2g6, Cxcr4, Adrb2, Plcb1, Dtnbp1, Lep, Cxcl12, Ano6, Kcnj11
GO:2001235	positive regulation of apoptotic signaling pathway	147	30	21.78	0.0894	Ngfr, Bid, G0s2, Psen2, Pten, Serinc3, Ubb, Slc9a3r1, Ripk1, Mapk8, Stk3, Trp63, Tnfrsf12a, Jak2, Rad9a, Ing5, Trp53inp1, Nupr1, Pycard, Agt, Ppp2r1b, Siah1a, Bclaf1, Ctnna1, Trps1, Cradd, Inca1, Fbh1, Nck2, Plekhf1
GO:1903038	negative regulation of leukocyte cell-cell adhesion	126	15	18.67	0.08951	Tbx21, Akt1, Sdc4, Prkar1a, Mad1l1, Il4ra, Casp3, Ripor2, Zc3h12a, Socs6, Adtrp, Cxcl12, Hmgb1, Ass1, Prnp
GO:0034504	protein localization to nucleus	299	65	44.3	0.09026	Ngfr, Akt1, Nup214, Ipo4, Cse1l, Akt2, Tpr, Pttg1ip, Tnpo1, Tbrg1, E2f3, Cdk5rap3, Sumo3, Nfkbia, Lats2, Rangap1, Tfrc, Gsk3b, Cdkn1a, Hdac3, Jak2, Bbs4, Glul, Notch1, Atf2, Kpna4, Lmna, Ppp3ca, Xpa, Sesn2, Dnajb6, Mepce, Fam53b, Heatr3, Arl2bp, Agt, Phip, Ipo13, Abca7, Nxt1, Ubr5, Ctnna1, Elavl1, Ipo8, Appl1, Mdfic, Pik3r1, Tardbp, Sun2, Zc3h12a, Tmem201, Tor1aip2, Six1, Nup107, Arntl, Snupn, Ep…
GO:0002053	positive regulation of mesenchymal cell proliferation	32	8	4.74	0.09034	Chrd, Trp63, Fgfr2, Tgfbr2, Fbxw4, Six1, Gas1, Hmgb1
GO:0048013	ephrin receptor signaling pathway	32	8	4.74	0.09034	Tiam1, Anks1, Ngef, Notch1, Efna1, Ss18, Ptpn11, Nck2
GO:0048813	dendrite morphogenesis	164	37	24.3	0.09206	Met, Pten, Dip2a, Rock2, Mapk8, Gsk3b, Slc11a2, Nedd4l, Farp1, Nrp1, Myo5b, Ngef, Abi2, Dhx36, Efna1, Ppp3ca, Pdlim5, Cux1, Hdac6, Nedd4, Trak1, Ppp1r9a, Cacna1a, Eef2k, Lzts1, Kidins220, Cul7, Picalm, Hecw2, Prex2, Rap2a, Fbxo31, Tanc2, Dtnbp1, Nlgn1, Afdn, Bhlhb9
GO:0043484	regulation of RNA splicing	133	29	19.7	0.09227	Akt2, Celf1, Fxr2, Clk4, Snw1, Hnrnpk, Mbnl2, Tra2b, Hnrnpll, Eif4a3, Clk1, Zfp64, Mbnl1, Ptbp2, Khdrbs1, Tra2a, Fus, Rbm10, Clk3, Rbm5, Srsf2, Rbm17, Pik3r1, Setx, Hnrnph2, Mettl4, Qk, Srsf3, Tia1
GO:1902533	positive regulation of intracellular signal transduction	832	137	123.27	0.09279	Ngfr, Mid2, Raf1, Pdgfb, Axl, Map3k20, Ikbkg, Bid, Tpr, Crkl, Met, Pten, Map3k4, Sash1, Gadd45b, Tab2, Serinc3, Cdk5rap3, Arrb1, Ubb, Esr1, Kitl, Usp15, Frs2, Rock2, Map2k6, Dnajc27, Slc9a3r1, Pld2, Net1, Gcnt2, Ripk1, Glrx, Map3k1, Peli2, Stk3, Klhl22, Tfrc, Trip6, Prkn, Xdh, Telo2, Mapre2, Hdac3, Lars, Jak2, Rad9a, Pdcd4, Rptor, Pde8a, Nrp1, Cflar, Sema4c, Stk25, Notch1, Rassf2, P2ry1, Dhx36, N…
GO:0045184	establishment of protein localization	1532	280	226.97	0.09312	Ngfr, Raf1, Hk2, Snapin, Mcm3ap, Vps50, Cct3, Cyp51, Akt1, Nup214, Ift46, Rab34, Nr1h3, Ipo4, Snx9, Use1, Cse1l, Atg4d, Tomm40, Pex19, Akt2, Tmed4, Bid, Coro1c, Pex1, Tpr, Inpp5k, Zdhhc24, Ap1b1, Pttg1ip, Tnpo1, Bcr, Vps4b, Psen2, Fuz, Abca1, Zdhhc12, E2f3, Lamp2, Plcg1, Kif3a, Septin8, Mapt, Ndel1, Arrb1, Lyst, Stxbp5, Pex3, Tnfaip3, Washc3, Vps26a, Rab1a, Ap3d1, Stxbp4, Dnajc27, Gga3, Rhbdf2, T…
GO:0010800	positive regulation of peptidyl-threonine phosphorylation	27	7	4	0.0934	Met, Gsk3b, Rptor, Phip, Cab39, Gsk3a, Mapk1
GO:0050995	negative regulation of lipid catabolic process	27	7	4	0.0934	Akt1, Plin5, Mfsd2a, Pde3b, Etfbkmt, Cnr1, Prkaa1
GO:0060261	positive regulation of transcription initiation from RNA polymerase II promoter	27	7	4	0.0934	Med24, Esr1, Dhx36, Xpa, Med17, Med13, Med30
GO:0006470	protein dephosphorylation	221	37	32.74	0.0935	Mprip, Pten, Ppp1cb, Dusp14, Nuak1, Ppp4r3b, Rock2, Ppp2r5e, Ppm1a, Vcan, Ppp3cb, Dusp1, Ppp2r5b, Jak2, Ppm1f, Ptpn4, Rprd1b, Ppp3ca, Ptpru, Dusp11, Ppp2r1b, Cdc25a, Cdc14a, Ptpn23, Mgat5, Calm2, Dusp8, Ptpa, Ppp1r15a, Rprd1a, Ptpn11, Dusp18, Pdp1, Ppp4r2, Epm2a, Ppm1b, Cry2
GO:0060688	regulation of morphogenesis of a branching structure	53	10	7.85	0.09355	Met, Sulf1, Esr1, Hnrnpk, Fgfr2, Agt, Map3k13, Sirt6, Ar, Six1
GO:0000281	mitotic cytokinesis	66	14	9.78	0.09395	Rhoc, Snx9, Vps4b, Rock2, Incenp, Bbs4, Rab35, Klhdc8b, Snx33, Cntrob, Map9, Cul7, Zfyve26, Nup62
GO:0008589	regulation of smoothened signaling pathway	82	17	12.15	0.09418	Wnt9a, Rab34, Fuz, Tubd1, Rb1, Mgrn1, Arl6, Ift140, Fgfr2, Chsy1, Ttc21b, Ctnna1, Kctd11, Gas1, Ndst1, Fgfr3, Intu
GO:0007000	nucleolus organization	17	5	2.52	0.09453	Pes1, Ubtf, Rrp8, Smarca5, Phf2
GO:0035633	maintenance of blood-brain barrier	17	5	2.52	0.09453	Slc12a2, Slc1a1, Mfsd2a, Tjp3, Mbp
GO:0042753	positive regulation of circadian rhythm	17	5	2.52	0.09453	Rorc, Uts2, Ptger3, Arntl, Nlgn1
GO:0046855	inositol phosphate dephosphorylation	17	5	2.52	0.09453	Inpp5k, Pten, Synj2, Impa1, Inpp4b
GO:0072520	seminiferous tubule development	17	5	2.52	0.09453	Ubb, Smad4, Tbc1d20, Ar, Spata2
GO:0016567	protein ubiquitination	591	106	87.56	0.09454	Mkrn2, Uhrf1, Fbxo9, Akt1, Ubqln1, Neurl1a, Pttg1ip, Cdk9, Psen2, Pten, Rnf166, Sash1, Med24, Tnfaip1, Pcgf2, Cdk5rap3, Arrb1, Ubb, Tnfaip3, Nxn, Pdcd6, Fam107a, Map3k1, Ube2e1, Peli2, Mapk8, Trim35, Rnf19a, Derl1, Mtbp, Mgrn1, Klhl22, Marchf5, Prkn, Mib1, Hdac3, Nedd4l, Pcgf5, Syvn1, Uhrf2, Rnf41, Asb1, Med27, Ubr1, Trim2, Rnf20, Rnf19b, Ube4b, Klhl7, Klhl8, Brap, Cul1, Herc2, Hdac6, Asb12, Herp…
GO:0051924	regulation of calcium ion transport	232	34	34.37	0.09495	Pdgfb, Akt1, Il16, Homer3, Ubqln1, Inpp5k, Psen2, Plcg1, Atp2b1, Cacnb1, Ryr2, Oga, Homer2, Casq2, Asph, Gem, Tmem38b, Epb41, Itpr1, Agt, Trpc1, Cacna1a, Cbarp, P2ry12, Calm2, Slc30a1, Rgs4, Ptger3, Pla2g6, Cxcr4, Adrb2, Ptk2b, Cxcl12, Prnp
GO:0002089	lens morphogenesis in camera-type eye	22	6	3.26	0.0952	Hipk1, Abi2, Tbc1d20, Nectin1, Shroom2, Fgfr3
GO:0010884	positive regulation of lipid storage	22	6	3.26	0.0952	Plin5, Lpl, Srebf2, Plin3, Zc3h12a, Fitm2
GO:0032515	negative regulation of phosphoprotein phosphatase activity	22	6	3.26	0.0952	Mprip, Rock2, Mgat5, Ptpa, Ppp1r15a, Cry2
GO:0045723	positive regulation of fatty acid biosynthetic process	22	6	3.26	0.0952	Nr1h3, Mlxipl, Mid1ip1, Avpr1a, Agt, Elovl5
GO:0046931	pore complex assembly	22	6	3.26	0.0952	Cct3, Nup205, Plekha7, Nup107, Ano6, Afdn
GO:1901522	positive regulation of transcription from RNA polymerase II promoter involved in cellular response to chemical stimulus	22	6	3.26	0.0952	Rxrg, Smad5, Notch1, Atf2, Sesn2, Jun
GO:0045638	negative regulation of myeloid cell differentiation	82	14	12.15	0.09534	Stat5a, Gabpa, Nfkbia, Zfp36l1, Fbn1, Trib1, Inpp4b, Pik3r1, Gpr171, Klf13, Ptk2b, Zbtb16, Mafb, Prmt1
GO:0031333	negative regulation of protein-containing complex assembly	138	21	20.45	0.0992	Raf1, Psen2, Lamp2, Pecam1, Trim9, Ppm1a, Hsf1, Gsk3b, Svil, Riok3, Bbs4, Pfn2, Map3k7, Add1, Ulk1, Hdac6, Tmod2, Kank1, Thra, Hmgb1, Mphosph8
GO:0006284	base-excision repair	38	9	5.63	0.09932	Rpa1, Rpa3, Apex2, Xpa, Sirt6, Pold1, Nthl1, Usp47, Hmgb1
GO:0046326	positive regulation of glucose import	38	9	5.63	0.09932	Akt1, Akt2, Oga, Capn10, Klf15, Fgf21, Crebl2, Appl1, Ptpn11
GO:0030218	erythrocyte differentiation	124	24	18.37	0.09958	Stat5a, Pknox1, Cdk5rap3, Id2, Zfp36l1, Smad5, Rb1, Brd1, Slc11a2, Jak2, Add1, Casp3, Smarca4, Uba5, Alas1, L3mbtl3, Setd1a, Plcb1, Klf13, Klf2, Thra, Mafb, Maea, Prmt1
GO:0010646	regulation of cell communication	2771	479	410.54	0.10006	Ngfr, Wnt9a, Mid2, Raf1, Pdgfb, Snapin, Mapk7, Fbxo9, Itga3, Akt1, Pwp1, Rab34, Nr1h3, Tmem161a, Rgs19, Tiam1, Axl, Cyth2, Ncstn, Ier3, Homer3, Akt2, Map3k20, Ikbkg, Bid, Arhgef18, Eif2ak4, Ubqln1, Nr2c1, Tpr, Inpp5k, Crkl, Htra1, Neurl1a, Cdk4, Chrd, Zmiz1, Clstn3, Hipk1, Pttg1ip, Met, G0s2, Bcr, Nprl2, Psen2, Tnfrsf22, Plin5, Fuz, Pten, Prdm15, Map3k4, Abca1, Sash1, Gadd45b, Zdhhc12, Tab2, Cast…
GO:0045936	negative regulation of phosphate metabolic process	413	79	61.19	0.10027	Pdgfb, Mapk7, Akt1, Pwp1, Ier3, Coro1c, Mlxipl, Mprip, Inpp5k, Crkl, Met, Nprl2, Psen2, Sh3bp5l, Pten, Gadd45b, Mapt, Cdk5rap3, Arrb1, Tnfaip3, Ddit4, Rock2, Lpin1, Prkar1a, Pecam1, Lpcat1, Sh3bp5, Lats2, Rb1, Gsk3b, Cdkn1a, Prkn, Xdh, Dusp1, Mllt1, Gnaq, Pip4k2c, Ppm1f, Hdac4, Rgs2, Niban1, Hipk3, Rassf2, C9orf72, Uri1, Nupr1, Pycard, Casp3, Slc27a1, Agt, Trib1, Qars, Cbl, Pik3ip1, Sirt6, Midn, …
GO:0045823	positive regulation of heart contraction	30	11	4.44	0.10156	Hey2, Avpr1a, Ryr2, Slc1a1, Rgs2, Uts2, Apln, Trpm4, Rgs4, Adrb2, Gsk3a
GO:0009855	determination of bilateral symmetry	99	21	14.67	0.10158	Odad4, Ap1b1, Map3k4, Nek8, Kif3a, Mapk8, Rttn, Ift140, Dync2li1, Mib1, Nme7, Notch1, Notch2, Disp1, Tgfbr2, Ofd1, Nbl1, Pskh1, Tmem67, Acvr2b, Anks6
GO:0010389	regulation of G2/M transition of mitotic cell cycle	90	18	13.33	0.10177	Ier3, Cdk4, Rad51c, Vps4b, Cdk5rap3, Ctc1, Cdkn1a, Cdk2, Nabp1, Blm, Mre11a, Cdc25a, Foxn3, Rcc2, Pbx1, Usp47, Hacd1, Zfyve19
GO:0002029	desensitization of G protein-coupled receptor signaling pathway	23	8	3.41	0.10178	Arrb1, Pld2, Dnm2, Apln, Ptger3, Grk3, Adrb2, Grk6
GO:0043543	protein acylation	222	37	32.89	0.10183	Naa60, Zdhhc24, Zdhhc12, Pcgf2, Arrb1, Dip2a, Ncoa1, Ppm1a, Irf4, Esco2, Brd1, Gsk3b, Iws1, Atat1, Smad4, Naa40, Smc5, Jade1, Ing5, Glul, Atf2, Gtf2b, Map3k7, Clock, Klf15, Nupr1, Porcn, Hcfc1, Smarca4, Naa30, Phf20, Pbxip1, Prkaa1, Arntl, Cdyl, Ppm1b, Nat8f4
GO:0048024	regulation of mRNA splicing, via spliceosome	88	17	13.04	0.10185	Celf1, Fxr2, Snw1, Hnrnpk, Mbnl2, Tra2b, Eif4a3, Zfp64, Mbnl1, Khdrbs1, Tra2a, Rbm10, Rbm5, Srsf2, Qk, Srsf3, Tia1
GO:0039535	regulation of RIG-I signaling pathway	18	6	2.67	0.10192	Usp15, Sec14l1, Pum1, Zc3hav1, Rnf125, Nploc4
GO:0035767	endothelial cell chemotaxis	29	7	4.3	0.10199	Pdgfb, Met, Coro1b, Nrp1, Notch1, Fgf1, Hmgb1
GO:0072574	hepatocyte proliferation	29	7	4.3	0.10199	Rps6ka1, Tnfaip3, Cflar, Notch2, Tgfa, Itpr1, Fgf1
GO:0032984	protein-containing complex disassembly	202	32	29.93	0.10206	Snapin, Ubqln1, Mid1ip1, Vps4b, Lamp2, Mtrf1l, Ddit4, Nav3, Klc1, Svil, Oga, Asph, Pex14, Add1, Vps33a, Atp2a2, Hdac6, Tmod2, Smarca4, Snx14, Ogfod1, Atg14, Mical2, Zfand1, Setx, Shroom2, Adrb2, Scaf8, Lix1l, Gspt2, Smarcd2, Mphosph8
GO:0019068	virion assembly	27	6	4	0.10207	Vps4b, Rab1a, Tbc1d20, Nedd4, Usp6nl, Vps37b
GO:0050686	negative regulation of mRNA processing	31	6	4.59	0.10213	Supt5, Cdk9, Hnrnpk, Tra2b, Rnf20, Rbm10
GO:0034103	regulation of tissue remodeling	72	11	10.67	0.10225	Klf6, Bcr, Rock2, Tfrc, Ppp3ca, Agt, Plekhm1, Inpp4b, Suco, Fgfr3, Lep
GO:0033555	multicellular organismal response to stress	74	10	10.96	0.1024	Akt1, Hdac5, Pten, Fbxl20, Pde8b, Spire1, Slc1a1, Ppp3ca, Cacna1a, Usp46
GO:0051017	actin filament bundle assembly	156	33	23.11	0.10307	Rhoc, Arhgef18, Inpp5k, Met, Sdc4, Tnfaip1, Shroom1, Arrb1, Rock2, Ttc8, Fam107a, Map3k1, Itgb5, Prkn, Dpysl3, Spire1, Coro1b, Bbs4, Nrp1, Ppm1f, Pfn2, Add1, Ppp1r9a, Gas7, Limch1, F11r, Sh3pxd2b, Pik3r1, Synpo, Actn4, Ptk2b, Actg1, Arhgef10
GO:0007179	transforming growth factor beta receptor signaling pathway	167	31	24.74	0.10421	Itga3, Htra1, Zmiz1, Usp15, Snw1, Fut8, Ppm1a, Pals1, Gcnt2, Smad5, Map3k1, Lats2, Itgb5, Smad4, Lox, Fbn1, Map3k7, Htra3, Usp9x, Snx1, Tgfbr2, Dnm2, Spry1, Cdkn1c, Smurf1, Vasn, Appl1, Npnt, Jun, Cdkn2b, Zfp703
GO:0071260	cellular response to mechanical stimulus	33	8	4.89	0.10451	Akt1, Piezo1, Gsk3b, Ripor2, F11r, Dag1, Ptpn11, Cradd
GO:0015849	organic acid transport	237	48	35.11	0.1061	Slc19a1, Akt1, Akt2, Slc3a2, Slc25a11, Xk, Slc25a22, Slc16a7, Avpr1a, Slc36a1, Map2k6, Slc9a3r1, Dpysl2, Slc7a8, Slc26a6, Slc12a2, Slc25a45, Slc1a1, Acsl5, Abcc2, Rgs2, Slc27a2, Abcd3, Mfsd2a, Slc66a1, Abcg2, Slc7a10, Slc25a15, Slc27a1, Agt, Slc10a3, Abcc4, P2ry2, Slc16a1, Cacna1a, Mfsd12, Slc38a7, Slc43a2, Rgs4, Slc22a2, Slco1a1, Pla2g6, Lrrc8d, Slc25a44, Epm2a, Dtnbp1, Lep, Slc38a10
GO:0015931	nucleobase-containing compound transport	169	38	25.04	0.1061	Mcm3ap, Nup214, Slc25a42, Tpr, Slc35c2, Mapt, Slc35b4, Ddx39b, Zfp36l1, Ripk1, Nsun2, Hsf1, Slc29a1, Iws1, Slc29a2, Slc35a3, Nol6, Khdrbs1, Slc25a33, G3bp2, Tgfbr2, Slc25a36, Abcc4, Sidt2, Nxt1, Slc35b2, Bicd2, Dhx9, Slc25a51, Hnrnpa1, Nup160, Nup107, Snupn, Flot1, Qk, Srsf3, Tomm20, Nup62
GO:0051403	stress-activated MAPK cascade	210	44	31.11	0.1061	Akt1, Map3k20, Met, Map3k4, Sash1, Gadd45b, Mapkapk2, Map2k6, Zfp36l1, Ripk1, Map3k1, Mapk8, Stk3, Xdh, Dusp1, Hdac3, Stradb, Sema4c, Stk25, Atf2, Hipk3, Rassf2, Map3k7, Pycard, Agt, Dixdc1, Trib1, Myd88, Qars, Map2k4, Map3k13, Sh3rf3, Mdfic, Zc3h12a, Foxo1, Plcb1, Rap2a, Fgfr3, Lep, Ptk2b, Mapk1, Hmgb1, Atf7, Prmt1
GO:0003300	cardiac muscle hypertrophy	90	24	13.33	0.1063	Cdk9, Ddx39b, Hey2, Rock2, Yy1, Ryr2, Tomm70a, Gsk3b, Pi16, Smad4, Rgs2, Notch1, Lmna, Ppp3ca, Pdlim5, Atp2a2, Klf15, Agt, Map2k4, Rgs4, Foxo1, Gsk3a, Ece1, Lep
GO:0071559	response to transforming growth factor beta	204	40	30.22	0.10637	Mapk7, Itga3, Crkl, Htra1, Zmiz1, Usp15, Rock2, Snw1, Fut8, Ppm1a, Pals1, Zfp36l1, Gcnt2, Smad5, Map3k1, Lats2, Itgb5, Smad4, Lox, Cflar, Fbn1, Map3k7, Htra3, Usp9x, Pdgfd, Snx1, Tgfbr2, Dnm2, Spry1, Cdkn1c, Smurf1, Zfhx3, Vasn, Appl1, Npnt, Sox5, Zfp36l2, Jun, Cdkn2b, Zfp703
GO:2001242	regulation of intrinsic apoptotic signaling pathway	163	34	24.15	0.10637	Mapk7, Akt1, Tmem161a, Ikbkg, Bid, Ubqln1, Pttg1ip, Atad5, Serinc3, Ubb, Slc9a3r1, Hnrnpk, Grina, Prkn, Syvn1, Rad9a, Hdac1, Erp29, Uri1, Nupr1, Pycard, Herpud1, Dapk2, Ccar2, Siah1a, Bclaf1, Ackr3, Fbh1, Usp47, Cxcl12, Nck2, Plekhf1, Selenos, Bcl2l2
GO:0043124	negative regulation of I-kappaB kinase/NF-kappaB signaling	44	10	6.52	0.10639	Esr1, Tnfaip3, Ppm1a, Ripk1, Riok3, Hdac1, Pycard, Zc3h12a, Ppm1b, Tank
GO:0046854	phosphatidylinositol phosphate biosynthetic process	44	10	6.52	0.10639	Socs2, Pip4k2c, Impa1, Fam126a, Pi4k2b, Ttc7, Fam126b, Pik3r1, Socs4, Socs6
GO:0140014	mitotic nuclear division	254	47	37.63	0.10641	Pdgfb, Tpr, Met, Vps4b, Ndel1, Esr1, Zwint, Rb1, Mtbp, Klhl22, Ik, Cep192, Incenp, Smc5, Smc3, Sgo2a, Dsn1, Wrap73, Cenpc1, Chek2, Mad1l1, Tgfa, Fgfr2, Bccip, Phip, Zw10, Klhdc8b, Cdc14a, Reep4, Map9, Pds5b, Ino80, Mad2l1bp, Ripor2, Stag1, Cdkn1c, Cul7, Cdk5rap2, Hecw2, Spice1, Fgfr3, Ube2s, Rrs1, Lsm14a, Arhgef10, Ccdc61, Nup62
GO:0015837	amine transport	76	20	11.26	0.10647	Avpr1a, Dpysl2, Slc12a2, Slc18a2, Rgs2, P2ry1, Syt3, Agt, Cacna1a, P2ry12, Slc43a2, Rgs4, Ptger3, Slc22a2, Gck, Cnr1, Kcnb1, Dtnbp1, Lep, Cxcl12
GO:0016192	vesicle-mediated transport	1352	227	200.31	0.10648	Snapin, Vps50, Ergic1, Rab34, Nr1h3, Snx9, Use1, Axl, Akt2, Clcn3, Tmed4, Gab2, Coro1c, Ap1b1, Met, Syn2, Bcr, Vps4b, Tusc2, Fuz, Tmem175, Pten, Elmo3, Abca1, Steap2, Mapkapk2, Pacsin2, Sdc4, Elmo2, Kif3a, Septin8, Slc2a4, Zfyve27, Arrb1, Lyst, Stxbp5, Reps1, Washc3, Vps26a, Rab1a, Ap3d1, Canx, Pecam1, Gga3, Pld2, Fbxl20, Ston2, Trappc6b, Mia2, Trim9, Lman2, Hnrnpk, Pdcd6, Rhobtb3, Glrx, Ppp3cb, …
GO:0051098	regulation of binding	361	61	53.48	0.10656	Pdgfb, Snapin, Akt1, Tiam1, Pex19, Hipk1, Hdac5, Met, Cdk9, Psen2, Arrb1, Hey2, Id2, Irf4, Hnrnpk, Plk2, Mapk8, Rb1, Stk3, Derl1, Ercc4, Hsf1, Gsk3b, Cdkn1a, Prkn, Smad4, Lox, Jak2, Usp33, Eif4a3, Hdac4, Hipk3, P2ry1, Ppp3ca, Gtf2b, C9orf72, Epb41, Pex14, Add1, Atp2a2, Mepce, Blm, Ctbp2, Smarca4, Anxa2, Zc4h2, Ripor2, Acd, Cdon, Crtac1, Pbxip1, Dhx9, A730008H23Rik, Adrb2, Jun, Ilrun, Dtnbp1, Fbh1…
GO:1901991	negative regulation of mitotic cell cycle phase transition	157	30	23.26	0.10664	Ier3, Tpr, Pten, Cdk5rap3, Zwint, Prmt2, Zfp36l1, Ripk1, Fam107a, Rb1, Klhl22, Cdkn1a, Ik, Cep192, Jade1, Nabp1, Mad1l1, Blm, Mre11a, Zw10, Foxn3, Mad2l1bp, Cdk5rap2, Zfp36l2, Cradd, Dcun1d3, Fbxo31, Usp47, Zfyve19, Cdkn2b
GO:0006482	protein demethylation	31	10	4.59	0.10676	Kdm4b, Ppme1, Kdm8, Fbxl19, Hsf4, Phf2, Kdm1b, Kdm3b, Kdm7a, Kdm3a
GO:0006333	chromatin assembly or disassembly	115	21	17.04	0.10688	Ipo4, Baz1b, Mcm2, Naa60, H3f3b, Sart3, Cabin1, Ubtf, Chd1, Brd2, Rrp8, Smarca5, Smarca4, Phf2, Tspyl4, Tspyl2, A730008H23Rik, Spty2d1, Smyd3, Hmgb1, Smarcd2
GO:1901137	carbohydrate derivative biosynthetic process	460	72	68.15	0.10689	Pdgfb, Gmpr2, Ncstn, Large1, Ampd3, Aprt, Tafazzin, Hyal1, Dhdds, Cad, St3gal1, Adss, Acot8, Slc35c2, Slc2a4, Pank3, Phlda1, Dip2a, Mgat1, Gfpt2, Adcy3, Fut8, Galnt16, Gcnt2, Itm2b, Has2, Adsl, Pmm1, Umps, St6gal1, Pigp, Pigx, Prkn, Papss2, Acsl5, Gk, Oga, Nme7, Acss1, Gmps, Npr1, Extl2, Gucy1b1, Pomgnt1, Ppat, Mogs, Cmas, Dctd, Il15, Has3, Glce, Chsy1, Chpf, Poglut1, Cog7, Abca7, Ggta1, Mgat5, P…
GO:0031060	regulation of histone methylation	74	14	10.96	0.10696	Snw1, Zfp369, Paxbp1, Kdm4b, Iws1, Smad4, Lmna, Rnf20, Mthfr, Nnmt, Setd7, Prmt6, Kdm3a, Airn
GO:0060969	negative regulation of gene silencing	23	6	3.41	0.107	Esr1, Ppp3ca, Phf2, Elavl1, Apobec1, Zc3h12a
GO:1901380	negative regulation of potassium ion transmembrane transport	23	6	3.41	0.107	Pten, Nedd4l, Casq2, Oxsr1, Rgs4, Ptger3
GO:1904861	excitatory synapse assembly	23	6	3.41	0.107	Pten, Zdhhc12, Sema4a, Nptn, Lrfn4, Nlgn1
GO:0016125	sterol metabolic process	127	21	18.82	0.10704	Cyp51, Mvd, Abca1, Fdft1, Thrb, Sqle, Srebf2, Abcg1, Lipa, Erlin2, Msmo1, Sc5d, Ldlr, Scap, Lss, Fgf1, Insig1, Prkaa1, Dhcr7, Lep, Cyp26b1
GO:1904478	regulation of intestinal absorption	14	4	2.07	0.10706	Dgat1, Epb41, Abcg2, Lep
GO:0043954	cellular component maintenance	56	10	8.3	0.10708	Itga3, Lnpk, Cldn1, Tanc1, Zmynd8, Shroom2, Plekha7, Afdn, Prnp, Neat1
GO:0072538	T-helper 17 type immune response	36	7	5.33	0.10708	Tbx21, Il17ra, Irf4, Notch1, Rorc, Otud5, Zc3h12a
GO:0051347	positive regulation of transferase activity	454	81	67.26	0.10711	Dazap2, Pdgfb, Dlg3, Akt1, Snx9, Axl, Mmd, Ikbkg, Neurl1a, Met, Vac14, Pten, Map3k4, Sash1, Tab2, Sdc4, Serinc1, Kitl, Map2k6, Mnat1, Ripk1, Serinc5, Map3k1, Cd200, Cdkn1a, Telo2, Incenp, Jak2, Slc1a1, Rptor, Stradb, Prim2, Fbn1, Rassf2, Efna1, Pdgfc, Map3k7, Camkk2, Erp29, Pot1a, Tgfa, Fgfr2, Dkc1, Gab1, Il34, Slc27a1, Mre11a, Agt, Pdgfd, Parp16, Tgfbr2, Trib1, Ppp1r9a, Map2k4, Cacul1, Map3k13, …
GO:0036315	cellular response to sterol	21	4	3.11	0.10715	Rorc, Gramd1c, Gramd1b, Insig1
GO:0061180	mammary gland epithelium development	68	11	10.07	0.10715	Stat5a, Esr1, Id2, Ntn1, Lbh, Slc12a2, Jak2, Fgfr2, Ar, Mapk1, Zfp703
GO:1903670	regulation of sprouting angiogenesis	35	6	5.19	0.10716	E2f2, Glul, Fgf1, Rhoj, Klf2, Hmgb1
GO:0034349	glial cell apoptotic process	19	3	2.81	0.10721	Mapk8, Rb1, Casp3
GO:0018958	phenol-containing compound metabolic process	78	11	11.56	0.10728	Prkn, Slc1a1, Cyp2e1, Hdc, Npr1, Fah, Sult1a1, Trpc1, Mfsd12, Slco4a1, Appl1
GO:0034767	positive regulation of ion transmembrane transport	159	17	23.56	0.1078	Plcg1, Ifngr1, Slc9a3r1, Ryr2, Glrx, Nedd4l, Asph, Agt, Atp1b3, Trpc1, Dnm2, Calm2, Lrrc52, Adrb2, Plcb1, Ano6, Kcnj11
GO:0090305	nucleic acid phosphodiester bond hydrolysis	118	27	17.48	0.10802	Exosc10, Atad5, Rpp40, Rnase4, Ercc4, Hsf1, Rcl1, Rpp30, Xrn2, Exosc8, Xpa, Toe1, Nmnat1, Fip1l1, Eri2, Eri1, Mre11a, Exd2, Zc3h12c, Tbl3, Nthl1, Cpsf2, Zc3h12a, Exog, Cpsf3, Fbh1, Rrs1
GO:0008284	positive regulation of cell population proliferation	801	144	118.67	0.10871	Ngfr, Pdgfb, Icosl, Rpa1, Akt1, Tiam1, Stat5a, Akt2, Mlxipl, Crkl, Htra1, Mvd, Cdk4, Chrd, Zmiz1, Hipk1, Hdac5, Hyal1, Pten, E2f3, Plcg1, Rarb, Atad5, Kif3a, Arrb1, Ddx39b, Esr1, Hey2, Tnfaip3, Kitl, Ccar1, Avpr1a, Frs2, Stxbp4, Nampt, Id2, Ctc1, Ntn1, Tshr, Mnat1, Cdca7l, Gcnt2, Pdcd6, Xrcc4, Aggf1, Il6st, Thrb, Mapk8, Osmr, Has2, Trp63, Cldn1, Hsf1, Tfrc, Gsk3b, Cxadr, St6gal1, Paxbp1, Cdkn1a, …
GO:0007420	brain development	520	93	77.04	0.10898	Nsun5, Naglu, Axl, Lamb1, Celf1, Crkl, Odad4, Chrd, Zmiz1, Met, Bcr, Psen2, Pten, Top2b, Rarb, Kif3a, Ndel1, Ubb, Ddit4, Frs2, Id2, Ttc8, Nin, Mnat1, Pals1, Hnrnpk, Dpysl2, Ttll1, Arl6, Gsk3b, Tra2b, Synj2, Cbs, Atat1, Gnaq, Slc1a1, Csnk1d, Bbs4, Aatk, Nrp1, Sema4c, Nme7, Notch1, Clp1, Atf2, Wls, Dock7, Mfsd2a, Hdac1, Ulk1, Fgfr2, Usp9x, Dixdc1, Smarca4, Tgfbr2, Qars, Cacna1a, Pbx2, Ttc21b, Secis…
GO:0010875	positive regulation of cholesterol efflux	28	7	4.15	0.10938	Nr1h3, Abca1, Abca8b, Nfkbia, Abcg1, Abca7, Abca8a
GO:0016575	histone deacetylation	76	14	11.26	0.1094	Hdac5, Brms1l, Lpin1, Hdac3, Rcor2, Tbl1x, Hdac4, Hdac1, Hdac6, Hdac11, Jdp2, Sirt6, Mier2, Prmt6
GO:0046777	protein autophosphorylation	222	43	32.89	0.11071	Pdgfb, Mapk7, Eif2ak4, Mob1b, Met, Bcr, Cad, Mapkapk2, Mknk2, Clk4, Mak, Ripk1, Dapk1, Map3k1, Gsk3b, Ppp2r5b, Jak2, Slk, Aatk, Clk1, Stk17b, Stk25, Rassf2, Srms, Pdgfc, Camkk2, Ulk1, Chek2, Eif2ak1, Fgfr2, Mre11a, Pdgfd, Clk3, Mapkapk3, Map3k13, Eef2k, Oxsr1, Lmtk2, Rap2a, Jun, Fgfr3, Aak1, Ptk2b
GO:0051726	regulation of cell cycle	871	156	129.04	0.11096	Pdgfb, Akt1, Nup214, Ier3, Brinp2, Stat5a, Map3k20, Bid, Eif2ak4, Mlxipl, Celf1, Tpr, Cdk4, Rad51c, Met, Cdk9, Bcr, Vps4b, Hyal1, Tbrg1, Rpa3, Pten, Gadd45b, Atad5, Cdk5rap3, Rad51d, E2f2, Ddx39b, Esr1, Tnfaip3, Zwint, Prmt2, Pes1, Stxbp4, Rock2, Id2, Nle1, Slc9a3r1, Ctc1, Mnat1, Zfp36l1, Ripk1, Zfp369, Nsun2, Plk2, Fam107a, Mapk8, Lats2, Trim35, Rb1, Rad1, Mtbp, Trp63, Hsf1, Klhl22, Cdkn1a, Ccnd…
GO:0006259	DNA metabolic process	790	134	117.04	0.11152	Pdgfb, Icosl, Rpa1, Uhrf1, Cct3, Tbx21, Akt1, Tmem161a, Mcm2, Ier3, Ttc5, Tfpt, Gtf2h1, Rad51c, Cdk9, Rpa3, Map3k4, Exosc10, Top2b, Atad5, Rad51d, Ddx39b, Rev3l, Dnmt3a, Ctc1, Mnat1, Tdp1, Yy1, Ercc6l2, Xrcc4, Polk, Esco2, Rad1, Nudt16l1, Ercc4, Hsf1, Top3b, Tfrc, Gsk3b, Cdkn1a, Polh, Cbs, Telo2, Dusp1, Lox, Spire1, Uhrf2, Rad9a, Smc5, Smc3, Oga, Apex2, Cdk2, Prim1, Nabp1, Prim2, Gin1, Cfh, Orc4,…
GO:0043433	negative regulation of DNA-binding transcription factor activity	145	23	21.48	0.1127	Eif2ak4, Cdk5rap3, Arrb1, Esr1, Tnfaip3, Prmt2, Id2, Nfkbia, Cd200, Hdac3, Hdac4, Pex14, Bhlhe40, Nupr1, Pycard, Trib1, Med13, Zc3h12a, Pbx1, Thra, Cys1, Hes6, Prnp
GO:0046323	glucose import	75	19	11.11	0.11297	Hk2, Akt1, Akt2, Slc2a4, Esr1, Oga, Capn10, Sesn2, Klf15, Fgf21, Slc27a1, Crebl2, Sirt6, Appl1, Ptpn11, Pid1, Gsk3a, Lep, Sort1
GO:0071248	cellular response to metal ion	131	24	19.41	0.11304	Akt1, Ncstn, Slc41a1, Id2, Mapk8, Hsf1, Tfrc, Slc12a2, Slc1a1, Slc40a1, Asph, Mtf1, Add1, Syt3, Fus, Mt2, Hnrnpa1, Prkaa1, Jun, Gsk3a, Mapk1, Nlgn1, Hvcn1, Prnp
GO:0034453	microtubule anchoring	26	10	3.85	0.11322	Kif3a, Nin, Gsk3b, Bbs4, Pex14, Bccip, Bicd2, Gcc2, Dag1, Ninl
GO:0048384	retinoic acid receptor signaling pathway	26	10	3.85	0.11322	Nr2c1, Crkl, Rxrg, Rarb, Snw1, Ctbp2, Actn4, Klf2, Cyp26b1, Dhrs3
GO:0007254	JNK cascade	150	25	22.22	0.11339	Akt1, Map3k20, Gadd45b, Ripk1, Map3k1, Mapk8, Stk3, Hdac3, Stradb, Atf2, Hipk3, Rassf2, Map3k7, Pycard, Dixdc1, Trib1, Myd88, Map2k4, Map3k13, Sh3rf3, Mdfic, Plcb1, Rap2a, Ptk2b, Hmgb1
GO:0003148	outflow tract septum morphogenesis	23	6	3.41	0.11342	Rarb, Smad4, Nrp1, Sema3c, Fgfr2, Tgfbr2
GO:0060317	cardiac epithelial to mesenchymal transition	28	8	4.15	0.11356	Hey2, Has2, Smad4, Pdcd4, Notch1, Efna1, Tgfbr2, Tmem100
GO:0044089	positive regulation of cellular component biogenesis	494	87	73.19	0.11361	Rhoc, Snx9, Bid, Tpr, Neurl1a, Clstn3, Met, Vps4b, Hyal1, Fuz, Piezo1, Abca1, Sdc4, Mapt, Ndel1, Esr1, Nav3, Rock2, Nin, Map3k1, Mapk8, Cldn1, Hsf1, Tfrc, Gsk3b, Atat1, Dpysl3, Spire1, Ppp2r5b, Coro1b, Bbs4, Pip4k2c, Nrp1, Myo5b, Ppm1f, Hdac4, Arpc5l, Abi2, Pfn2, Sema4a, Wrap73, G3bp2, Ulk1, Atf7ip, Pycard, Has3, Agt, Clstn2, Myd88, Resf1, Kctd17, Dnm2, Plekhm1, Eef2k, Ripor2, Lrrn3, P2ry12, Limc…
GO:0003188	heart valve formation	13	4	1.93	0.11383	Hey2, Smad4, Notch1, Efna1
GO:0010635	regulation of mitochondrial fusion	13	4	1.93	0.11383	Tfrc, Prkn, Oma1, Pld6
GO:0010832	negative regulation of myotube differentiation	13	4	1.93	0.11383	Hdac5, Hdac4, Notch1, Plpp7
GO:0010958	regulation of amino acid import across plasma membrane	13	4	1.93	0.11383	Rgs2, Agt, Slc43a2, Rgs4
GO:0010988	regulation of low-density lipoprotein particle clearance	13	4	1.93	0.11383	Hnrnpk, Cnpy2, Anxa2, Mylip
GO:0016486	peptide hormone processing	13	4	1.93	0.11383	Pcsk4, Disp1, Ece1, Chst8
GO:0033182	regulation of histone ubiquitination	13	4	1.93	0.11383	Cdk9, Rnf20, Ubr5, Ube2n
GO:0042976	activation of Janus kinase activity	13	4	1.93	0.11383	Jak2, Agt, Ghr, Ptk2b
GO:0044793	negative regulation by host of viral process	13	4	1.93	0.11383	Eif2ak4, Prkn, Vapa, Zc3h12a
GO:0070831	basement membrane assembly	13	4	1.93	0.11383	Lamb1, Dag1, Phldb1, Lamb2
GO:0090085	regulation of protein deubiquitination	13	4	1.93	0.11383	Sart3, Zc3h12a, Tank, Ubxn1
GO:2001140	positive regulation of phospholipid transport	13	4	1.93	0.11383	Xrcc4, Tmem30a, Abca7, Atp8a1
GO:0070528	protein kinase C signaling	33	5	4.89	0.11411	Pdgfb, Slc26a6, Coro1b, Pla2g6, Flot1
GO:0016331	morphogenesis of embryonic epithelium	155	21	22.96	0.1143	Fuz, Sulf1, Sdc4, Rock2, Stk3, Trp63, Mib1, Brd2, Bbs4, Rdh10, Sema4c, Map3k7, Mthfr, Fgfr2, Casp3, Hs2st1, Mthfd1l, Ar, Six1, Aldh1a1, Arhgap35
GO:0042593	glucose homeostasis	224	51	33.19	0.1143	Ngfr, Raf1, Hk2, Akt1, Rab34, Mlxipl, Inpp5k, Met, Slc2a4, Arrb1, Stxbp4, Pde8b, Ppp3cb, Slc39a14, Zbtb20, Tra2b, Prkn, Abcg1, Smad4, Gk, Slc18a2, Fbn1, Ppp3ca, Sesn2, Aacs, Klf15, Pde3b, Stx4a, Smarca4, Slc16a1, Cacna1a, Sirt6, Sidt2, Ccdc186, Trpm4, Rab11fip2, Pik3r1, Gck, Pla2g6, Hectd4, Ptpn11, Foxo1, Cnr1, Lrrc8d, Kcnb1, Prkaa1, Ffar2, Rab11fip5, Brsk2, Lep, Cry2
GO:0055072	iron ion homeostasis	75	19	11.11	0.11469	Cp, Hmox2, Steap2, Tmprss6, Scara5, Slc39a14, Tfrc, Slc11a2, Smad4, Slc40a1, Eif2ak1, Abcb7, Hephl1, Neo1, Frrs1, Ttc7, Atp6v0a2, Picalm, Ccdc115
GO:0010614	negative regulation of cardiac muscle hypertrophy	30	11	4.44	0.11492	Yy1, Tomm70a, Gsk3b, Pi16, Smad4, Rgs2, Notch1, Lmna, Rgs4, Foxo1, Gsk3a
GO:0051056	regulation of small GTPase mediated signal transduction	223	37	33.04	0.11536	Ngfr, Itga3, Cyth2, Arhgef18, Met, Bcr, Abca1, Tnfaip1, Arrb1, Kitl, Net1, Mapre2, Arhgap19, Nrp1, Notch1, Arfgap1, Ralgapb, Notch2, Rasa3, Kank1, Syde1, Dnm2, Cbl, Ripor2, Arhgap26, Ralgapa2, Spry1, Cdon, F11r, Ralgps1, Arhgap18, Rgl2, Arhgap24, Arhgap35, Flot1, Arhgef10, Nup62
GO:0048010	vascular endothelial growth factor receptor signaling pathway	47	10	6.96	0.11553	Pdgfb, Mapkapk2, Sulf1, Pdcd6, Nrp1, Nedd4, Mmrn2, Myof, Fzd4, Ptk2b
GO:0048678	response to axon injury	63	12	9.33	0.11559	Pten, Ndel1, Dpysl3, Jak2, Slc1a1, Neo1, Grn, P2ry12, Morn4, Jun, Lamb2, Fgfr3
GO:0001759	organ induction	18	5	2.67	0.11565	Frs2, Fgf1, Spry1, Ar, Six1
GO:0003417	growth plate cartilage development	18	5	2.67	0.11565	Rarb, Atf2, Thbs3, Tgfbr2, Col27a1
GO:0005980	glycogen catabolic process	18	5	2.67	0.11565	Ppp1cb, Pygb, Agl, Ppp1r3b, Hmgb1
GO:0007271	synaptic transmission, cholinergic	18	5	2.67	0.11565	Ngfr, Chrna2, Uts2, Cacna1a, Chrnb1
GO:0019985	translesion synthesis	18	5	2.67	0.11565	Rev3l, Polk, Polh, Sprtn, Pold1
GO:0060749	mammary gland alveolus development	18	5	2.67	0.11565	Esr1, Socs2, Id2, Tgfa, Ar
GO:0071577	zinc ion transmembrane transport	18	5	2.67	0.11565	Slc39a13, Slc39a14, Slc1a1, Slc30a1, Slc39a1
GO:2000001	regulation of DNA damage checkpoint	18	5	2.67	0.11565	Map3k20, Ddx39b, Chek2, Fem1b, Ccar2
GO:0032369	negative regulation of lipid transport	29	6	4.3	0.11576	Akt1, Nr1h3, Akt2, Srebf2, Ptpn11, Cry2
GO:0001822	kidney development	266	50	39.41	0.11579	Pdgfb, Itga3, Qrich1, Ap1b1, Aph1a, Sulf1, Rarb, Kif3a, Arid5b, Sgpl1, Id2, Nle1, Smad5, Vcan, Smad4, Nrp1, Rdh10, Gsta3, Cflar, Cfh, Notch1, Fbn1, Notch2, Cux1, Klf15, Fgfr2, Agt, Pdgfd, Tiparp, Fgf1, Spry1, Cdkn1c, Notch3, Hs2st1, Npnt, C1galt1, Cxcr4, Adamts6, Tmem67, Amer1, Nup160, Six1, Pbx1, Nup107, Lamb2, Acvr2b, Cys1, Anks6, Zbtb16, Zfp950
GO:0008217	regulation of blood pressure	156	29	23.11	0.11888	Scpep1, Pdgfb, Ier3, Cd34, Atp2b1, Avpr1a, Nampt, Gna13, Id2, Lvrn, Nedd4l, Gnaq, Bbs4, Uts2, Agtrap, Adrb3, Agt, Npy1r, Apln, F11r, Anpep, Pik3r1, Rnpep, Cnr1, Adrb2, Ar, Gsk3a, Ece1, Lep
GO:0032728	positive regulation of interferon-beta production	45	10	6.67	0.11957	Polr3d, Zbtb20, Tomm70a, Riok3, Zfp64, Zc3hav1, Dhx9, Ptpn11, Flot1, Hmgb1
GO:0045429	positive regulation of nitric oxide biosynthetic process	45	10	6.67	0.11957	Akt1, Akt2, Esr1, Jak2, Agt, Dnm2, Klf2, Ptk2b, Ass1, Tlr5
GO:0009790	embryo development	1043	177	154.53	0.1222	Wnt9a, Ccm2, Pdgfb, Rpa1, Dlg3, Mapk7, Akt1, Naglu, Map3k20, Inpp5k, Chrd, Zmiz1, Hipk1, Gabpa, Lnpk, Bcr, Hyal1, Psen2, Fuz, Arnt, Cr1l, Sulf1, Plcg1, Sdc4, Rarb, Rrp7a, Kif3a, Pcgf2, Sp2, Ndel1, Hey2, Tnfaip3, Kitl, Frs2, Txnrd1, Mgat1, Rock2, Gna13, Prkar1a, Id2, Ncoa1, Dnmt3a, Nle1, Slc9a3r1, Nxn, Ntn1, Tshr, Zfp36l1, Ryr2, Pdcd6, Nsun2, Xrcc4, Lats2, Stk3, Zfat, Ttll1, Trp63, Hsf1, Tra2b, Gt…
GO:0042060	wound healing	323	52	47.85	0.12484	Scnn1g, Pdgfb, Axl, Lnpk, Pten, Cd34, Sdc4, Lyst, Gna13, Pecam1, Map3k1, Cldn1, Cxadr, Cdkn1a, Tnfrsf12a, Smad4, Lox, Slc12a2, Jak2, Coro1b, Papss2, Hps1, Cflar, Cfh, Procr, P2ry1, Notch2, Arl8b, Vps33b, Sytl4, Anxa2, Kank1, Fntb, Pip5k1c, Dcbld2, P2ry12, Fgf1, F11r, Ptger3, Fgfr1op2, BC024139, Cxcr4, Adrb2, Myof, Arhgap24, Dtnbp1, Bloc1s3, Adtrp, Arhgap35, Actg1, Ano6, Hmgb1
GO:0045892	negative regulation of transcription, DNA-templated	1018	179	150.82	0.12539	Pdgfb, Pcbp3, Uhrf1, Tbx21, Nr1h3, Peg3, Ikzf4, Supt5, Zfp81, Mlxipl, Nr2c1, Tpr, Inpp5k, Ezh1, Hipk1, Hdac5, Gabpa, Met, Psen2, Brms1l, Zfp715, Tmprss6, Rarb, Pcgf2, Sp2, Zbtb4, Esr1, Hey2, Arid5b, Prmt2, Patz1, Lpin1, Id2, Dnmt3a, Strn3, Snw1, Dpf3, Yy1, Smad5, Hnrnpk, Fst, Thrb, Pspc1, Rb1, Srebf2, Trp63, Maf1, Hsf1, Zbtb20, Zfp148, Mospd1, Gtf2ird1, Prkn, Lbh, Hdac3, Mbd2, Smad4, Tle4, Esrra,…
GO:0007098	centrosome cycle	126	27	18.67	0.12542	Vps4b, Kif3a, Ndel1, Rock2, Nin, Plk2, Mapk8, Rttn, Cep192, Bbs4, Cdk2, Usp33, Xrcc2, Cntrob, Slc16a1, BC034090, Map9, Wdr62, Cdk5rap2, Haus1, Spice1, Pard6b, Tmem67, Cep152, Arhgef10, Haus3, Nup62
GO:0019915	lipid storage	81	19	12	0.12573	Nr1h3, Stat5a, Plin5, Lpl, Nfkbia, Sqle, Srebf2, Dgat1, Abcg1, Plin3, Stard4, Abhd5, Ldah, Zc3h12a, Fitm2, Nrip1, Ffar2, Lep, Cry2
GO:0006611	protein export from nucleus	63	14	9.33	0.12626	Nup214, Cse1l, Tpr, Dnajc27, Ppm1a, Rangap1, Desi1, Gsk3b, Hdac3, Stradb, Nxt1, Smurf1, Ptpn11, Strada
GO:0010823	negative regulation of mitochondrion organization	50	11	7.41	0.1265	Akt1, Ier3, Mapt, Tfrc, Prkn, Rnf41, Lmna, Slc35f6, Gclc, Oma1, Bcl2l2
GO:0034260	negative regulation of GTPase activity	29	7	4.3	0.12671	Arrb1, Pecam1, Ttc8, Bbs4, Spry1, F11r, Rcc2
GO:1902042	negative regulation of extrinsic apoptotic signaling pathway via death domain receptors	29	7	4.3	0.12671	Raf1, Psen2, Tnfrsf22, Tnfaip3, Dapk1, Gsk3b, Cflar
GO:0050796	regulation of insulin secretion	149	36	22.08	0.13078	Arrb1, Stxbp4, Glrx, Pde8b, Ppp3cb, Prkn, Abcg1, Jak2, Oga, Rptor, Capn10, Glul, Ppp3ca, Uts2, Clock, Aacs, Pde3b, Stx4a, Sytl4, Slc16a1, Sidt2, Midn, Trpm4, Ptger3, Tardbp, Myrip, Gck, Pla2g6, Ptpn11, Cnr1, Kcnb1, Brsk2, Arntl, Lep, Ica1, Kcnj11
GO:0045597	positive regulation of cell differentiation	808	139	119.71	0.13178	Ngfr, Wnt9a, Cyp51, Akt1, Pwp1, Lrp3, Tiam1, Axl, Mmd, Brinp2, Stat5a, Crkl, Neurl1a, Zmiz1, Met, Atraid, Pten, Piezo1, Lpl, Cd34, Vezf1, Mapt, Ndel1, Zfyve27, Ddx39b, Kitl, Socs2, Ap3d1, Hmg20b, Id2, Ncoa1, Ntn1, Snw1, Sav1, Nin, Zfp36l1, Net1, Gcnt2, Ripk1, Smad5, Xrcc4, Il6st, Thrb, Mapk8, Akap11, Rb1, Stk3, Has2, Brd1, Trp63, Hsf1, Gsk3b, Noct, Il15ra, Tnfrsf12a, Man2a1, Smad4, Jak2, Csnk1d, …
GO:0001890	placenta development	139	24	20.59	0.13306	Pdgfb, Akt1, Htra1, Met, Map3k4, Arnt, Hey2, Ncoa1, Zfp36l1, Stk3, Zfat, Hsf1, Notch2, Dnajb6, Fgfr2, Gab1, Syde1, Cdkn1c, Cul7, Erf, Pbrm1, Lep, Mapk1, Il11ra1
GO:0030178	negative regulation of Wnt signaling pathway	141	24	20.89	0.13312	Fuz, Slc9a3r1, Nxn, Lats2, Stk3, Csnk1e, Gsk3b, Prkn, Tle4, Limd1, Jade1, Notch1, Hdac1, Ptpru, 2210016L21Rik, Vgll4, Otud5, Foxo1, Cxxc4, Fzd4, Amer1, Gsk3a, Trabd2b, Tpbgl
GO:0003085	negative regulation of systemic arterial blood pressure	24	6	3.56	0.13327	Ier3, Nedd4l, Bbs4, Adrb3, Apln, Adrb2
GO:0031069	hair follicle morphogenesis	24	6	3.56	0.13327	Ngfr, Fst, Trp63, Notch1, Fgfr2, Intu
GO:0031954	positive regulation of protein autophosphorylation	24	6	3.56	0.13327	Pdgfb, Rassf2, Pdgfc, Mre11a, Pdgfd, Rap2a
GO:0006950	response to stress	3080	468	456.32	0.13508	Ngfr, Scnn1g, Mid2, Raf1, Pdgfb, Hk2, Rpa1, Polr3d, Mapk7, Uhrf1, Fbxo9, Akt1, Il16, Rab34, Nr1h3, Tmem161a, Axl, Baz1b, Mcm2, Il17ra, Ier3, Stat5a, Hmox2, Cdip1, Map3k20, Ikbkg, Bid, Eif2ak4, Ubqln1, Tbl2, Celf1, Tpr, Htra1, Ttc5, Tfpt, Prkag3, Gtf2h1, Qrich1, Rad51c, Hipk1, Cd163, Hdac5, Lnpk, Pttg1ip, Met, Cdk9, Bcr, Hyal1, Tusc2, Nprl2, Psen2, Fads1, Vac14, Thg1l, Rpa3, Pten, Map3k4, Rnf166, …
GO:0044257	cellular protein catabolic process	736	140	109.04	0.13622	Rmnd5b, Uhrf1, Fbxo9, Tbx21, Akt1, Rmnd5a, Ubqln1, Psmd4, Pttg1ip, Vps4b, Psen2, Atraid, Pten, Rnf166, Clpx, Lamp2, Foxred2, Tnfaip1, Cdk5rap3, Arrb1, Ubb, Tnfaip3, Dnajb12, Usp15, Sumo3, Canx, Fbxl20, Trim9, Ripk1, Plk2, Map3k1, Mapk8, Bnip3l, Dcaf11, Rnf19a, Derl1, Csnk1e, Desi1, Klhl22, Gsk3b, Rab12, Prkn, Anks1, Mib1, Dnajc18, Nedd4l, Syvn1, Csnk1d, Tbl1x, Rnf41, Usp33, Pdcl3, Rhbdd1, Ubr1, G…
GO:0045880	positive regulation of smoothened signaling pathway	35	8	5.19	0.13628	Wnt9a, Rab34, Tubd1, Chsy1, Ctnna1, Gas1, Ndst1, Intu
GO:0071300	cellular response to retinoic acid	35	8	5.19	0.13628	Brinp2, Abca1, Snw1, Add1, Setx, Tead1, Ptk2b, Cyp26b1
GO:1902235	regulation of endoplasmic reticulum stress-induced intrinsic apoptotic signaling pathway	27	9	4	0.1364	Ikbkg, Serinc3, Grina, Prkn, Syvn1, Erp29, Herpud1, Nck2, Selenos
GO:0006493	protein O-linked glycosylation	50	9	7.41	0.1366	Large1, Slc35c2, Galnt16, Pomgnt1, Il15, Poglut1, Pomk, C1galt1, Pgm3
GO:0061298	retina vasculature development in camera-type eye	19	6	2.81	0.13666	Pdgfb, Nrp1, Rhoj, Fzd4, Acvr2b, Rom1
GO:0098901	regulation of cardiac muscle cell action potential	20	6	2.96	0.13668	Ryr2, Cxadr, Atp2a2, Hcn4, Trpm4, Pkp2
GO:0043583	ear development	183	30	27.11	0.1367	Ccm2, Naglu, Mcm2, Bcr, Mapkapk2, Sdc4, Kif3a, Hey2, Slc9a3r1, Ntn1, Tshr, Ttc8, Clic5, Rdh10, Notch1, Cux1, Lrig1, Fgfr2, Ripor2, Ptpn11, Shroom2, Insig1, Tmie, Six1, Gas1, Fgfr3, Ece1, Cys1, Mapk1, Mafb
GO:0043297	apical junction assembly	55	11	8.15	0.13671	Rhoc, Rock2, Pecam1, Cldn1, Nedd4l, Abi2, Ctnna1, F11r, Actn4, Mpp7, Afdn
GO:0045920	negative regulation of exocytosis	31	7	4.59	0.13677	Bcr, Vps4b, Trim9, Prkn, Notch1, Rab33b, Cbarp
GO:0031365	N-terminal protein amino acid modification	25	6	3.7	0.13679	Naa60, Ppm1a, Naa40, Metap2, Naa30, Ppm1b
GO:0021884	forebrain neuron development	20	5	2.96	0.13682	Zmiz1, Ubb, Gnaq, Nrp1, Fgfr2
GO:1901028	regulation of mitochondrial outer membrane permeabilization involved in apoptotic signaling pathway	20	5	2.96	0.13682	Ier3, Gsk3b, Slc35f6, Gclc, Gsk3a
GO:0051494	negative regulation of cytoskeleton organization	160	25	23.7	0.13693	Arhgef18, Inpp5k, Mid1ip1, Met, Nav3, Pecam1, Map3k1, Prkn, Svil, Smad4, Coro1b, Bbs4, Pfn2, Add1, Hdac6, Tmod2, Kank1, Ppp1r9a, F11r, Arpin, Cdk5rap2, Pik3r1, Shroom2, Tmem67, Mphosph8
GO:0035561	regulation of chromatin binding	20	4	2.96	0.13696	Ppp3ca, Mepce, Ctbp2, Fbh1
GO:0046823	negative regulation of nucleocytoplasmic transport	27	4	4	0.13711	Tpr, Rangap1, Hdac3, Mdfic
GO:0006672	ceramide metabolic process	77	9	11.41	0.13745	St3gal1, Sgpl1, Samd8, Naga, Cers5, Gla, Pla2g15, Pla2g6, Plpp2
GO:0031507	heterochromatin assembly	42	15	6.22	0.13747	Tpr, Ezh1, H3f3b, Dnmt3a, Ubtf, Mbd2, Hdac1, Atf7ip, Rrp8, Smarca5, Smarca4, Resf1, Phf2, Apobec1, Mphosph8
GO:0045446	endothelial cell differentiation	104	23	15.41	0.1377	Ccm2, Met, Vezf1, Hey2, Rock2, Pecam1, Akap11, Cldn1, Xdh, Smad4, Notch1, Add1, Agt, Myd88, Tjp3, F11r, Cul7, Pbrm1, Cxcr4, Plcb1, Acvr2b, Afdn, Tmem100
GO:1902017	regulation of cilium assembly	59	16	8.74	0.13777	Ift46, Tchp, Fuz, Mak, Ift140, Dync2li1, Bbs4, Wrap73, Rabep2, Cntrob, Kctd17, Dnm2, Cdk10, Tmem67, Arhgap35, Septin9
GO:2000377	regulation of reactive oxygen species metabolic process	144	28	21.33	0.13788	Ngfr, Pdgfb, Hk2, Akt1, Ier3, Clcn3, Bcr, Tusc2, Plin5, Mapt, Ripk1, Cdkn1a, Prkn, Xdh, Rnf41, Cflar, Hdac4, Map3k7, Slc25a33, Abcb7, Agt, Tgfbr2, Zc3h12a, Foxo1, Pid1, Lep, Ptk2b, Hvcn1
GO:0099024	plasma membrane invagination	97	8	14.37	0.13802	Snx9, Clcn3, Abca1, Rhobtb2, Spire1, Snx33, Abca7, Ano6
GO:0048675	axon extension	122	23	18.07	0.13823	Mapt, Ndel1, Zfyve27, Ntn1, Dpysl2, Gsk3b, Tnfrsf12a, Aatk, Nrp1, Myo5b, Raph1, Sema4c, Sema4a, C9orf72, Sema3c, Ulk1, Usp9x, Dnm2, Map3k13, Sema7a, Shtn1, Lamb2, Cxcl12
GO:0007584	response to nutrient	55	12	8.15	0.13845	Lpl, Mapt, Ncoa1, Snw1, Adsl, Cbs, Usf1, Aacs, Slc16a1, Agl, Hlcs, Cdkn2b
GO:0006898	receptor-mediated endocytosis	223	35	33.04	0.13854	Snx9, Kif3a, Arrb1, Reps1, Canx, Pld2, Hnrnpk, Tfrc, Ap2m1, Mkln1, Scarb2, Ulk1, Ldlr, Nedd4, Anxa2, Snx1, Tgfbr2, Micall1, Dnm2, Cbl, Pip5k1c, Apln, Picalm, Ptger3, Grk3, Ackr3, Adrb2, Clec9a, Ldlrad3, Tpcn2, Cd14, Usp46, Aak1, Dtnbp1, Flot1
GO:0022602	ovulation cycle process	31	8	4.59	0.13854	Stat5a, Arrb1, Esr1, Sgpl1, Agt, Nrip1, Fzd4, Lep
GO:0030279	negative regulation of ossification	33	8	4.89	0.1386	Rflnb, Notch1, Chsy1, P2ry2, Trpm4, Smurf1, Adrb2, Ptk2b
GO:0023061	signal release	444	84	65.78	0.13861	Raf1, Snapin, Syn2, Abca1, Arrb1, Stxbp5, Rab1a, Stxbp4, Map2k6, Fbxl20, Trim9, Glrx, Pde8b, Ppp3cb, Dgat1, Snx4, Gsk3b, Prkn, Abcg1, Smad4, Jak2, Slc18a2, Oga, Rptor, Capn10, Glul, Snap23, P2ry1, Pfn2, Ppp3ca, Wls, Uts2, Clock, Atp2a2, Aacs, Pde3b, Syt3, Stx4a, Ctbp2, Porcn, Sytl4, Rab11fip1, Agt, Bace1, Syde1, Ppp1r9a, Abcc4, P2ry2, Slc16a1, Cacna1a, Sidt2, Ccdc186, Rims4, Midn, Ptpn23, P2ry12,…
GO:0015807	L-amino acid transport	48	10	7.11	0.13864	Slc3a2, Slc25a22, Slc36a1, Slc7a8, Slc1a1, Slc25a15, Agt, Slc43a2, Slc22a2, Epm2a
GO:0060349	bone morphogenesis	83	15	12.3	0.13868	Rarb, Has2, Cbs, Atf2, Thbs3, Fgfr2, Tgfbr2, Chsy1, Foxn3, Insig1, Col27a1, Phospho1, Fgfr3, Cyp26b1, Dhrs3
GO:0015721	bile acid and bile salt transport	19	5	2.81	0.13878	Abcc2, Abcd3, Slc10a3, Abcc4, Slco1a1
GO:0031167	rRNA methylation	19	5	2.81	0.13878	Nsun5, Mettl16, Ftsj3, Zcchc4, Fbl
GO:0044827	modulation by host of viral genome replication	19	5	2.81	0.13878	Eif2ak4, Prkn, Vapa, Tbc1d20, Zc3h12a
GO:0071786	endoplasmic reticulum tubular network organization	19	5	2.81	0.13878	Use1, Lnpk, Zfyve27, Reep4, Atl2
GO:1903140	regulation of establishment of endothelial barrier	19	5	2.81	0.13878	Rock2, Akap11, Add1, F11r, Plcb1
GO:0045777	positive regulation of blood pressure	38	7	5.63	0.13895	Avpr1a, Id2, Uts2, Agt, F11r, Cnr1, Adrb2
GO:0051055	negative regulation of lipid biosynthetic process	51	8	7.56	0.13913	Pdgfb, Lpin1, Lpcat1, Pde8b, Erlin2, Slc27a1, Asxl3, Insig1
GO:0044344	cellular response to fibroblast growth factor stimulus	76	23	11.26	0.13982	Ngfr, Pdgfb, Crkl, Hyal1, Fuz, Sulf1, Frs2, Zfp36l1, Fam20c, Dll4, Fgf21, Fgfr2, Nptn, Fgf1, Apln, Spry1, Ofd1, Setx, Ptpn11, Zfp36l2, Flrt1, Ndst1, Fgfr3
GO:0045598	regulation of fat cell differentiation	133	27	19.7	0.14059	Akt1, Lrp3, Lpl, Lpin1, Id2, Sav1, Zfp36l1, Stk3, Noct, Atat1, Rorc, Medag, Hdac6, Crebl2, Jdp2, Trpm4, Sh3pxd2b, Zc3h12a, Foxo1, Napepld, Insig1, Zfp36l2, Six1, Arntl, Lep, Zbtb16, Sort1
GO:0061912	selective autophagy	66	16	9.78	0.14079	Ubqln1, Tafazzin, Retreg3, Retreg1, Prkn, Rnf41, Sesn2, Ulk1, Wipi2, Hdac6, Uba5, Atg14, Smurf1, Tex264, Hspb8, Adrb2
GO:0072384	organelle transport along microtubule	77	17	11.41	0.1409	Snapin, Mapt, Ndel1, Ubb, Rab1a, Ap3d1, Pex14, Hdac6, Ap3m2, Trak1, Bicd2, Sun2, Tmem201, Armcx3, Dtnbp1, Bloc1s3, Kif1b
GO:0006623	protein targeting to vacuole	34	10	5.04	0.14101	Lamp2, Ap3d1, Gga3, Scarb2, Nedd4, Gcc2, Smurf1, Vps37b, Sort1, Mon1b
GO:0045860	positive regulation of protein kinase activity	309	56	45.78	0.14115	Dazap2, Pdgfb, Dlg3, Akt1, Snx9, Mmd, Ikbkg, Neurl1a, Map3k4, Sash1, Tab2, Sdc4, Kitl, Map2k6, Mnat1, Map3k1, Cdkn1a, Telo2, Incenp, Jak2, Slc1a1, Rptor, Stradb, Fbn1, Rassf2, Efna1, Pdgfc, Map3k7, Camkk2, Erp29, Tgfa, Gab1, Il34, Slc27a1, Agt, Pdgfd, Parp16, Tgfbr2, Ppp1r9a, Map2k4, Cacul1, Map3k13, Fgf1, Cab39, Dag1, Dipk2a, Adrb2, Fzd4, Tead1, Ghr, Lep, Ptk2b, Acvr2b, Strada, C1qtnf9, Prnp
GO:0008299	isoprenoid biosynthetic process	28	8	4.15	0.14121	Mvd, Dhdds, Fdft1, Rdh10, Dhrs9, Lss, Aldh1a1, Idi1
GO:0005978	glycogen biosynthetic process	43	10	6.37	0.14124	Akt1, Gys1, Akt2, Inpp5k, Prkag3, Ppp1cb, Phkg2, Gck, Ppp1r3b, Epm2a
GO:0045724	positive regulation of cilium assembly	27	7	4	0.14135	Fuz, Bbs4, Wrap73, Kctd17, Tmem67, Arhgap35, Septin9
GO:0050891	multicellular organismal water homeostasis	34	8	5.04	0.14136	Scnn1g, Inpp5k, Met, Akap11, Trp63, Cldn1, Aqp7, Cyp26b1
GO:0050999	regulation of nitric-oxide synthase activity	33	7	4.89	0.14151	Akt1, Esr1, Gsk3b, Gla, Cnr1, Lep, Ptk2b
GO:0002076	osteoblast development	14	4	2.07	0.14154	Hdac5, Limd1, Hdac4, Satb2
GO:0003222	ventricular trabecula myocardium morphogenesis	14	4	2.07	0.14154	Hey2, Notch1, Dll4, Ube4b
GO:0006002	fructose 6-phosphate metabolic process	14	4	2.07	0.14154	Hk2, Gfpt2, Pfkp, Gck
GO:0006167	AMP biosynthetic process	14	4	2.07	0.14154	Aprt, Adss, Adsl, Ppat
GO:0006268	DNA unwinding involved in DNA replication	14	4	2.07	0.14154	Rpa1, Mcm2, Recql, Blm
GO:0006750	glutathione biosynthetic process	14	4	2.07	0.14154	Slc1a1, Gss, Gclm, Gclc
GO:0006828	manganese ion transport	14	4	2.07	0.14154	Ryr2, Slc39a14, Slc11a2, Trpc1
GO:0010561	negative regulation of glycoprotein biosynthetic process	14	4	2.07	0.14154	Acot8, Itm2b, Oga, Abca7
GO:0010896	regulation of triglyceride catabolic process	14	4	2.07	0.14154	Plin5, Fgf21, Ldlr, Abhd5
GO:0015701	bicarbonate transport	14	4	2.07	0.14154	Slc4a3, Slc26a6, Slc4a2, Ptger3
GO:0019373	epoxygenase P450 pathway	14	4	2.07	0.14154	Cyp2e1, Cyp2b10, Cyp2j6, Cyp2f2
GO:0021513	spinal cord dorsal/ventral patterning	14	4	2.07	0.14154	Chrd, Fuz, Dll4, Intu
GO:0021702	cerebellar Purkinje cell differentiation	14	4	2.07	0.14154	Ttll1, Cacna1a, Ttc21b, Cend1
GO:0030213	hyaluronan biosynthetic process	14	4	2.07	0.14154	Pdgfb, Hyal1, Has2, Has3
GO:0031000	response to caffeine	14	4	2.07	0.14154	Ryr2, Casq2, Tmem38b, Prkaa1
GO:0035493	SNARE complex assembly	14	4	2.07	0.14154	Septin8, Trim9, Stx4a, Stxbp6
GO:0043306	positive regulation of mast cell degranulation	14	4	2.07	0.14154	Gab2, Pld2, Snx4, Il4ra
GO:0051782	negative regulation of cell division	14	4	2.07	0.14154	Blm, Orc6, Intu, Zfyve19
GO:0060947	cardiac vascular smooth muscle cell differentiation	14	4	2.07	0.14154	Pdgfb, Hey2, Notch1, Pbrm1
GO:0090266	regulation of mitotic cell cycle spindle assembly checkpoint	14	4	2.07	0.14154	Tpr, Mad1l1, Mad2l1bp, Cdk5rap2
GO:0097049	motor neuron apoptotic process	14	4	2.07	0.14154	Slc1a1, Atf2, Map2k4, Kcnb1
GO:1900029	positive regulation of ruffle assembly	14	4	2.07	0.14154	Ndel1, Plekhm1, P2ry12, Nlgn1
GO:1902018	negative regulation of cilium assembly	14	4	2.07	0.14154	Tchp, Mak, Dnm2, Cdk10
GO:2000402	negative regulation of lymphocyte migration	14	4	2.07	0.14154	Akt1, Cd200, Ripor2, Adtrp
GO:0010633	negative regulation of epithelial cell migration	65	11	9.63	0.14164	Coro1c, Hdac5, Pten, Patz1, Notch1, Dll4, Pfn2, Dnaja4, Ptpn23, Mmrn2, Hmgb1
GO:0098659	inorganic cation import across plasma membrane	77	11	11.41	0.14196	Steap2, Slc39a14, Slc11a2, Slc12a2, Hcn4, Atp1b3, Slc30a1, Trpm4, Adrb2, Prnp, Kcnj11
GO:0010629	negative regulation of gene expression	893	143	132.3	0.14299	Pdgfb, Tbx21, Akt1, Lrp3, Axl, Homer3, Akt2, Eif2ak4, Celf1, Tpr, Crkl, Ezh1, Hdac5, Met, Tusc2, Mettl16, Pabpc4, Cd34, Mapkapk2, H3f3b, Exosc10, Slc35c2, Mapt, Fxr2, Arrb1, Esr1, Hey2, Tnfaip3, Atp2b1, Eif4ebp2, Nav3, Dip2a, Rel, Pus10, Rock2, Id2, Dnmt3a, Helz, Ubtf, Zfp36l1, Yy1, Ripk1, Hnrnpk, Dapk1, Rb1, Hsf1, Cd200, Zbtb20, Dgcr8, Zfp148, Tra2b, Cdkn1a, Noct, Prkn, Xdh, Hdac3, Mbd2, Mbd1, P…
GO:0035914	skeletal muscle cell differentiation	59	12	8.74	0.14321	Hlf, Hmg20b, Snw1, Rb1, Gtf3c5, Notch1, Nupr1, Cdon, Maff, Six1, Arntl, Cyp26b1
GO:0001501	skeletal system development	444	83	65.78	0.1439	Wnt9a, Chrd, Lnpk, Hyal1, Fuz, Sulf1, Rarb, Pcgf2, Arid5b, Sgpl1, Map2k6, Nle1, Rflnb, Ctc1, Smad5, Vcan, Fst, Thrb, Slc39a14, Rb1, Has2, Trp63, Bbx, Cbs, Ift140, Lox, Gnaq, Papss2, Esrra, Eif4a3, Fam20c, Rdh10, Hdac4, Cfh, Atf2, Fbn1, Rassf2, Rab33b, Notch2, Pdgfc, Thbs3, Map3k7, Tmem38b, Vps33b, Hapln3, Fgfr2, Tgfbr2, Csrnp1, Chsy1, Foxn3, Tiparp, Cdkn1c, Acd, Satb2, Creb3l2, Trps1, Mthfd1l, Sh…
GO:2000300	regulation of synaptic vesicle exocytosis	64	13	9.48	0.14412	Snapin, Stxbp5, Fbxl20, Gsk3b, P2ry1, Pfn2, Atp2a2, Bace1, P2ry2, Rims4, Adrb2, Dtnbp1, Nlgn1
GO:0050867	positive regulation of cell activation	362	38	53.63	0.14472	Pdgfb, Icosl, Tbx21, Il16, Axl, Rps6ka1, Stat5a, Gab2, Zmiz1, Atad5, Lyst, Ap3d1, Pld2, Il6st, Dgat1, Tfrc, Snx4, Cdkn1a, Il15ra, Jak2, Gpam, Hps1, Cd1d1, Blm, Il4ra, Pycard, Stx4a, Il15, Tgfbr2, Myd88, Trp53bp1, Dock8, Bloc1s3, Lep, Nectin2, Hmgb1, Zbtb16, Nck2
GO:0070507	regulation of microtubule cytoskeleton organization	145	25	21.48	0.14508	Tpr, Mid1ip1, Met, Vps4b, Mapt, Nav3, Ska2, Nin, Fam107a, Mapk8, Gsk3b, Mapre2, Mpdz, Hdac6, Dixdc1, Map9, Senp6, Ripor2, Bicd2, Pde4dip, Cdk5rap2, Phldb1, Prkaa1, Gda, Nup62
GO:0051174	regulation of phosphorus metabolic process	1210	217	179.27	0.14546	Dazap2, Raf1, Pdgfb, Dlg3, Mapk7, Akt1, Pwp1, Snx9, Axl, Mob3a, Ier3, Mmd, Akt2, Ikbkg, Coro1c, Eif2ak4, Mlxipl, Mprip, Inpp5k, Crkl, Mob1b, Neurl1a, Prkag3, Met, Cdk9, Tafazzin, Nprl2, Psen2, Vac14, Sh3bp5l, Pten, Map3k4, Sash1, Gadd45b, Tab2, Sdc4, Mapt, Cdk5rap3, Fxr2, Arrb1, Tnfaip3, Kitl, Nuak1, Ddit4, Prmt2, Rock2, Lpin1, Prkar1a, Map2k6, Pecam1, Slc9a3r1, Mnat1, Ripk1, Lpcat1, Vcan, Map3k1…
GO:0000082	G1/S transition of mitotic cell cycle	180	36	26.67	0.14648	Akt1, Bid, Cdk4, Hyal1, Pten, E2f3, Prmt2, Id2, Mnat1, Ripk1, Plk2, Fam107a, Lats2, Rb1, Mtbp, Cdkn1a, Cdk2, Rptor, Jade1, Cdk18, Ppp3ca, Mepce, Hinfp, Cdc25a, Cacul1, Ino80, Tjp3, Rhou, Appl1, Kcna5, Cradd, Dcun1d3, Plcb1, Fbxo31, Hacd1, Cdkn2b
GO:0032990	cell part morphogenesis	612	112	90.67	0.14672	Ngfr, Tiam1, Coro1c, Eif2ak4, Met, Pten, Xk, Pacsin2, Top2b, Mapt, Ndel1, Zfyve27, Ubb, Stxbp5, Dip2a, Rock2, Ntn1, Ttc8, Nin, Hnrnpk, Mapk8, Dpysl2, Gsk3b, Slc11a2, Prkn, Tnfrsf12a, Smad4, Nedd4l, Coro1b, Ablim1, Aatk, Usp33, Farp1, Nrp1, Myo5b, Raph1, Sema4c, Ngef, Stk25, Abi2, Notch1, Dhx36, Efna1, Sema4a, Ppp3ca, Pdlim5, C9orf72, Dock7, Mfsd2a, Sema3c, Ulk1, Cux1, Plxna1, Syt3, Fgfr2, Usp9x, …
GO:0000075	cell cycle checkpoint signaling	164	36	24.3	0.14742	Ier3, Map3k20, Eif2ak4, Tpr, Cdk5rap3, Ddx39b, Zwint, Nsun2, Rad1, Mtbp, Hsf1, Klhl22, Cdkn1a, Ik, Cep192, Rad9a, Nabp1, Atf2, Clock, Chek2, Mad1l1, Blm, Mre11a, Hinfp, Fem1b, Zw10, Ccar2, Foxn3, Mad2l1bp, Cdk5rap2, Ptpn11, Trp53bp1, Cradd, Fbxo31, Zfyve19, Eme2
GO:0071326	cellular response to monosaccharide stimulus	119	29	17.63	0.14744	Raf1, Rab34, Mlxipl, Arrb1, Stxbp4, Pde8b, Ppp3cb, Slc39a14, Zbtb20, Tra2b, Slc26a6, Prkn, Abcg1, Smad4, Ppp3ca, Aacs, Pde3b, Stx4a, Smarca4, Sidt2, Ccdc186, Trpm4, Rab11fip2, Pla2g6, Kcnb1, Prkaa1, Plcb1, Rab11fip5, Brsk2
GO:0062012	regulation of small molecule metabolic process	325	57	48.15	0.14761	Akt1, Nr1h3, Ier3, Akt2, Mlxipl, Inpp5k, Mid1ip1, Tafazzin, Plin5, Ppp1cb, Slc35b4, Ddit4, Avpr1a, Ppp4r3b, Thrb, Srebf2, Dgat1, Zbtb20, Prkn, Abcg1, Stard4, Acsl5, Gk, Rdh10, Hdac4, Supt20, P2ry1, Rorc, Mfsd2a, Sesn2, H6pd, Nupr1, Erlin2, Agt, Ldlr, Nnmt, Elovl5, Scap, Cacna1a, Sirt6, Midn, Fgf1, Etfbkmt, Gck, Foxo1, Cnr1, Lacc1, Insig1, Pid1, Ppp1r3b, Prkaa1, Soga1, Dhcr7, Lep, Ptk2b, Hmgb1, Ma…
GO:1903313	positive regulation of mRNA metabolic process	112	23	16.59	0.14778	Celf1, Mettl16, Rock2, Snw1, Zfp36l1, Hsf1, Tra2b, Noct, Eif4a3, Zfp64, Exosc8, Dhx36, Pum1, Tra2a, Zc3hav1, Lsm1, Ythdf1, Apobec1, Tardbp, Zc3h12a, Zfp36l2, Ythdf3, Qk
GO:0043266	regulation of potassium ion transport	81	17	12	0.14788	Pten, Nedd4l, Gnaq, Casq2, Nedd4, Atp1b3, Dnm2, Oxsr1, Rgs4, Plcb4, Ptger3, Lrrc52, Gck, Kcna5, Adrb2, Ptk2b, Prnp
GO:0080164	regulation of nitric oxide metabolic process	70	15	10.37	0.1479	Akt1, Akt2, Cd34, Esr1, Rock2, Jak2, Gla, Agt, Dnm2, Zc3h12a, Klf2, Ptk2b, Selenos, Ass1, Tlr5
GO:0014887	cardiac muscle adaptation	21	7	3.11	0.14795	Hey2, Oga, Lmna, Ppp3ca, Atp2a2, Klf15, Foxo1
GO:0010921	regulation of phosphatase activity	77	15	11.41	0.14797	Mprip, Cdk5rap3, Nuak1, Rock2, Lpin1, Vcan, Jak2, Uri1, Mgat5, Calm2, Ptpa, Ppp1r15a, Npnt, Epm2a, Cry2
GO:0097012	response to granulocyte macrophage colony-stimulating factor	11	5	1.63	0.14799	Akt1, Stat5a, Jak2, Zfp36l2, Mapk1
GO:0071166	ribonucleoprotein complex localization	66	13	9.78	0.148	Mcm3ap, Nup214, Tpr, Prpf31, Ddx39b, Nsun2, Iws1, Nol6, Sdad1, Nup160, Nup107, Rrs1, Srsf3
GO:0061440	kidney vasculature development	27	7	4	0.14801	Pdgfb, Nrp1, Cflar, Notch1, Notch2, Pdgfd, Notch3
GO:0035194	post-transcriptional gene silencing by RNA	83	15	12.3	0.14803	Esr1, Pus10, Helz, Ripk1, Dgcr8, Limd1, Clp1, Ppp3ca, Pum1, Ago3, Tial1, Elavl1, Zc3h12a, Dhx9, Nr2f1
GO:0051438	regulation of ubiquitin-protein transferase activity	49	10	7.26	0.14803	Psen2, Pten, Fem1b, Trib1, Bsn, Arrdc4, Dcun1d3, Epm2a, Ube2s, Ube2n
GO:0031958	corticosteroid receptor signaling pathway	16	5	2.37	0.14804	Jak2, Clock, Nedd4, Arntl, Cry2
GO:0097205	renal filtration	24	6	3.56	0.14805	Pdgfb, Itga3, Sulf1, Xpnpep3, Uts2, Rhpn2
GO:0031453	positive regulation of heterochromatin assembly	12	4	1.78	0.14806	Tpr, Atf7ip, Resf1, Mphosph8
GO:0070586	cell-cell adhesion involved in gastrulation	12	4	1.78	0.14806	Mapk7, Tnfaip3, Ric8a, Mbp
GO:1905245	regulation of aspartic-type peptidase activity	12	4	1.78	0.14806	Rock2, Efna1, Grn, Picalm
GO:0051299	centrosome separation	13	4	1.93	0.14807	Ndel1, Cntrob, Map9, Nup62
GO:0071696	ectodermal placode development	14	4	2.07	0.14808	Frs2, Nrp1, Hdac1, Six1
GO:0062099	negative regulation of programmed necrotic cell death	16	4	2.37	0.1481	Ripk1, Cflar, Map3k7, Nupr1
GO:0097734	extracellular exosome biogenesis	22	5	3.26	0.1481	Vps4b, Cd34, Sdc4, Prkn, Myo5b
GO:1900542	regulation of purine nucleotide metabolic process	76	13	11.26	0.1481	Ier3, Mlxipl, Tafazzin, Ddit4, Zbtb20, Prkn, Hdac4, Nupr1, Sirt6, Gck, Lacc1, Pid1, Prkaa1
GO:0000096	sulfur amino acid metabolic process	31	6	4.59	0.14812	Cbs, Gclm, Mthfr, Gclc, Cacna1a, Mtap
GO:0043482	cellular pigment accumulation	11	3	1.63	0.14812	Ap3d1, Shroom2, Bloc1s3
GO:0044090	positive regulation of vacuole organization	11	3	1.63	0.14812	Pip4k2c, Ulk1, Grn
GO:0045137	development of primary sexual characteristics	174	27	25.78	0.14813	Stat5a, Crkl, H3f3b, Arrb1, Ubb, Esr1, Arid5b, Kitl, Sgpl1, Patz1, Hnrnpk, Rhobtb3, Fst, Smad4, Cbx2, Rdh10, Tbc1d20, Nupr1, Agt, Tiparp, Ar, Spata2, Nrip1, Fzd4, Nup107, Lep, Bcl2l2
GO:0034086	maintenance of sister chromatid cohesion	13	3	1.93	0.14814	Rb1, Smc5, Sgo2a
GO:0098877	neurotransmitter receptor transport to plasma membrane	20	4	2.96	0.14814	Slc1a1, Myo5b, Snap23, Stx4a
GO:0051547	regulation of keratinocyte migration	14	3	2.07	0.14815	Pten, Has2, Mapre2
GO:0060343	trabecula formation	22	4	3.26	0.14816	Hey2, Slc40a1, Thbs3, Smarca4
GO:1903020	positive regulation of glycoprotein metabolic process	22	4	3.26	0.14816	Ncstn, Rab1a, Il15, Plcb1
GO:0032401	establishment of melanosome localization	16	3	2.37	0.14817	Rab1a, Shroom2, Bloc1s3
GO:0090077	foam cell differentiation	23	4	3.41	0.14817	Lpl, Nfkbia, Abcg1, Ldah
GO:0014812	muscle cell migration	112	17	16.59	0.14819	Pdgfb, Met, Gna13, Net1, Il6st, Has2, Coro1b, Hdac4, Dock7, Plxna1, Agt, Pdgfd, Trib1, P2ry2, Dock5, Six1, Zfp950
GO:0022410	circadian sleep/wake cycle process	18	3	2.67	0.14819	Uts2, Ptger3, Nlgn1
GO:0050819	negative regulation of coagulation	45	7	6.67	0.14819	Pdgfb, Cd34, Procr, Anxa2, Ptger3, Adrb2, Adtrp
GO:0098813	nuclear chromosome segregation	243	36	36	0.14821	Tpr, Rad51c, Vps4b, Top2b, Zwint, Esco2, Rb1, Ercc4, Klhl22, Ik, Cep192, Incenp, Smc5, Smc3, Sgo2a, Dsn1, Gem, Wrap73, Cenpc1, Mad1l1, Mre11a, Zw10, Klhdc8b, Syde1, Pds5b, Ino80, Mad2l1bp, Stag1, Cdk5rap2, Rcc2, Hecw2, Spice1, Fancm, Rrs1, Eme2, Nup62
GO:0009069	serine family amino acid metabolic process	34	5	5.04	0.14822	Txnrd1, Cbs, Gclm, Gclc, Amt
GO:0070861	regulation of protein exit from endoplasmic reticulum	22	3	3.26	0.14823	Tmem30a, Gcc2, Insig1
GO:0000003	reproduction	1106	163	163.86	0.14828	Pdgfb, Rpa1, Cct3, Cyp51, Akt1, Axl, Lamb1, Stat5a, Celf1, Crkl, Htra1, Neurl1a, Rad51c, Zmiz1, Met, Tafazzin, Pten, Map3k4, Arnt, Cr1l, H3f3b, Sulf1, Top2b, Rad51d, Slc22a5, Arrb1, Ubb, Esr1, Hey2, Arid5b, Kitl, Sgpl1, Avpr1a, Pcsk4, Frs2, Patz1, Ncoa1, Adcy3, Dnmt3a, Zfp36l1, Yy1, Smad5, Hnrnpk, Rhobtb3, Nsun2, Fst, Thrb, Rad1, Stk3, Zfat, Ttll1, Trp63, Ercc4, Hsf1, Zfp148, Cxadr, Slc26a6, Cbs,…
GO:0016445	somatic diversification of immunoglobulins	67	9	9.93	0.14828	Icosl, Mcm3ap, Tbx21, Atad5, Yy1, Xrcc4, Tfrc, Ctnnbl1, Trp53bp1
GO:0009262	deoxyribonucleotide metabolic process	43	5	6.37	0.14831	Xdh, Oga, Dctd, Tk2, Gda
GO:0044106	cellular amine metabolic process	85	10	12.59	0.14839	Prkn, Slc1a1, Abcc2, Sat1, Paox, Hdc, Npr1, Sult1a1, Nnmt, Napepld
GO:0019222	regulation of metabolic process	5315	890	787.45	0.14867	Klf6, Ngfr, Wnt9a, Mid2, Dazap2, Raf1, Pdgfb, Hk2, Icosl, Polr3d, Dlg3, Mapk7, Pcbp3, Uhrf1, Cct3, Tbx21, Cyp51, Itga3, Ell2, Akt1, Il16, Pwp1, Lrp3, Nr1h3, Peg3, Tmem161a, Snx9, Hltf, Ikzf4, Axl, Zfp40, Il17ra, Mob3a, Supt5, Ncstn, Ier3, Homer3, Rps6ka1, Zfp81, Mmd, Hlf, Stat5a, Akt2, Ikbkg, Clcn3, Bid, Coro1c, Eif2ak4, Ubqln1, Mlxipl, Mprip, Celf1, Nr2c1, Tpr, Inpp5k, Crkl, Mob1b, Ttc5, Neurl1a…
GO:0044419	biological process involved in interspecies interaction between organisms	1207	151	178.82	0.15025	Mid2, Polr3d, Fbxo9, Akt1, Rab34, Nr1h3, Axl, Il17ra, Ier3, Stat5a, Eif2ak4, Inpp5k, Htra1, Cdk4, Bcr, Vps4b, Hyal1, Tusc2, Slc3a2, Rnf166, C8g, Abca1, Sash1, Lpl, Tab2, Cr1l, Mapkapk2, Serinc3, Slc22a5, Ddx39b, Lyst, Tnfaip3, Ifngr1, Ddit4, Usp15, Rab1a, Rel, Stxbp4, Sec14l1, Nfkbia, Snw1, Irf4, Dapk1, Serinc5, Mapk8, Pspc1, Trim35, Bnip3l, Litaf, Hsf1, Ccdc80, Tomm70a, Cxadr, Noct, Slc26a6, Rab…
GO:0023051	regulation of signaling	2780	480	411.87	0.15137	Ngfr, Wnt9a, Mid2, Raf1, Pdgfb, Snapin, Mapk7, Fbxo9, Itga3, Akt1, Pwp1, Rab34, Nr1h3, Tmem161a, Rgs19, Tiam1, Axl, Cyth2, Ncstn, Ier3, Homer3, Akt2, Map3k20, Ikbkg, Bid, Arhgef18, Eif2ak4, Ubqln1, Nr2c1, Tpr, Inpp5k, Crkl, Htra1, Neurl1a, Cdk4, Chrd, Zmiz1, Clstn3, Hipk1, Pttg1ip, Met, G0s2, Bcr, Nprl2, Psen2, Tnfrsf22, Plin5, Fuz, Pten, Prdm15, Map3k4, Abca1, Sash1, Gadd45b, Zdhhc12, Tab2, Cast…
GO:0032774	RNA biosynthetic process	2649	460	392.46	0.15156	Klf6, Ngfr, Mid2, Raf1, Pdgfb, Polr3d, Mapk7, Pcbp3, Uhrf1, Tbx21, Ell2, Akt1, Pwp1, Nr1h3, Peg3, Hltf, Ikzf4, Zfp40, Supt5, Rps6ka1, Zfp81, Hlf, Stat5a, Akt2, Ikbkg, Eif2ak4, Mlxipl, Nr2c1, Tpr, Inpp5k, Ttc5, Gtf2h1, Qrich1, Pknox1, Ezh1, Zmiz1, Sertad1, Hipk1, Hdac5, Gabpa, Met, Elk1, Cdk9, Tfcp2, Ubp1, Psen2, Brms1l, Zfp715, Pten, Prdm15, Arnt, Med22, Rxrg, E2f3, Tmprss6, Med24, Rarb, Zfp334, …
GO:0098609	cell-cell adhesion	690	91	102.23	0.15363	Icosl, Dlg3, Icam2, Mapk7, Tbx21, Akt1, Lamb1, Stat5a, Zmiz1, Clstn3, Adam19, Piezo1, Cd34, Sdc4, Elmo2, Tnfaip3, Ap3d1, Prkar1a, Pecam1, Ntn1, Zfp36l1, Gcnt2, Il6st, Myo10, Has2, Cldn1, Cd200, Tfrc, Itgb5, Cxadr, Jak2, Gpam, Ric8a, Ppm1f, Cfh, Notch1, Cd93, Cd1d1, Svep1, Ptpru, Dnajb6, Mad1l1, Blm, Vps33b, Il4ra, Pycard, Gpc4, Casp3, Il15, Nectin1, Nptn, Tgfbr2, Clstn2, Lpp, Pip5k1c, Tjp3, Ripor…
GO:0050793	regulation of developmental process	2150	372	318.53	0.15393	Ngfr, Wnt9a, Pdgfb, Hk2, Nsun5, Mapk7, Tbx21, Cyp51, Akt1, Pwp1, Lrp3, Rhoc, Tiam1, Axl, Cyth2, Mmd, Brinp2, Stat5a, Wars2, Coro1c, Arhgef18, Eif2ak4, Celf1, Crkl, Neurl1a, Cdk4, Chrd, Zmiz1, Clstn3, Hdac5, Gabpa, Lnpk, Met, Cdk9, Bcr, Hyal1, Fuz, Atraid, Pten, Piezo1, Strip1, Sash1, Xk, Lpl, Rxrg, Cd34, Sulf1, Plcg1, Rarb, Atad5, Vezf1, Kif3a, Mapt, Ndel1, Zfyve27, E2f2, Ddx39b, Esr1, Hey2, Tnfa…
GO:0015718	monocarboxylic acid transport	85	16	12.59	0.15435	Slc16a7, Map2k6, Slc9a3r1, Slc26a6, Slc22a3, Abcc2, Abcd3, Abcg2, Slc27a1, Slc10a3, Abcc4, P2ry2, Slc16a1, Slco1a1, Pla2g6, Lep
GO:0051781	positive regulation of cell division	64	10	9.48	0.15441	Pdgfb, Lbh, Pdgfc, Tgfa, Fgfr2, Pdgfd, Cdc14a, Fgf1, Hoxc4, Nup62
GO:0018108	peptidyl-tyrosine phosphorylation	280	42	41.48	0.15442	Pdgfb, Dlg3, Stat5a, Neurl1a, Psen2, Sh3bp5l, Kitl, Prmt2, Clk4, Pecam1, Il6st, Sh3bp5, Hsf1, Ppp2r5b, Jak2, Aatk, Nrp1, Clk1, Pdcl3, Ptpn4, Abi2, Srms, Efna1, Pdgfc, Tgfa, Fgfr2, Wee1, Il15, Il34, Arl2bp, Agt, Pdgfd, Clk3, Cbl, Ptpn11, Socs4, Fgfr3, Fam72a, Ghr, Lep, Ptk2b, Prnp
GO:0035024	negative regulation of Rho protein signal transduction	25	6	3.7	0.15462	Itga3, Met, Tnfaip1, Kank1, Ripor2, Arhgap35
GO:0051054	positive regulation of DNA metabolic process	207	31	30.67	0.1551	Pdgfb, Cct3, Tbx21, Akt1, Tmem161a, Map3k4, Atad5, Ddx39b, Hsf1, Tfrc, Gsk3b, Spire1, Oga, Cdk2, Prim2, Dhx36, Pot1a, Blm, Fus, Usp9x, Dkc1, Mre11a, Sirt6, Acd, Dhx9, Trp53bp1, Fancb, Ptk2b, Mapk1, Hmgb1, Ube2n
GO:0022008	neurogenesis	1492	256	221.05	0.15557	Ngfr, Wnt9a, Pdgfb, Nsun5, Snapin, Itga3, Akt1, Naglu, Tiam1, Axl, Btbd6, Lamb1, Cyth2, Ncstn, Mmd, Brinp2, Akt2, Eif2ak4, Celf1, Crkl, Neurl1a, Zmiz1, Hipk1, Met, Pten, Xk, Sdc4, Top2b, Rarb, Retreg3, Kif3a, Mapt, Ndel1, Zfyve27, Ubb, Hey2, Stxbp5, Ifngr1, Socs2, Ddit4, Frs2, Nav3, Dip2a, Hmg20b, Rock2, Id2, Ncoa1, Slc9a3r1, Pld2, Ntn1, Tshr, Ttc8, Snw1, Nin, Pals1, Hnrnpk, Vcan, Xrcc4, Plk2, Il…
GO:0043067	regulation of programmed cell death	1342	234	198.82	0.15682	Ngfr, Wnt9a, Raf1, Mapk7, Akt1, Tmem161a, Axl, Tomm40, Ier3, Rps6ka1, Stat5a, Akt2, Map3k20, Ikbkg, Bid, Eif2ak4, Ubqln1, Tfpt, Neurl1a, Qrich1, Cdk4, Pttg1ip, Met, G0s2, Psen2, Tnfrsf22, Pten, St3gal1, Gadd45b, E2f3, Plcg1, Rarb, Atad5, Serinc3, Pcgf2, Arrb1, Ubb, Esr1, Hey2, Pcmt1, Tnfaip3, Kitl, Ccar1, Frs2, Phlda1, Prmt2, Map2k6, Ncoa1, Nle1, Ddx42, Slc9a3r1, Sav1, Mnat1, Zfp36l1, Net1, Ripk1…
GO:0006325	chromatin organization	436	80	64.6	0.15911	Mcm3ap, Uhrf1, Ipo4, Hltf, Baz1b, Mcm2, Naa60, Tpr, Ezh1, Hdac5, H3f3b, Sart3, Actr6, Cabin1, Hmg20b, Dnmt3a, Ubtf, Dpf3, Rb1, Atad2, Brd1, Trp63, Chd1, Dpy30, Kdm4b, Brd2, Hdac3, Mbd2, Jak2, Cbx2, Ing5, Hdac4, Tti1, Rnf20, Hdac1, Dnajc2, Atf7ip, Kdm8, Rrp8, Hdac6, Hcfc1, Smarca5, Smarca4, Resf1, Ino80, Hdac11, Setd7, Phf2, Kdm1b, Phf20, Fam50b, Satb2, Kdm3b, L3mbtl3, Tspyl4, Cbx4, Apobec1, Hmgn1…
GO:0015833	peptide transport	244	52	36.15	0.15956	Raf1, Abca1, Arrb1, Rab1a, Stxbp4, Slc9a3r1, Glrx, Pde8b, Ppp3cb, Dgat1, Slc26a6, Prkn, Abcg1, Jak2, Slc18a2, Oga, Rptor, Capn10, Glul, Ppp3ca, Uts2, Clock, Aacs, Pde3b, Disp1, Stx4a, Sytl4, Slc16a1, Sidt2, Ccdc186, Midn, Apln, Tap1, Trpm4, Ptger3, Rab11fip2, Tardbp, Myrip, Gck, Ube2q1, Pla2g6, Ptpn11, Cnr1, Kcnb1, Ffar2, Rab11fip5, Brsk2, Arntl, Lep, Acvr2b, Ica1, Kcnj11
GO:0051640	organelle localization	490	86	72.6	0.15984	Snapin, Rab34, Ikbkg, Gab2, Pex1, Syn2, Vps4b, Psen2, Plin5, Pten, Mapt, Slc2a4, Ndel1, Ubb, Rab1a, Ap3d1, Slc9a3r1, Pld2, Ntn1, Pdcd6, Mapk8, Dpysl2, Snx4, Rab12, Synj2, Prkn, Spire1, Incenp, Esyt1, Myo5b, Stk25, Mlph, Cfh, Mark1, Snap23, Lmna, Gem, Dock7, Pex14, Cenpc1, Sdad1, Vps33a, Atp2a2, Mad1l1, Exoc4, Arl8b, Vps33b, Il4ra, Stx4a, Fgfr2, Ctbp2, Bccip, Hdac6, Sytl4, Ap3m2, Zw10, Trak1, Syde…
GO:0061448	connective tissue development	229	45	33.93	0.16015	Wnt9a, Pdgfb, Slc39a13, Cdk4, Lnpk, Sulf1, Rarb, Ubb, Arid5b, Id2, Rflnb, Smad5, Thrb, Slc39a14, Rb1, Cbs, Lox, Esrra, Bbs4, Cflar, Cfh, Notch1, Atf2, Thbs3, Lmna, Rorc, Pdgfd, Tgfbr2, Chsy1, Trpm4, Satb2, Creb3l2, Trps1, Sh3pxd2b, Fbxw4, Sox5, Pbxip1, Ptpn11, Col27a1, Amer1, Fgfr3, Thra, Lep, Zbtb16, Hoxc4
GO:0099504	synaptic vesicle cycle	183	37	27.11	0.1603	Snapin, Clcn3, Syn2, Pten, Slc2a4, Stxbp5, Ap3d1, Canx, Fbxl20, Ston2, Trim9, Ppp3cb, Gsk3b, Ap2m1, Synj2, Slc18a2, Snap23, P2ry1, Pfn2, Atp2a2, Stx4a, Ctbp2, Bace1, Bsn, Syde1, P2ry2, Dnm2, Ston1, Cacna1a, Grn, Pip5k1c, Rims4, Picalm, Adrb2, Dtnbp1, Actg1, Nlgn1
GO:0006793	phosphorus metabolic process	2281	411	337.94	0.16063	Dazap2, Raf1, Pdgfb, Hk2, Dlg3, Mapk7, Stk38l, Akt1, Pwp1, Nr1h3, Gmpr2, Snx9, Axl, Baz1b, Mob3a, Ier3, Rps6ka1, Mmd, Stat5a, Akt2, Map3k20, Ikbkg, Coro1c, Eif2ak4, Mlxipl, Mprip, Pcyt1a, Ampd3, Inpp5k, Crkl, Mob1b, Neurl1a, Mvd, Prkag3, Aprt, Gtf2h1, Cdk4, Abhd16a, Hipk1, Met, Cdk9, Bcr, Cilk1, Tafazzin, Nprl2, Psen2, Vac14, Dhdds, Cad, Sh3bp5l, Pten, St3gal1, Map3k4, Ppp1cb, Sash1, Gadd45b, Tab…
GO:0006974	cellular response to DNA damage stimulus	728	134	107.86	0.16075	Rpa1, Uhrf1, Akt1, Tmem161a, Baz1b, Mcm2, Ier3, Cdip1, Map3k20, Ikbkg, Bid, Eif2ak4, Ttc5, Tfpt, Gtf2h1, Rad51c, Hipk1, Pttg1ip, Cdk9, Rpa3, Mapkapk2, Atad5, Mapt, Cdk5rap3, Zbtb4, Fxr2, Rad51d, Ddx39b, Rev3l, Nuak1, Ddit4, Stxbp4, Ctc1, Snw1, Mnat1, Tdp1, Yy1, Ercc6l2, Hnrnpk, Xrcc4, Polk, Esco2, Rad1, Trp63, Nudt16l1, Ercc4, Hsf1, Cdkn1a, Polh, Gnl1, Spire1, Rad9a, Smc5, Smc3, Apex2, Cdk2, Nabp…
GO:0032200	telomere organization	127	23	18.82	0.16101	Rpa1, Cct3, Ezh1, Rad51c, Map3k4, H3f3b, Exosc10, Rad51d, Ctc1, Xrcc4, Ercc4, Telo2, Smc5, Dhx36, Lmna, Zbtb48, Pot1a, Blm, Dkc1, Mre11a, Sirt6, Acd, Mapk1
GO:0072595	maintenance of protein localization in organelle	41	10	6.07	0.16105	Hk2, Akt1, Rangap1, Hdac3, Bbs4, Arl2bp, Ankrd13c, Sun2, Insig1, Kdelr2
GO:0006040	amino sugar metabolic process	38	9	5.63	0.16112	Mgat1, Gfpt2, St6gal1, Fn3k, Oga, Extl2, Nagk, Aldh1a1, Pgm3
GO:0019218	regulation of steroid metabolic process	94	17	13.93	0.16115	Stat5a, Pde8b, Thrb, Srebf2, Abcg1, Stard4, Ddx20, Rorc, H6pd, Erlin2, Agt, Ldlr, Scap, Fgf1, Insig1, Dhcr7, Lep
GO:0045913	positive regulation of carbohydrate metabolic process	74	14	10.96	0.16116	Pdgfb, Akt1, Akt2, Mlxipl, Ppp4r3b, Has2, Zbtb20, Supt20, P2ry1, Nnmt, Gck, Foxo1, Prkaa1, Hmgb1
GO:0120192	tight junction assembly	51	10	7.56	0.16123	Rock2, Pecam1, Cldn1, Nedd4l, Mpdz, F11r, Actn4, Mpp7, Actg1, Afdn
GO:0090344	negative regulation of cell aging	22	5	3.26	0.16132	Pten, Nampt, Plk2, Trp63, Marchf5
GO:2001212	regulation of vasculogenesis	16	4	2.37	0.16133	Cd34, Hey2, Xdh, Tmem100
GO:0021695	cerebellar cortex development	57	10	8.44	0.16134	Naglu, Ttll1, Clp1, Ulk1, Usp9x, Dixdc1, Cacna1a, Ttc21b, Ptpn11, Cend1
GO:0009299	mRNA transcription	18	4	2.67	0.16137	Tfcp2, Hsf1, Atf2, Hipk3
GO:0070585	protein localization to mitochondrion	93	15	13.78	0.16138	Hk2, Akt1, Tomm40, Bid, Mapt, Timm22, Bnip3l, Tomm70a, Marchf5, Prkn, Timm10, Dusp18, Prkaa1, Gsk3a, Tomm20
GO:0014031	mesenchymal cell development	80	13	11.85	0.16139	Coro1c, Hey2, Kitl, Pdcd6, Tcof1, Nrp1, Rdh10, Sema4c, Notch1, Sema4a, Sema3c, Sema7a, Mapk1
GO:0002691	regulation of cellular extravasation	40	7	5.93	0.1614	Bcr, Pecam1, Pdgfd, Ripor2, Ptger3, Plcb1, Cxcl12
GO:0150117	positive regulation of cell-substrate junction organization	33	6	4.89	0.1614	Sdc4, Mapre2, Nrp1, Ppm1f, Pik3r1, Ptpn11
GO:0014033	neural crest cell differentiation	81	13	12	0.16141	Coro1c, Kitl, Pdcd6, Smad4, Tcof1, Nrp1, Rdh10, Sema4c, Sema4a, Sema3c, Sema7a, Six1, Mapk1
GO:2001026	regulation of endothelial cell chemotaxis	21	4	3.11	0.16142	Pdgfb, Met, Notch1, Fgf1
GO:0033119	negative regulation of RNA splicing	28	5	4.15	0.16143	Akt2, Hnrnpk, Tra2b, Ptbp2, Rbm10
GO:0052652	cyclic purine nucleotide metabolic process	15	3	2.22	0.16144	Adcy3, Npr1, Gucy1b1
GO:0010035	response to inorganic substance	402	75	59.56	0.16145	Mapk7, Akt1, Axl, Ncstn, Cp, Cdk4, Met, Slc41a1, Mapt, Pcgf2, Tnfaip3, Avpr1a, Id2, Pld2, Mnat1, Net1, Ryr2, Ripk1, Pdcd6, Glrx, Anxa11, Mapk8, Hsf1, Tfrc, Gsk3b, Slc11a2, Prkn, Xdh, Nedd4l, Slc12a2, Slc1a1, Abcc2, Pde8a, Slc40a1, Cflar, Stk25, Gss, Dhx36, Kpna4, Ppp3ca, Asph, Mtf1, Add1, Blm, Syt3, Fus, Hdac6, Casp3, Mt2, Trpc1, Ucp3, Fntb, Ccs, Sec31a, Calm2, Slc30a1, Zfand1, Apobec1, Adprs, Zc…
GO:1900078	positive regulation of cellular response to insulin stimulus	30	5	4.44	0.16146	Esrra, Agt, Ptpn11, Lep, C1qtnf9
GO:0090313	regulation of protein targeting to membrane	33	5	4.89	0.16152	Akt2, Inpp5k, Slc1a1, Kcnb1, Prnp
GO:0031110	regulation of microtubule polymerization or depolymerization	83	12	12.3	0.16157	Mid1ip1, Met, Mapt, Nav3, Ska2, Nin, Mapk8, Mapre2, Hdac6, Pde4dip, Cdk5rap2, Gda
GO:0062125	regulation of mitochondrial gene expression	31	4	4.59	0.1616	Trub2, Mrps27, Prkaa1, Mettl4
GO:0009165	nucleotide biosynthetic process	188	27	27.85	0.16164	Gmpr2, Ampd3, Aprt, Tafazzin, Cad, Adss, Pank3, Dip2a, Nampt, Adcy3, Adsl, Umps, Prkn, Papss2, Acsl5, Nme7, Acss1, Gmps, Npr1, Gucy1b1, Nmnat1, Ppat, Nadsyn1, Dctd, Pid1, Mapk1, Pnp2
GO:0070374	positive regulation of ERK1 and ERK2 cascade	181	32	26.82	0.1617	Pdgfb, Crkl, Pten, Arrb1, Esr1, Dnajc27, Gcnt2, Pde8a, Nrp1, Cflar, Notch1, P2ry1, Notch2, Pdgfc, Glipr2, Pycard, Fgf21, Fgfr2, Pdgfd, Nptn, Abca7, Fgf1, Sema7a, Npnt, Ptpn11, Ackr3, Cxcr4, Jun, Fgfr3, Ptk2b, Cxcl12, Hmgb1
GO:0022414	reproductive process	1105	162	163.71	0.16177	Pdgfb, Rpa1, Cct3, Cyp51, Akt1, Axl, Lamb1, Stat5a, Celf1, Crkl, Htra1, Neurl1a, Rad51c, Zmiz1, Met, Tafazzin, Pten, Map3k4, Arnt, Cr1l, H3f3b, Sulf1, Top2b, Rad51d, Slc22a5, Arrb1, Ubb, Esr1, Hey2, Arid5b, Kitl, Sgpl1, Avpr1a, Pcsk4, Frs2, Patz1, Ncoa1, Adcy3, Dnmt3a, Zfp36l1, Yy1, Smad5, Hnrnpk, Rhobtb3, Nsun2, Fst, Thrb, Rad1, Stk3, Zfat, Ttll1, Trp63, Ercc4, Hsf1, Zfp148, Cxadr, Slc26a6, Cbs,…
GO:0010927	cellular component assembly involved in morphogenesis	102	12	15.11	0.16192	Prkar1a, Pals1, Rfx2, Smad4, Cflar, Tbc1d20, Casq2, Tmod2, Dag1, Phldb1, Nectin2, Actg1
GO:1903364	positive regulation of cellular protein catabolic process	137	30	20.3	0.16201	Akt1, Ubqln1, Pttg1ip, Psen2, Pten, Tnfaip3, Sumo3, Plk2, Mapk8, Rnf19a, Csnk1e, Gsk3b, Prkn, Csnk1d, Rnf19b, Vgll4, Nupr1, Herpud1, Ldlr, Fbxo22, Gclc, Trib1, Sirt6, Rnf144b, Smurf1, Socs4, Tmem67, Amer1, Gsk3a, Ptk2b
GO:0006631	fatty acid metabolic process	357	61	52.89	0.16234	Akt1, Nr1h3, Akt2, Mlxipl, Prkag3, Mid1ip1, Acaa1b, Fads1, Plin5, Lpl, Acot8, Sgpl1, Avpr1a, Lpin1, Acot3, Dgat1, Cyb5a, Lipa, Gpam, Acsl5, Gk, Scd2, Cyp2e1, Ivd, Slc27a2, Acss1, Abcd3, Mfsd2a, Sesn2, Aacs, Prkab1, Hpgds, Tuba8, Cyp2b10, Acsm5, Erlin2, Slc27a1, Pla2g15, Agt, Elovl5, Scap, Abhd5, Ilvbl, Ucp3, Prkab2, Etfbkmt, Pnpla3, Acot6, Cnr1, Insig1, Prkaa1, Cyp2j6, Cyp2f2, Adtrp, Lep, Qk, Hac…
GO:0007099	centriole replication	39	11	5.78	0.16303	Vps4b, Plk2, Rttn, Cep192, Cdk2, Cntrob, Wdr62, Cdk5rap2, Spice1, Cep152, Nup62
GO:0045776	negative regulation of blood pressure	44	11	6.52	0.1632	Scpep1, Ier3, Nedd4l, Bbs4, Uts2, Adrb3, Apln, Pik3r1, Rnpep, Cnr1, Adrb2
GO:0010467	gene expression	4775	746	707.44	0.16325	Klf6, Ngfr, Mid2, Raf1, Pdgfb, Icosl, Polr3d, Nsun5, Snapin, Mapk7, Pcbp3, Mcm3ap, Uhrf1, Tbx21, Itga3, Ell2, Akt1, Il16, Pwp1, Lrp3, Nup214, Trmt1, Nr1h3, Peg3, Hltf, Ikzf4, Axl, Zfp40, Il17ra, Yju2, Supt5, Ncstn, Homer3, Rps6ka1, Zfp81, Hlf, Stat5a, Akt2, Ikbkg, Wars2, Mettl17, Eif2ak4, Mlxipl, Celf1, Nr2c1, Naa60, Tpr, Inpp5k, Crkl, Cdkal1, Ttc5, Neurl1a, Gtf2h1, Qrich1, Pknox1, Cdk4, Ezh1, Zm…
GO:0010332	response to gamma radiation	47	11	6.96	0.1633	Map3k20, Elk1, Xrcc4, Hsf1, Cdkn1a, Xrcc2, Chek2, Tmem109, Apobec1, Dcun1d3, Prkaa1
GO:0015914	phospholipid transport	73	14	10.82	0.16349	Abca1, Xrcc4, Abcg1, Prelid3a, Atp10a, Mfsd2a, Scarb2, Ldlr, Tmem30a, Abca7, Osbpl5, Atp8a1, Prelid2, Ano6
GO:0006541	glutamine metabolic process	20	5	2.96	0.16375	Cad, Gfpt2, Glul, Gmps, Ppat
GO:0046325	negative regulation of glucose import	20	5	2.96	0.16375	Esr1, Sirt6, Pid1, Gsk3a, Lep
GO:0048490	anterograde synaptic vesicle transport	20	5	2.96	0.16375	Snapin, Ap3d1, Ap3m2, Dtnbp1, Bloc1s3
GO:0060259	regulation of feeding behavior	20	5	2.96	0.16375	Eif2ak4, Dgat1, Ttc21b, Cnr1, Napepld
GO:0006334	nucleosome assembly	71	14	10.52	0.16396	Ipo4, Mcm2, Naa60, H3f3b, Sart3, Cabin1, Brd2, Smarca5, Smarca4, Tspyl4, Tspyl2, A730008H23Rik, Spty2d1, Smyd3
GO:0070328	triglyceride homeostasis	31	7	4.59	0.16515	Nr1h3, Lpl, Mia2, Sesn2, Med13, Angptl8, Fitm2
GO:0007173	epidermal growth factor receptor signaling pathway	92	16	13.63	0.16516	Akt1, Neurl1a, Psen2, Plcg1, Esr1, Rhbdf2, Rassf2, Tgfa, Gab1, Agt, Cbl, Ptpn11, Socs4, Ptk2b, Nrg2, Nup62
GO:0006406	mRNA export from nucleus	48	9	7.11	0.1653	Mcm3ap, Nup214, Tpr, Ddx39b, Nsun2, Iws1, Nup160, Nup107, Srsf3
GO:0045444	fat cell differentiation	237	48	35.11	0.16677	Fbxo9, Akt1, Lrp3, Fam120b, Lpl, Slc2a4, Arid5b, Lpin1, Id2, Ttc8, Sav1, Zfp36l1, Ero1a, Retreg1, Stk3, Arl6, Gsk3b, Noct, Atat1, Bbs4, Tbl1x, Rgs2, Atf2, Rorc, Medag, Ctbp2, Hdac6, Adrb3, Crebl2, Jdp2, Trpm4, Sh3pxd2b, Zc3h12a, Foxo1, Napepld, Insig1, Adrb2, Zfp36l2, Angptl8, Arxes2, Arxes1, Plcb1, Ffar2, Six1, Arntl, Lep, Zbtb16, Sort1
GO:0009267	cellular response to starvation	148	33	21.93	0.16753	Eif2ak4, Tbl2, Prkag3, Nprl2, Fads1, Lamp2, Nuak1, Rnase4, Mapk8, Srebf2, Cdkn1a, Lars, Usp33, Rptor, Glul, Atf2, Mfsd2a, Sesn2, Ulk1, Wipi2, Rrp8, Fbxo22, Atg14, Sesn1, Wdr45, Gck, Zc3h12a, Foxo1, Prkaa1, Jun, Brsk2, Mapk1, Nim1k
GO:0010638	positive regulation of organelle organization	468	81	69.34	0.16952	Pdgfb, Cct3, Rhoc, Snx9, Akt2, Bid, Tpr, Lnpk, Met, Vps4b, Fuz, Map3k4, Surf4, Sdc4, Mapt, Nav3, Rock2, Nin, Map3k1, Mapk8, Rb1, Gsk3b, Marchf5, Prkn, Abcg1, Spire1, Coro1b, Smc5, Bbs4, Pip4k2c, Nrp1, Sgo2a, Ppm1f, Arpc5l, Abi2, Katnbl1, Dhx36, Pfn2, Eif4g3, Wrap73, G3bp2, Ulk1, Mad1l1, Pot1a, Tgfa, Atf7ip, Syt3, Pycard, Dkc1, Mre11a, Phip, Resf1, Kctd17, Mad2l1bp, Grn, Sirt6, Ddhd1, Limch1, Acd,…
GO:0006403	RNA localization	156	32	23.11	0.17014	Mcm3ap, Nup214, Tpr, Exosc10, Mapt, Ddx39b, Zfp36l1, Yy1, Nsun2, Hsf1, Iws1, Nop58, Dhx36, Nol6, Khdrbs1, G3bp2, Dkc1, Tgfbr2, Sidt2, Nxt1, Bicd2, Dhx9, Hnrnpa1, Fbl, Nup160, Nup107, Snupn, Flot1, Qk, Srsf3, Tomm20, Nup62
GO:0048661	positive regulation of smooth muscle cell proliferation	99	19	14.67	0.17028	Pdgfb, Akt1, Ddx39b, Frs2, Nampt, Id2, Mnat1, Gsk3b, Gnaq, Jak2, Hdac4, Fgfr2, Agt, Pdgfd, Tgfbr2, Myd88, Notch3, Jun, Zfp143
GO:0060021	roof of mouth development	86	15	12.74	0.17112	Fuz, Arid5b, Sgpl1, Smad4, Asph, Tgfbr2, Csrnp1, Tiparp, Satb2, Insig1, Gas1, Intu, Acvr2b, Dhrs3, Zfp950
GO:0045055	regulated exocytosis	213	35	31.56	0.17125	Snapin, Gab2, Syn2, Bcr, Steap2, Stxbp5, Pld2, Fbxl20, Trim9, Ppp3cb, Snx4, Gsk3b, Notch1, Snap23, P2ry1, Pfn2, Atp2a2, Arl8b, Syt3, Il4ra, Stx4a, Ctbp2, Rab11fip1, Bace1, Syde1, P2ry2, Cacna1a, Rims4, Cbarp, Rab11fip2, Adrb2, Kcnb1, Rab11fip5, Dtnbp1, Nlgn1
GO:0042476	odontogenesis	85	16	12.59	0.17127	Ngfr, Lamb1, Cd34, Fst, Trp63, Fam20c, Atf2, Hdac1, Slc4a2, Fgfr2, Nectin1, Cnnm4, Gas1, Zfp422, Acvr2b, Hacd1
GO:0017156	calcium-ion regulated exocytosis	54	11	8	0.17135	Snapin, Syn2, Trim9, Ppp3cb, Notch1, Atp2a2, Arl8b, Syt3, Cacna1a, Cbarp, Kcnb1
GO:0046825	regulation of protein export from nucleus	34	7	5.04	0.17156	Tpr, Dnajc27, Ppm1a, Rangap1, Gsk3b, Hdac3, Ptpn11
GO:0000479	endonucleolytic cleavage of tricistronic rRNA transcript (SSU-rRNA, 5.8S rRNA, LSU-rRNA)	15	4	2.22	0.1716	Rpp40, Rcl1, Tbl3, Rrs1
GO:0000712	resolution of meiotic recombination intermediates	15	4	2.22	0.1716	Top2b, Ercc4, Fancm, Eme2
GO:0002024	diet induced thermogenesis	15	4	2.22	0.1716	Clic5, Adrb3, Oma1, Adrb2
GO:0003198	epithelial to mesenchymal transition involved in endocardial cushion formation	15	4	2.22	0.1716	Smad4, Notch1, Tgfbr2, Tmem100
GO:0006825	copper ion transport	15	4	2.22	0.1716	Cp, Steap2, Slc11a2, Hephl1
GO:0032933	SREBP signaling pathway	15	4	2.22	0.1716	Srebf2, Erlin2, Scap, Insig1
GO:0032957	inositol trisphosphate metabolic process	15	4	2.22	0.1716	Plcg1, P2ry1, Plcb1, Ptk2b
GO:0043923	positive regulation by host of viral transcription	15	4	2.22	0.1716	Snw1, Chd1, Smarca4, Jun
GO:0045843	negative regulation of striated muscle tissue development	15	4	2.22	0.1716	Hdac5, Luc7l, Nras, Tsc22d3
GO:0046835	carbohydrate phosphorylation	15	4	2.22	0.1716	Hk2, Pomk, Gck, Epm2a
GO:0051004	regulation of lipoprotein lipase activity	15	4	2.22	0.1716	Nr1h3, Abhd5, Angptl8, Sort1
GO:0051386	regulation of neurotrophin TRK receptor signaling pathway	15	4	2.22	0.1716	Ppp2r5b, Ulk1, Agt, Spry1
GO:0051984	positive regulation of chromosome segregation	15	4	2.22	0.1716	Smc5, Mad1l1, Mad2l1bp, Rcc2
GO:0055091	phospholipid homeostasis	15	4	2.22	0.1716	Abca1, Lyst, Abcg1, Gpam
GO:0060841	venous blood vessel development	15	4	2.22	0.1716	Ccm2, Notch1, Sema3c, Acvr2b
GO:0070932	histone H3 deacetylation	15	4	2.22	0.1716	Hdac3, Hdac4, Hdac1, Sirt6
GO:0080009	mRNA methylation	15	4	2.22	0.1716	Mettl16, Nsun2, Trmt6, Cmtr2
GO:0090136	epithelial cell-cell adhesion	15	4	2.22	0.1716	Itgb5, Svep1, Ctnna1, Plekha7
GO:0098974	postsynaptic actin cytoskeleton organization	15	4	2.22	0.1716	Rock2, Farp1, Abi2, Ppp1r9a
GO:1902043	positive regulation of extrinsic apoptotic signaling pathway via death domain receptors	15	4	2.22	0.1716	Psen2, Pten, Stk3, Trps1
GO:1903729	regulation of plasma membrane organization	15	4	2.22	0.1716	Xrcc4, Atp10a, Sytl4, Dnm2
GO:2000725	regulation of cardiac muscle cell differentiation	15	4	2.22	0.1716	Frs2, Gsk3b, Hdac3, Smad4
GO:0071542	dopaminergic neuron differentiation	25	5	3.7	0.1717	Tiam1, Tshr, Gsk3b, Csnk1d, Cxcl12
GO:0045666	positive regulation of neuron differentiation	84	16	12.45	0.17197	Ngfr, Mmd, Brinp2, Pten, Socs2, Hmg20b, Ncoa1, Nin, Csnk1d, Zc4h2, Gdpd5, Cdon, Nbl1, Kctd11, Tcf4, Cxcl12
GO:0009152	purine ribonucleotide biosynthetic process	130	19	19.26	0.17202	Gmpr2, Ampd3, Aprt, Tafazzin, Adss, Pank3, Dip2a, Adcy3, Adsl, Prkn, Papss2, Acsl5, Nme7, Acss1, Gmps, Npr1, Gucy1b1, Ppat, Pid1
GO:0044255	cellular lipid metabolic process	829	140	122.82	0.17213	Pdgfb, Akt1, Nr1h3, Akt2, Mlxipl, Pcyt1a, Inpp5k, Mvd, Prkag3, Abhd16a, Mid1ip1, Tafazzin, Acaa1b, Fads1, Vac14, Plin5, Dhdds, Pten, St3gal1, Lpl, Plcg1, Acot8, Serinc3, Pgs1, Isyna1, Lyst, Esr1, Serinc1, Socs2, Sgpl1, Avpr1a, Lpin1, Abca8b, Pld2, Acot3, Fdft1, Lpcat1, Serinc5, Il6st, Samd8, Thrb, Naga, Dgat1, Chkb, Pigp, Cers5, Pigx, Synj2, Abcg1, Stard4, Cyb5a, Lipa, Gpam, Acsl5, Gk, Scd2, Abhd…
GO:0044772	mitotic cell cycle phase transition	374	73	55.41	0.17214	Akt1, Ier3, Bid, Tpr, Cdk4, Rad51c, Vps4b, Hyal1, Pten, E2f3, Atad5, Cdk5rap3, Zwint, Prmt2, Id2, Ctc1, Mnat1, Zfp36l1, Ripk1, Plk2, Fam107a, Lats2, Rb1, Mtbp, Klhl22, Cdkn1a, Ik, Cep192, Smc5, Cdk2, Rptor, Jade1, Nabp1, Cdk18, Cks1b, Ppp3ca, Chek2, Mad1l1, Mepce, Blm, Kdm8, Mre11a, Hinfp, Zw10, Cdc25a, Cacul1, Cdc14a, Foxn3, Ino80, Mad2l1bp, Tjp3, Lzts1, Calm2, Cdkn1c, Cdk5rap2, Rhou, Appl1, Rcc…
GO:0045747	positive regulation of Notch signaling pathway	37	8	5.48	0.17233	Zmiz1, Slc35c2, Il6st, Trp63, Notch1, Dll4, Poglut1, Aak1
GO:0007017	microtubule-based process	789	129	116.89	0.17305	Snapin, Tubb6, Ift46, Pex1, Tpr, Neurl1a, Odad4, Ift43, Mid1ip1, Met, Cilk1, Vps4b, Kif3a, Mapt, Ndel1, Ubb, Lyst, Rab1a, Nav3, Ap3d1, Ska2, Tubd1, Rock2, Adcy3, Slc9a3r1, Nin, Klc1, Mak, Plk2, Fam107a, Mapk8, Ttll1, Kif21a, Gsk3b, Cfap298, Tuba1b, Rttn, Ift140, Dync2li1, Mapre2, Hdac3, Spire1, Cep192, Incenp, Smc3, Slk, Csnk1d, Bbs4, Cdk2, Usp33, Tuba4a, Arl8a, Nme7, Mark1, Ttll11, Xrn2, Lmna, M…
GO:0045926	negative regulation of growth	232	46	34.37	0.17321	Tchp, Sertad1, Hyal1, Pten, Socs2, Ntn1, Sav1, Yy1, Ripk1, Rb1, Stk3, Tomm70a, Gsk3b, Cxadr, Cdkn1a, Pi16, Smad4, Aatk, Nrp1, Sema4c, Ing5, Rgs2, Notch1, Notch2, Sema4a, Sema3c, Sesn2, Dnajc2, Ulk1, Vgll4, Adrb3, Agt, Smarca4, Tgfbr2, Ccar2, Dcbld2, Sema7a, Sesn1, Rgs4, Tspyl2, Osgin2, Adrb2, Dcun1d3, Gas1, Fgfr3, Gsk3a
GO:0006865	amino acid transport	127	28	18.82	0.17365	Slc3a2, Xk, Slc25a22, Avpr1a, Slc36a1, Slc9a3r1, Dpysl2, Slc7a8, Slc12a2, Slc25a45, Slc1a1, Rgs2, Slc66a1, Slc7a10, Slc25a15, Agt, Cacna1a, Mfsd12, Slc38a7, Slc43a2, Rgs4, Slc22a2, Lrrc8d, Slc25a44, Epm2a, Dtnbp1, Lep, Slc38a10
GO:0051154	negative regulation of striated muscle cell differentiation	35	13	5.19	0.17389	Hdac5, Frs2, Yy1, Tomm70a, Pi16, Hdac3, Smad4, Hdac4, Rgs2, Notch1, Rgs4, Plpp7, Gsk3a
GO:0043489	RNA stabilization	56	15	8.3	0.17408	Mettl16, Mapkapk2, Nsun2, Noct, Dhx36, Fus, Rbm10, Dkc1, Myd88, Larp1, Elavl1, Apobec1, Tardbp, Dhx9, Qk
GO:0065004	protein-DNA complex assembly	131	26	19.41	0.1741	Ipo4, Mcm2, Naa60, Rad51c, H3f3b, Sart3, Esr1, Hey2, Cabin1, Cenpo, Brd2, Gtf2b, Cenpc1, Atf7ip, Smarca5, Smarca4, Senp6, Tspyl4, Tspyl2, A730008H23Rik, Spty2d1, Tcf4, Smyd3, Thra, Hmgb1, Gtf2f2
GO:0006886	intracellular protein transport	791	149	117.19	0.17415	Ngfr, Snapin, Akt1, Nup214, Ipo4, Snx9, Cse1l, Tomm40, Pex19, Akt2, Tmed4, Bid, Pex1, Tpr, Inpp5k, Zdhhc24, Ap1b1, Pttg1ip, Tnpo1, Bcr, Zdhhc12, E2f3, Lamp2, Kif3a, Septin8, Ndel1, Pex3, Vps26a, Rab1a, Ap3d1, Stxbp4, Dnajc27, Gga3, Timm22, Snx11, Cacnb1, Nfkbia, Ppm1a, Klc1, Pdcd6, Bnip3l, Derl1, Rangap1, Desi1, Arl6, Tomm70a, Gsk3b, Ap2m1, Cdkn1a, Hdac3, Jak2, Syvn1, Slc1a1, Oga, Myo5b, Stradb, …
GO:2001251	negative regulation of chromosome organization	83	18	12.3	0.17425	Mcm2, Tpr, H3f3b, Exosc10, Zwint, Ctc1, Mnat1, Xrcc4, Ercc4, Klhl22, Ik, Cep192, Mad1l1, Pot1a, Zw10, Mad2l1bp, Acd, Cdk5rap2
GO:0032480	negative regulation of type I interferon production	26	7	3.85	0.1747	Rel, Yy1, Pycard, Rnf125, Nploc4, Ilrun, Ppm1b
GO:0060219	camera-type eye photoreceptor cell differentiation	26	7	3.85	0.1747	Naglu, Ttc8, Thrb, Bbs4, Cfh, Ccdc66, Rom1
GO:1903351	cellular response to dopamine	40	9	5.93	0.17471	Ncstn, Gabpa, Slc9a3r1, Gnaq, Slc1a1, Dnm2, Rgs4, Dtnbp1, Mapk1
GO:1902473	regulation of protein localization to synapse	25	6	3.7	0.17485	Clstn3, Mapt, Gsk3b, Gpc4, Dag1, Nlgn1
GO:0055081	anion homeostasis	33	7	4.89	0.17488	Slc9a3r1, Slc12a2, Slc1a1, Abcc2, Kctd7, Cacna1a, Cyb561d2
GO:0021953	central nervous system neuron differentiation	136	22	20.15	0.17492	Celf1, Zmiz1, Pten, Ndel1, Ubb, Nin, Pals1, Ttll1, Gnaq, Nrp1, Dll4, Ulk1, Fgfr2, Cacna1a, Ttc21b, Gdpd5, Satb2, Ptger3, Sox5, Arhgap35, Lep, Cend1
GO:0071218	cellular response to misfolded protein	22	5	3.26	0.17494	Dnajb12, Derl1, Dnajc18, Hdac6, Uggt1
GO:0002138	retinoic acid biosynthetic process	10	3	1.48	0.17498	Rdh10, Dhrs9, Aldh1a1
GO:0002934	desmosome organization	10	3	1.48	0.17498	Nectin1, Pkp2, Pkp3
GO:0003149	membranous septum morphogenesis	10	3	1.48	0.17498	Id2, Fgfr2, Tgfbr2
GO:0003330	regulation of extracellular matrix constituent secretion	10	3	1.48	0.17498	Notch1, Agt, Adtrp
GO:0006388	tRNA splicing, via endonucleolytic cleavage and ligation	10	3	1.48	0.17498	Tsen54, Clp1, Trpt1
GO:0006646	phosphatidylethanolamine biosynthetic process	10	3	1.48	0.17498	Chkb, Slc27a1, Selenoi
GO:0006686	sphingomyelin biosynthetic process	10	3	1.48	0.17498	Abca8b, Samd8, Abca8a
GO:0007028	cytoplasm organization	10	3	1.48	0.17498	Zmiz1, Etv6, Pld6
GO:0009120	deoxyribonucleoside metabolic process	10	3	1.48	0.17498	Xdh, Tk2, Gda
GO:0010216	maintenance of DNA methylation	10	3	1.48	0.17498	Uhrf1, Dnmt3a, Uhrf2
GO:0010831	positive regulation of myotube differentiation	10	3	1.48	0.17498	Piezo1, Thra, Cyp26b1
GO:0015780	nucleotide-sugar transmembrane transport	10	3	1.48	0.17498	Slc35c2, Slc35b4, Slc35a3
GO:0031126	sno(s)RNA 3'-end processing	10	3	1.48	0.17498	Exosc10, Dkc1, Fbl
GO:0031848	protection from non-homologous end joining at telomere	10	3	1.48	0.17498	Xrcc4, Ercc4, Acd
GO:0032263	GMP salvage	10	3	1.48	0.17498	Ampd3, Aprt, Gmps
GO:0040034	regulation of development, heterochronic	10	3	1.48	0.17498	Gdpd5, Hmgn1, Sox5
GO:0045869	negative regulation of single stranded viral RNA replication via double stranded DNA intermediate	10	3	1.48	0.17498	Inpp5k, Resf1, Mphosph8
GO:0046929	negative regulation of neurotransmitter secretion	10	3	1.48	0.17498	Prkn, Ppp1r9a, Slc30a1
GO:0051095	regulation of helicase activity	10	3	1.48	0.17498	Mcm2, Mnat1, Pot1a
GO:0051340	regulation of ligase activity	10	3	1.48	0.17498	Mid1ip1, Xrcc4, Gclm
GO:0051610	serotonin uptake	10	3	1.48	0.17498	Slc22a3, Slc18a2, Slc22a2
GO:0060353	regulation of cell adhesion molecule production	10	3	1.48	0.17498	Glrx, Notch1, Flot1
GO:0061299	retina vasculature morphogenesis in camera-type eye	10	3	1.48	0.17498	Nrp1, Rhoj, Fzd4
GO:0070544	histone H3-K36 demethylation	10	3	1.48	0.17498	Kdm4b, Kdm8, Kdm7a
GO:0071863	regulation of cell proliferation in bone marrow	10	3	1.48	0.17498	Setd4, Fgfr2, Fgfr3
GO:0086015	SA node cell action potential	10	3	1.48	0.17498	Ryr2, Hcn4, Kcna5
GO:0086016	AV node cell action potential	10	3	1.48	0.17498	Ryr2, Cxadr, Trpm4
GO:0090494	dopamine uptake	10	3	1.48	0.17498	Prkn, Slc22a3, Slc22a2
GO:0098779	positive regulation of mitophagy in response to mitochondrial depolarization	10	3	1.48	0.17498	Prkn, Hdac6, Smurf1
GO:0150172	regulation of phosphatidylcholine metabolic process	10	3	1.48	0.17498	Lpcat1, Mfsd2a, Ldlr
GO:1900244	positive regulation of synaptic vesicle endocytosis	10	3	1.48	0.17498	Ap2m1, Picalm, Nlgn1
GO:1900246	positive regulation of RIG-I signaling pathway	10	3	1.48	0.17498	Usp15, Pum1, Zc3hav1
GO:1901978	positive regulation of cell cycle checkpoint	10	3	1.48	0.17498	Map3k20, Tpr, Ccar2
GO:0007062	sister chromatid cohesion	51	9	7.56	0.17499	Rad51c, Esco2, Rb1, Smc5, Smc3, Sgo2a, Mre11a, Pds5b, Stag1
GO:0010717	regulation of epithelial to mesenchymal transition	86	14	12.74	0.17502	Tiam1, Fuz, Pten, Gcnt2, Smad4, Notch1, Efna1, Glipr2, Tgfbr2, Spry1, Vasn, Dag1, Phldb1, Zfp703
GO:0051900	regulation of mitochondrial depolarization	20	4	2.96	0.17506	Ngfr, Oga, Gclm, Gclc
GO:0060706	cell differentiation involved in embryonic placenta development	24	4	3.56	0.17516	Akt1, Stk3, Dnajb6, Erf
GO:0045047	protein targeting to ER	37	5	5.48	0.17533	Sec62, Herpud1, Srp72, Arxes2, Arxes1
GO:1903363	negative regulation of cellular protein catabolic process	71	10	10.52	0.17533	Psen2, Atraid, Cdk5rap3, Anks1, Pdcl3, Efna1, Anxa2, Psmf1, Ccar2, Ubxn1
GO:0010720	positive regulation of cell development	327	56	48.45	0.17589	Cyp51, Tiam1, Crkl, Neurl1a, Met, Mapt, Ndel1, Zfyve27, Id2, Ntn1, Snw1, Nin, Net1, Xrcc4, Il6st, Mapk8, Akap11, Has2, Gsk3b, Tnfrsf12a, Man2a1, Nrp1, Myo5b, Stk25, Notch1, Dhx36, Hdac1, Xrcc2, Add1, Cux1, Plxna1, Il34, Dixdc1, Nptn, Trib1, Trak1, Dnm2, Map3k13, Eef2k, Wdr62, F11r, Sema7a, Cul7, Picalm, Dag1, Spen, Shtn1, Pde3a, Dock5, Cxcr4, Atxn1, Fbxo31, Cxcl12, Qk, Afdn, Bhlhb9
GO:0040014	regulation of multicellular organism growth	72	18	10.67	0.17598	Stat5a, Celf1, Cdk4, Socs2, Sgpl1, Tshr, Hsf1, Hdac3, Gpam, Bbs4, Mfsd2a, Adrb3, Agt, Npy1r, Siah1a, Sh3pxd2b, Adrb2, Ghr
GO:0030595	leukocyte chemotaxis	188	20	27.85	0.17662	Pdgfb, Il16, Il17ra, Lyst, Cxadr, Dusp1, Slc12a2, Il34, Dapk2, Ripor2, Oxsr1, Trpm4, Itga9, Nbl1, Ffar2, Ptk2b, Cxcl12, Mapk1, Ano6, Hmgb1
GO:0060048	cardiac muscle contraction	109	19	16.15	0.17718	Met, Tafazzin, Psen2, Map2k6, Ryr2, Smad5, Hdac4, Rgs2, Snta1, Casq2, Tmem38b, Atp2a2, Hcn4, Calm2, Trpm4, Pkp2, Zc3h12a, Cxcr4, Kcna5
GO:0010043	response to zinc ion	26	6	3.85	0.17737	Gsk3b, Mtf1, Mt2, Slc30a1, Hvcn1, Ass1
GO:0010971	positive regulation of G2/M transition of mitotic cell cycle	26	6	3.85	0.17737	Cdk4, Rad51c, Vps4b, Cdc25a, Rcc2, Pbx1
GO:0030970	retrograde protein transport, ER to cytosol	26	6	3.85	0.17737	Derl1, Syvn1, Rhbdd1, Herpud1, Nploc4, Selenos
GO:0051443	positive regulation of ubiquitin-protein transferase activity	26	6	3.85	0.17737	Pten, Trib1, Arrdc4, Dcun1d3, Ube2s, Ube2n
GO:0002011	morphogenesis of an epithelial sheet	57	10	8.44	0.17753	Scnn1g, Pten, Pals1, Map3k1, Notch1, Dll4, Notch2, Dag1, Arhgap24, Arhgap35
GO:0007059	chromosome segregation	304	47	45.04	0.18088	Naa60, Tpr, Rad51c, Vps4b, Nek8, Top2b, Ndel1, Zwint, Ska2, Esco2, Rb1, Ercc4, Klhl22, Top3b, Ik, Cep192, Incenp, Smc5, Smc3, Sgo2a, Arl8a, Dsn1, Gem, Pum1, Wrap73, Cenpc1, Mad1l1, Arl8b, Usp9x, Mre11a, Zw10, Klhdc8b, Syde1, Pds5b, Ino80, Mad2l1bp, Stag1, Cdk5rap2, Rcc2, Hecw2, Spice1, A730008H23Rik, Fancm, Rrs1, Top1, Eme2, Nup62
GO:0070059	intrinsic apoptotic signaling pathway in response to endoplasmic reticulum stress	59	16	8.74	0.18458	Ikbkg, Qrich1, Serinc3, Ero1a, Grina, Gsk3b, Prkn, Syvn1, Casp9, Erp29, Itpr1, Casp3, Herpud1, Brsk2, Nck2, Selenos
GO:0006796	phosphate-containing compound metabolic process	2265	407	335.57	0.18487	Dazap2, Raf1, Pdgfb, Hk2, Dlg3, Mapk7, Stk38l, Akt1, Pwp1, Nr1h3, Gmpr2, Snx9, Axl, Baz1b, Mob3a, Ier3, Rps6ka1, Mmd, Stat5a, Akt2, Map3k20, Ikbkg, Coro1c, Eif2ak4, Mlxipl, Mprip, Pcyt1a, Ampd3, Inpp5k, Crkl, Mob1b, Neurl1a, Mvd, Prkag3, Aprt, Gtf2h1, Cdk4, Abhd16a, Hipk1, Met, Cdk9, Bcr, Cilk1, Tafazzin, Nprl2, Psen2, Vac14, Dhdds, Cad, Sh3bp5l, Pten, St3gal1, Map3k4, Ppp1cb, Sash1, Gadd45b, Tab…
GO:0051491	positive regulation of filopodium assembly	32	7	4.74	0.1861	Neurl1a, Dpysl3, Nrp1, Ripor2, Zmynd8, Pik3r1, Nlgn1
GO:0007517	muscle organ development	276	54	40.89	0.18815	Hlf, Large1, Hdac5, Met, Tafazzin, Xk, Hey2, Arid5b, Hmg20b, Snw1, Ryr2, Rb1, Chkb, Paxbp1, Luc7l, Svil, Smad4, Lox, Flnb, Cflar, Hdac4, Gtf3c5, Notch1, Dll4, Mbnl1, Nras, Lmna, Ppp3ca, Cntfr, Ube4b, Unc45a, Nupr1, Disp1, Fgfr2, Hdac6, Tsc22d3, Fbxo22, Sirt6, Ripor2, Zbtb42, Cdon, Zfhx3, Dag1, Pkp2, Maff, Adrb2, Myorg, Prkaa1, Six1, Arntl, Dtnbp1, Flot1, Cyp26b1, Chd2
GO:0098655	cation transmembrane transport	594	83	88	0.18839	Scnn1g, Akt1, Slc39a13, Slc25a42, Clcn3, Ubqln1, Slc3a2, Psen2, Slc41a1, Tmem175, Pten, Steap2, Plcg1, Slc22a5, Atp2b1, Ifngr1, Slc36a1, Slc9a3r1, Cacnb1, Ryr2, Dapk1, Glrx, Ero1a, Slmap, Scara5, Slc39a14, Slc7a8, Atp6v1c1, Slc11a2, Nedd4l, Slc12a2, Slc1a1, Abcc2, Slc40a1, Rgs2, Snta1, Casq2, Asph, Gem, Tmem38b, Atp2a2, Itpr1, Abcb7, Slc25a15, Agt, Nedd4, Stoml1, Hcn4, Atp1b3, Trpc1, Dnm2, Catspe…
GO:0043086	negative regulation of catalytic activity	547	90	81.04	0.18848	Wnt9a, Mapk7, Akt1, Mcm2, Rps6ka1, Akt2, Coro1c, Mprip, Inpp5k, Nprl2, Psen2, Plin5, Sh3bp5l, Pten, Gadd45b, Mapt, Cdk5rap3, Arrb1, Tnfaip3, Rock2, Lpin1, Prkar1a, Nle1, Pecam1, Ttc8, Mnat1, Sh3bp5, Lats2, Slc39a14, Rb1, Gsk3b, Cdkn1a, Prkn, Pi16, Dusp1, Mllt1, Gnaq, Bbs4, Pip4k2c, Cflar, Ppm1f, Rgs2, Notch1, Hipk3, Dnajb6, Pot1a, Uri1, Pycard, Gla, Rps6ka3, Casp3, Herpud1, Agt, Trib1, Qars, Ccar…
GO:0000038	very long-chain fatty acid metabolic process	33	7	4.89	0.19028	Acaa1b, Acot3, Slc27a2, Abcd3, Elovl5, Hacd1, Acot1
GO:0051770	positive regulation of nitric-oxide synthase biosynthetic process	21	5	3.11	0.19034	Nampt, Map2k6, Jak2, Map2k4, Fntb
GO:2000010	positive regulation of protein localization to cell surface	21	5	3.11	0.19034	Akt1, Hnrnpk, Stx4a, Snx33, Abca7
GO:0031297	replication fork processing	38	8	5.63	0.19179	Cdk9, Blm, Mre11a, Exd2, Smarcal1, Fancm, Fbh1, Eme2
GO:0061098	positive regulation of protein tyrosine kinase activity	38	8	5.63	0.19179	Pdgfb, Dlg3, Neurl1a, Efna1, Tgfa, Il34, Agt, Prnp
GO:0010595	positive regulation of endothelial cell migration	104	19	15.41	0.19507	Pdgfb, Akt1, Stat5a, Met, Amotl1, Sash1, Plcg1, Rock2, Pdcd6, Plk2, Nrp1, Adgra2, Agt, Grn, Fgf1, Zc3h12a, Rhoj, Ptk2b, Hmgb1
GO:0033138	positive regulation of peptidyl-serine phosphorylation	92	17	13.63	0.19621	Raf1, Akt1, Akt2, Met, Arrb1, Tfrc, Rptor, Pfn2, Dock7, Hdac6, Mtcp1, Agt, Phip, Crebl2, Ppp1r15a, Smyd3, Gsk3a
GO:0006888	endoplasmic reticulum to Golgi vesicle-mediated transport	109	23	16.15	0.19737	Ergic1, Use1, Tmed4, Rab1a, Trappc6b, Mia2, Lman2, Pdcd6, Vapa, Tbc1d20, Sec22b, Nrbp1, Erp29, Ergic2, Zw10, Trappc8, Sec31a, Creb3l2, Sec24d, Insig1, Gas1, Tmed5, Kdelr2
GO:0050729	positive regulation of inflammatory response	113	19	16.74	0.19792	Il16, Il17ra, Stat5a, Lpl, Nfkbia, Ripk1, Snx4, Setd4, Jak2, Pdcd4, Clock, Nupr1, Ldlr, Grn, Ptger3, Dhx9, Cnr1, Napepld, Ffar2
GO:0030433	ubiquitin-dependent ERAD pathway	80	15	11.85	0.19842	Ubqln1, Foxred2, Dnajb12, Canx, Derl1, Dnajc18, Syvn1, Tmub1, Ube4b, Erlin2, Herpud1, Tmub2, Tmem67, Selenos, Ccdc47
GO:0051173	positive regulation of nitrogen compound metabolic process	2466	470	365.35	0.19988	Klf6, Ngfr, Dazap2, Raf1, Pdgfb, Dlg3, Mapk7, Uhrf1, Cct3, Tbx21, Ell2, Akt1, Pwp1, Nr1h3, Peg3, Tmem161a, Snx9, Hltf, Ikzf4, Mob3a, Supt5, Ncstn, Ier3, Rps6ka1, Mmd, Hlf, Stat5a, Akt2, Ikbkg, Bid, Eif2ak4, Ubqln1, Mlxipl, Mprip, Celf1, Inpp5k, Crkl, Mob1b, Ttc5, Neurl1a, Gtf2h1, Qrich1, Pknox1, Cdk4, Ezh1, Zmiz1, Sertad1, Hdac5, Gabpa, Pttg1ip, Met, Elk1, Cdk9, Tfcp2, Ubp1, Tafazzin, Mettl16, Ps…
GO:0051171	regulation of nitrogen compound metabolic process	4406	741	652.77	0.19994	Klf6, Ngfr, Wnt9a, Mid2, Dazap2, Raf1, Pdgfb, Dlg3, Mapk7, Pcbp3, Uhrf1, Cct3, Tbx21, Cyp51, Ell2, Akt1, Pwp1, Nr1h3, Peg3, Tmem161a, Snx9, Hltf, Ikzf4, Zfp40, Mob3a, Supt5, Ncstn, Ier3, Rps6ka1, Zfp81, Mmd, Hlf, Stat5a, Akt2, Ikbkg, Bid, Coro1c, Eif2ak4, Ubqln1, Mlxipl, Mprip, Celf1, Nr2c1, Tpr, Inpp5k, Crkl, Mob1b, Ttc5, Neurl1a, Prkag3, Gtf2h1, Qrich1, Pknox1, Cdk4, Ezh1, Zmiz1, Sertad1, Hipk1…
GO:1903827	regulation of cellular protein localization	529	82	78.37	0.20086	Ngfr, Cct3, Itga3, Akt1, Rab34, Akt2, Tpr, Inpp5k, Crkl, Kif3a, Septin8, Mapt, Cdk5rap3, Ndel1, Epb41l2, Rock2, Dnajc27, Nin, Ppm1a, Hnrnpk, Lats2, Bnip3l, Rb1, Rangap1, Csnk1e, Tfrc, Gsk3b, Ap2m1, Prkn, Hdac3, Nedd4l, Jak2, Slc1a1, Myo5b, Ppm1f, Glul, Ralgapb, Lmna, Asph, Sesn2, Epb41, Mepce, Stx4a, Gpc4, Dkc1, Tmem30a, Nptn, Snx33, Meak7, Abca7, Ripor2, Ralgapa2, Ubr5, Ctnna1, Gcc2, Picalm, Zmy…
GO:2001238	positive regulation of extrinsic apoptotic signaling pathway	57	12	8.44	0.2009	Bid, G0s2, Psen2, Pten, Ripk1, Stk3, Tnfrsf12a, Pycard, Agt, Ppp2r1b, Ctnna1, Trps1
GO:0071480	cellular response to gamma radiation	27	6	4	0.20136	Map3k20, Elk1, Hsf1, Cdkn1a, Chek2, Tmem109
GO:2001240	negative regulation of extrinsic apoptotic signaling pathway in absence of ligand	27	6	4	0.20136	Mapk7, Ripk1, Sgk3, Stradb, Ctnna1, Gas1
GO:0045332	phospholipid translocation	42	8	6.22	0.20142	Abca1, Xrcc4, Atp10a, Mfsd2a, Tmem30a, Abca7, Atp8a1, Ano6
GO:0048260	positive regulation of receptor-mediated endocytosis	57	10	8.44	0.20149	Kif3a, Arrb1, Pld2, Hnrnpk, Ap2m1, Anxa2, Dnm2, Cbl, Apln, Dtnbp1
GO:0046888	negative regulation of hormone secretion	64	17	9.48	0.20224	Pde8b, Prkn, Rptor, Ppp3ca, Uts2, Pde3b, Sytl4, Rab11fip1, Midn, Npy1r, Ptger3, Ptpn11, Kcnb1, Rab11fip5, Lep, Cry2, Kcnj11
GO:0043149	stress fiber assembly	108	23	16	0.20236	Rhoc, Arhgef18, Inpp5k, Met, Sdc4, Tnfaip1, Arrb1, Rock2, Ttc8, Itgb5, Bbs4, Nrp1, Ppm1f, Pfn2, Ppp1r9a, Limch1, F11r, Sh3pxd2b, Pik3r1, Synpo, Ptk2b, Actg1, Arhgef10
GO:0031345	negative regulation of cell projection organization	189	34	28	0.20258	Ngfr, Snapin, Itga3, Tchp, Cyth2, Pten, Ntn1, Mak, Gsk3b, Il15ra, Dpysl3, Coro1b, Aatk, Nrp1, Sema4c, Ngef, Pfn2, Efna1, Sema4a, Ppp3ca, Sema3c, Ulk1, Neo1, Kank1, Dnm2, Cdk10, Mylip, Sema7a, Mbp, Gsk3a, Arhgap24, Dtnbp1, Nlgn1, Prnp
GO:0033692	cellular polysaccharide biosynthetic process	59	14	8.74	0.20276	Akt1, Gys1, Akt2, Inpp5k, Prkag3, Ppp1cb, Has2, Phkg2, Has3, Hs2st1, Gck, Ppp1r3b, Ndst1, Epm2a
GO:2001252	positive regulation of chromosome organization	79	17	11.7	0.20276	Cct3, Tpr, Map3k4, Smc5, Sgo2a, Dhx36, Mad1l1, Pot1a, Atf7ip, Dkc1, Mre11a, Resf1, Mad2l1bp, Sirt6, Acd, Mapk1, Mphosph8
GO:0060292	long-term synaptic depression	31	7	4.59	0.20343	Pten, Mapt, Plk2, Abhd6, Ppp1r9a, Kcnb1, Ptk2b
GO:0032506	cytokinetic process	39	8	5.78	0.20347	Snx9, Vps4b, Anxa11, Spire1, Klhdc8b, Snx33, Cntrob, Nup62
GO:0000463	maturation of LSU-rRNA from tricistronic rRNA transcript (SSU-rRNA, 5.8S rRNA, LSU-rRNA)	16	4	2.37	0.20361	Pes1, Ftsj3, Nifk, Urb1
GO:0015697	quaternary ammonium group transport	16	4	2.37	0.20361	Slc22a5, Slc22a3, Slc25a45, Slc22a2
GO:0032688	negative regulation of interferon-beta production	16	4	2.37	0.20361	Rel, Yy1, Pycard, Ppm1b
GO:0032700	negative regulation of interleukin-17 production	16	4	2.37	0.20361	Tusc2, Otud5, Ubr5, Prnp
GO:0033194	response to hydroperoxide	16	4	2.37	0.20361	Dapk1, Oxr1, Jak2, Trp53inp1
GO:0035813	regulation of renal sodium excretion	16	4	2.37	0.20361	Avpr1a, Uts2, Agt, Anpep
GO:0045475	locomotor rhythm	16	4	2.37	0.20361	Naglu, Pten, Id2, Zfhx3
GO:0045947	negative regulation of translational initiation	16	4	2.37	0.20361	Eif2ak4, Tpr, Eif4ebp2, Larp1
GO:0061436	establishment of skin barrier	16	4	2.37	0.20361	Met, Trp63, Cldn1, Cyp26b1
GO:0070262	peptidyl-serine dephosphorylation	16	4	2.37	0.20361	Dusp1, Ppm1f, Ppp3ca, Ppp1r15a
GO:0072673	lamellipodium morphogenesis	16	4	2.37	0.20361	Coro1c, Coro1b, Snx1, Kank1
GO:0090051	negative regulation of cell migration involved in sprouting angiogenesis	16	4	2.37	0.20361	Hdac5, Notch1, Dll4, Mmrn2
GO:0097091	synaptic vesicle clustering	16	4	2.37	0.20361	Syn2, Pten, Picalm, Nlgn1
GO:1901741	positive regulation of myoblast fusion	16	4	2.37	0.20361	Il4ra, Ripor2, Flot1, Cxcl12
GO:1905564	positive regulation of vascular endothelial cell proliferation	16	4	2.37	0.20361	Plcg1, Sirt6, Apln, Hmgb1
GO:2000738	positive regulation of stem cell differentiation	16	4	2.37	0.20361	Pwp1, Gsk3b, Dhx36, Sox5
GO:0035924	cellular response to vascular endothelial growth factor stimulus	59	10	8.74	0.20369	Pdgfb, Akt1, Mapkapk2, Xdh, Nrp1, Notch1, Dll4, Adgra2, Gab1, Tcf4
GO:0008544	epidermis development	224	34	33.19	0.2038	Ngfr, Akt1, Bcr, Psen2, Fuz, Kif3a, Hey2, Rock2, Slc9a3r1, Sav1, Zfp36l1, Nsun2, Fst, Lats2, Trp63, Clic5, Smad4, Flnb, Notch1, Svep1, Hdac1, Fosl2, Cux1, Fgfr2, Casp3, Gab1, Smarca4, Mfsd12, Ripor2, Tfdp1, Trps1, Maff, Intu, Cyp26b1
GO:0018023	peptidyl-lysine trimethylation	53	8	7.85	0.20395	Pwp1, Zfp369, Setd4, Kdm4b, Iws1, Lmna, Etfbkmt, Setd1a
GO:0051247	positive regulation of protein metabolic process	1270	241	188.16	0.20428	Ngfr, Dazap2, Raf1, Pdgfb, Dlg3, Mapk7, Uhrf1, Akt1, Nr1h3, Snx9, Mob3a, Ncstn, Ier3, Mmd, Akt2, Ikbkg, Bid, Eif2ak4, Ubqln1, Mprip, Crkl, Mob1b, Neurl1a, Cdk4, Pttg1ip, Met, Cdk9, Psen2, Fuz, Pten, Map3k4, Sash1, Arnt, Aph1a, Tab2, Sdc4, Cdk5rap3, Fxr2, Arrb1, Sart3, Ddx39b, Ubb, Tnfaip3, Kitl, Ifngr1, Rab1a, Dip2a, Sumo3, Rock2, Lpin1, Map2k6, Pecam1, Gga3, Nfkbia, Snw1, Mnat1, Ripk1, Dapk1, Pd…
GO:0007167	enzyme linked receptor protein signaling pathway	807	155	119.56	0.20832	Ngfr, Raf1, Pdgfb, Itga3, Akt1, Tiam1, Axl, Stat5a, Akt2, Inpp5k, Crkl, Htra1, Neurl1a, Cdk4, Chrd, Zmiz1, Met, Bcr, Psen2, Fuz, Pten, Mapkapk2, Sulf1, Plcg1, Tmprss6, Slc2a4, Ndel1, Zfyve27, Esr1, Arid5b, Socs2, Eif4ebp2, Sgpl1, Ddit4, Usp15, Frs2, Stxbp4, Slc9a3r1, Rhbdf2, Snw1, Fut8, Ppm1a, Pals1, Gcnt2, Smad5, Pdcd6, Glrx, Map3k1, Il6st, Fst, Lats2, Slc39a14, Efs, Gsk3b, Itgb5, Xdh, Anks1, Sm…
GO:0030032	lamellipodium assembly	70	11	10.37	0.20855	Spata13, Ablim1, Hdac4, Abi2, Ablim2, Arhgef6, Ablim3, Dnm2, P2ry12, Pik3r1, Nck2
GO:0045727	positive regulation of translation	121	21	17.93	0.21079	Eif2ak4, Cdk4, Fxr2, Ddx39b, Eif4a3, Niban1, Dhx36, Eif4g3, Khdrbs1, Zcchc4, Secisbp2, Larp1, Ythdf1, Trub2, Elavl1, Mrps27, Dhx9, Ythdf3, Ptk2b, Mapk1, Nck2
GO:0009611	response to wounding	427	69	63.26	0.21082	Ngfr, Scnn1g, Pdgfb, Axl, Lnpk, Pten, Cd34, Sdc4, Ndel1, Lyst, Tnfaip3, Gna13, Pecam1, Zfp36l1, Map3k1, Cldn1, Cxadr, Cdkn1a, Tnfrsf12a, Dpysl3, Smad4, Lox, Slc12a2, Jak2, Coro1b, Papss2, Slc1a1, Hps1, Cflar, Cfh, Procr, P2ry1, Notch2, Nmnat1, Arl8b, Vps33b, Sytl4, Casp3, Anxa2, Neo1, Kank1, Map2k4, Fntb, Grn, Pip5k1c, Dcbld2, P2ry12, Fgf1, F11r, Ptger3, Fgfr1op2, BC024139, Cxcr4, Adrb2, Zfp36l2,…
GO:0051051	negative regulation of transport	420	83	62.23	0.21154	Cyp51, Akt1, Nr1h3, Akt2, Ubqln1, Tpr, Inpp5k, Bcr, Vps4b, Pten, Pacsin2, Mapt, Esr1, Slc9a3r1, Rhbdf2, Trim9, Pde8b, Rangap1, Srebf2, Cd200, Prkn, Hdac3, Nedd4l, Gnaq, Slc18a2, Rptor, Ppm1f, Rgs2, Notch1, Rab33b, P2ry1, Casq2, Ppp3ca, Gem, Yrdc, Uts2, Erp29, Abcg2, Pde3b, Sergef, Sytl4, Rab11fip1, Nedd4, Stoml1, Neo1, Snx33, Ppp1r9a, Tbc1d4, Sirt6, Midn, Cbarp, Abca7, P2ry12, Npy1r, Calm2, Oxsr1…
GO:0006633	fatty acid biosynthetic process	130	22	19.26	0.21193	Nr1h3, Mlxipl, Prkag3, Mid1ip1, Fads1, Lpl, Avpr1a, Scd2, Acss1, Abcd3, Prkab1, Hpgds, Acsm5, Erlin2, Agt, Elovl5, Scap, Prkab2, Insig1, Prkaa1, Qk, Hacd1
GO:0032879	regulation of localization	2423	396	358.98	0.21246	Ngfr, Pdgfb, Hk2, Snapin, Cct3, Cyp51, Itga3, Akt1, Il16, Nup214, Rab34, Nr1h3, Rhoc, Use1, Tiam1, Axl, Lamb1, Ier3, Homer3, Mmd, Stat5a, Akt2, Gab2, Coro1c, Ubqln1, Tpr, Inpp5k, Crkl, Chrd, Clstn3, Hdac5, Met, Bcr, Vps4b, Hyal1, Psen2, Plin5, Fuz, Amotl1, Pten, Abca1, Sash1, Lpl, Pacsin2, Sulf1, Plcg1, Sdc4, Exosc10, Kif3a, Septin8, Mapt, Cdk5rap3, Ndel1, Arrb1, Esr1, Stxbp5, Atp2b1, Kitl, Epb41…
GO:0030534	adult behavior	138	21	20.45	0.21272	Ncstn, Clcn3, Met, Pten, Mapt, Id2, Tshr, Oxr1, Prkn, Slc1a1, Bbs4, Homer2, Pum1, Cacna1a, Chrnb1, Atxn1, Prex2, Usp46, Lep, Cend1, Cxcl12
GO:0015031	protein transport	1416	260	209.79	0.21398	Ngfr, Raf1, Snapin, Mcm3ap, Vps50, Cyp51, Akt1, Nup214, Ift46, Rab34, Nr1h3, Ipo4, Snx9, Use1, Cse1l, Atg4d, Tomm40, Pex19, Akt2, Tmed4, Bid, Pex1, Tpr, Inpp5k, Zdhhc24, Ap1b1, Pttg1ip, Tnpo1, Bcr, Vps4b, Psen2, Fuz, Abca1, Zdhhc12, E2f3, Lamp2, Plcg1, Kif3a, Septin8, Ndel1, Arrb1, Lyst, Stxbp5, Pex3, Washc3, Vps26a, Rab1a, Ap3d1, Stxbp4, Dnajc27, Gga3, Rhbdf2, Timm22, Snx11, Cacnb1, Mia2, Ttc8, …
GO:1904063	negative regulation of cation transmembrane transport	82	18	12.15	0.21465	Akt1, Ubqln1, Pten, Slc9a3r1, Nedd4l, Rgs2, Casq2, Gem, Nedd4, Stoml1, Cbarp, Calm2, Oxsr1, Slc30a1, Slc43a2, Rgs4, Ptger3, Hecw2
GO:0010469	regulation of signaling receptor activity	104	21	15.41	0.2147	Homer3, Neurl1a, Psen2, Pten, Ifngr1, Dapk1, Ppp2r5b, Jak2, P2ry1, Hdac1, Tgfa, Hdac6, Cbl, Ankrd13c, Adrb2, Socs4, Fam72a, Ptk2b, Dlgap4, Nlgn1, Shisa8
GO:0043407	negative regulation of MAP kinase activity	57	10	8.44	0.21475	Mapk7, Inpp5k, Cdk5rap3, Gsk3b, Dusp1, Rgs2, Hipk3, Agt, Spry1, Nup62
GO:0006405	RNA export from nucleus	64	14	9.48	0.21492	Mcm3ap, Nup214, Tpr, Ddx39b, Nsun2, Iws1, Nol6, Khdrbs1, Nxt1, Dhx9, Nup160, Nup107, Srsf3, Nup62
GO:0010923	negative regulation of phosphatase activity	33	9	4.89	0.215	Mprip, Rock2, Lpin1, Uri1, Mgat5, Ptpa, Ppp1r15a, Epm2a, Cry2
GO:0046337	phosphatidylethanolamine metabolic process	21	6	3.11	0.21525	Chkb, Mfsd2a, Slc27a1, Pla2g15, Napepld, Selenoi
GO:0010812	negative regulation of cell-substrate adhesion	53	10	7.85	0.2154	Coro1c, Pten, Gcnt2, Fam107a, Notch1, Kank1, Rcc2, Pik3r1, Fzd4, Actn4
GO:2000780	negative regulation of double-strand break repair	27	6	4	0.21543	Nudt16l1, Hsf1, Ubr5, Trp53bp1, Fancb, Fbh1
GO:0006835	dicarboxylic acid transport	69	12	10.22	0.21548	Slc19a1, Slc25a11, Slc25a22, Avpr1a, Dpysl2, Slc26a6, Slc12a2, Slc1a1, Abcc2, Lrrc8d, Epm2a, Dtnbp1
GO:0003094	glomerular filtration	23	5	3.41	0.21551	Pdgfb, Sulf1, Xpnpep3, Uts2, Rhpn2
GO:0001768	establishment of T cell polarity	11	3	1.63	0.21556	Ripor2, Dock8, Cyp26b1
GO:0003157	endocardium development	11	3	1.63	0.21556	Stk3, Smad4, Notch1
GO:0006013	mannose metabolic process	11	3	1.63	0.21556	Pmm1, Man2a1, Gck
GO:0006020	inositol metabolic process	11	3	1.63	0.21556	Isyna1, Impa1, Ppip5k2
GO:0006517	protein deglycosylation	11	3	1.63	0.21556	Man2a1, Oga, Engase
GO:0006534	cysteine metabolic process	11	3	1.63	0.21556	Cbs, Gclm, Gclc
GO:0010872	regulation of cholesterol esterification	11	3	1.63	0.21556	Abcg1, Stard4, Agt
GO:0014029	neural crest formation	11	3	1.63	0.21556	Fuz, Pdcd6, Tcof1
GO:0014049	positive regulation of glutamate secretion	11	3	1.63	0.21556	Avpr1a, Dpysl2, Dtnbp1
GO:0016078	tRNA catabolic process	11	3	1.63	0.21556	Exosc10, Nsun2, Exosc8
GO:0016188	synaptic vesicle maturation	11	3	1.63	0.21556	Snapin, Clcn3, Picalm
GO:0018206	peptidyl-methionine modification	11	3	1.63	0.21556	Naa60, Metap2, Naa30
GO:0032000	positive regulation of fatty acid beta-oxidation	11	3	1.63	0.21556	Akt2, Plin5, Acsl5
GO:0033210	leptin-mediated signaling pathway	11	3	1.63	0.21556	Prmt2, Bbs4, Lep
GO:0033700	phospholipid efflux	11	3	1.63	0.21556	Abca1, Abcg1, Abca7
GO:0034115	negative regulation of heterotypic cell-cell adhesion	11	3	1.63	0.21556	Mapk7, Tnfaip3, Mbp
GO:0036295	cellular response to increased oxygen levels	11	3	1.63	0.21556	Atp6v0a2, Ccdc115, Foxo1
GO:0036462	TRAIL-activated apoptotic signaling pathway	11	3	1.63	0.21556	Tnfrsf22, Pten, Tnfrsf10b
GO:0038203	TORC2 signaling	11	3	1.63	0.21556	Telo2, Otud5, Prr5
GO:0048103	somatic stem cell division	11	3	1.63	0.21556	Lbh, Notch1, Zfp36l2
GO:0048541	Peyer's patch development	11	3	1.63	0.21556	Stat5a, Id2, Rorc
GO:0070933	histone H4 deacetylation	11	3	1.63	0.21556	Hdac3, Hdac4, Hdac1
GO:0071280	cellular response to copper ion	11	3	1.63	0.21556	Hsf1, Mt2, Prnp
GO:0071732	cellular response to nitric oxide	11	3	1.63	0.21556	Mapk8, Cflar, Foxo1
GO:0072074	kidney mesenchyme development	11	3	1.63	0.21556	Smad4, Amer1, Six1
GO:0072124	regulation of glomerular mesangial cell proliferation	11	3	1.63	0.21556	Pdgfb, Cflar, Pdgfd
GO:0072530	purine-containing compound transmembrane transport	11	3	1.63	0.21556	Slc25a42, Slc29a1, Slc29a2
GO:0072540	T-helper 17 cell lineage commitment	11	3	1.63	0.21556	Tbx21, Irf4, Otud5
GO:0086069	bundle of His cell to Purkinje myocyte communication	11	3	1.63	0.21556	Trpm4, Pkp2, Kcna5
GO:0090309	positive regulation of DNA methylation-dependent heterochromatin assembly	11	3	1.63	0.21556	Atf7ip, Resf1, Mphosph8
GO:0090385	phagosome-lysosome fusion	11	3	1.63	0.21556	Rab34, Tmem175, Arl8b
GO:0097709	connective tissue replacement	11	3	1.63	0.21556	Klf6, Rock2, Ppp3ca
GO:0098911	regulation of ventricular cardiac muscle cell action potential	11	3	1.63	0.21556	Ryr2, Trpm4, Pkp2
GO:0140052	cellular response to oxidised low-density lipoprotein particle stimulus	11	3	1.63	0.21556	Akt1, Myd88, Adtrp
GO:1900227	positive regulation of NLRP3 inflammasome complex assembly	11	3	1.63	0.21556	Atat1, Myd88, Dhx33
GO:1902459	positive regulation of stem cell population maintenance	11	3	1.63	0.21556	Trp63, Lbh, Tead1
GO:1902959	regulation of aspartic-type endopeptidase activity involved in amyloid precursor protein catabolic process	11	3	1.63	0.21556	Rock2, Efna1, Picalm
GO:1903867	extraembryonic membrane development	11	3	1.63	0.21556	Htra1, Map3k4, Dnajb6
GO:1904177	regulation of adipose tissue development	11	3	1.63	0.21556	Lmna, Trpm4, Sh3pxd2b
GO:1904779	regulation of protein localization to centrosome	11	3	1.63	0.21556	Nin, Gsk3b, Nup62
GO:1905097	regulation of guanyl-nucleotide exchange factor activity	11	3	1.63	0.21556	Met, Ripor2, Pbxip1
GO:2000009	negative regulation of protein localization to cell surface	11	3	1.63	0.21556	Nedd4l, Snx33, Picalm
GO:2000322	regulation of glucocorticoid receptor signaling pathway	11	3	1.63	0.21556	Clock, Arntl, Cry2
GO:0046839	phospholipid dephosphorylation	40	7	5.93	0.21562	Inpp5k, Pten, Synj2, Plpp5, Inpp4b, Plpp6, Plpp2
GO:0061337	cardiac conduction	54	9	8	0.21563	Slc4a3, Ryr2, Cxadr, Agt, Hcn4, Trpm4, Pkp2, Kcna5, Tmem65
GO:0051899	membrane depolarization	68	11	10.07	0.21565	Ngfr, Slmap, Nedd4l, Oga, Gclm, Hcn4, Gclc, Cacna1a, Trpm4, Shtn1, Jun
GO:0150146	cell junction disassembly	21	4	3.11	0.21566	Mapre2, Ngef, Ston1, Pik3r1
GO:0050691	regulation of defense response to virus by host	42	7	6.22	0.21568	Eif2ak4, Tomm70a, Zc3hav1, Pycard, Il15, Zc3h12a, Dhx9
GO:2000404	regulation of T cell migration	42	7	6.22	0.21568	Crkl, Cd200, Pycard, Ripor2, Oxsr1, Dock8, Cxcl12
GO:0046128	purine ribonucleoside metabolic process	22	4	3.26	0.21569	Aprt, Pcmt1, Xdh, Mtap
GO:1903306	negative regulation of regulated secretory pathway	22	4	3.26	0.21569	Bcr, Trim9, Notch1, Cbarp
GO:0002224	toll-like receptor signaling pathway	115	17	17.04	0.21584	Nr1h3, Ubqln1, Mapkapk2, Esr1, Tnfaip3, Nfkbia, Irf4, Rps6ka3, Myd88, Mapkapk3, Gramd4, Rab11fip2, Appl1, Cd14, Flot1, Hmgb1, Tlr5
GO:0071692	protein localization to extracellular region	327	70	48.45	0.2159	Raf1, Cyp51, Rab34, Nr1h3, Abca1, Plcg1, Arrb1, Lyst, Stxbp5, Stxbp4, Rhbdf2, Mia2, Glrx, Pde8b, Ppp3cb, Dgat1, Cd200, Nagpa, Rab12, Prkn, Abcg1, Slc12a2, Jak2, Slc18a2, Hps1, Oga, Rptor, Capn10, Glul, Fbn1, Ppp3ca, Wls, Uts2, Clock, Aacs, Erp29, Pde3b, Stx4a, Sergef, Porcn, Sytl4, Rab11fip1, Neo1, Slc16a1, Sidt2, Ccdc186, Midn, Ptpn23, Trpm4, Zfp384, Ptger3, Rab11fip2, Nbl1, Tardbp, Myrip, Gck, …
GO:0048638	regulation of developmental growth	335	71	49.63	0.21592	Akt1, Stat5a, Celf1, Cdk4, Pten, Mapt, Ndel1, Zfyve27, Ddx39b, Hey2, Socs2, Sgpl1, Ntn1, Tshr, Sav1, Yy1, Ripk1, Hnrnpk, Lats2, Dpysl2, Stk3, Hsf1, Tomm70a, Gsk3b, Cxadr, Cdkn1a, Prkn, Tnfrsf12a, Pi16, Hdac3, Nedd4l, Gpam, Bbs4, Aatk, Nrp1, Myo5b, Sema4c, Rgs2, Notch1, Sema4a, Mfsd2a, Sema3c, Ulk1, Vgll4, Syt3, Fgfr2, Adrb3, Agt, Tgfbr2, Dnm2, Map3k13, Npy1r, Siah1a, Sema7a, Rgs4, Smurf1, Picalm,…
GO:0033598	mammary gland epithelial cell proliferation	30	4	4.44	0.21593	Esr1, Id2, Mapk1, Zfp703
GO:0032873	negative regulation of stress-activated MAPK cascade	46	6	6.82	0.216	Akt1, Dusp1, Hdac3, Hipk3, Qars, Foxo1
GO:0045670	regulation of osteoclast differentiation	70	9	10.37	0.21611	Gsk3b, Esrra, Fbn1, Rassf2, Notch2, Inpp4b, Pik3r1, Fgfr3, Mafb
GO:0009914	hormone transport	278	58	41.19	0.21666	Raf1, Arrb1, Rab1a, Stxbp4, Glrx, Pde8b, Ppp3cb, Slc7a8, Dgat1, Snx4, Prkn, Abcg1, Smad4, Jak2, Slc18a2, Abcc2, Oga, Rptor, Capn10, Glul, Snap23, P2ry1, Ppp3ca, Uts2, Clock, Aacs, Pde3b, Stx4a, Sytl4, Rab11fip1, Agt, Slc16a1, Sidt2, Ccdc186, Midn, Npy1r, Apln, Trpm4, Ptger3, Rab11fip2, Tardbp, Myrip, Gck, Ube2q1, Pla2g6, Ptpn11, Cnr1, Fzd4, Kcnb1, Ffar2, Rab11fip5, Brsk2, Arntl, Lep, Acvr2b, Ica1…
GO:0031669	cellular response to nutrient levels	177	40	26.22	0.21716	Eif2ak4, Tbl2, Prkag3, Nprl2, Fads1, Lpl, Lamp2, Nuak1, Ncoa1, Snw1, Fam107a, Rnase4, Mapk8, Srebf2, Cdkn1a, Lars, Usp33, Rptor, Glul, Usf1, Atf2, Mfsd2a, Sesn2, Ulk1, Wipi2, Rrp8, Fbxo22, Atg14, Sesn1, Wdr45, Gck, Zc3h12a, Foxo1, Kcnb1, Prkaa1, Jun, Brsk2, Mapk1, Cdkn2b, Nim1k
GO:0044262	cellular carbohydrate metabolic process	265	52	39.26	0.21731	Hk2, Akt1, Ier3, Gys1, Akt2, Inpp5k, Prkag3, Pten, Ppp1cb, Slc35b4, Isyna1, Ddit4, Ppp4r3b, Il6st, Has2, Gsk3b, Synj2, Prkn, Gk, Hdac4, Impa1, Supt20, P2ry1, Rorc, Sesn2, Scarb2, Abcg2, Nupr1, Phkg2, Has3, Nnmt, Pygb, Agl, Sirt6, Midn, Pomk, Inpp4b, Hs2st1, Ppip5k2, Gck, Foxo1, Glb1, Ppp1r3b, Myof, Ndst1, Soga1, Epm2a, Gsk3a, Lep, Ptk2b, Hmgb1, Maea
GO:1904659	glucose transmembrane transport	98	24	14.52	0.21785	Hk2, Akt1, Akt2, Slc2a9, Inpp5k, Met, Slc2a4, Esr1, Stxbp4, Oga, Capn10, Sesn2, Klf15, Fgf21, Slc27a1, Crebl2, Sirt6, Slc2a12, Appl1, Ptpn11, Pid1, Gsk3a, Lep, Sort1
GO:0016241	regulation of macroautophagy	97	21	14.37	0.2183	Supt5, Ikbkg, Ubqln1, Bnip3l, Rab12, Prkn, Rnf41, Pip4k2c, Sec22b, Map3k7, C9orf72, Sesn2, Ulk1, Nupr1, Hdac6, Lzts1, Larp1, Sesn1, Hspb8, Adrb2, Epm2a
GO:0009954	proximal/distal pattern formation	22	5	3.26	0.21832	Trp63, Chsy1, Pbx2, Pbx1, Cyp26b1
GO:0045663	positive regulation of myoblast differentiation	22	5	3.26	0.21832	Ripor2, Cdon, Zfhx3, Pik3r1, Plcb1
GO:0045822	negative regulation of heart contraction	22	5	3.26	0.21832	Jak2, Uts2, Atp2a2, Pik3r1, Zc3h12a
GO:0048714	positive regulation of oligodendrocyte differentiation	22	5	3.26	0.21832	Hdac1, Il34, Dag1, Cxcr4, Qk
GO:0010866	regulation of triglyceride biosynthetic process	24	10	3.56	0.21833	Nr1h3, Plin5, Lpin1, Dgat1, Gpam, Acsl5, Mfsd2a, Slc27a1, Ldlr, Fitm2
GO:1902373	negative regulation of mRNA catabolic process	52	14	7.7	0.21835	Mettl16, Mapkapk2, Noct, Fus, Rbm10, Myd88, Secisbp2, Larp1, Elavl1, Apobec1, Tardbp, Dhx9, Pkp3, Qk
GO:0010976	positive regulation of neuron projection development	199	33	29.48	0.21843	Ngfr, Itga3, Tiam1, Met, Retreg3, Mapt, Ndel1, Hnrnpk, Dpysl3, Ppp2r5b, Cflar, Rgs2, Dhx36, Scarb2, Itpr1, Agt, Tmem30a, Nptn, Nckipsd, Ppp1r9a, P2ry2, Grn, Eef2k, Kidins220, Creb3l2, Negr1, Setx, Cnr1, Arhgap35, Ptk2b, Qk, Afdn, Bhlhb9
GO:0007143	female meiotic nuclear division	34	6	5.04	0.21854	Rad51c, Ubb, Hsf1, Spire1, Sgo2a, Sycp2
GO:0043501	skeletal muscle adaptation	20	8	2.96	0.21855	Gtf2ird2, Gtf2ird1, Cflar, Ppp3ca, Atp2a2, Ar, Tead1, Gtf2i
GO:1902041	regulation of extrinsic apoptotic signaling pathway via death domain receptors	48	12	7.11	0.21858	Raf1, Psen2, Tnfrsf22, Pten, Tnfaip3, Dapk1, Stk3, Gsk3b, Cflar, Stx4a, Fem1b, Trps1
GO:0050994	regulation of lipid catabolic process	62	14	9.19	0.21859	Akt1, Akt2, Cdk4, Plin5, Acsl5, Mfsd2a, Pde3b, Fgf21, Ldlr, Abhd5, Etfbkmt, Cnr1, Prkaa1, Thra
GO:0010613	positive regulation of cardiac muscle hypertrophy	37	6	5.48	0.21866	Cdk9, Ddx39b, Rock2, Ppp3ca, Agt, Ece1
GO:0015874	norepinephrine transport	18	7	2.67	0.21866	Slc22a3, P2ry1, Agt, P2ry12, Ptger3, Slc22a2, Kcnb1
GO:0010594	regulation of endothelial cell migration	161	28	23.85	0.21869	Pdgfb, Akt1, Stat5a, Hdac5, Met, Amotl1, Sash1, Plcg1, Patz1, Rock2, Pdcd6, Plk2, Nrp1, Glul, Notch1, Dll4, Efna1, Sema4a, Adgra2, Agt, Dnaja4, Grn, Fgf1, Mmrn2, Zc3h12a, Rhoj, Ptk2b, Hmgb1
GO:0099173	postsynapse organization	182	31	26.96	0.21871	Itga3, Crkl, Pten, Zdhhc12, Dip2a, Rock2, Hnrnpk, Farp1, Arhgef9, Nrp1, Myo5b, Ngef, Abi2, Dhx36, Efna1, Pdlim5, Hdac6, Ppp1r9a, Arhgap39, Eef2k, Tanc1, Zmynd8, Chrnb1, Lrfn4, Gphn, Tanc2, Dtnbp1, Nlgn1, Afdn, Bhlhb9, Prnp
GO:0007548	sex differentiation	211	35	31.26	0.21875	Axl, Stat5a, Crkl, H3f3b, Arrb1, Ubb, Esr1, Arid5b, Kitl, Sgpl1, Patz1, Smad5, Hnrnpk, Rhobtb3, Fst, Trp63, Smad4, Cbx2, Rdh10, Asb1, Tbc1d20, Cntfr, Nupr1, Agt, Tiparp, Ptpn11, Ar, Spata2, Nrip1, Fzd4, Pbx1, Nup107, Lep, Sycp2, Bcl2l2
GO:0030510	regulation of BMP signaling pathway	84	16	12.45	0.21879	Itga3, Htra1, Chrd, Sulf1, Tmprss6, Ppm1a, Fst, Smad4, Notch1, Fbn1, Notch2, Htra3, Neo1, Smurf1, Nbl1, Zfp423
GO:0032232	negative regulation of actin filament bundle assembly	35	8	5.19	0.2189	Arhgef18, Inpp5k, Met, Map3k1, Prkn, Ppp1r9a, F11r, Pik3r1
GO:1902807	negative regulation of cell cycle G1/S phase transition	69	13	10.22	0.21891	Pten, Prmt2, Ripk1, Fam107a, Rb1, Cdkn1a, Jade1, Eef1aknmt, Cradd, Dcun1d3, Fbxo31, Gas1, Cdkn2b
GO:0006177	GMP biosynthetic process	16	5	2.37	0.21893	Ampd3, Aprt, Adsl, Gmps, Ppat
GO:0046605	regulation of centrosome cycle	50	10	7.41	0.21894	Vps4b, Rock2, Plk2, Mapk8, Cep192, Wdr62, Cdk5rap2, Spice1, Tmem67, Nup62
GO:0006625	protein targeting to peroxisome	18	5	2.67	0.21898	Pex19, Pex1, Pex3, Pex16, Pex14
GO:0035751	regulation of lysosomal lumen pH	18	5	2.67	0.21898	Snapin, Tmem175, Vps33a, Grn, Ccdc115
GO:0071459	protein localization to chromosome, centromeric region	25	6	3.7	0.21898	Rb1, Mtbp, Ik, Smc5, Zw10, Rcc2
GO:0098801	regulation of renal system process	32	7	4.74	0.21899	Pdgfb, Inpp5k, Avpr1a, Uts2, Agt, Anpep, Ptger3
GO:0038061	NIK/NF-kappaB signaling	109	18	16.15	0.21905	Akt1, Ikbkg, Sash1, Rel, Ppm1a, Glrx, Litaf, Trip6, Pdcd4, Rassf2, Map3k7, Ago3, Agt, Zc3h12a, Cd14, Actn4, Ppm1b, Hmgb1
GO:0016233	telomere capping	36	7	5.33	0.21908	Map3k4, Xrcc4, Ercc4, Pot1a, Mre11a, Acd, Mapk1
GO:0006359	regulation of transcription by RNA polymerase III	16	4	2.37	0.21909	Maf1, Rptor, Dhx36, Ar
GO:0008334	histone mRNA metabolic process	17	4	2.52	0.21911	Exosc10, Lsm1, Cpsf2, Cpsf3
GO:0035886	vascular associated smooth muscle cell differentiation	37	7	5.48	0.21911	Pdgfb, Hey2, Pdcd4, Cfh, Notch1, Smarca4, Pbrm1
GO:0070200	establishment of protein localization to telomere	17	4	2.52	0.21911	Cct3, Pot1a, Dkc1, Acd
GO:0007350	blastoderm segmentation	18	4	2.67	0.21914	Frs2, Nrp1, Pld6, Six1
GO:0035330	regulation of hippo signaling	18	4	2.67	0.21914	Nek8, Limd1, Vgll4, Tial1
GO:1903170	negative regulation of calcium ion transmembrane transport	39	7	5.78	0.21915	Akt1, Ubqln1, Casq2, Gem, Cbarp, Calm2, Ptger3
GO:0042306	regulation of protein import into nucleus	74	12	10.96	0.21918	Tpr, Hdac3, Jak2, Ubr5, Mdfic, Pik3r1, Tardbp, Zc3h12a, Epm2a, Lep, Mapk1, Nup62
GO:0015800	acidic amino acid transport	54	9	8	0.21919	Slc25a22, Avpr1a, Slc9a3r1, Dpysl2, Slc12a2, Slc1a1, Lrrc8d, Epm2a, Dtnbp1
GO:1902883	negative regulation of response to oxidative stress	29	5	4.3	0.21923	Met, Glrx, Oxr1, Pde8a, Ncoa7
GO:0019076	viral release from host cell	36	6	5.33	0.21924	Mid2, Vps4b, Trim35, Vapa, Arl8b, Vps37b
GO:0009164	nucleoside catabolic process	16	3	2.37	0.21925	Xdh, Gda, Pnp2
GO:0046661	male sex differentiation	118	18	17.48	0.21926	Stat5a, Crkl, H3f3b, Ubb, Esr1, Arid5b, Sgpl1, Patz1, Smad5, Rhobtb3, Smad4, Asb1, Tbc1d20, Nupr1, Ar, Spata2, Sycp2, Bcl2l2
GO:0097107	postsynaptic density assembly	17	3	2.52	0.21927	Pten, Zdhhc12, Lrfn4
GO:0071875	adrenergic receptor signaling pathway	26	4	3.85	0.21932	Rgs2, Adrb3, Adrb2, Gsk3a
GO:0032633	interleukin-4 production	33	5	4.89	0.21933	Icosl, Irf4, Notch1, Notch2, Cd1d1
GO:0072655	establishment of protein localization to mitochondrion	88	13	13.04	0.21935	Hk2, Akt1, Tomm40, Bid, Mapt, Timm22, Bnip3l, Tomm70a, Timm10, Dusp18, Prkaa1, Gsk3a, Tomm20
GO:0010818	T cell chemotaxis	21	3	3.11	0.21936	Slc12a2, Oxsr1, Cxcl12
GO:1904377	positive regulation of protein localization to cell periphery	62	9	9.19	0.21938	Itga3, Akt1, Epb41l2, Myo5b, Epb41, Stx4a, Rab11fip2, Prnp, Kcnj11
GO:0097237	cellular response to toxic substance	45	6	6.67	0.21945	Prkn, Abcg2, Ppp1r9a, Ccs, Sesn1, Aldh1a1
GO:1901607	alpha-amino acid biosynthetic process	52	7	7.7	0.21946	Cad, Cbs, Glul, Mthfr, Ilvbl, Mtap, Ass1
GO:2000758	positive regulation of peptidyl-lysine acetylation	35	4	5.19	0.21953	Arrb1, Dip2a, Smad4, Prkaa1
GO:0034220	ion transmembrane transport	714	104	105.78	0.21965	Scnn1g, Slc19a1, Akt1, Slc39a13, Slc25a42, Clcn3, Ubqln1, Slc3a2, Psen2, Slc41a1, Tmem175, Pten, Slc25a11, Steap2, Plcg1, Slc35c2, Slc22a5, Slc35b4, Slc25a22, Atp2b1, Ifngr1, Slc16a7, Slc36a1, Slc9a3r1, Cacnb1, Ryr2, Ripk1, Dapk1, Glrx, Ero1a, Slmap, Scara5, Chrna2, Slc39a14, Slc7a8, Ank, Atp6v1c1, Slc11a2, Clic5, Nedd4l, Slc12a2, Slc1a1, Abcc2, Slc40a1, Rgs2, Snta1, Casq2, Slc35a3, Asph, Gem, Tm…
GO:0034764	positive regulation of transmembrane transport	210	29	31.11	0.21968	Akt1, Akt2, Met, Plcg1, Ifngr1, Slc9a3r1, Ryr2, Glrx, Slc26a6, Nedd4l, Acsl5, Oga, Capn10, Asph, Klf15, Fgf21, Agt, Atp1b3, Crebl2, Trpc1, Dnm2, Calm2, Lrrc52, Appl1, Ptpn11, Adrb2, Plcb1, Ano6, Kcnj11
GO:0019884	antigen processing and presentation of exogenous antigen	37	3	5.48	0.21974	Ap3d1, Cd1d1, Tap1
GO:0072507	divalent inorganic cation homeostasis	414	58	61.34	0.21989	Slc39a13, Psen2, Slc41a1, Xk, Plcg1, Esr1, Atp2b1, Avpr1a, Ap3d1, Gna13, Ryr2, Il6st, Ero1a, Slc39a14, Grina, Thada, Jak2, Slc1a1, Hps1, Oga, P2ry1, Casq2, Asph, Tmem38b, Uts2, Slc30a9, Atp2a2, Itpr1, Mt2, Herpud1, Agt, Nptn, Trpc1, P2ry2, Kctd17, Cacna1a, Npy1r, Calm2, Cnnm4, Slc30a1, Inpp4b, Trpm4, Ptger3, Gck, Pla2g6, Synpo, Ackr3, Cxcr4, Kcna5, Adrb2, Tpcn2, Ptk2b, Gtf2i, Cnnm2, Hmgb1, Pdzd8,…
GO:0032868	response to insulin	216	52	32	0.22063	Akt1, Akt2, Inpp5k, Cdk4, Pten, Lpl, Slc2a4, Ndel1, Atp2b1, Eif4ebp2, Stxbp4, Lpin1, Zfp36l1, Hnrnpk, Slc39a14, Rb1, Gsk3b, Rab12, Esrra, Gpam, Cdk2, Pip4k2c, Capn10, Usf1, Sesn2, Slc25a33, Klf15, Pde3b, Slc27a1, Agt, Phip, Scap, Kank1, Tbc1d4, Meak7, Cpeb2, Appl1, Pik3r1, Gck, Ptpn11, Foxo1, Insig1, Pid1, Prkaa1, Plcb1, Soga1, Gsk3a, Lep, Cry2, Sort1, Srsf3, C1qtnf9
GO:0006979	response to oxidative stress	366	66	54.22	0.22393	Ngfr, Mapk7, Akt1, Tmem161a, Axl, Hmox2, Ubqln1, Met, Hyal1, Thg1l, Arnt, Mapt, Pcgf2, Tnfaip3, Txnrd1, Pld2, Fut8, Net1, Ripk1, Ercc6l2, Dapk1, Glrx, Gpx8, Ero1a, Mapk8, Oxr1, Hsf1, Slc11a2, Prkn, Jak2, Slc1a1, Pde8a, Stk25, Atf2, Kpna4, Gclm, Trp53inp1, Xpa, Mtf1, Sesn2, Atp2a2, Stx4a, Hdac6, Casp3, Gab1, Gclc, Ucp3, Meak7, Ccs, Oxsr1, Sesn1, Ncoa7, Cpeb2, Adprs, Zc3h12a, Setx, Foxo1, Prkaa1, M…
GO:0009791	post-embryonic development	105	18	15.56	0.2248	Arid5b, Sgpl1, Gnaq, Jak2, Slc18a2, Sema3c, Itpr1, Fgfr2, Usp9x, Csrnp1, Tiparp, Siah1a, Hmgn1, Ccdc66, Dhcr7, Acvr2b, Zfp950, Ccdc47
GO:0034394	protein localization to cell surface	68	14	10.07	0.22578	Akt1, Gga3, Hnrnpk, Nedd4l, Unc50, Ptpru, Stx4a, Gga2, Usp4, Snx33, Abca7, Smurf1, Picalm, Rab11fip5
GO:0015695	organic cation transport	28	6	4.15	0.22645	Slc25a42, Slc22a5, Sec14l1, Slc22a3, Cacna1a, Slc22a2
GO:1903829	positive regulation of cellular protein localization	261	40	38.67	0.22661	Ngfr, Cct3, Itga3, Akt1, Rab34, Akt2, Tpr, Mapt, Cdk5rap3, Epb41l2, Rock2, Hnrnpk, Tfrc, Gsk3b, Prkn, Hdac3, Jak2, Myo5b, Sesn2, Epb41, Mepce, Stx4a, Dkc1, Nptn, Snx33, Meak7, Abca7, Ubr5, Rab11fip2, Pik3r1, Tardbp, Zc3h12a, Kcnb1, Prkaa1, Gsk3a, Lep, Mapk1, Prnp, Kcnj11, Nup62
GO:0043525	positive regulation of neuron apoptotic process	82	15	12.15	0.22666	Mapk8, Gsk3b, Hdac3, Hdac4, Atf2, Casp9, Nupr1, Casp3, Bace1, Map2k4, Grn, Jun, Fgfr3, Gsk3a, Prnp
GO:0019221	cytokine-mediated signaling pathway	330	44	48.89	0.22684	Klf6, Pdgfb, Akt1, Il16, Axl, Il17ra, Stat5a, Cdip1, Hipk1, Ifngr1, Prmt2, Nfkbia, Ripk1, Il6st, Osmr, Il15ra, Prkn, Smad4, Jak2, Slc1a1, Bbs4, Notch1, Cntfr, Pycard, Il15, Gab1, Il34, Slc27a1, Myd88, Oxsr1, Appl1, Ackr3, Cxcr4, Spata2, Ythdf3, Plcb1, Lifr, Actn4, Ghr, Lep, Ptk2b, Cxcl12, Lsm14a, Il11ra1
GO:0048872	homeostasis of number of cells	323	52	47.85	0.23015	Rpa1, Akt1, Axl, Ncstn, Stat5a, Ikbkg, Ampd3, Pknox1, Ezh1, Bcr, Kif3a, Cdk5rap3, Sart3, Tnfaip3, Kitl, Id2, Nle1, Zfp36l1, Smad5, Ppp3cb, Rb1, Brd1, Slc11a2, Lipa, Jak2, Gpam, Slc40a1, Cfh, Notch1, Rassf2, Add1, Tsc22d3, Casp3, Smarca4, Uba5, Alas1, Armcx1, P2ry14, L3mbtl3, Setd1a, Ptpn11, Napepld, Plcb1, Klf13, Emcn, Klf2, Thra, Hmgb1, Afdn, Mafb, Maea, Prmt1
GO:0048662	negative regulation of smooth muscle cell proliferation	61	12	9.04	0.23059	Vipr2, Pten, Esr1, Tnfaip3, Gna13, Cdkn1a, Pdcd4, Npr1, Il15, Trib1, Apln, Pik3r1
GO:0060325	face morphogenesis	34	7	5.04	0.23094	Arid5b, Sgpl1, Asph, Csrnp1, Tiparp, Ptpn11, Zfp950
GO:0001656	metanephros development	63	9	9.33	0.23175	Pdgfb, Aph1a, Id2, Smad4, Rdh10, Fbn1, Spry1, Six1, Lamb2
GO:0071456	cellular response to hypoxia	96	16	14.22	0.23241	Akt1, Ubqln1, Tbl2, Pten, Cr1l, Cd34, Slc2a4, Rock2, Zfp36l1, Bnip3l, Cbs, Notch1, Atf2, Vasn, Cpeb2, Adrb2
GO:2000134	negative regulation of G1/S transition of mitotic cell cycle	63	11	9.33	0.23339	Pten, Prmt2, Ripk1, Fam107a, Rb1, Cdkn1a, Jade1, Cradd, Dcun1d3, Fbxo31, Cdkn2b
GO:0006644	phospholipid metabolic process	319	62	47.26	0.23368	Pdgfb, Nr1h3, Pcyt1a, Inpp5k, Mvd, Abhd16a, Tafazzin, Vac14, Dhdds, Pten, Plcg1, Serinc3, Pgs1, Isyna1, Lyst, Serinc1, Socs2, Lpin1, Abca8b, Pld2, Fdft1, Lpcat1, Serinc5, Samd8, Chkb, Pigp, Pigx, Synj2, Gpam, Acsl5, Abhd6, Pip4k2c, Impa1, Tmem38b, Mfsd2a, Fam126a, Pi4k2b, Plpp5, Slc27a1, Pla2g15, Ldlr, Abhd5, Pip5k1c, Pnpla7, Ttc7, Inpp4b, Fam126b, Pik3r1, Pnpla3, Abca8a, Pla2g6, Pigv, Napepld, S…
GO:0043603	cellular amide metabolic process	953	135	141.19	0.234	Gstt3, Akt1, Ncstn, Akt2, Wars2, Mettl17, Eif2ak4, Celf1, Tpr, Cdkal1, Neurl1a, Mvd, Cdk4, Mettl16, Psen2, Cars, St3gal1, Aph1a, Acot8, Fxr2, Ddx39b, Mtrf1l, Ifngr1, Eif4ebp2, Sgpl1, Pcsk4, Mknk2, Dip2a, Drg2, Rock2, Abca8b, Gga3, Zfp36l1, Acot3, Dapk1, Samd8, Naga, Dgat1, St6gal1, Cers5, Noct, Clic5, Abcg1, Xdh, Lvrn, Lars, Tcof1, Slc1a1, Gpam, Acsl5, Abcc2, Eif4a3, Gsta3, Farsb, Rgs2, Niban1, A…
GO:0030514	negative regulation of BMP signaling pathway	46	9	6.82	0.23411	Htra1, Chrd, Tmprss6, Ppm1a, Notch1, Fbn1, Htra3, Smurf1, Nbl1
GO:0048538	thymus development	46	9	6.82	0.23411	Raf1, Crkl, Psen2, Ctc1, Mad1l1, Six1, Pbx1, Mapk1, Mafb
GO:0090407	organophosphate biosynthetic process	428	76	63.41	0.23422	Pdgfb, Gmpr2, Pcyt1a, Ampd3, Mvd, Aprt, Tafazzin, Vac14, Dhdds, Cad, Adss, Plcg1, Pgs1, Pank3, Isyna1, Serinc1, Socs2, Dip2a, Nampt, Lpin1, Abca8b, Adcy3, Pld2, Lpcat1, Serinc5, Samd8, Adsl, Chkb, Umps, Pigp, Pigx, Prkn, Papss2, Gpam, Acsl5, Gk, Pip4k2c, Nme7, Acss1, Impa1, P2ry1, Gmps, Npr1, Gucy1b1, Tmem38b, Nmnat1, Fam126a, Pi4k2b, Ppat, Nadsyn1, Dctd, Slc27a1, Abhd5, Pdxk, Pip5k1c, Ttc7, Fam1…
GO:0051592	response to calcium ion	109	17	16.15	0.23466	Ncstn, Mnat1, Ryr2, Pdcd6, Anxa11, Ppp3ca, Asph, Add1, Syt3, Fus, Trpc1, Sec31a, Calm2, Apobec1, Prkaa1, Jun, Nlgn1
GO:0003333	amino acid transmembrane transport	73	17	10.82	0.23595	Slc3a2, Slc25a22, Slc36a1, Slc7a8, Slc1a1, Rgs2, Slc7a10, Slc25a15, Agt, Mfsd12, Slc38a7, Slc43a2, Rgs4, Slc22a2, Lrrc8d, Epm2a, Slc38a10
GO:0061462	protein localization to lysosome	37	10	5.48	0.23639	Lamp2, Ap3d1, Rock2, Gga3, Mfsd1, Scarb2, Nedd4, Meak7, Gcc2, Sort1
GO:0008361	regulation of cell size	180	31	26.67	0.23643	Akt1, Clcn3, Cdk4, Pten, Xk, Mapt, Ndel1, Zfyve27, Slc9a3r1, Ntn1, Dpysl2, Gsk3b, Tnfrsf12a, Lars, Slc12a2, Aatk, Rptor, Nrp1, Myo5b, Sema4c, Sema4a, Sema3c, Add1, Ulk1, Dnm2, Map3k13, Sema7a, Shtn1, Cxcl12, Ano6, C1qtnf9
GO:0006661	phosphatidylinositol biosynthetic process	92	17	13.63	0.23668	Pdgfb, Vac14, Socs2, Pigp, Pigx, Pip4k2c, Impa1, Fam126a, Pi4k2b, Slc27a1, Pip5k1c, Ttc7, Fam126b, Pik3r1, Pigv, Socs4, Socs6
GO:0002763	positive regulation of myeloid leukocyte differentiation	60	12	8.89	0.23675	Stat5a, Kitl, Id2, Zfp36l1, Ripk1, Rb1, Hsf1, Gsk3b, Notch2, Il34, Trib1, Jun
GO:0033120	positive regulation of RNA splicing	40	9	5.93	0.23676	Snw1, Hnrnpk, Tra2b, Hnrnpll, Eif4a3, Zfp64, Tra2a, Pik3r1, Setx
GO:0046578	regulation of Ras protein signal transduction	191	31	28.3	0.23685	Ngfr, Itga3, Cyth2, Arhgef18, Met, Bcr, Abca1, Tnfaip1, Arrb1, Kitl, Net1, Mapre2, Nrp1, Notch1, Arfgap1, Notch2, Rasa3, Kank1, Syde1, Dnm2, Cbl, Ripor2, Spry1, F11r, Ralgps1, Rgl2, Arhgap24, Arhgap35, Flot1, Arhgef10, Nup62
GO:0090279	regulation of calcium ion import	36	8	5.33	0.23686	Pdgfb, Akt1, Psen2, Slc30a1, Cxcr4, Adrb2, Cxcl12, Prnp
GO:0010765	positive regulation of sodium ion transport	39	8	5.78	0.23698	Akt1, Akt2, Glrx, Nedd4l, Atp1b3, Dnm2, Adrb2, Plcb1
GO:0006144	purine nucleobase metabolic process	17	4	2.52	0.23717	Gmpr2, Aprt, Xdh, Gda
GO:0006448	regulation of translational elongation	17	4	2.52	0.23717	Eif4a3, Secisbp2, Cpeb2, Dph1
GO:0008209	androgen metabolic process	17	4	2.52	0.23717	Esr1, Sgpl1, Dhrs9, Tiparp
GO:0010666	positive regulation of cardiac muscle cell apoptotic process	17	4	2.52	0.23717	Pten, Mapk8, Smad4, Agt
GO:0035994	response to muscle stretch	17	4	2.52	0.23717	Raf1, Nfkbia, Ryr2, Jun
GO:0048143	astrocyte activation	17	4	2.52	0.23717	Ifngr1, Agt, Ldlr, Grn
GO:0048643	positive regulation of skeletal muscle tissue development	17	4	2.52	0.23717	Cdon, Adrb2, Prkaa1, Flot1
GO:0051895	negative regulation of focal adhesion assembly	17	4	2.52	0.23717	Coro1c, Pten, Fam107a, Rcc2
GO:0060192	negative regulation of lipase activity	17	4	2.52	0.23717	Plin5, Rgs2, Angptl8, Sort1
GO:1905146	lysosomal protein catabolic process	17	4	2.52	0.23717	Lamp2, Ldlr, Grn, Ccdc115
GO:0010761	fibroblast migration	58	10	8.59	0.23719	Akt1, Coro1c, Sdc4, Arid5b, Sgpl1, Uts2, Appl1, Rcc2, Tmem201, Tns1
GO:0030041	actin filament polymerization	174	27	25.78	0.23724	Snx9, Washc3, Cyria, Pecam1, Fam107a, Map3k1, Svil, Spire1, Coro1b, Bbs4, Pstpip2, Arpc5l, Abi2, Pfn2, Add1, Pycard, Tmod2, Kank1, Ppp1r9a, Gas7, Fchsd1, Arhgap18, Arpin, Cdc42ep4, Ptk2b, Nck2, Mphosph8
GO:0035264	multicellular organism growth	180	37	26.67	0.23847	Ccm2, Stat5a, Celf1, Cdk4, H3f3b, Rarb, Sp2, Arid5b, Socs2, Sgpl1, Ctc1, Tshr, Ttc8, Zfp36l1, Hsf1, Hdac3, Slc12a2, Gpam, Bbs4, Notch2, Xpa, Mfsd2a, Xrcc2, Add1, Adrb3, Agt, Npy1r, Siah1a, Cdkn1c, Sh3pxd2b, Ptpn11, Adrb2, Ar, Klf2, Ghr, Dhcr7, Zfp950
GO:0022607	cellular component assembly	2388	384	353.8	0.24096	Raf1, Pdgfb, Cct3, Ift46, Rab34, Rhoc, Ipo4, Snx9, Tchp, Tiam1, Ikzf4, Mcm2, Lamb1, Ikbkg, Bid, Coro1c, Arhgef18, Ubqln1, Celf1, Naa60, Tpr, Inpp5k, Crkl, Neurl1a, Odad4, Rad51c, Ift43, Mid1ip1, Clstn3, Prpf31, Hipk1, Ap1b1, Met, Bcr, Cilk1, Vps4b, Tafazzin, Hyal1, Nprl2, Psen2, Thg1l, Fuz, Tmem175, Pten, Piezo1, Abca1, Zdhhc12, Cd34, Lamp2, H3f3b, Pacsin2, Sdc4, Tnfaip1, Rrp7a, Shroom1, Kif3a, S…
GO:0055001	muscle cell development	184	37	27.26	0.24496	Hdac5, Met, Xk, Ddx39b, Hey2, Prkar1a, Yy1, Tomm70a, Gsk3b, Cxadr, Pi16, Smad4, Lox, Cflar, Hdac4, Rgs2, Notch1, Casq2, Lmna, Ppp3ca, Pdlim5, Atp2a2, Agt, Tmod2, Fbxo22, Map2k4, Ripor2, Rgs4, Chrnb1, Pbrm1, Myorg, Myof, Six1, Actn4, Smyd3, Gsk3a, Actg1
GO:0007094	mitotic spindle assembly checkpoint signaling	37	9	5.48	0.24687	Tpr, Zwint, Klhl22, Ik, Cep192, Mad1l1, Zw10, Mad2l1bp, Cdk5rap2
GO:0051384	response to glucocorticoid	60	12	8.89	0.247	Ddit4, Zfp36l1, Fam107a, Jak2, Casp9, Sult1a1, Agl, Pik3r1, Zfp36l2, Smyd3, Hmgb1, Ass1
GO:0045840	positive regulation of mitotic nuclear division	37	8	5.48	0.24718	Pdgfb, Met, Rb1, Mad1l1, Tgfa, Phip, Mad2l1bp, Nup62
GO:0006654	phosphatidic acid biosynthetic process	23	5	3.41	0.24746	Pld2, Gpam, Slc27a1, Abhd5, Pnpla3
GO:0042104	positive regulation of activated T cell proliferation	23	5	3.41	0.24746	Icosl, Stat5a, Gpam, Pycard, Hmgb1
GO:0048026	positive regulation of mRNA splicing, via spliceosome	23	5	3.41	0.24746	Snw1, Tra2b, Eif4a3, Zfp64, Tra2a
GO:0090398	cellular senescence	62	10	9.19	0.2477	Nuak1, Nampt, Id2, Plk2, Trp63, Cdkn1a, Smc5, Prmt6, Arntl, Cdkn2b
GO:0006357	regulation of transcription by RNA polymerase II	1928	347	285.64	0.25184	Klf6, Ngfr, Raf1, Pdgfb, Mapk7, Pcbp3, Uhrf1, Tbx21, Ell2, Akt1, Nr1h3, Peg3, Hltf, Ikzf4, Zfp40, Supt5, Rps6ka1, Zfp81, Hlf, Stat5a, Akt2, Ikbkg, Mlxipl, Nr2c1, Tpr, Ttc5, Gtf2h1, Pknox1, Ezh1, Zmiz1, Sertad1, Hipk1, Hdac5, Gabpa, Met, Elk1, Cdk9, Tfcp2, Ubp1, Psen2, Brms1l, Zfp715, Prdm15, Arnt, Med22, Rxrg, E2f3, Tmprss6, Med24, Rarb, Zfp334, Med13l, Vezf1, Pcgf2, Cdk5rap3, Sp2, Zbtb4, Arrb1, …
GO:0006310	DNA recombination	267	43	39.56	0.25186	Icosl, Rpa1, Tbx21, Mcm2, Tfpt, Rad51c, Rpa3, Top2b, Atad5, Rad51d, Rev3l, Yy1, Xrcc4, Ercc4, Tfrc, Smc5, Apex2, Nabp1, Xrn2, Xrcc2, Recql, Blm, Ppp4c, Fus, Gins4, Mre11a, Exd2, Ino80, Sirt6, Ap5z1, Nfrkb, Setx, Trp53bp1, Fancb, Ino80c, Ppp4r2, Fancm, Fbh1, Zfyve26, Hmgb1, Ap5s1, Eme2, Ube2n
GO:0035023	regulation of Rho protein signal transduction	87	16	12.89	0.25198	Ngfr, Itga3, Arhgef18, Met, Bcr, Abca1, Tnfaip1, Arrb1, Net1, Nrp1, Kank1, Ripor2, F11r, Arhgap35, Flot1, Arhgef10
GO:0097192	extrinsic apoptotic signaling pathway in absence of ligand	70	13	10.37	0.25215	Mapk7, Kitl, Mknk2, Ripk1, Itm2b, Gsk3b, Sgk3, Stradb, Ppp2r1b, Ctnna1, Gas1, Gsk3a, Bcl2l2
GO:0030216	keratinocyte differentiation	75	13	11.11	0.2524	Bcr, Rock2, Sav1, Zfp36l1, Lats2, Trp63, Flnb, Notch1, Fosl2, Casp3, Smarca4, Intu, Cyp26b1
GO:0006821	chloride transport	69	12	10.22	0.25244	Clcn3, Slc26a6, Clic5, Slc12a2, Slc1a1, Pacc1, Slc4a2, Clcn6, Pcyox1, Clca3a1, Ano6, Prnp
GO:0034067	protein localization to Golgi apparatus	29	6	4.3	0.25246	Csnk1d, Rab33b, Rab6a, Cog7, Bicd2, Gcc2
GO:0042755	eating behavior	29	6	4.3	0.25246	Dgat1, P2ry1, Adrb3, Ttc21b, Napepld, Lep
GO:0051497	negative regulation of stress fiber assembly	29	6	4.3	0.25246	Arhgef18, Inpp5k, Met, Ppp1r9a, F11r, Pik3r1
GO:0001657	ureteric bud development	80	13	11.85	0.25265	Rarb, Smad5, Vcan, Smad4, Gsta3, Fgfr2, Agt, Fgf1, Spry1, Hs2st1, Npnt, Six1, Pbx1
GO:0007163	establishment or maintenance of cell polarity	201	34	29.78	0.2541	Dlg3, Rhoc, Crkl, Amotl1, Kif3a, Ndel1, Slc9a3r1, Ttc8, Rhobtb3, Rhobtb2, Gsk3b, Rnf41, Stk25, Lmna, Dock7, Exoc4, Bccip, Wee1, Zw10, Kank1, BC034090, Ripor2, Spry1, Ctnna1, Cdk5rap2, Rab11fip2, Shtn1, Pard6b, Ust, Dock8, Brsk2, Arhgap35, Ptk2b, Cyp26b1
GO:0048488	synaptic vesicle endocytosis	62	13	9.19	0.25427	Slc2a4, Canx, Ston2, Ppp3cb, Ap2m1, Synj2, Dnm2, Ston1, Grn, Pip5k1c, Picalm, Actg1, Nlgn1
GO:0048588	developmental cell growth	231	49	34.22	0.25466	Eif2ak4, Mapt, Ndel1, Zfyve27, Ddx39b, Prmt2, Ntn1, Nin, Yy1, Hnrnpk, Dpysl2, Tomm70a, Gsk3b, Prkn, Tnfrsf12a, Pi16, Nedd4l, Aatk, Nrp1, Myo5b, Raph1, Sema4c, Rgs2, Sema4a, Pdlim5, C9orf72, Sema3c, Ulk1, Plxna1, Syt3, Usp9x, Hdac6, Agt, Tgfbr2, Dnm2, Map2k4, Map3k13, Sirt6, Sema7a, Rgs4, Smurf1, Picalm, Shtn1, Cxcr4, Flrt1, Lamb2, Gsk3a, Cxcl12, Afdn
GO:0070925	organelle assembly	771	125	114.23	0.2555	Ift46, Rab34, Tchp, Ubqln1, Tpr, Neurl1a, Odad4, Ift43, Cilk1, Vps4b, Nprl2, Fuz, Tmem175, Pten, Zdhhc12, Cd34, Sdc4, Rrp7a, Kif3a, Rab1a, Prkar1a, Nle1, Ttc8, Mak, Plk2, Mapk8, Sqle, Ttll1, Arl6, Cfap298, Rttn, Noct, Ift140, Rfx2, Dync2li1, Mapre2, Hdac3, Smad4, Cep192, Incenp, Tmem216, Smc3, Ablim1, Csnk1d, Hps1, Bbs4, Limd1, Cdk2, Pip4k2c, Arhgef9, Cflar, Tbc1d20, Rab33b, Casq2, Sec22b, Trp53i…
GO:0043410	positive regulation of MAPK cascade	428	78	63.41	0.25636	Ngfr, Raf1, Pdgfb, Crkl, Met, Pten, Map3k4, Sash1, Gadd45b, Arrb1, Esr1, Kitl, Frs2, Rock2, Map2k6, Dnajc27, Gcnt2, Ripk1, Map3k1, Peli2, Stk3, Xdh, Jak2, Pde8a, Nrp1, Cflar, Sema4c, Stk25, Notch1, Rassf2, P2ry1, Notch2, Efna1, Pdgfc, Map3k7, Glipr2, Nmnat1, Erp29, Tgfa, Pycard, Fgf21, Fgfr2, Adrb3, Gab1, Il34, Agt, Pdgfd, Dixdc1, Nptn, Myd88, Map2k4, Map3k13, Cdk10, Abca7, Fgf1, Sh3rf3, Cdon, Se…
GO:1903573	negative regulation of response to endoplasmic reticulum stress	40	12	5.93	0.2567	Nr1h3, Ikbkg, Grina, Prkn, Syvn1, Herpud1, Abca7, Ppp1r15a, Nck2, Ubxn1, Selenos, Bfar
GO:0006826	iron ion transport	51	13	7.56	0.25684	Cp, Steap2, Scara5, Slc39a14, Tfrc, Slc11a2, Slc40a1, Abcb7, Hephl1, Nectin1, Dnm2, Lmtk2, Rep15
GO:0070542	response to fatty acid	31	10	4.59	0.25685	Cdk4, Lpl, Scd2, Aacs, Ldlr, Zc3h12a, Foxo1, Pid1, Plcb1, Ffar2
GO:0060038	cardiac muscle cell proliferation	55	13	8.15	0.25698	Pten, Hey2, Prkar1a, Sav1, Ripk1, Cxadr, Notch1, Vgll4, Fgfr2, Tgfbr2, Fgf1, Dipk2a, Mapk1
GO:0040036	regulation of fibroblast growth factor receptor signaling pathway	30	9	4.44	0.25705	Ngfr, Pdgfb, Fuz, Sulf1, Fam20c, Nptn, Apln, Spry1, Ofd1
GO:0007411	axon guidance	191	30	28.3	0.25706	Ngfr, Ntn1, Ttc8, Dpysl2, Smad4, Ablim1, Usp33, Nrp1, Sema4c, Notch1, Efna1, Sema4a, Sema3c, Plxna1, Nectin1, Nptn, Neo1, Notch3, Sema7a, Ythdf1, Lmtk2, Dag1, Cxcr4, Igfals, Lamb2, Gas1, Ece1, Arhgap35, Flot1, Cxcl12
GO:0010677	negative regulation of cellular carbohydrate metabolic process	45	11	6.67	0.2571	Ier3, Inpp5k, Ddit4, Prkn, Hdac4, Nupr1, Sirt6, Midn, Gck, Soga1, Maea
GO:0014823	response to activity	25	8	3.7	0.25711	Prkag3, Ryr2, Srl, Gpam, Agt, Prkaa1, Cry2, Perm1
GO:0050687	negative regulation of defense response to virus	23	7	3.41	0.25727	Htra1, Sec14l1, Riok3, Rnf125, Nploc4, Ilrun, Ppm1b
GO:0003279	cardiac septum development	108	19	16	0.2574	Fuz, Rarb, Hey2, Frs2, Id2, Sav1, Smad4, Nrp1, Notch1, Notch2, Sema3c, Fgfr2, Smarca4, Tgfbr2, Dnm2, Cxcr4, Adamts6, Ndst1, Dhrs3
GO:0045778	positive regulation of ossification	49	10	7.26	0.25746	Atraid, Atp2b1, Thrb, Fam20c, Ptpn11, Adrb2, Fgfr3, Acvr2b, Ano6, Zbtb16
GO:0140058	neuron projection arborization	24	6	3.56	0.25753	Nrp1, Mfsd2a, Map3k13, Fzd4, Nlgn1, Afdn
GO:1901890	positive regulation of cell junction assembly	105	18	15.56	0.25753	Clstn3, Sdc4, Cldn1, Gsk3b, Nrp1, Ppm1f, Sema4a, Agt, Clstn2, Eef2k, Lrrn3, Pik3r1, Ptpn11, Lingo4, Flrt1, Flot1, Nlgn1, Bhlhb9
GO:0030521	androgen receptor signaling pathway	35	7	5.19	0.25768	Zmiz1, Prmt2, Hdac1, Smarca4, Ar, Kdm3a, Trim68
GO:0003181	atrioventricular valve morphogenesis	23	5	3.41	0.25773	Hey2, Smad4, Notch1, Efna1, Tgfbr2
GO:1900271	regulation of long-term synaptic potentiation	50	9	7.41	0.25773	Ncstn, Eif2ak4, Hnrnpk, Fam107a, Gsk3b, Nptn, Ppp1r9a, Ythdf1, Prnp
GO:0001553	luteinization	12	3	1.78	0.25781	Stat5a, Sgpl1, Fzd4
GO:0003413	chondrocyte differentiation involved in endochondral bone morphogenesis	12	3	1.78	0.25781	Atf2, Tgfbr2, Col27a1
GO:0006047	UDP-N-acetylglucosamine metabolic process	12	3	1.78	0.25781	Mgat1, Gfpt2, Pgm3
GO:0006596	polyamine biosynthetic process	12	3	1.78	0.25781	Sat1, Paox, Nnmt
GO:0007042	lysosomal lumen acidification	12	3	1.78	0.25781	Snapin, Grn, Ccdc115
GO:0007100	mitotic centrosome separation	12	3	1.78	0.25781	Ndel1, Map9, Nup62
GO:0014745	negative regulation of muscle adaptation	12	3	1.78	0.25781	Oga, Lmna, Foxo1
GO:0016558	protein import into peroxisome matrix	12	3	1.78	0.25781	Pex1, Pex16, Pex14
GO:0021871	forebrain regionalization	12	3	1.78	0.25781	Tra2b, Ttc21b, Nr2f1
GO:0030007	cellular potassium ion homeostasis	12	3	1.78	0.25781	Slc12a2, Atp1b3, Kctd7
GO:0030644	cellular chloride ion homeostasis	12	3	1.78	0.25781	Slc12a2, Abcc2, Cacna1a
GO:0030948	negative regulation of vascular endothelial growth factor receptor signaling pathway	12	3	1.78	0.25781	Pdcd6, Nedd4, Mmrn2
GO:0032486	Rap protein signal transduction	12	3	1.78	0.25781	Plk2, Cbl, Rap2a
GO:0032769	negative regulation of monooxygenase activity	12	3	1.78	0.25781	Gsk3b, Gla, Cnr1
GO:0033212	iron import into cell	12	3	1.78	0.25781	Steap2, Slc39a14, Slc11a2
GO:0033523	histone H2B ubiquitination	12	3	1.78	0.25781	Cdk9, Ube2e1, Rnf20
GO:0034333	adherens junction assembly	12	3	1.78	0.25781	Hipk1, Abi2, Zfp703
GO:0035435	phosphate ion transmembrane transport	12	3	1.78	0.25781	Slc25a11, Ank, Slc37a2
GO:0035437	maintenance of protein localization in endoplasmic reticulum	12	3	1.78	0.25781	Ankrd13c, Insig1, Kdelr2
GO:0042640	anagen	12	3	1.78	0.25781	Akt1, Psen2, Notch1
GO:0042984	regulation of amyloid precursor protein biosynthetic process	12	3	1.78	0.25781	Ncstn, Itm2b, Abca7
GO:0045792	negative regulation of cell size	12	3	1.78	0.25781	Akt1, Pten, C1qtnf9
GO:0046415	urate metabolic process	12	3	1.78	0.25781	Slc2a9, Abcg2, Slc22a12
GO:0046462	monoacylglycerol metabolic process	12	3	1.78	0.25781	Abhd16a, Dgat1, Abhd6
GO:0048755	branching morphogenesis of a nerve	12	3	1.78	0.25781	Hnrnpk, Fgfr2, Map3k13
GO:0050930	induction of positive chemotaxis	12	3	1.78	0.25781	Il16, Cxcl12, Hmgb1
GO:0060134	prepulse inhibition	12	3	1.78	0.25781	Pten, Bace1, Aph1b
GO:0060712	spongiotrophoblast layer development	12	3	1.78	0.25781	Akt1, Zfp36l1, Zfat
GO:0061029	eyelid development in camera-type eye	12	3	1.78	0.25781	Map3k1, Hdac1, Jun
GO:0070344	regulation of fat cell proliferation	12	3	1.78	0.25781	E2f3, Tfdp1, Pid1
GO:0097201	negative regulation of transcription from RNA polymerase II promoter in response to stress	12	3	1.78	0.25781	Ppp1r15a, Jun, Nck2
GO:0098814	spontaneous synaptic transmission	12	3	1.78	0.25781	Prkn, Slc12a2, Ppp1r9a
GO:0150011	regulation of neuron projection arborization	12	3	1.78	0.25781	Mfsd2a, Map3k13, Fzd4
GO:0150079	negative regulation of neuroinflammatory response	12	3	1.78	0.25781	Cd200, Ldlr, Grn
GO:1900272	negative regulation of long-term synaptic potentiation	12	3	1.78	0.25781	Fam107a, Ppp1r9a, Prnp
GO:1902563	regulation of neutrophil activation	12	3	1.78	0.25781	Il16, Bcr, Grn
GO:2000035	regulation of stem cell division	12	3	1.78	0.25781	Prdm15, Lbh, Hoxc4
GO:2000291	regulation of myoblast proliferation	12	3	1.78	0.25781	Paxbp1, Atf2, Kcna5
GO:2000343	positive regulation of chemokine (C-X-C motif) ligand 2 production	12	3	1.78	0.25781	Lpl, Mbp, Hmgb1
GO:2000765	regulation of cytoplasmic translation	12	3	1.78	0.25781	Dhx36, Cpeb2, Dhx9
GO:2000846	regulation of corticosteroid hormone secretion	12	3	1.78	0.25781	Agt, Ptpn11, Cry2
GO:0090330	regulation of platelet aggregation	26	5	3.85	0.25783	Jak2, Vps33b, F11r, Ptger3, Adrb2
GO:0060135	maternal process involved in female pregnancy	40	6	5.93	0.25808	Akt1, Esr1, Cbs, Ar, Mapk1, Il11ra1
GO:0046849	bone remodeling	86	12	12.74	0.25826	Tfrc, Gsk3b, Rassf2, Notch2, Ncdn, Plekhm1, Inpp4b, Suco, Adrb2, Fgfr3, Lep, Ptk2b
GO:0021955	central nervous system neuron axonogenesis	36	4	5.33	0.2584	Pten, Ndel1, Nin, Arhgap35
GO:0072659	protein localization to plasma membrane	278	43	41.19	0.25843	Itga3, Akt1, Rab34, Akt2, Inpp5k, Zfyve27, Rock2, Slc9a3r1, Gga3, Ttc8, Pals1, Slmap, Arl6, Ap2m1, Rab12, Myo5b, P2ry1, Fam126a, Rilpl2, Stx4a, Gga2, Anxa2, Atp1b3, Ttc7, Fam126b, F11r, Picalm, Rab11fip2, Appl1, Pik3r1, Pkp2, Pid1, Ar, Kcnb1, Rap2a, Lrrc15, Pkp3, Epm2a, Flot1, Afdn, Plekhf1, Prnp, Kcnj11
GO:0008283	cell population proliferation	1692	264	250.68	0.2605	Ngfr, Wnt9a, Raf1, Pdgfb, Icosl, Rpa1, Uhrf1, Akt1, Tiam1, Ncstn, Rps6ka1, Stat5a, Akt2, Bid, Mlxipl, Celf1, Naa60, Crkl, Htra1, Neurl1a, Mvd, Cdk4, Chrd, Zmiz1, Hipk1, Hdac5, Met, Fpgs, Hyal1, Tbrg1, Vipr2, Fuz, Rpa3, Atraid, Pten, E2f3, Cd34, H3f3b, Sulf1, Plcg1, Sdc4, Rarb, Atad5, Kif3a, Cdk5rap3, Sp2, Ndel1, Arrb1, Sart3, Slfn3, Ddx39b, Esr1, Hey2, Tnfaip3, Kitl, Ccar1, Avpr1a, Frs2, Txnrd1, …
GO:0030336	negative regulation of cell migration	256	44	37.93	0.26336	Ngfr, Pdgfb, Akt1, Coro1c, Chrd, Hdac5, Bcr, Fuz, Pten, Sulf1, Nav3, Patz1, Gna13, Slc9a3r1, Cd200, Gsk3b, Dusp1, Dpysl3, Coro1b, Abhd6, Rnf41, Notch1, Dll4, Pfn2, Trp53inp1, Rnf20, Ptpru, Srgap3, Dnaja4, Trib1, Kank1, Ripor2, Ptpn23, Limch1, Zmynd8, Dag1, Nbl1, Mmrn2, Plcb1, Rap2a, Adtrp, Cxcl12, Hmgb1, Afdn
GO:0010557	positive regulation of macromolecule biosynthetic process	1458	285	216.01	0.26418	Klf6, Ngfr, Raf1, Pdgfb, Mapk7, Cct3, Tbx21, Ell2, Akt1, Pwp1, Nr1h3, Peg3, Hltf, Ikzf4, Supt5, Ncstn, Rps6ka1, Hlf, Stat5a, Akt2, Ikbkg, Eif2ak4, Mlxipl, Inpp5k, Ttc5, Gtf2h1, Qrich1, Pknox1, Cdk4, Ezh1, Zmiz1, Sertad1, Hdac5, Gabpa, Met, Elk1, Cdk9, Tfcp2, Ubp1, Zfp715, Prdm15, Map3k4, Arnt, Rxrg, E2f3, Tmprss6, Med24, Rarb, Atad5, Tnfaip1, Vezf1, Nol11, Cdk5rap3, Fxr2, Arrb1, E2f2, Ddx39b, Esr…
GO:0009059	macromolecule biosynthetic process	3725	616	551.88	0.26468	Klf6, Ngfr, Mid2, Raf1, Pdgfb, Rpa1, Polr3d, Mapk7, Pcbp3, Uhrf1, Cct3, Tbx21, Ell2, Akt1, Pwp1, Nr1h3, Peg3, Hltf, Ikzf4, Zfp40, Mcm2, Supt5, Ncstn, Rps6ka1, Gys1, Zfp81, Hlf, Stat5a, Akt2, Ikbkg, Wars2, Large1, Mettl17, Eif2ak4, Mlxipl, Celf1, Nr2c1, Tpr, Inpp5k, Cdkal1, Ttc5, Neurl1a, Zdhhc24, Prkag3, Gtf2h1, Qrich1, Pknox1, Cdk4, Ezh1, Zmiz1, Sertad1, Hipk1, Hdac5, Gabpa, Met, Elk1, Cdk9, Tfc…
GO:1903506	regulation of nucleic acid-templated transcription	2544	445	376.91	0.26506	Klf6, Ngfr, Mid2, Raf1, Pdgfb, Mapk7, Pcbp3, Uhrf1, Tbx21, Ell2, Akt1, Pwp1, Nr1h3, Peg3, Hltf, Ikzf4, Zfp40, Supt5, Rps6ka1, Zfp81, Hlf, Stat5a, Akt2, Ikbkg, Eif2ak4, Mlxipl, Nr2c1, Tpr, Inpp5k, Ttc5, Gtf2h1, Qrich1, Pknox1, Ezh1, Zmiz1, Sertad1, Hipk1, Hdac5, Gabpa, Met, Elk1, Cdk9, Tfcp2, Ubp1, Psen2, Brms1l, Zfp715, Pten, Prdm15, Arnt, Med22, Rxrg, E2f3, Tmprss6, Med24, Rarb, Zfp334, Med13l, …
GO:1902680	positive regulation of RNA biosynthetic process	1243	253	184.16	0.26585	Klf6, Ngfr, Raf1, Pdgfb, Mapk7, Tbx21, Ell2, Akt1, Pwp1, Nr1h3, Peg3, Hltf, Ikzf4, Supt5, Rps6ka1, Hlf, Stat5a, Akt2, Ikbkg, Mlxipl, Inpp5k, Ttc5, Gtf2h1, Qrich1, Pknox1, Ezh1, Zmiz1, Sertad1, Hdac5, Gabpa, Met, Elk1, Cdk9, Tfcp2, Ubp1, Zfp715, Prdm15, Arnt, Rxrg, E2f3, Tmprss6, Med24, Rarb, Vezf1, Nol11, Cdk5rap3, Arrb1, E2f2, Ddx39b, Esr1, Hey2, Ap3d1, Prmt2, Rel, Patz1, Nampt, Lpin1, Id2, Ncoa…
GO:0001666	response to hypoxia	187	32	27.71	0.26681	Raf1, Akt1, Hmox2, Ubqln1, Tbl2, Pten, Arnt, Cr1l, Cd34, Slc2a4, Ddit4, Prmt2, Rock2, Pld2, Zfp36l1, Ryr2, Bnip3l, Slc11a2, Cbs, Smad4, Limd1, Usf1, Notch1, Atf2, Fosl2, Itpr1, Scap, Ucp3, Vasn, Cpeb2, Adrb2, Ece1
GO:0071417	cellular response to organonitrogen compound	477	100	70.67	0.2677	Ngfr, Akt1, Ncstn, Stat5a, Akt2, Inpp5k, Neurl1a, Cdk4, Gabpa, Pten, Lpl, Castor2, Slc2a4, Ndel1, Atp2b1, Socs2, Eif4ebp2, Stxbp4, Rock2, Lpin1, Dnmt3a, Slc9a3r1, Cacnb1, Tshr, Zfp36l1, Ryr2, Hnrnpk, Slc39a14, Rb1, Rangap1, Hsf1, Klhl22, Gsk3b, Slc26a6, Rab12, Prkn, Lars, Gnaq, Jak2, Slc1a1, Esrra, Gpam, Cdk2, Pip4k2c, Rptor, Capn10, Usf1, Atf2, Ubr1, P2ry1, Casq2, Pdgfc, Tmem38b, Sesn2, Slc25a33…
GO:0051246	regulation of protein metabolic process	2169	360	321.35	0.26929	Ngfr, Wnt9a, Dazap2, Raf1, Pdgfb, Dlg3, Mapk7, Uhrf1, Cyp51, Akt1, Pwp1, Nr1h3, Snx9, Mob3a, Ncstn, Ier3, Rps6ka1, Mmd, Akt2, Ikbkg, Bid, Coro1c, Eif2ak4, Ubqln1, Mlxipl, Mprip, Celf1, Tpr, Inpp5k, Crkl, Mob1b, Neurl1a, Prkag3, Cdk4, Zmiz1, Pttg1ip, Met, Cdk9, Mettl16, Psen2, Fuz, Atraid, Sh3bp5l, Pten, Map3k4, Sash1, Gadd45b, Arnt, Aph1a, Tab2, Sdc4, Acot8, Mapt, Cdk5rap3, Fxr2, Arrb1, Sart3, Dd…
GO:0048640	negative regulation of developmental growth	113	27	16.74	0.26935	Pten, Socs2, Ntn1, Sav1, Yy1, Ripk1, Stk3, Tomm70a, Gsk3b, Cxadr, Cdkn1a, Pi16, Aatk, Nrp1, Sema4c, Rgs2, Sema4a, Sema3c, Ulk1, Vgll4, Adrb3, Tgfbr2, Sema7a, Rgs4, Adrb2, Fgfr3, Gsk3a
GO:0048514	blood vessel morphogenesis	573	94	84.89	0.26961	Ngfr, Ccm2, Pdgfb, Hk2, Mapk7, Akt1, Wars2, Pknox1, Zmiz1, Hdac5, Ubp1, Hyal1, Amotl1, Pten, Sash1, Cd34, Sulf1, Plcg1, Vezf1, E2f2, Hey2, Sgpl1, Rock2, Gna13, Pecam1, Zfp36l1, Smad5, Pdcd6, Aggf1, Plk2, Has2, Tnfrsf12a, Xdh, Lox, Slc12a2, Slc1a1, Nrp1, Pdcl3, Cfh, Glul, Notch1, Atf2, Dll4, Nras, Notch2, Efna1, Sema4a, Map3k7, Uts2, Add1, Tgfa, Pde3b, Fgfr2, Adgra2, Gab1, Agt, Smarca4, Ldlr, Nedd…
GO:0045744	negative regulation of G protein-coupled receptor signaling pathway	50	12	7.41	0.27097	Met, Arrb1, Pld2, Mgrn1, Rgs2, Dnm2, Apln, Rgs4, Ptger3, Grk3, Adrb2, Grk6
GO:0031497	chromatin assembly	93	18	13.78	0.27107	Ipo4, Mcm2, Naa60, H3f3b, Sart3, Cabin1, Ubtf, Brd2, Rrp8, Smarca5, Smarca4, Phf2, Tspyl4, Tspyl2, A730008H23Rik, Spty2d1, Smyd3, Hmgb1
GO:0089718	amino acid import across plasma membrane	36	9	5.33	0.27123	Slc3a2, Slc36a1, Slc7a8, Slc1a1, Rgs2, Agt, Slc43a2, Rgs4, Slc22a2
GO:0009395	phospholipid catabolic process	44	10	6.52	0.27128	Abhd16a, Plcg1, Pld2, Abhd6, Pla2g15, Ldlr, Pnpla7, Pla2g6, Napepld, Plcb1
GO:0000902	cell morphogenesis	937	172	138.82	0.2713	Ngfr, Rhoc, Tiam1, Axl, Lamb1, Coro1c, Arhgef18, Eif2ak4, Crkl, Met, Pten, Strip1, Xk, Pacsin2, Top2b, Shroom1, Kif3a, Mapt, Ndel1, Zfyve27, Sart3, Ubb, Stxbp5, Epb41l2, Rab1a, Dip2a, Rock2, Gna13, Id2, Pecam1, Slc9a3r1, Ntn1, Ttc8, Nin, Net1, Hnrnpk, Rhobtb3, Map3k1, Mapk8, Lats2, Dpysl2, Rhobtb2, Rb1, Myo10, Has2, Gsk3b, St6gal1, Slc11a2, Prkn, Tnfrsf12a, Clic5, Smad4, Nedd4l, Lipa, Coro1b, Abl…
GO:0060122	inner ear receptor cell stereocilium organization	34	7	5.04	0.27171	Sdc4, Kif3a, Slc9a3r1, Tshr, Ttc8, Clic5, Ripor2
GO:2000637	positive regulation of gene silencing by miRNA	29	6	4.3	0.27179	Ripk1, Limd1, Pum1, Tial1, Dhx9, Nr2f1
GO:0032438	melanosome organization	18	4	2.67	0.27189	Lyst, Hps1, Shroom2, Bloc1s3
GO:0035809	regulation of urine volume	18	4	2.67	0.27189	Inpp5k, Uts2, Ptger3, Adrb2
GO:0070102	interleukin-6-mediated signaling pathway	18	4	2.67	0.27189	Ripk1, Il6st, Smad4, Gab1
GO:1900363	regulation of mRNA polyadenylation	18	4	2.67	0.27189	Supt5, Cdk9, Hsf1, Rnf20
GO:2000241	regulation of reproductive process	138	21	20.45	0.27211	Cyp51, Sulf1, Esr1, Rad1, Stk3, Sgo2a, Hdac4, Notch1, P2ry1, Eif4g3, Hpgds, Nupr1, Cdc25a, Syde1, P2ry2, Pde3a, Cnr1, Ar, Ythdf3, Plcb1, Hoxc4
GO:0198738	cell-cell signaling by wnt	371	71	54.97	0.27257	Wnt9a, Itga3, Tiam1, Fuz, Amotl1, Pten, Prdm15, Sulf1, Tnfaip3, Nle1, Slc9a3r1, Nxn, Ppm1a, Lats2, Stk3, Csnk1e, Arl6, Gsk3b, Prkn, Mbd2, Gnaq, Tle4, Csnk1d, Limd1, Jade1, Mark1, Notch1, Gid8, Wls, Hdac1, Ptpru, 2210016L21Rik, Klf15, Vgll4, Fgfr2, Fam53b, Gpc4, Otud5, Porcn, Adgra2, Dixdc1, Smarca4, Kank1, Rspo4, Ccar2, Ttc21b, Ptpn23, Ubr5, Tmem237, Trpm4, Fbxw4, Mdfic, Pbxip1, Lgr6, Foxo1, Cxxc…
GO:0003013	circulatory system process	444	81	65.78	0.27266	Scpep1, Pdgfb, Akt1, Ier3, Irag1, Slc4a3, Met, Bcr, Tafazzin, Psen2, Cd34, Slc22a5, Hey2, Atp2b1, Avpr1a, Nampt, Rock2, Gna13, Map2k6, Id2, Ryr2, Smad5, Thrb, Cxadr, Cbs, Lvrn, Nedd4l, Gnaq, Jak2, Slc1a1, Abcc2, Bbs4, Hdac4, Rgs2, Snta1, P2ry1, Casq2, Gclm, Svep1, Tmem38b, Mfsd2a, Uts2, Agtrap, Atp2a2, Abcg2, Adrb3, Slc27a1, Agt, Hcn4, Gclc, P2ry2, Tjp3, Npy1r, Calm2, Apln, F11r, Trpm4, Rgs4, Anp…
GO:0045806	negative regulation of endocytosis	45	5	6.67	0.27274	Nr1h3, Pacsin2, Snx33, Abca7, Picalm
GO:0002790	peptide secretion	226	48	33.48	0.27277	Raf1, Abca1, Arrb1, Rab1a, Stxbp4, Glrx, Pde8b, Ppp3cb, Dgat1, Prkn, Abcg1, Jak2, Slc18a2, Oga, Rptor, Capn10, Glul, Ppp3ca, Uts2, Clock, Aacs, Pde3b, Stx4a, Sytl4, Slc16a1, Sidt2, Ccdc186, Midn, Apln, Trpm4, Ptger3, Rab11fip2, Tardbp, Myrip, Gck, Ube2q1, Pla2g6, Ptpn11, Cnr1, Kcnb1, Ffar2, Rab11fip5, Brsk2, Arntl, Lep, Acvr2b, Ica1, Kcnj11
GO:0046638	positive regulation of alpha-beta T cell differentiation	46	5	6.82	0.27278	Ap3d1, Cd1d1, Il4ra, Tgfbr2, Zbtb16
GO:0071774	response to fibroblast growth factor	78	24	11.56	0.27302	Ngfr, Pdgfb, Crkl, Elk1, Hyal1, Fuz, Sulf1, Frs2, Zfp36l1, Fam20c, Dll4, Fgf21, Fgfr2, Nptn, Fgf1, Apln, Spry1, Ofd1, Setx, Ptpn11, Zfp36l2, Flrt1, Ndst1, Fgfr3
GO:0120161	regulation of cold-induced thermogenesis	133	32	19.7	0.27303	Nr1h3, G0s2, Lpin1, Map2k6, Tshr, Irf4, Rb1, Hsf1, Hdac3, Jak2, Abhd6, Notch1, Pdgfc, Dock7, Prkab1, Il4ra, Fgf21, Adrb3, Il15, Sirt6, Oma1, Prkab2, Zfp423, Cxcr4, Adrb2, Slc25a44, Aldh1a1, Kdm3a, Arntl, Thra, Lep, Acvr2b
GO:0090087	regulation of peptide transport	187	39	27.71	0.27314	Arrb1, Stxbp4, Glrx, Pde8b, Ppp3cb, Slc26a6, Prkn, Abcg1, Jak2, Oga, Rptor, Capn10, Glul, Ppp3ca, Uts2, Clock, Aacs, Pde3b, Stx4a, Sytl4, Slc16a1, Sidt2, Midn, Apln, Trpm4, Ptger3, Tardbp, Myrip, Gck, Pla2g6, Ptpn11, Cnr1, Kcnb1, Ffar2, Brsk2, Arntl, Lep, Ica1, Kcnj11
GO:0090276	regulation of peptide hormone secretion	181	38	26.82	0.27316	Arrb1, Stxbp4, Glrx, Pde8b, Ppp3cb, Prkn, Abcg1, Jak2, Oga, Rptor, Capn10, Glul, Ppp3ca, Uts2, Clock, Aacs, Pde3b, Stx4a, Sytl4, Slc16a1, Sidt2, Midn, Apln, Trpm4, Ptger3, Tardbp, Myrip, Gck, Pla2g6, Ptpn11, Cnr1, Kcnb1, Ffar2, Brsk2, Arntl, Lep, Ica1, Kcnj11
GO:0071331	cellular response to hexose stimulus	118	28	17.48	0.27324	Raf1, Rab34, Mlxipl, Arrb1, Stxbp4, Pde8b, Ppp3cb, Slc39a14, Zbtb20, Tra2b, Slc26a6, Prkn, Abcg1, Smad4, Ppp3ca, Aacs, Pde3b, Stx4a, Smarca4, Sidt2, Ccdc186, Trpm4, Rab11fip2, Pla2g6, Kcnb1, Prkaa1, Rab11fip5, Brsk2
GO:0000041	transition metal ion transport	90	22	13.33	0.27345	Slc39a13, Cp, Steap2, Ap3d1, Ryr2, Scara5, Slc39a14, Tfrc, Slc11a2, Slc1a1, Abcc2, Slc40a1, Slc30a9, Abcb7, Hephl1, Nectin1, Trpc1, Dnm2, Slc30a1, Lmtk2, Rep15, Slc39a1
GO:0007568	aging	191	34	28.3	0.27347	Akt1, Zmiz1, Pten, Nuak1, Avpr1a, Nampt, Gna13, Id2, Ctc1, Plk2, Trp63, Cdkn1a, Marchf5, Gnaq, Smc5, Pdcd4, Slc18a2, Capn10, Cfh, Lmna, Cisd2, Cdkn1c, Picalm, Prelp, Cnr1, Prmt6, Arntl, Gsk3a, Prdm2, Lep, Mapk1, Cdkn2b, Prnp, Nup62
GO:0051952	regulation of amine transport	72	18	10.67	0.27361	Avpr1a, Dpysl2, Slc12a2, Rgs2, P2ry1, Syt3, Agt, Cacna1a, P2ry12, Slc43a2, Rgs4, Ptger3, Gck, Cnr1, Kcnb1, Dtnbp1, Lep, Cxcl12
GO:0048562	embryonic organ morphogenesis	243	41	36	0.27387	Wnt9a, Naglu, Hipk1, Bcr, Hyal1, Fuz, Rarb, Kif3a, Pcgf2, Frs2, Id2, Slc9a3r1, Ntn1, Tshr, Ryr2, Clic5, Ift140, Mib1, Eif4a3, Rdh10, Notch1, Notch2, Efna1, Lrig1, Fgfr2, Smarca4, Tgfbr2, Ripor2, Satb2, Mthfd1l, Insig1, Tmie, Six1, Slc39a1, Gas1, Aldh1a1, Ndst1, Tead1, Mapk1, Mafb, Hoxc4
GO:0019932	second-messenger-mediated signaling	237	40	35.11	0.27388	Mapk7, Homer3, Irag1, Plcg1, Mapt, Avpr1a, Ryr2, Ppp3cb, Mgrn1, Gsk3b, Cbs, Homer2, Hdac4, Casq2, Npr1, Gucy1b1, Ppp3ca, Tmem38b, Atp2a2, Camkk2, Exoc4, Itpr1, Pde3b, Mt2, Ppp1r9a, P2ry12, Calm2, Trpm4, Ptger3, Gucy1a2, Pde3a, Gck, Ackr3, Cxcr4, Tpcn2, Prkaa1, Ece1, Ptk2b, Tmem100, Prnp
GO:0046530	photoreceptor cell differentiation	54	13	8	0.27388	Pdgfb, Naglu, Ttc8, Thrb, Ift140, Bbs4, Cfh, Notch1, Mfsd2a, Ccdc66, Tmem67, Tug1, Rom1
GO:0036293	response to decreased oxygen levels	193	33	28.59	0.27394	Raf1, Akt1, Hmox2, Ubqln1, Tbl2, Pten, Arnt, Cr1l, Cd34, Slc2a4, Ddit4, Prmt2, Rock2, Pld2, Zfp36l1, Ryr2, Bnip3l, Slc11a2, Cbs, Smad4, Slc1a1, Limd1, Usf1, Notch1, Atf2, Fosl2, Itpr1, Scap, Ucp3, Vasn, Cpeb2, Adrb2, Ece1
GO:0035733	hepatic stellate cell activation	12	6	1.78	0.27397	Pdgfb, Rps6ka1, Dgat1, Gsk3b, Gclc, Lep
GO:0071174	mitotic spindle checkpoint signaling	39	10	5.78	0.27397	Tpr, Zwint, Mtbp, Klhl22, Ik, Cep192, Mad1l1, Zw10, Mad2l1bp, Cdk5rap2
GO:0072393	microtubule anchoring at microtubule organizing center	13	6	1.93	0.27398	Kif3a, Nin, Gsk3b, Bbs4, Bicd2, Ninl
GO:0032239	regulation of nucleobase-containing compound transport	15	6	2.22	0.27402	Tpr, Ripk1, Nsun2, Iws1, Khdrbs1, Dhx9
GO:0031445	regulation of heterochromatin assembly	16	6	2.37	0.27403	Tpr, Atf7ip, Resf1, Phf2, Apobec1, Mphosph8
GO:1902110	positive regulation of mitochondrial membrane permeability involved in apoptotic process	31	8	4.59	0.27406	Ier3, Bid, Bnip3l, Gsk3b, Atf2, Slc35f6, Gclc, Gsk3a
GO:0070977	bone maturation	25	7	3.7	0.27407	Rflnb, Thbs3, Phospho1, Fgfr3, Lep, Ano6, Zbtb16
GO:0046838	phosphorylated carbohydrate dephosphorylation	19	6	2.81	0.27409	Inpp5k, Pten, Synj2, Impa1, Inpp4b, Epm2a
GO:1903844	regulation of cellular response to transforming growth factor beta stimulus	114	20	16.89	0.27409	Itga3, Htra1, Snw1, Ppm1a, Pals1, Lats2, Smad4, Lox, Cflar, Fbn1, Htra3, Snx1, Dnm2, Spry1, Cdkn1c, Smurf1, Vasn, Npnt, Cdkn2b, Zfp703
GO:0022405	hair cycle process	88	16	13.04	0.27411	Ngfr, Akt1, Psen2, Fuz, Sav1, Nsun2, Fst, Trp63, Smad4, Notch1, Hdac1, Lrig1, Fgfr2, Mfsd12, Trps1, Intu
GO:0071869	response to catecholamine	55	11	8.15	0.27412	Ncstn, Gabpa, Slc9a3r1, Ryr2, Gnaq, Slc1a1, Dnm2, Rgs4, Adrb2, Dtnbp1, Mapk1
GO:0090231	regulation of spindle checkpoint	16	5	2.37	0.27415	Tpr, Hsf1, Mad1l1, Mad2l1bp, Cdk5rap2
GO:0140112	extracellular vesicle biogenesis	24	6	3.56	0.27417	Vps4b, Cd34, Sdc4, Prkn, Myo5b, Arrdc4
GO:0051336	regulation of hydrolase activity	842	127	124.75	0.27418	Ngfr, Wnt9a, Akt1, Nr1h3, Rhoc, Snx9, Tiam1, Ncstn, Rps6ka1, Akt2, Bid, Coro1c, Mprip, Crkl, Met, Bcr, Plin5, Aph1a, Cdk5rap3, Ndel1, Arrb1, Esr1, Nuak1, Rock2, Lpin1, Gna13, Nle1, Pecam1, Trappc6b, Ttc8, Net1, Dapk1, Pdcd6, Vcan, Mapk8, Slc39a14, Rangap1, Trp63, Hsf1, Cd200, Gsk3b, Slc11a2, Pi16, Xdh, Mapre2, Lars, Gnaq, Jak2, Slc1a1, Bbs4, Cflar, Ppm1f, Ngef, Rgs2, Tbc1d20, Ralgapb, Pfn2, Efna1…
GO:0046473	phosphatidic acid metabolic process	25	6	3.7	0.27419	Lpin1, Pld2, Gpam, Slc27a1, Abhd5, Pnpla3
GO:0045091	regulation of single stranded viral RNA replication via double stranded DNA intermediate	12	4	1.78	0.2742	Inpp5k, Top2b, Resf1, Mphosph8
GO:1905508	protein localization to microtubule organizing center	39	8	5.78	0.2742	Nin, Gsk3b, Ccdc14, Cep192, Csnk1d, Bbs4, Wrap73, Nup62
GO:0090308	regulation of DNA methylation-dependent heterochromatin assembly	13	4	1.93	0.27421	Atf7ip, Resf1, Apobec1, Mphosph8
GO:0001823	mesonephros development	82	14	12.15	0.27424	Rarb, Smad5, Vcan, Smad4, Gsta3, Fgfr2, Agt, Fgf1, Spry1, Hs2st1, Npnt, Six1, Pbx1, Zbtb16
GO:0032620	interleukin-17 production	35	7	5.19	0.27424	Tusc2, Rorc, Otud5, Il15, Myd88, Ubr5, Prnp
GO:0010421	hydrogen peroxide-mediated programmed cell death	15	4	2.22	0.27425	Met, Glrx, Stk25, Hdac6
GO:0099637	neurotransmitter receptor transport	22	5	3.26	0.27425	Ap3d1, Slc1a1, Myo5b, Snap23, Stx4a
GO:0048806	genitalia development	36	7	5.33	0.27426	Axl, Esr1, Trp63, Asb1, Ptpn11, Ar, Sycp2
GO:1903541	regulation of exosomal secretion	17	4	2.52	0.27428	Vps4b, Sdc4, Prkn, Myo5b
GO:0070875	positive regulation of glycogen metabolic process	18	4	2.67	0.2743	Akt1, Akt2, Gck, Hmgb1
GO:0015809	arginine transport	12	3	1.78	0.27431	Slc66a1, Agt, Slc22a2
GO:0072010	glomerular epithelium development	20	4	2.96	0.27433	Pdgfb, Notch2, Klf15, Lamb2
GO:1901950	dense core granule transport	13	3	1.93	0.27433	Mapk8, Tanc2, Kif1b
GO:1905145	cellular response to acetylcholine	20	4	2.96	0.27433	Crkl, Rock2, Plcb1, Ly6c1
GO:0006308	DNA catabolic process	28	5	4.15	0.27435	Hsf1, Xrn2, Nmnat1, Exog, Fbh1
GO:0010878	cholesterol storage	21	4	3.11	0.27435	Nr1h3, Lpl, Srebf2, Stard4
GO:0035929	steroid hormone secretion	21	4	3.11	0.27435	Agt, Ptpn11, Fzd4, Cry2
GO:0099515	actin filament-based transport	21	4	3.11	0.27435	Myo5b, Myrip, Sun2, Actn4
GO:0001654	eye development	311	57	46.08	0.27436	Pdgfb, Naglu, Pknox1, Hipk1, Rarb, Frs2, Ttc8, Yy1, Lpcat1, Map3k1, Thrb, Arl6, Crybg3, Man2a1, Ift140, Pde6a, Slc1a1, Hps1, Bbs4, Nrp1, Rdh10, Cfh, Abi2, Dll4, Tbc1d20, Notch2, Mfsd2a, Hdac1, Fgfr2, Nectin1, Smarca4, Tgfbr2, Hsf4, Pds5b, Pbx2, Grn, Spry1, Cdkn1c, Cdon, Hmgn1, Sh3pxd2b, Zfp513, Shroom2, Ccdc66, Rhoj, Fzd4, Pbx1, Jun, Lamb2, Gas1, Aldh1a1, Fgfr3, Bloc1s3, Arhgap35, Acvr2b, Hmgb1, …
GO:0042440	pigment metabolic process	63	10	9.33	0.27437	Hmox2, Aprt, Slc11a2, Abcb7, Alas1, Trpc1, Mfsd12, Appl1, Grk3, Iba57
GO:0009081	branched-chain amino acid metabolic process	16	3	2.37	0.27438	Ivd, Ilvbl, Slc25a44
GO:0051284	positive regulation of sequestering of calcium ion	16	3	2.37	0.27438	Ryr2, Casq2, Calm2
GO:0042749	regulation of circadian sleep/wake cycle	18	3	2.67	0.27441	Uts2, Ptger3, Nlgn1
GO:0010919	regulation of inositol phosphate biosynthetic process	12	2	1.78	0.27442	P2ry1, Ptk2b
GO:1904181	positive regulation of membrane depolarization	12	2	1.78	0.27442	Oga, Trpm4
GO:1904889	regulation of excitatory synapse assembly	13	2	1.93	0.27444	Sema4a, Lrfn4
GO:0016048	detection of temperature stimulus	20	3	2.96	0.27445	Ngfr, Cxcr4, Cxcl12
GO:0034030	ribonucleoside bisphosphate biosynthetic process	34	5	5.04	0.27445	Pank3, Dip2a, Papss2, Acsl5, Acss1
GO:0034033	purine nucleoside bisphosphate biosynthetic process	34	5	5.04	0.27445	Pank3, Dip2a, Papss2, Acsl5, Acss1
GO:2000278	regulation of DNA biosynthetic process	108	16	16	0.27445	Pdgfb, Cct3, Map3k4, Exosc10, Ddx39b, Ctc1, Gsk3b, Cdkn1a, Dusp1, Dnajc2, Pot1a, Dkc1, Acd, Tfdp1, Ptk2b, Mapk1
GO:0036475	neuron death in response to oxidative stress	35	5	5.19	0.27447	Oxr1, Prkn, Slc1a1, Meak7, Ncoa7
GO:0002251	organ or tissue specific immune response	15	2	2.22	0.27448	Cfh, Ffar2
GO:0050000	chromosome localization	76	11	11.26	0.27448	Vps4b, Ndel1, Incenp, Lmna, Gem, Cenpc1, Mad1l1, Zw10, Spice1, Rrs1, Nup62
GO:0071451	cellular response to superoxide	16	2	2.37	0.27449	Ccs, Adprs
GO:0061326	renal tubule development	77	11	11.41	0.2745	Hdac5, Ttc8, Smad4, Notch1, Notch2, Agt, Fgf1, Hs2st1, Npnt, Six1, Pbx1
GO:0008064	regulation of actin polymerization or depolymerization	173	25	25.63	0.27452	Snx9, Cyria, Pecam1, Map3k1, Svil, Spire1, Coro1b, Bbs4, Arpc5l, Abi2, Pfn2, Add1, Pycard, Tmod2, Kank1, Ppp1r9a, Fchsd1, Arhgap18, Arpin, Cdc42ep4, Shroom2, Arhgap35, Ptk2b, Nck2, Mphosph8
GO:0042269	regulation of natural killer cell mediated cytotoxicity	45	6	6.67	0.27453	Stat5a, Tap1, Pvr, Serpinb9, Lep, Nectin2
GO:0006584	catecholamine metabolic process	40	5	5.93	0.27456	Prkn, Slc1a1, Hdc, Npr1, Sult1a1
GO:0003352	regulation of cilium movement	21	2	3.11	0.27458	Cfap298, Bbs4
GO:0046717	acid secretion	35	4	5.19	0.27459	Slc9a3r1, Slc26a6, Cacna1a, Ptger3
GO:0048875	chemical homeostasis within a tissue	22	2	3.26	0.27459	Lpcat1, Homer2
GO:0031644	regulation of nervous system process	137	19	20.3	0.2746	Ngfr, Homer3, Pten, Avpr1a, Rock2, Lpin1, Gsk3b, Prkn, Eif4a3, Agt, Rgs4, Zmynd8, Dag1, Adrb2, Ptk2b, Dlgap4, Nlgn1, Afdn, Tmem100
GO:1901984	negative regulation of protein acetylation	23	2	3.41	0.27461	Gsk3b, Klf15
GO:0019883	antigen processing and presentation of endogenous antigen	24	2	3.56	0.27463	Cd1d1, Tap1
GO:0002504	antigen processing and presentation of peptide or polysaccharide antigen via MHC class II	25	2	3.7	0.27465	Arl8b, Pycard
GO:0032946	positive regulation of mononuclear cell proliferation	128	17	18.96	0.27468	Icosl, Stat5a, Atad5, Il6st, Tfrc, St6gal1, Cdkn1a, Gpam, Cd1d1, Blm, Pycard, Il15, Tgfbr2, Myd88, Lep, Hmgb1, Nck2
GO:1903051	negative regulation of proteolysis involved in cellular protein catabolic process	61	7	9.04	0.27468	Psen2, Anks1, Pdcl3, Efna1, Psmf1, Ccar2, Ubxn1
GO:0032602	chemokine production	96	11	14.22	0.27482	Il16, Il17ra, Tusc2, Lpl, Il4ra, Pycard, Myd88, P2ry2, Mbp, Ffar2, Hmgb1
GO:1901879	regulation of protein depolymerization	87	9	12.89	0.2749	Mid1ip1, Nav3, Svil, Asph, Add1, Hdac6, Tmod2, Shroom2, Mphosph8
GO:0048193	Golgi vesicle transport	262	48	38.82	0.27494	Ergic1, Rab34, Use1, Tmed4, Steap2, Rab1a, Ap3d1, Gga3, Trappc6b, Mia2, Lman2, Pdcd6, Vapa, Spire1, Bet1l, Ccdc93, Tbc1d20, Rab33b, Cog6, Sec22b, Nrbp1, Chic2, Erp29, Cux1, Exoc4, Ergic2, Rab6a, Gga2, Zw10, Snx1, Dnm2, Trappc8, Cog7, Sec31a, Bicd2, Gcc2, Sgsm2, Creb3l2, Sec24d, Insig1, Dipk2a, Snx12, Stxbp6, Arf3, Gas1, Tmed5, Sort1, Kdelr2
GO:2001234	negative regulation of apoptotic signaling pathway	219	44	32.45	0.27497	Raf1, Mapk7, Akt1, Tmem161a, Ier3, Ikbkg, Bid, Pttg1ip, Psen2, Tnfrsf22, Atad5, Pcgf2, Tnfaip3, Nle1, Ripk1, Dapk1, Rb1, Grina, Gsk3b, Prkn, Syvn1, Nrp1, Sgk3, Stradb, Cflar, Lmna, Gclm, Map3k7, Hdac1, Slc35f6, Uri1, Herpud1, Phip, Gclc, Qars, Ccar2, Ctnna1, Ackr3, Ar, Gas1, Usp47, Cxcl12, Selenos, Bcl2l2
GO:0000381	regulation of alternative mRNA splicing, via spliceosome	48	9	7.11	0.27521	Celf1, Fxr2, Mbnl2, Tra2b, Mbnl1, Khdrbs1, Rbm10, Rbm5, Srsf2
GO:0001655	urogenital system development	312	62	46.22	0.27542	Pdgfb, Itga3, Stat5a, Crkl, Qrich1, Hdac5, Ap1b1, Pten, Aph1a, Sulf1, Rarb, Kif3a, Esr1, Arid5b, Sgpl1, Frs2, Id2, Nle1, Ttc8, Smad5, Vcan, Trp63, Smad4, Nrp1, Rdh10, Gsta3, Cflar, Cfh, Notch1, Fbn1, Notch2, Cux1, Klf15, Fgfr2, Agt, Pdgfd, Fem1b, Tiparp, Fgf1, Spry1, Cdkn1c, Acd, Notch3, Hs2st1, Npnt, C1galt1, Psapl1, Cxcr4, Adamts6, Ar, Tmem67, Amer1, Nup160, Six1, Pbx1, Nup107, Lamb2, Acvr2b, C…
GO:0031330	negative regulation of cellular catabolic process	225	41	33.34	0.27545	Akt1, Mettl16, Psen2, Plin5, Atraid, Mapkapk2, Cdk5rap3, Tnfaip3, Nampt, Nsun2, Klhl22, Noct, Anks1, Rnf41, Pdcl3, Dhx36, Sec22b, Efna1, Mfsd2a, Nmnat1, Nupr1, Fus, Rbm10, Dkc1, Anxa2, Myd88, Psmf1, Ccar2, Secisbp2, Lzts1, Larp1, Etfbkmt, Elavl1, Apobec1, Tardbp, Dhx9, Cnr1, Pkp3, Lep, Qk, Ubxn1
GO:0016485	protein processing	210	27	31.11	0.27548	Ncstn, Psen2, Adam19, Fuz, Aph1a, Pcsk4, Xpnpep3, Rhbdd1, Asph, Disp1, Pycard, Casp3, Sprtn, Bace1, Aph1b, Oma1, Pcsk7, Metap2, Ppp1r15a, Snx12, Angptl8, Arxes2, Ldlrad3, Arxes1, Gas1, Ece1, Chst8
GO:0009411	response to UV	139	30	20.59	0.27585	Akt1, Tmem161a, Eif2ak4, Hyal1, Map3k4, Yy1, Polk, Mapk8, Ercc4, Cdkn1a, Polh, Rhbdd1, Usf1, Dhx36, Trp53inp1, Xpa, Casp9, Ube4b, Casp3, Sprtn, Nedd4, Cdc25a, Ccar2, Ino80, Pold1, Hmgn1, Pik3r1, Dcun1d3, Prkaa1, Usp47
GO:0051348	negative regulation of transferase activity	241	45	35.71	0.27667	Mapk7, Akt1, Coro1c, Inpp5k, Nprl2, Psen2, Sh3bp5l, Pten, Gadd45b, Mapt, Cdk5rap3, Tnfaip3, Prkar1a, Sh3bp5, Lats2, Rb1, Gsk3b, Cdkn1a, Prkn, Dusp1, Mllt1, Gnaq, Pip4k2c, Ppm1f, Rgs2, Hipk3, Pot1a, Pycard, Casp3, Agt, Trib1, Qars, Cbl, Pik3ip1, Midn, Setd7, Spry1, Cdkn1c, Socs4, Smyd3, Fam72a, Inca1, Gsk3a, Dtnbp1, Nup62
GO:0050769	positive regulation of neurogenesis	256	45	37.93	0.27676	Tiam1, Neurl1a, Met, Mapt, Ndel1, Zfyve27, Id2, Ntn1, Snw1, Nin, Xrcc4, Il6st, Mapk8, Gsk3b, Tnfrsf12a, Man2a1, Nrp1, Myo5b, Stk25, Notch1, Dhx36, Hdac1, Xrcc2, Cux1, Plxna1, Il34, Dixdc1, Nptn, Trak1, Map3k13, Eef2k, Wdr62, Sema7a, Cul7, Picalm, Dag1, Spen, Shtn1, Cxcr4, Atxn1, Fbxo31, Cxcl12, Qk, Afdn, Bhlhb9
GO:0090288	negative regulation of cellular response to growth factor stimulus	90	22	13.33	0.2768	Ngfr, Htra1, Chrd, Fuz, Sulf1, Tmprss6, Ppm1a, Pdcd6, Xdh, Cflar, Notch1, Fbn1, Htra3, Adgra2, Agt, Nedd4, Apln, Spry1, Smurf1, Ofd1, Nbl1, Mmrn2
GO:1904019	epithelial cell apoptotic process	111	25	16.45	0.27682	Mapk7, Bid, Hipk1, Plcg1, E2f2, Tnfaip3, Zfp36l1, Ryr2, Mapk8, Rb1, Stk3, Gsk3b, Hdac3, Jak2, Pdcd4, Cflar, Capn10, Atf2, Nupr1, Fgf21, Tgfbr2, Ano6, Sort1, Tia1, Atf7
GO:0030865	cortical cytoskeleton organization	61	12	9.04	0.27701	Rhoc, Strip1, Epb41l2, Rock2, Rhobtb3, Akap11, Rhobtb2, Epb41l1, Epb41, Fmnl2, Synpo, Nlgn1
GO:0000086	G2/M transition of mitotic cell cycle	126	25	18.67	0.27707	Ier3, Cdk4, Rad51c, Vps4b, Cdk5rap3, Ctc1, Cdkn1a, Cdk2, Nabp1, Chek2, Blm, Kdm8, Mre11a, Cdc25a, Foxn3, Calm2, Rcc2, Plcb1, Pbx1, Brsk2, Usp47, Hacd1, Fbxl12, Zfyve19, Cdkn2b
GO:2001020	regulation of response to DNA damage stimulus	208	38	30.82	0.27707	Tmem161a, Ier3, Map3k20, Bid, Pttg1ip, Cdk9, Atad5, Mapt, Fxr2, Ddx39b, Hnrnpk, Xrcc4, Nudt16l1, Ercc4, Hsf1, Spire1, Rad9a, Casp9, Chek2, Pot1a, Blm, Ppp4c, Fus, Fem1b, Ccar2, Sirt6, Ubr5, Bclaf1, Dhx9, Trp53bp1, Ackr3, Fancb, Ppp4r2, Fbh1, Usp47, Cxcl12, Hmgb1, Ube2n
GO:0007033	vacuole organization	169	32	25.04	0.27712	Snapin, Naglu, Rab34, Ubqln1, Nprl2, Tmem175, Abca1, Lyst, Rab1a, Man2a1, Hps1, Pip4k2c, Atf2, Rab33b, Sec22b, Trp53inp1, C9orf72, Vps33a, Atp2a2, Ulk1, Wipi2, Arl8b, Nupr1, Trappc8, Grn, Atg14, Smurf1, Wdr45, Ccdc115, Tpcn2, Hook2, Epm2a
GO:0061077	chaperone-mediated protein folding	57	11	8.44	0.27715	Pex19, Tor2a, Dnajb12, Ero1a, Fkbp5, Dnajc18, Pdcl3, Dnajb6, Unc45a, Dnajb5, Hspa14
GO:0042531	positive regulation of tyrosine phosphorylation of STAT protein	42	8	6.22	0.27743	Pecam1, Il6st, Hsf1, Jak2, Il15, Arl2bp, Fgfr3, Lep
GO:0035249	synaptic transmission, glutamatergic	77	13	11.41	0.27746	Ngfr, Clcn3, Clstn3, Prkn, Glul, Aph1b, Cacna1a, Pla2g6, Cnr1, Adrb2, Dtnbp1, Ptk2b, Nlgn1
GO:0006739	NADP metabolic process	37	7	5.48	0.27748	Txnrd1, Noct, H6pd, Fmo2, Fmo1, Gck, Rpia
GO:0006536	glutamate metabolic process	24	5	3.56	0.27751	Prodh, Fpgs, Glul, Gclm, Gclc
GO:0007413	axonal fasciculation	24	5	3.56	0.27751	Nrp1, Casp3, Crtac1, Cnr1, Arhgap35
GO:0048843	negative regulation of axon extension involved in axon guidance	24	5	3.56	0.27751	Nrp1, Sema4c, Sema4a, Sema3c, Sema7a
GO:0051457	maintenance of protein location in nucleus	24	5	3.56	0.27751	Rangap1, Hdac3, Bbs4, Arl2bp, Sun2
GO:0060384	innervation	24	5	3.56	0.27751	Sulf1, Nrp1, Lrig1, Fgfr3, Ece1
GO:0071108	protein K48-linked deubiquitination	24	5	3.56	0.27751	Tnfaip3, Usp33, Otud5, Mindy2, Ubxn1
GO:1901223	negative regulation of NIK/NF-kappaB signaling	24	5	3.56	0.27751	Ppm1a, Litaf, Rassf2, Zc3h12a, Ppm1b
GO:2000648	positive regulation of stem cell proliferation	24	5	3.56	0.27751	Hdac5, Kitl, Nfya, Sirt6, Setd1a
GO:0046685	response to arsenic-containing substance	22	8	3.26	0.27755	As3mt, Mknk2, Hsf1, Dhx36, Gclc, Cpeb2, Zfand1, Zc3h12a
GO:0034405	response to fluid shear stress	24	8	3.56	0.2776	Mapk7, Akt1, Hdac5, Abca1, Hdac3, Klf2, Ptk2b, Ass1
GO:0010952	positive regulation of peptidase activity	162	28	24	0.27768	Ngfr, Ncstn, Bid, Aph1a, Arrb1, Rock2, Dapk1, Pdcd6, Hsf1, Slc11a2, Xdh, Jak2, Slc1a1, Cflar, Ppm1f, Efna1, Asph, Casp9, Pycard, Aph1b, Grn, Gramd4, Picalm, Slc22a2, Mbp, Cradd, Tank, Hmgb1
GO:0046040	IMP metabolic process	21	7	3.11	0.27771	Gmpr2, Ampd3, Aprt, Adss, Adsl, Xdh, Ppat
GO:0046471	phosphatidylglycerol metabolic process	22	7	3.26	0.27773	Tafazzin, Pgs1, Gpam, Slc27a1, Pla2g15, Pla2g6, Lclat1
GO:0032392	DNA geometric change	43	10	6.37	0.27775	Rpa1, Mcm2, Mnat1, Dhx36, Pot1a, Recql, Blm, Mre11a, Dhx9, Hmgb1
GO:0006829	zinc ion transport	25	7	3.7	0.27782	Slc39a13, Ap3d1, Slc39a14, Slc1a1, Slc30a9, Slc30a1, Slc39a1
GO:0042552	myelination	143	22	21.19	0.27785	Ngfr, Nsun5, Akt1, Ncstn, Akt2, Pten, Xk, Rxrg, Rarb, Lpin1, Pals1, Serinc5, Mal2, Mpdz, Fam126a, Dag1, Mbp, Marveld1, Cxcr4, Fgfr3, Qk, Arhgef10
GO:0060429	epithelium development	932	141	138.08	0.27786	Ngfr, Scnn1g, Ccm2, Pdgfb, Dlg3, Akt1, Stat5a, Hdac5, Met, Bcr, Psen2, Fuz, Pten, Sulf1, Sdc4, Rarb, Vezf1, Kif3a, Esr1, Hey2, Frs2, Rock2, Gna13, Id2, Nle1, Pecam1, Slc9a3r1, Ntn1, Ttc8, Sav1, Pals1, Zfp36l1, Ryr2, Smad5, Nsun2, Vcan, Map3k1, Il6st, Fst, Thrb, Lats2, Akap11, Stk3, Trp63, Cldn1, Clic5, Lbh, Xdh, Ift140, Mib1, Brd2, Smad4, Slc12a2, Jak2, Bbs4, Flnb, Nrp1, Fam20c, Rdh10, Gsta3, Slc…
GO:0007565	female pregnancy	113	17	16.74	0.2779	Akt1, Lamb1, Stat5a, Cr1l, H3f3b, Esr1, Hsf1, Cbs, Abcg2, Syde1, Grn, Ube2q1, Ar, Ythdf3, Prl2c3, Mapk1, Il11ra1
GO:0098780	response to mitochondrial depolarisation	22	6	3.26	0.27792	Hk2, Prkn, Ulk1, Hdac6, Atg14, Smurf1
GO:0051101	regulation of DNA binding	111	19	16.45	0.27795	Hipk1, Hey2, Id2, Irf4, Mapk8, Rb1, Ercc4, Prkn, Jak2, Hipk3, Gtf2b, Smarca4, Zc4h2, Acd, A730008H23Rik, Jun, Ilrun, Zfp462, Hmgb1
GO:0008104	protein localization	2292	412	339.57	0.27798	Ngfr, Mid2, Raf1, Hk2, Rpa1, Dlg3, Snapin, Mcm3ap, Vps50, Cct3, Cyp51, Itga3, Akt1, Nup214, Ift46, Rab34, Nr1h3, Ipo4, Tm9sf1, Snx9, Use1, Cse1l, Atg4d, Tomm40, Pex19, Phyhip, Mmd, Akt2, Tmed4, Bid, Coro1c, Arhgef18, Mprip, Pex1, Tpr, Inpp5k, Crkl, Zdhhc24, Odad4, Clstn3, Ap1b1, Pttg1ip, Tnpo1, Bcr, Vps4b, Psen2, Tbrg1, Fuz, Abca1, Zdhhc12, E2f3, Lamp2, Pacsin2, Plcg1, Kif3a, Septin8, Mapt, Cdk5r…
GO:0032374	regulation of cholesterol transport	59	11	8.74	0.27801	Nr1h3, Abca1, Abca8b, Nfkbia, Srebf2, Abcg1, Anxa2, Abca7, Abca8a, Osbpl6, Lep
GO:0051570	regulation of histone H3-K9 methylation	26	6	3.85	0.27803	Zfp369, Kdm4b, Lmna, Setd7, Kdm3a, Airn
GO:0030641	regulation of cellular pH	75	13	11.11	0.27808	Snapin, Slc4a3, Tmem175, Avpr1a, Slc26a6, Slc4a2, Vps33a, Grn, Atp6v0a2, Ccdc115, Lacc1, Mapk1, Hvcn1
GO:0035357	peroxisome proliferator activated receptor signaling pathway	21	5	3.11	0.27808	Plin5, Fam120b, Cyp2j6, Actn4, Lep
GO:0070168	negative regulation of biomineral tissue development	21	5	3.11	0.27808	Hey2, Rflnb, Notch1, Trpm4, Ptk2b
GO:0034728	nucleosome organization	109	18	16.15	0.27809	Mcm3ap, Ipo4, Mcm2, Naa60, H3f3b, Sart3, Actr6, Cabin1, Brd2, Smarca5, Smarca4, Ino80, Tspyl4, Tspyl2, A730008H23Rik, Spty2d1, Smyd3, Smarcd2
GO:0042278	purine nucleoside metabolic process	29	6	4.3	0.27811	Aprt, Pcmt1, Xdh, Gda, Mtap, Pnp2
GO:0055065	metal ion homeostasis	536	81	79.41	0.27813	Scnn1g, Slc39a13, Cp, Hmox2, Psen2, Slc41a1, Xk, Steap2, Plcg1, Tmprss6, Esr1, Atp2b1, Avpr1a, Ap3d1, Gna13, Ryr2, Il6st, Ero1a, Scara5, Slc39a14, Grina, Tfrc, Slc11a2, Thada, Smad4, Slc12a2, Jak2, Slc1a1, Hps1, Oga, Slc40a1, P2ry1, Casq2, Asph, Tmem38b, Uts2, Slc30a9, Atp2a2, Eif2ak1, Itpr1, Abcb7, Mt2, Herpud1, Hephl1, Agt, Nptn, Neo1, Atp1b3, Trpc1, P2ry2, Kctd17, Frrs1, Kctd7, Cacna1a, Npy1r,…
GO:0090025	regulation of monocyte chemotaxis	23	5	3.41	0.27814	Dusp1, Nbl1, Cxcl12, Ano6, Hmgb1
GO:2000191	regulation of fatty acid transport	30	6	4.44	0.27814	Akt1, Akt2, Map2k6, Acsl5, P2ry2, Pla2g6
GO:0030838	positive regulation of actin filament polymerization	88	13	13.04	0.27821	Snx9, Map3k1, Spire1, Coro1b, Arpc5l, Abi2, Pfn2, Pycard, Fchsd1, Arpin, Cdc42ep4, Ptk2b, Nck2
GO:0048311	mitochondrion distribution	19	4	2.81	0.27821	Mapt, Synj2, Trak1, Msto1
GO:1901031	regulation of response to reactive oxygen species	39	7	5.78	0.27821	Met, Ripk1, Glrx, Pde8a, Sesn2, Hdac6, Sesn1
GO:1902745	positive regulation of lamellipodium organization	33	6	4.89	0.27823	Coro1c, Coro1b, Hdac4, Abi2, Dnm2, Pik3r1
GO:1903532	positive regulation of secretion by cell	283	43	41.93	0.27823	Rab34, Gab2, Vps4b, Sdc4, Arrb1, Stxbp5, Avpr1a, Map2k6, Pld2, Glrx, Ppp3cb, Dpysl2, Snx4, Prkn, Abcg1, Smad4, Slc12a2, Jak2, Oga, Myo5b, Capn10, Glul, P2ry1, Wls, Aacs, Il4ra, Stx4a, Sytl4, Agt, P2ry2, Ptpn23, Apln, Trpm4, Zfp384, Tardbp, Myrip, Gck, Pla2g6, Ptpn11, Kcnb1, Dtnbp1, Cxcl12, Nlgn1
GO:2000209	regulation of anoikis	22	4	3.26	0.2783	Notch1, Chek2, Ankrd13c, Ptrh2
GO:0006801	superoxide metabolic process	57	9	8.44	0.27833	Akt1, Mapt, Cbs, Slc1a1, Agt, Ccs, Sh3pxd2b, Sh3pxd2a, Hvcn1
GO:0001522	pseudouridine synthesis	17	3	2.52	0.27834	Pus10, Dkc1, Trub2
GO:0015868	purine ribonucleotide transport	18	3	2.67	0.27837	Slc25a42, Abcc4, Slc35b2
GO:0051503	adenine nucleotide transport	18	3	2.67	0.27837	Slc25a42, Abcc4, Slc35b2
GO:0009185	ribonucleoside diphosphate metabolic process	100	15	14.82	0.2784	Hk2, Ier3, Mlxipl, Ampd3, Prkag3, Cad, Ddit4, Pfkp, Zbtb20, Umps, Hdac4, Nupr1, Sirt6, Gck, Prkaa1
GO:0010885	regulation of cholesterol storage	19	3	2.81	0.2784	Nr1h3, Lpl, Srebf2
GO:1990000	amyloid fibril formation	21	3	3.11	0.27845	Mapt, Ripk1, Ldlr
GO:0003143	embryonic heart tube morphogenesis	50	7	7.41	0.27851	Kif3a, Ryr2, Mib1, Notch1, Notch2, Tgfbr2, Tead1
GO:0071826	ribonucleoprotein complex subunit organization	171	24	25.33	0.27869	Celf1, Prpf31, Rrp7a, Sart3, Ddx39b, Nopchap1, Nle1, Luc7l3, Klc1, Luc7l, Clp1, Mbnl1, Ddx20, Khdc4, Ptbp2, Ago3, Rbm5, Usp4, Zfand1, Dhx29, Dhx9, Setx, Usp39, Rrs1
GO:0016482	cytosolic transport	156	21	23.11	0.27884	Vps50, Vps26a, Rhobtb3, Mapk8, Bet1l, Arl8b, Rab6a, Snx1, Tmem87a, Heatr5a, Ptpn23, Gcc2, Sgsm2, Lmtk2, Snx12, Tpcn2, Hook2, Tanc2, Kif1b, Mapk1, Sort1
GO:1903169	regulation of calcium ion transmembrane transport	144	19	21.33	0.27888	Akt1, Ubqln1, Psen2, Plcg1, Cacnb1, Ryr2, Casq2, Asph, Gem, Tmem38b, Trpc1, Cacna1a, Cbarp, Calm2, Ptger3, Pla2g6, Adrb2, Ptk2b, Prnp
GO:2000273	positive regulation of signaling receptor activity	36	7	5.33	0.27893	Neurl1a, Ifngr1, Jak2, Hdac1, Tgfa, Hdac6, Adrb2
GO:0001835	blastocyst hatching	30	6	4.44	0.27925	Phf6, Hcfc1, Smarca4, Grn, Slc35e2, Ccdc62
GO:0007212	dopamine receptor signaling pathway	30	6	4.44	0.27925	Ncstn, Slc9a3r1, Gnaq, Slc1a1, Rgs4, Dtnbp1
GO:0007595	lactation	30	6	4.44	0.27925	Stat5a, Neurl1a, Aprt, Socs2, Xdh, Prl2c3
GO:0045746	negative regulation of Notch signaling pathway	30	6	4.44	0.27925	Neurl1a, Arrb1, Hey2, Nfkbia, Dll4, Gdpd5
GO:0006338	chromatin remodeling	185	31	27.41	0.27927	Mcm3ap, Ipo4, Baz1b, Mcm2, Naa60, Ezh1, H3f3b, Sart3, Actr6, Cabin1, Hmg20b, Trp63, Chd1, Kdm4b, Brd2, Hdac4, Tti1, Hcfc1, Smarca5, Smarca4, Ino80, Satb2, Tspyl4, Tspyl2, Pbrm1, A730008H23Rik, Ino80c, Spty2d1, Smyd3, Top1, Smarcd2
GO:0060401	cytosolic calcium ion transport	159	18	23.56	0.27949	Akt1, Psen2, Plcg1, Atp2b1, Ryr2, Ero1a, Oga, Casq2, Asph, Tmem38b, Atp2a2, Itpr1, Trpc1, Calm2, Adrb2, Tpcn2, Ptk2b, Prnp
GO:0006637	acyl-CoA metabolic process	78	12	11.56	0.27965	Mvd, Acot8, Dip2a, Acot3, Dgat1, Gpam, Acsl5, Acss1, Acsm5, Acot6, Fitm2, Acot1
GO:0002821	positive regulation of adaptive immune response	121	11	17.93	0.27974	Tbx21, Eif2ak4, Atad5, Tfrc, Cd1d1, Map3k7, Pycard, Pvr, Trp53bp1, Dennd1b, Nectin2
GO:0022409	positive regulation of cell-cell adhesion	265	29	39.26	0.28363	Icosl, Stat5a, Zmiz1, Adam19, Piezo1, Ap3d1, Gcnt2, Il6st, Myo10, Has2, Tfrc, Jak2, Gpam, Cd1d1, Ptpru, Blm, Il4ra, Pycard, Il15, Tgfbr2, Ptpn23, F11r, Dock8, Lep, Flot1, Hmgb1, Zbtb16, Nck2, Afdn
GO:1901701	cellular response to oxygen-containing compound	936	180	138.67	0.28629	Ngfr, Scnn1g, Raf1, Pdgfb, Mapk7, Akt1, Rab34, Nr1h3, Axl, Ncstn, Brinp2, Stat5a, Akt2, Mlxipl, Inpp5k, Crkl, Neurl1a, Cdk4, Gabpa, Met, Bcr, Pten, Abca1, Sash1, Lpl, Castor2, Pcgf2, Slc2a4, Ndel1, Arrb1, Esr1, Tnfaip3, Atp2b1, Socs2, Eif4ebp2, Ddit4, Stxbp4, Rock2, Lpin1, Adcy3, Dnmt3a, Slc9a3r1, Cacnb1, Tshr, Nfkbia, Snw1, Zfp36l1, Net1, Ryr2, Ripk1, Ercc6l2, Hnrnpk, Dapk1, Glrx, Pde8b, Ppp3cb,…
GO:0000278	mitotic cell cycle	777	144	115.12	0.29232	Pdgfb, Tubb6, Akt1, Rhoc, Snx9, Mcm2, Ier3, Brinp2, Stat5a, Map3k20, Bid, Tpr, Cdk4, Rad51c, Met, Vps4b, Hyal1, Rpa3, Pten, E2f3, Atad5, Cdk5rap3, Ndel1, Esr1, Zwint, Prmt2, Ska2, Tubd1, Rock2, Id2, Nle1, Slc9a3r1, Ctc1, Nin, Mnat1, Zfp36l1, Ripk1, Plk2, Fam107a, Lats2, Trim35, Rb1, Mtbp, Hsf1, Klhl22, Tuba1b, Cdkn1a, Hdac3, Ik, Cep192, Incenp, Rad9a, Smc5, Smc3, Bbs4, Cdk2, Rptor, Jade1, Sgo2a, …
GO:0007032	endosome organization	55	10	8.15	0.29247	Coro1c, Vps4b, Prkn, Pi4k2b, Vps33b, Snx33, Tmem127, Als2cl, Hook2, Plekhf1
GO:0014070	response to organic cyclic compound	570	118	84.45	0.29388	Scnn1g, Pdgfb, Akt1, Nr1h3, Ncstn, Stat5a, Akt2, Inpp5k, Cdk4, Zmiz1, Hdac5, Gabpa, Slc3a2, Esr1, Socs2, Ddit4, Prmt2, Rock2, Ncoa1, Adcy3, Slc9a3r1, Pld2, Strn3, Nfkbia, Snw1, Zfp36l1, Ryr2, Smad5, Hnrnpk, Glrx, Fam107a, Trp63, Hsf1, Slc26a6, Cbs, Lbh, Riok3, Lox, Gnaq, Jak2, Slc1a1, Tbl1x, Cdk2, Homer2, Cflar, Atf2, P2ry1, Dhx36, Casq2, Rorc, Asph, Tmem38b, Hdac1, Casp9, Fosl2, Clock, Aacs, Zc3…
GO:0030522	intracellular receptor signaling pathway	192	46	28.45	0.29677	Nr2c1, Crkl, Zmiz1, Plin5, Fam120b, Rxrg, Rarb, Esr1, Tnfaip3, Usp15, Prmt2, Ncoa1, Sec14l1, Strn3, Nfkbia, Snw1, Thrb, Trp63, Lbh, Riok3, Jak2, Pum1, Hdac1, Clock, Zc3hav1, Ctbp2, Smarca4, Nedd4, Uba5, Rnf125, Ubr5, Nploc4, Lacc1, Ar, Cyp2j6, Kdm3a, Actn4, Arntl, Klf2, Thra, Lep, Cyp26b1, Dhrs3, Lsm14a, Cry2, Trim68
GO:0017038	protein import	213	49	31.56	0.29679	Akt1, Nup214, Ipo4, Cse1l, Tomm40, Pex19, Pex1, Tpr, Pttg1ip, Tnpo1, E2f3, Pex3, Nfkbia, Tomm70a, Cdkn1a, Hdac3, Jak2, Notch1, Atf2, Pex16, Kpna4, Lmna, Ppp3ca, Pex14, Fam53b, Heatr3, Agt, Phip, Snx33, Ipo13, Nxt1, Ubr5, Elavl1, Ipo8, Appl1, Mdfic, Pik3r1, Tardbp, Zc3h12a, Nup107, Arntl, Snupn, Epm2a, Lep, Mapk1, Cry2, Ranbp6, Tomm20, Nup62
GO:0001667	ameboidal-type cell migration	399	66	59.11	0.29949	Pdgfb, Itga3, Akt1, Stat5a, Gab2, Coro1c, Hdac5, Met, Hyal1, Amotl1, Pten, Sash1, Plcg1, Sdc4, Arid5b, Kitl, Sgpl1, Patz1, Rock2, Pecam1, Pdcd6, Plk2, Has2, Mapre2, Coro1b, Ric8a, Nrp1, Sema4c, Ppm1f, Glul, Notch1, Dll4, Pfn2, Efna1, Sema4a, Glipr2, Sema3c, Uts2, Hdac6, Adgra2, Agt, Dnaja4, Tgfbr2, Kank1, Syde1, Grn, Ptpn23, P2ry12, Fgf1, Sema7a, Appl1, Rcc2, Mmrn2, Zc3h12a, Ptpn11, Dock5, Tmem20…
GO:0030031	cell projection assembly	487	79	72.15	0.29949	Pdgfb, Ift46, Tchp, Coro1c, Inpp5k, Neurl1a, Odad4, Ift43, Cilk1, Fuz, Kif3a, Ndel1, Fxr2, Slc9a3r1, Ntn1, Ttc8, Mak, Spata13, Myo10, Ttll1, Arl6, Cfap298, Ift140, Rfx2, Dync2li1, Dpysl3, Tmem216, Ablim1, Csnk1d, Bbs4, Nrp1, Hdac4, Abi2, Pfn2, Wrap73, Ablim2, Rilpl2, Rabep2, Arhgef6, Kank1, Ablim3, Cntrob, Ppp1r9a, Abcc4, Kctd17, Dnm2, Cdc14a, Ston1, Cdk10, Plekhm1, Spata6, 2700049A03Rik, Bbs10, …
GO:0034097	response to cytokine	761	116	112.75	0.29956	Klf6, Pdgfb, Hk2, Mapk7, Akt1, Il16, Axl, Mcm2, Il17ra, Stat5a, Cdip1, Tpr, Inpp5k, Crkl, Gtf2h1, Cdk4, Hipk1, Cdk9, Hyal1, Mapkapk2, Slc2a4, Arid5b, Ifngr1, Prmt2, Rel, Gfpt2, Stxbp4, Ubtf, Nfkbia, Zfp36l1, Pfkp, Yy1, Ripk1, Dapk1, Il6st, Ppp3cb, Osmr, Pmm1, Cldn1, Tfrc, Gsk3b, Tuba1b, Il15ra, Slc26a6, Rab12, Prkn, Dusp1, Rfx2, Smad4, Lox, Slc12a2, Tle4, Jak2, Slc1a1, Bbs4, Flnb, Hdac4, Cfh, Nme…
GO:0002064	epithelial cell development	212	43	31.41	0.29957	Ccm2, Pdgfb, Met, Rarb, Vezf1, Esr1, Frs2, Rock2, Pecam1, Slc9a3r1, Map3k1, Il6st, Akap11, Trp63, Cldn1, Clic5, Flnb, Abi2, Notch1, Tbc1d20, Notch2, Add1, Fosl2, Clock, Rilpl2, Fgfr2, Agt, Smarca4, Fem1b, Myd88, Sidt2, Tjp3, Ripor2, F11r, C1galt1, Cxcr4, Ar, Frmd6, Plcb1, Lamb2, Fgfr3, Arntl, Afdn
GO:0044782	cilium organization	314	51	46.52	0.30012	Ift46, Tchp, Neurl1a, Odad4, Ift43, Cilk1, Fuz, Kif3a, Slc9a3r1, Ttc8, Mak, Ttll1, Arl6, Cfap298, Rttn, Ift140, Rfx2, Dync2li1, Tmem216, Ablim1, Csnk1d, Bbs4, Nme7, Wrap73, Rilpl2, Rabep2, Lca5, Ablim3, Cntrob, Abcc4, Kctd17, Dnm2, Cdc14a, Cdk10, Spata6, 2700049A03Rik, Ttc21b, Bbs10, Ptpn23, Spag1, Tmem237, Ofd1, Zfp423, Ccdc66, Tmem67, Cep162, Arhgap35, Septin9, Intu, Nectin2, Cc2d2b
GO:0032481	positive regulation of type I interferon production	65	14	9.63	0.30017	Polr3d, Zbtb20, Tomm70a, Riok3, Zfp64, Dhx36, Zc3hav1, Myd88, Dhx33, Dhx9, Ptpn11, Cd14, Flot1, Hmgb1
GO:0016571	histone methylation	134	23	19.85	0.30048	Pwp1, Ezh1, Prmt2, Snw1, Zfp369, Setd4, Paxbp1, Dpy30, Kdm4b, Iws1, Smad4, Lmna, Rnf20, Mthfr, Nnmt, Setd7, Setd1a, Fbl, Prmt6, Kdm3a, Smyd3, Airn, Prmt1
GO:0002021	response to dietary excess	28	7	4.15	0.30056	Clic5, Cfh, Adrb3, Oma1, Pnpla3, Adrb2, Lep
GO:0016556	mRNA modification	28	7	4.15	0.30056	Mettl16, Nsun2, Dkc1, Trmt6, Trub2, Apobec1, Cmtr2
GO:0090502	RNA phosphodiester bond hydrolysis, endonucleolytic	28	7	4.15	0.30056	Rpp40, Rcl1, Rpp30, Zc3h12c, Tbl3, Zc3h12a, Rrs1
GO:0098810	neurotransmitter reuptake	23	6	3.41	0.30062	Prkn, Slc22a3, Slc29a1, Slc29a2, Slc18a2, Slc22a2
GO:0050922	negative regulation of chemotaxis	53	10	7.85	0.30073	St6gal1, Dusp1, Coro1b, Nrp1, Sema4c, Notch1, Sema4a, Sema3c, Sema7a, Nbl1
GO:0005979	regulation of glycogen biosynthetic process	29	6	4.3	0.30085	Akt1, Akt2, Inpp5k, Ppp1cb, Gck, Ppp1r3b
GO:2000279	negative regulation of DNA biosynthetic process	37	7	5.48	0.30089	Exosc10, Ctc1, Cdkn1a, Dusp1, Dnajc2, Pot1a, Acd
GO:0015740	C4-dicarboxylate transport	24	5	3.56	0.30091	Slc25a11, Slc25a22, Slc12a2, Slc1a1, Lrrc8d
GO:0003215	cardiac right ventricle morphogenesis	13	3	1.93	0.30101	Hey2, Notch1, Sema3c
GO:0007175	negative regulation of epidermal growth factor-activated receptor activity	13	3	1.93	0.30101	Psen2, Cbl, Socs4
GO:0009130	pyrimidine nucleoside monophosphate biosynthetic process	13	3	1.93	0.30101	Cad, Umps, Dctd
GO:0016081	synaptic vesicle docking	13	3	1.93	0.30101	Stx4a, Ctbp2, Syde1
GO:0019359	nicotinamide nucleotide biosynthetic process	13	3	1.93	0.30101	Nampt, Nmnat1, Nadsyn1
GO:0034497	protein localization to phagophore assembly site	13	3	1.93	0.30101	Wipi2, Trappc8, Wdr45
GO:0035112	genitalia morphogenesis	13	3	1.93	0.30101	Trp63, Ar, Sycp2
GO:0036499	PERK-mediated unfolded protein response	13	3	1.93	0.30101	Qrich1, Abca7, Nck2
GO:0042795	snRNA transcription by RNA polymerase II	13	3	1.93	0.30101	Ell2, Mepce, Zfp143
GO:0045906	negative regulation of vasoconstriction	13	3	1.93	0.30101	Apln, Dock5, Lep
GO:0046007	negative regulation of activated T cell proliferation	13	3	1.93	0.30101	Prkar1a, Casp3, Prnp
GO:0048096	chromatin-mediated maintenance of transcription	13	3	1.93	0.30101	Zmiz1, Sertad1, Setd1a
GO:0048711	positive regulation of astrocyte differentiation	13	3	1.93	0.30101	Id2, Il6st, Notch1
GO:0055012	ventricular cardiac muscle cell differentiation	13	3	1.93	0.30101	Rarb, Hey2, Lmna
GO:0060081	membrane hyperpolarization	13	3	1.93	0.30101	Agt, Kctd7, Kcna5
GO:0060788	ectodermal placode formation	13	3	1.93	0.30101	Frs2, Hdac1, Six1
GO:0070508	cholesterol import	13	3	1.93	0.30101	Stard4, Ldlr, Stard5
GO:0086014	atrial cardiac muscle cell action potential	13	3	1.93	0.30101	Ryr2, Trpm4, Kcna5
GO:0097084	vascular associated smooth muscle cell development	13	3	1.93	0.30101	Hey2, Notch1, Pbrm1
GO:0099550	trans-synaptic signaling, modulating synaptic transmission	13	3	1.93	0.30101	Gucy1b1, Nptn, Cnr1
GO:1900102	negative regulation of endoplasmic reticulum unfolded protein response	13	3	1.93	0.30101	Abca7, Nck2, Bfar
GO:1900112	regulation of histone H3-K9 trimethylation	13	3	1.93	0.30101	Zfp369, Kdm4b, Lmna
GO:1900153	positive regulation of nuclear-transcribed mRNA catabolic process, deadenylation-dependent decay	13	3	1.93	0.30101	Zfp36l1, Dhx36, Zfp36l2
GO:1901298	regulation of hydrogen peroxide-mediated programmed cell death	13	3	1.93	0.30101	Met, Glrx, Hdac6
GO:1902857	positive regulation of non-motile cilium assembly	13	3	1.93	0.30101	Wrap73, Tmem67, Septin9
GO:1904294	positive regulation of ERAD pathway	13	3	1.93	0.30101	Ubqln1, Herpud1, Tmem67
GO:0045616	regulation of keratinocyte differentiation	23	4	3.41	0.30113	Rock2, Zfp36l1, Trp63, Notch1
GO:0034508	centromere complex assembly	30	5	4.44	0.30114	H3f3b, Cenpo, Cenpc1, Senp6, A730008H23Rik
GO:0031103	axon regeneration	45	7	6.67	0.3012	Pten, Ndel1, Jak2, Neo1, Grn, Jun, Lamb2
GO:0010518	positive regulation of phospholipase activity	39	6	5.78	0.30122	Esr1, Gna13, Gnaq, Fgfr2, Agt, Fgfr3
GO:0042220	response to cocaine	28	4	4.15	0.30132	Hdac5, Slc1a1, Homer2, Cnr1
GO:0032786	positive regulation of DNA-templated transcription, elongation	30	4	4.44	0.30139	Ell2, Supt5, Ddx39b, Scaf8
GO:2000059	negative regulation of ubiquitin-dependent protein catabolic process	48	5	7.11	0.30182	Psen2, Anks1, Pdcl3, Ccar2, Ubxn1
GO:0050772	positive regulation of axonogenesis	87	19	12.89	0.30189	Tiam1, Mapt, Ndel1, Zfyve27, Ntn1, Nin, Gsk3b, Tnfrsf12a, Nrp1, Myo5b, Stk25, Plxna1, Dixdc1, Trak1, Map3k13, Sema7a, Picalm, Shtn1, Cxcl12
GO:0051865	protein autoubiquitination	68	12	10.07	0.30234	Uhrf1, Sash1, Marchf5, Prkn, Uhrf2, Rnf41, Rnf19b, Ube4b, Cbl, Sh3rf3, Trim68, Bfar
GO:0001841	neural tube formation	118	13	17.48	0.30243	Fuz, Sdc4, Rock2, Stk3, Mib1, Brd2, Bbs4, Sema4c, Map3k7, Mthfr, Casp3, Mthfd1l, Arhgap35
GO:0002698	negative regulation of immune effector process	108	11	16	0.30256	Tbx21, Bcr, Cr1l, Tnfaip3, Ppp3cb, Il4ra, Grn, Tap1, Appl1, Zc3h12a, Serpinb9
GO:0009749	response to glucose	147	33	21.78	0.30284	Raf1, Rab34, Mlxipl, Arrb1, Stxbp4, Pde8b, Ppp3cb, Slc39a14, Zbtb20, Tra2b, Prkn, Abcg1, Smad4, Gpam, Glul, Ppp3ca, Sesn2, Aacs, Pde3b, Stx4a, Casp3, Smarca4, Sidt2, Ccdc186, Trpm4, Rab11fip2, Gck, Pla2g6, Kcnb1, Prkaa1, Rab11fip5, Brsk2, Acvr2b
GO:0019216	regulation of lipid metabolic process	328	63	48.6	0.30358	Pdgfb, Akt1, Nr1h3, Stat5a, Akt2, Mlxipl, Cdk4, Mid1ip1, Tafazzin, Plin5, Esr1, Avpr1a, Lpin1, Id2, Lpcat1, Pde8b, Samd8, Thrb, Srebf2, Dgat1, Zbtb20, Abcg1, Stard4, Gpam, Acsl5, Gk, Bbs4, Abhd6, Pip4k2c, Rdh10, Ddx20, Rorc, Mfsd2a, H6pd, Pde3b, Fgf21, Erlin2, Slc27a1, Agt, Ldlr, Elovl5, Scap, Abhd5, Crebl2, Pik3ip1, Abca7, Fgf1, Atg14, Etfbkmt, Apobec1, Pla2g6, Psapl1, Cnr1, Asxl3, Insig1, Angpt…
GO:0001569	branching involved in blood vessel morphogenesis	37	7	5.48	0.30381	Gna13, Nrp1, Dll4, Tgfbr2, Sirt6, Cxcr4, Cxcl12
GO:0030501	positive regulation of bone mineralization	37	7	5.48	0.30381	Atraid, Atp2b1, Fam20c, Adrb2, Fgfr3, Acvr2b, Ano6
GO:0030866	cortical actin cytoskeleton organization	37	7	5.48	0.30381	Strip1, Epb41l2, Rock2, Akap11, Epb41l1, Epb41, Fmnl2
GO:0071364	cellular response to epidermal growth factor stimulus	37	7	5.48	0.30381	Akt1, Inpp5k, Plcg1, Zfp36l1, Pde8a, Ptpn11, Zfp36l2
GO:0097009	energy homeostasis	37	7	5.48	0.30381	Mlxipl, Ampd3, Ubb, Mfsd2a, Oma1, Prkaa1, C1qtnf9
GO:1900087	positive regulation of G1/S transition of mitotic cell cycle	37	7	5.48	0.30381	Akt1, Hyal1, Mtbp, Rptor, Mepce, Kcna5, Plcb1
GO:0071560	cellular response to transforming growth factor beta stimulus	200	38	29.63	0.30393	Mapk7, Itga3, Crkl, Htra1, Zmiz1, Usp15, Snw1, Fut8, Ppm1a, Pals1, Zfp36l1, Gcnt2, Smad5, Map3k1, Lats2, Itgb5, Smad4, Lox, Cflar, Fbn1, Map3k7, Htra3, Usp9x, Pdgfd, Snx1, Tgfbr2, Dnm2, Spry1, Cdkn1c, Smurf1, Vasn, Appl1, Npnt, Sox5, Zfp36l2, Jun, Cdkn2b, Zfp703
GO:0008360	regulation of cell shape	151	25	22.37	0.30503	Rhoc, Arhgef18, Kif3a, Epb41l2, Gna13, Slc9a3r1, Rhobtb3, Rhobtb2, Myo10, Limd1, Mkln1, P2ry1, Sema4a, Epb41, Plxna1, Phip, Gas7, Fmnl2, F11r, Arhgap18, Rhou, Cdc42ep4, Rhoj, Arhgap35, Ptk2b
GO:0006352	DNA-templated transcription, initiation	95	21	14.07	0.30563	Med24, Esr1, Hey2, Ubtf, Gtf3c5, Dhx36, Gtf2b, Xpa, Atf7ip, Smarca5, Med17, Med13, Bclaf1, Med30, Setx, Taf9b, Jun, Thra, Hmgb1, Gtf2f2, Cdk7
GO:0009154	purine ribonucleotide catabolic process	31	6	4.59	0.30663	Gmpr2, Ampd3, Nudt4, Xdh, Fitm2, Gda
GO:0032212	positive regulation of telomere maintenance via telomerase	31	6	4.59	0.30663	Cct3, Map3k4, Pot1a, Dkc1, Acd, Mapk1
GO:0036297	interstrand cross-link repair	31	6	4.59	0.30663	Rad51d, Ercc6l2, Ercc4, Xpa, Fancb, Fancm
GO:0043967	histone H4 acetylation	65	11	9.63	0.30665	Naa60, Arrb1, Ncoa1, Irf4, Iws1, Naa40, Jade1, Ing5, Atf2, Hcfc1, Phf20
GO:0019395	fatty acid oxidation	105	19	15.56	0.30669	Akt1, Akt2, Acaa1b, Plin5, Dgat1, Acsl5, Ivd, Slc27a2, Abcd3, Mfsd2a, Sesn2, Tuba8, Ilvbl, Etfbkmt, Cnr1, Prkaa1, Lep, C1qtnf9, Cyp4v3
GO:0051258	protein polymerization	270	43	40	0.30682	Snx9, Mid1ip1, Met, Mapt, Ndel1, Washc3, Nav3, Cyria, Pecam1, Nin, Fam107a, Map3k1, Mapk8, Prkn, Svil, Spire1, Cep192, Coro1b, Csnk1d, Bbs4, Pstpip2, Arpc5l, Abi2, Pfn2, Casq2, Add1, Pycard, Tmod2, Kank1, Ppp1r9a, Gas7, Pde4dip, Fchsd1, Arhgap18, Arpin, Cdk5rap2, Cdc42ep4, Gda, Ptk2b, Ube2s, Nck2, Map7d3, Mphosph8
GO:0061351	neural precursor cell proliferation	156	26	23.11	0.30686	Ngfr, Hdac5, Rarb, Kif3a, Frs2, Id2, Mapk8, Notch1, Dll4, Ptbp2, Dock7, Fgfr2, Dixdc1, Grn, Wdr62, Ctnna1, Cdon, Sox5, Setd1a, Foxo1, Zfp423, Cxcr4, Kctd11, Eml1, Cend1, Afdn
GO:0051893	regulation of focal adhesion assembly	63	12	9.33	0.30693	Coro1c, Pten, Sdc4, Fam107a, Slk, Nrp1, Ppm1f, Limch1, Rcc2, Ptpn11, BC024139, Actg1
GO:0043330	response to exogenous dsRNA	33	7	4.89	0.30711	Slc3a2, Nfkbia, Dhx36, Zc3hav1, Dhx9, Flot1, Mapk1
GO:0016572	histone phosphorylation	32	6	4.74	0.30737	Baz1b, Cdk9, Incenp, Jak2, Slk, Cdk2
GO:0045104	intermediate filament cytoskeleton organization	32	6	4.74	0.30737	Raf1, Ndel1, Atf2, Dnajb6, Pkp2, BC024139
GO:0003180	aortic valve morphogenesis	19	4	2.81	0.30739	Hey2, Rb1, Notch1, Efna1
GO:0006336	DNA replication-independent nucleosome assembly	19	4	2.81	0.30739	Ipo4, H3f3b, Cabin1, A730008H23Rik
GO:0010801	negative regulation of peptidyl-threonine phosphorylation	19	4	2.81	0.30739	Inpp5k, Met, Ddit4, Ppp1r15a
GO:0030878	thyroid gland development	19	4	2.81	0.30739	Raf1, Six1, Thra, Mapk1
GO:0032211	negative regulation of telomere maintenance via telomerase	19	4	2.81	0.30739	Exosc10, Ctc1, Pot1a, Acd
GO:0032331	negative regulation of chondrocyte differentiation	19	4	2.81	0.30739	Wnt9a, Rarb, Rflnb, Ptpn11
GO:0032482	Rab protein signal transduction	19	4	2.81	0.30739	Rab12, Aatk, Rab33b, Rab35
GO:0032516	positive regulation of phosphoprotein phosphatase activity	19	4	2.81	0.30739	Jak2, Calm2, Ptpa, Ppp1r15a
GO:0034501	protein localization to kinetochore	19	4	2.81	0.30739	Mtbp, Ik, Zw10, Rcc2
GO:0035094	response to nicotine	19	4	2.81	0.30739	Chrna2, Chrnb1, Cnr1, Mapk1
GO:0043567	regulation of insulin-like growth factor receptor signaling pathway	19	4	2.81	0.30739	Phip, Myorg, Ar, Atxn1
GO:0045722	positive regulation of gluconeogenesis	19	4	2.81	0.30739	Ppp4r3b, Supt20, Nnmt, Foxo1
GO:0045821	positive regulation of glycolytic process	19	4	2.81	0.30739	Mlxipl, Zbtb20, Gck, Prkaa1
GO:0045986	negative regulation of smooth muscle contraction	19	4	2.81	0.30739	Irag1, Rgs2, Dock5, Adrb2
GO:0090280	positive regulation of calcium ion import	19	4	2.81	0.30739	Pdgfb, Cxcr4, Adrb2, Cxcl12
GO:1901017	negative regulation of potassium ion transmembrane transporter activity	19	4	2.81	0.30739	Pten, Nedd4l, Casq2, Oxsr1
GO:1902430	negative regulation of amyloid-beta formation	19	4	2.81	0.30739	Gga3, Abca7, Rps23rg1, Prnp
GO:1904754	positive regulation of vascular associated smooth muscle cell migration	19	4	2.81	0.30739	Pdgfb, Dock7, Agt, Dock5
GO:2000269	regulation of fibroblast apoptotic process	19	4	2.81	0.30739	Bid, Trp63, Stk17b, Xrcc2
GO:0048489	synaptic vesicle transport	45	10	6.67	0.30752	Snapin, Slc2a4, Ap3d1, Dpysl2, Fgfr2, Ap3m2, Picalm, Dtnbp1, Bloc1s3, Nlgn1
GO:0007097	nuclear migration	29	5	4.3	0.30754	Slc9a3r1, Ntn1, Dock7, Sun2, Tmem201
GO:0009410	response to xenobiotic stimulus	239	43	35.41	0.30776	Dgcr2, As3mt, Crkl, Acaa1b, Lyst, Ncoa1, Rb1, Tfrc, Slc1a1, Slc18a2, Abcc2, Cyp2e1, Rptor, Gsta3, Ppm1f, Hdac4, Gclm, Rorc, Aacs, Cyp2b10, Blm, Sult1a1, Gclc, Tgfbr2, Ss18, Fmo2, Fmo1, Apobec1, Pde3a, Fancb, Rnf149, Rap2a, Jun, Cyp2j6, Cyp2f2, Aldh1a1, Bloc1s3, Usp47, Slc22a12, Cyp26b1, Pnp2, Prnp, Kcnj11
GO:0002532	production of molecular mediator involved in inflammatory response	78	14	11.56	0.30783	Il17ra, Snx4, Pdcd4, Chid1, Snap23, Il4ra, Pycard, Myd88, Grn, Appl1, Ankrd42, Pbxip1, Zc3h12a, Lep
GO:0050806	positive regulation of synaptic transmission	159	25	23.56	0.30818	Ngfr, Ncstn, Eif2ak4, Clstn3, Pten, Zdhhc12, Hnrnpk, Plk2, Fam107a, Gsk3b, Slc1a1, Glul, Uts2, Stx4a, Nptn, Clstn2, Syde1, Ppp1r9a, Ythdf1, Dtnbp1, Ptk2b, Flot1, Mapk1, Nlgn1, Prnp
GO:0003382	epithelial cell morphogenesis	38	7	5.63	0.3082	Met, Pecam1, Map3k1, Flnb, Rilpl2, Ar, Frmd6
GO:0050730	regulation of peptidyl-tyrosine phosphorylation	226	32	33.48	0.30821	Pdgfb, Dlg3, Neurl1a, Psen2, Sh3bp5l, Kitl, Prmt2, Pecam1, Il6st, Sh3bp5, Hsf1, Ppp2r5b, Jak2, Nrp1, Pdcl3, Efna1, Pdgfc, Tgfa, Il15, Il34, Arl2bp, Agt, Pdgfd, Cbl, Ptpn11, Socs4, Fgfr3, Fam72a, Ghr, Lep, Ptk2b, Prnp
GO:0035116	embryonic hindlimb morphogenesis	25	5	3.7	0.30823	Rarb, Trp63, Notch1, Smarca4, Zbtb16
GO:1903055	positive regulation of extracellular matrix organization	25	5	3.7	0.30823	Rb1, Cflar, Agt, Dag1, Phldb1
GO:0006497	protein lipidation	84	12	12.45	0.30884	Zdhhc24, Abca1, Zdhhc12, Ppm1a, Pigp, Pigx, Glul, Wipi2, Porcn, Wdr45, Pigv, Ppm1b
GO:0007613	memory	124	18	18.37	0.3106	Itga3, Eif2ak4, Psen2, Pten, Mapt, Slc2a4, Eif4ebp2, Plk2, Slc1a1, Bace1, Ldlr, Aph1b, Abca7, Ythdf1, Pla2g6, Cnr1, Atxn1, Plcb1
GO:0051028	mRNA transport	104	19	15.41	0.31181	Mcm3ap, Nup214, Tpr, Mapt, Ddx39b, Zfp36l1, Nsun2, Hsf1, Iws1, G3bp2, Nxt1, Bicd2, Dhx9, Hnrnpa1, Nup160, Nup107, Qk, Srsf3, Nup62
GO:0065003	protein-containing complex assembly	1272	191	188.45	0.31439	Raf1, Cct3, Rhoc, Ipo4, Snx9, Tiam1, Ikzf4, Mcm2, Ikbkg, Bid, Celf1, Naa60, Odad4, Rad51c, Mid1ip1, Prpf31, Ap1b1, Met, Tafazzin, Psen2, Thg1l, Piezo1, Abca1, Lamp2, H3f3b, Tnfaip1, Rrp7a, Septin8, Mapt, Ndel1, Sart3, Ddx39b, Esr1, Hey2, Stxbp5, Washc3, Dnajb12, Nav3, Cabin1, Nopchap1, Cyria, Cenpo, Nle1, Pecam1, Luc7l3, Nin, Trim9, Ppm1a, Ripk1, Pdcd6, Fam107a, Map3k1, Mapk8, Scara5, Trp63, Cldn…
GO:0010977	negative regulation of neuron projection development	145	24	21.48	0.31446	Ngfr, Snapin, Cyth2, Pten, Ntn1, Gsk3b, Il15ra, Dpysl3, Aatk, Nrp1, Sema4c, Ngef, Efna1, Sema4a, Sema3c, Ulk1, Neo1, Kank1, Mylip, Sema7a, Mbp, Gsk3a, Dtnbp1, Nlgn1
GO:0051093	negative regulation of developmental process	814	138	120.6	0.31778	Ngfr, Wnt9a, Pdgfb, Tbx21, Lrp3, Cyth2, Stat5a, Coro1c, Eif2ak4, Chrd, Hdac5, Gabpa, Bcr, Fuz, Pten, Sulf1, Rarb, Mapt, E2f2, Hey2, Socs2, Frs2, Nampt, Rock2, Id2, Rflnb, Ntn1, Nfkbia, Sav1, Zfp36l1, Yy1, Ripk1, Hnrnpk, Plk2, Fst, Rb1, Stk3, Trp63, Tomm70a, Tfrc, Gsk3b, Cxadr, Cdkn1a, Noct, Marchf5, Prkn, Pi16, Abcg1, Lbh, Xdh, Luc7l, Mib1, Hdac3, Smad4, Mbd1, Slc12a2, Coro1b, Pdcd4, Limd1, Aatk,…
GO:0042307	positive regulation of protein import into nucleus	50	9	7.41	0.31817	Tpr, Hdac3, Jak2, Ubr5, Pik3r1, Tardbp, Zc3h12a, Lep, Mapk1
GO:0019233	sensory perception of pain	109	14	16.15	0.32002	Ngfr, Retreg1, P2ry1, Bace1, P2ry2, Cacna1a, Npy1r, Pomk, Cnr1, Cxcr4, Adrb2, Cxcl12, Mapk1, Tmem100
GO:0051649	establishment of localization in cell	1850	330	274.09	0.3236	Ngfr, Raf1, Snapin, Mcm3ap, Vps50, Ergic1, Akt1, Nup214, Ift46, Ipo4, Snx9, Use1, Cse1l, Tomm40, Pex19, Ier3, Akt2, Ikbkg, Clcn3, Tmed4, Bid, Gab2, Coro1c, Pex1, Tpr, Inpp5k, Zdhhc24, Ift43, Ap1b1, Pttg1ip, Syn2, Tnpo1, Bcr, Cilk1, Vps4b, Pten, Abca1, Zdhhc12, Steap2, E2f3, Lamp2, Plcg1, Kif3a, Septin8, Mapt, Slc2a4, Ndel1, Arrb1, Ddx39b, Ubb, Lyst, Stxbp5, Pex3, Reps1, Zwint, Vps26a, Rab1a, Ap3d…
GO:1902895	positive regulation of pri-miRNA transcription by RNA polymerase II	44	8	6.52	0.32364	Ngfr, Pdgfb, Srebf2, Smad4, Smarca4, Apln, Jun, Tead1
GO:0033554	cellular response to stress	1657	298	245.49	0.32854	Ngfr, Hk2, Rpa1, Mapk7, Uhrf1, Akt1, Nr1h3, Tmem161a, Axl, Baz1b, Mcm2, Ier3, Cdip1, Map3k20, Ikbkg, Bid, Eif2ak4, Ubqln1, Tbl2, Tpr, Ttc5, Tfpt, Prkag3, Gtf2h1, Qrich1, Rad51c, Hipk1, Hdac5, Pttg1ip, Met, Cdk9, Nprl2, Fads1, Thg1l, Rpa3, Pten, Map3k4, Sash1, Gadd45b, Arnt, Cr1l, Cd34, Mapkapk2, Lamp2, Foxred2, Atad5, Serinc3, Mapt, Pcgf2, Slc2a4, Cdk5rap3, Ndel1, Zbtb4, Fxr2, Rad51d, Ddx39b, Rev…
GO:0006805	xenobiotic metabolic process	78	13	11.56	0.32907	As3mt, Acaa1b, Abcc2, Cyp2e1, Gsta3, Rorc, Cyp2b10, Sult1a1, Fmo2, Fmo1, Cyp2j6, Cyp2f2, Cyp26b1
GO:0035774	positive regulation of insulin secretion involved in cellular response to glucose stimulus	38	7	5.63	0.32911	Arrb1, Ppp3cb, Prkn, Abcg1, Stx4a, Trpm4, Pla2g6
GO:0046889	positive regulation of lipid biosynthetic process	91	24	13.48	0.33071	Akt1, Nr1h3, Mlxipl, Mid1ip1, Plin5, Avpr1a, Srebf2, Dgat1, Zbtb20, Abcg1, Stard4, Gpam, Acsl5, Abhd6, Rdh10, Mfsd2a, Slc27a1, Agt, Ldlr, Elovl5, Scap, Crebl2, Fgf1, Pla2g6
GO:0006915	apoptotic process	1645	286	243.72	0.33243	Ngfr, Wnt9a, Raf1, Hk2, Mapk7, Akt1, Peg3, Tmem161a, Tchp, Axl, Atg4d, Mcm2, Tomm40, Fam32a, Ncstn, Ier3, Rps6ka1, Stat5a, Akt2, Cdip1, Map3k20, Ikbkg, Bid, Ubqln1, Crkl, Tfpt, Neurl1a, Qrich1, Cdk4, Hipk1, Pttg1ip, G0s2, Psen2, Tnfrsf22, Pten, St3gal1, Elmo3, Gadd45b, E2f3, Sulf1, Plcg1, Rarb, Atad5, Elmo2, Serinc3, Mapt, Pcgf2, Cdk5rap3, Arrb1, E2f2, Ubb, Esr1, Hey2, Pcmt1, Tnfaip3, Kitl, Ccar1…
GO:0048255	mRNA stabilization	46	12	6.82	0.33286	Mettl16, Mapkapk2, Noct, Fus, Rbm10, Myd88, Larp1, Elavl1, Apobec1, Tardbp, Dhx9, Qk
GO:0031623	receptor internalization	112	18	16.59	0.33439	Arrb1, Pld2, Tfrc, Ap2m1, Mkln1, Ulk1, Nedd4, Snx1, Dnm2, Pip5k1c, Apln, Picalm, Ptger3, Grk3, Ackr3, Usp46, Dtnbp1, Flot1
GO:1904646	cellular response to amyloid-beta	32	6	4.74	0.33445	Ngfr, Cacnb1, Gsk3b, Cacna1a, Adrb2, Prnp
GO:0090207	regulation of triglyceride metabolic process	47	16	6.96	0.33522	Nr1h3, Plin5, Esr1, Lpin1, Thrb, Dgat1, Gpam, Acsl5, Mfsd2a, Fgf21, Slc27a1, Ldlr, Abhd5, Atg14, Apobec1, Fitm2
GO:0120031	plasma membrane bounded cell projection assembly	472	76	69.93	0.33582	Ift46, Tchp, Coro1c, Inpp5k, Neurl1a, Odad4, Ift43, Cilk1, Fuz, Kif3a, Ndel1, Fxr2, Slc9a3r1, Ntn1, Ttc8, Mak, Spata13, Myo10, Ttll1, Arl6, Cfap298, Ift140, Rfx2, Dync2li1, Dpysl3, Tmem216, Ablim1, Csnk1d, Bbs4, Nrp1, Hdac4, Abi2, Pfn2, Wrap73, Ablim2, Rilpl2, Rabep2, Arhgef6, Kank1, Ablim3, Cntrob, Ppp1r9a, Abcc4, Kctd17, Dnm2, Cdc14a, Ston1, Cdk10, Plekhm1, Spata6, 2700049A03Rik, Bbs10, Ripor2,…
GO:0051646	mitochondrion localization	47	12	6.96	0.33608	Plin5, Mapt, Ubb, Synj2, Prkn, Mark1, Hdac6, Trak1, Armcx3, Nectin2, Kif1b, Msto1
GO:1902275	regulation of chromatin organization	32	9	4.74	0.33624	Tpr, Atf7ip, Resf1, Phf2, Apobec1, Setd1a, Spty2d1, Mettl4, Mphosph8
GO:0031124	mRNA 3'-end processing	62	13	9.19	0.33634	Supt5, Cdk9, Zfp36l1, Hsf1, Clp1, Rprd1b, Dhx36, Rnf20, Fip1l1, Rprd1a, Cpsf2, Scaf8, Cpsf3
GO:0045540	regulation of cholesterol biosynthetic process	18	6	2.67	0.33644	Srebf2, Abcg1, Erlin2, Scap, Fgf1, Dhcr7
GO:0031128	developmental induction	26	7	3.85	0.33648	Hipk1, Frs2, 2210016L21Rik, Fgf1, Spry1, Ar, Six1
GO:1900180	regulation of protein localization to nucleus	143	24	21.19	0.33655	Ngfr, Akt1, Tpr, Cdk5rap3, Lats2, Tfrc, Gsk3b, Hdac3, Jak2, Glul, Lmna, Sesn2, Mepce, Ubr5, Ctnna1, Mdfic, Pik3r1, Tardbp, Zc3h12a, Epm2a, Ilrun, Lep, Mapk1, Nup62
GO:0038202	TORC1 signaling	51	10	7.56	0.33663	Castor2, Klhl22, Telo2, Lars, Rptor, C9orf72, Sesn2, Otud5, Larp1, Sesn1
GO:0051354	negative regulation of oxidoreductase activity	20	5	2.96	0.33672	Gsk3b, Prkn, Gla, Etfbkmt, Cnr1
GO:0051301	cell division	551	90	81.63	0.33674	Pdgfb, Rhoc, Snx9, Tpr, Cdk4, Vps4b, Tafazzin, Prdm15, Ppp1cb, Septin8, Zwint, Epb41l2, Ska2, Rock2, Nsun2, Plk2, Anxa11, Lats2, Rb1, Trp63, Klhl22, Lbh, Mapre2, Spire1, Incenp, Smc5, Smc3, Bbs4, Cdk2, Sgo2a, Arl8a, Notch1, Dsn1, Pdgfc, Cks1b, Dock7, Epb41, Cenpc1, Rab35, Chek2, Mad1l1, Tgfa, Arl8b, Blm, Tial1, Fgfr2, Usp9x, Wee1, Orc6, Pdgfd, Dixdc1, Zw10, Cdc25a, Klhdc8b, Snx33, Cntrob, Ttc28, …
GO:0009116	nucleoside metabolic process	48	9	7.11	0.33675	Aprt, Pcmt1, Umps, Xdh, Tk2, Gda, Mtap, Pnp2, Uckl1
GO:0042634	regulation of hair cycle	23	5	3.41	0.33681	Ngfr, Fst, Smad4, Clock, Arntl
GO:0070841	inclusion body assembly	24	5	3.56	0.33684	Hsf1, Prkn, Dnajb6, Hdac6, Dnaja4
GO:1901658	glycosyl compound catabolic process	24	5	3.56	0.33684	Naga, Xdh, Gla, Gda, Pnp2
GO:0080134	regulation of response to stress	1153	172	170.82	0.33689	Pdgfb, Polr3d, Mapk7, Akt1, Il16, Rab34, Nr1h3, Tmem161a, Il17ra, Ier3, Stat5a, Map3k20, Ikbkg, Bid, Eif2ak4, Ubqln1, Celf1, Htra1, Pttg1ip, Met, Cdk9, Bcr, Pten, Map3k4, Sash1, Gadd45b, Lpl, Cd34, Atad5, Serinc3, Mapt, Ndel1, Fxr2, Ddx39b, Esr1, Tnfaip3, Nuak1, Usp15, Nampt, Rock2, Sec14l1, Nfkbia, Fut8, Ripk1, Hnrnpk, Glrx, Xrcc4, Plk2, Map3k1, Pspc1, Rb1, Oxr1, Stk3, Trp63, Cldn1, Nudt16l1, Er…
GO:0042044	fluid transport	19	4	2.81	0.3369	Inpp5k, Slc26a6, Aqp7, Itpr1
GO:0032094	response to food	20	4	2.96	0.33693	Akt1, Bbs4, Slc16a1, Lep
GO:0043550	regulation of lipid kinase activity	47	8	6.96	0.33693	Pdgfb, Rb1, Pip4k2c, Pik3ip1, Atg14, Pik3r1, Fgfr3, Ptk2b
GO:0051156	glucose 6-phosphate metabolic process	20	4	2.96	0.33693	Hk2, H6pd, Gck, Rpia
GO:1900120	regulation of receptor binding	21	4	3.11	0.33696	Lox, Atp2a2, Anxa2, Crtac1
GO:0022029	telencephalon cell migration	51	8	7.56	0.33705	Lamb1, Zmiz1, Ndel1, Dixdc1, P2ry12, Sun2, Cxcr4, Cxcl12
GO:0015813	L-glutamate transmembrane transport	19	3	2.81	0.33711	Slc25a22, Slc1a1, Epm2a
GO:0048339	paraxial mesoderm development	19	3	2.81	0.33711	Exoc4, Poglut1, Tead1
GO:0018345	protein palmitoylation	28	4	4.15	0.33718	Zdhhc24, Zdhhc12, Glul, Porcn
GO:0060306	regulation of membrane repolarization	28	4	4.15	0.33718	Nedd4l, Snta1, Casq2, Kcna5
GO:0032675	regulation of interleukin-6 production	144	21	21.33	0.33722	Il16, Il17ra, Met, Lpl, Mapkapk2, Arrb1, Tnfaip3, Cd200, Zbtb20, Setd4, Zfp64, Pycard, Myd88, Mbp, Zc3h12a, Dhx9, Ptpn11, Klf2, Lep, Hmgb1, Selenos
GO:0048668	collateral sprouting	26	3	3.85	0.33733	Nin, Ulk1, Hdac6
GO:0001941	postsynaptic membrane organization	40	5	5.93	0.33735	Crkl, Zmynd8, Chrnb1, Gphn, Nlgn1
GO:0006636	unsaturated fatty acid biosynthetic process	36	4	5.33	0.33743	Fads1, Avpr1a, Scd2, Hpgds
GO:0048878	chemical homeostasis	1001	173	148.3	0.33748	Ngfr, Scnn1g, Raf1, Hk2, Snapin, Akt1, Rab34, Slc39a13, Nr1h3, Cp, Hmox2, Mlxipl, Inpp5k, Slc4a3, Met, Psen2, Slc41a1, Tmem175, Abca1, Xk, Lpl, Steap2, Plcg1, Tmprss6, Slc2a4, Arrb1, Lyst, Esr1, Atp2b1, Avpr1a, Ap3d1, Stxbp4, Gna13, Slc9a3r1, Mia2, Ryr2, Lpcat1, Pde8b, Il6st, Ppp3cb, Ero1a, Slmap, Akap11, Scara5, Slc39a14, Srebf2, Trp63, Cldn1, Dgat1, Grina, Zbtb20, Tfrc, Tra2b, Slc11a2, Slc26a6,…
GO:0060079	excitatory postsynaptic potential	71	16	10.52	0.33779	Ngfr, Met, Pten, Gsk3b, Prkn, Slc29a1, Eif4a3, Ppp3ca, Ppp1r9a, Rgs4, Zmynd8, Adrb2, Atxn1, Ptk2b, Nlgn1, Afdn
GO:1901264	carbohydrate derivative transport	54	11	8	0.33871	Slc25a42, Slc35c2, Slc35b4, Slc29a1, Abcg1, Slc29a2, Slc35a3, Mfsd2a, Slc37a2, Abcc4, Slc35b2
GO:0072657	protein localization to membrane	541	83	80.15	0.33874	Dlg3, Itga3, Akt1, Rab34, Tm9sf1, Tomm40, Pex19, Akt2, Bid, Inpp5k, Crkl, Zdhhc24, Zdhhc12, Zfyve27, Pex3, Ap3d1, Rock2, Slc9a3r1, Gga3, Timm22, Cacnb1, Ttc8, Sav1, Pals1, Slmap, Arl6, Gsk3b, Ap2m1, Rab12, Prkn, Slc1a1, Tm9sf3, Oga, Tm9sf2, Arhgef9, Myo5b, Nme7, Timm10, Pex16, Snap23, Sec62, P2ry1, Tmeff1, Fam126a, Rilpl2, Exoc4, Emc3, Stx4a, Gga2, Gpc4, Anxa2, Atp1b3, Micall1, Cacna1a, Srp72, Tt…
GO:0032760	positive regulation of tumor necrosis factor production	102	17	15.11	0.33891	Lpl, Mapkapk2, Ifngr1, Ripk1, Zbtb20, Setd4, Jak2, Zfp64, Pycard, Myd88, Pik3r1, Dhx9, Ptpn11, Cd14, Cyp2j6, Lep, Hmgb1
GO:0032781	positive regulation of ATPase activity	26	5	3.85	0.33939	Pfn2, Zc3hav1, Atp1b3, Adrb2, Tor1aip2
GO:0036003	positive regulation of transcription from RNA polymerase II promoter in response to stress	26	5	3.85	0.33939	Mapk7, Hsf1, Notch1, Sesn2, Klf2
GO:0044030	regulation of DNA methylation	26	5	3.85	0.33939	Dnmt3a, Gsk3b, Kdm1b, Gsk3a, Mphosph8
GO:0060487	lung epithelial cell differentiation	26	5	3.85	0.33939	Sav1, Thrb, Tmem38b, Klf2, Thra
GO:1905606	regulation of presynapse assembly	26	5	3.85	0.33939	Clstn3, Farp1, Gpc4, Lrfn4, Nlgn1
GO:0007029	endoplasmic reticulum organization	84	13	12.45	0.33961	Use1, Lnpk, Zfyve27, Lman2, Esyt1, Tmem38b, Emc3, Reep4, Sec31a, Shtn1, Tor1aip2, Atl2, Ccdc47
GO:0010259	multicellular organism aging	52	8	7.7	0.3397	Avpr1a, Gna13, Trp63, Gnaq, Cfh, Cisd2, Prdm2, Lep
GO:0030100	regulation of endocytosis	210	36	31.11	0.34203	Nr1h3, Axl, Pacsin2, Kif3a, Arrb1, Pld2, Ston2, Hnrnpk, Ppp3cb, Ap2m1, Mib1, Mkln1, Arfgap1, Ppp3ca, Add1, Nedd4, Anxa2, Snx33, Dnm2, Ston1, Cbl, Pip5k1c, Eef2k, Abca7, Apln, Picalm, Appl1, Snx12, Cd14, Actn4, Usp46, Aak1, Dtnbp1, Flot1, Nlgn1, Ano6
GO:0015804	neutral amino acid transport	37	10	5.48	0.34216	Slc3a2, Slc36a1, Slc7a8, Slc1a1, Rgs2, Slc7a10, Mfsd12, Slc43a2, Rgs4, Lep
GO:0030225	macrophage differentiation	41	10	6.07	0.34236	Id2, Ripk1, Rb1, Hsf1, Eif2ak1, Il15, Il34, Trib1, L3mbtl3, Plcb1
GO:1902117	positive regulation of organelle assembly	68	14	10.07	0.34236	Vps4b, Fuz, Sdc4, Mapk8, Bbs4, Pip4k2c, Wrap73, G3bp2, Ulk1, Kctd17, Tmem67, Arhgap35, Septin9, Nup62
GO:0031328	positive regulation of cellular biosynthetic process	1555	304	230.38	0.34301	Klf6, Ngfr, Raf1, Pdgfb, Mapk7, Cct3, Tbx21, Ell2, Akt1, Pwp1, Nr1h3, Peg3, Hltf, Ikzf4, Supt5, Ncstn, Rps6ka1, Hlf, Stat5a, Akt2, Ikbkg, Eif2ak4, Mlxipl, Inpp5k, Ttc5, Gtf2h1, Qrich1, Pknox1, Cdk4, Ezh1, Zmiz1, Mid1ip1, Sertad1, Hdac5, Gabpa, Met, Elk1, Cdk9, Tfcp2, Ubp1, Tafazzin, Plin5, Zfp715, Prdm15, Map3k4, Arnt, Rxrg, E2f3, Tmprss6, Med24, Rarb, Atad5, Tnfaip1, Vezf1, Nol11, Cdk5rap3, Fxr2…
GO:0008090	retrograde axonal transport	20	4	2.96	0.3433	Snapin, Ndel1, Bsn, Kif1b
GO:0008356	asymmetric cell division	20	4	2.96	0.3433	Dock7, Sox5, Zbtb16, Hoxc4
GO:0021801	cerebral cortex radial glia-guided migration	20	4	2.96	0.3433	Lamb1, Zmiz1, P2ry12, Sun2
GO:0042537	benzene-containing compound metabolic process	20	4	2.96	0.3433	Acaa1b, Txnrd1, Cyp4b1, Fah
GO:0045019	negative regulation of nitric oxide biosynthetic process	20	4	2.96	0.3433	Cd34, Rock2, Gla, Zc3h12a
GO:0045745	positive regulation of G protein-coupled receptor signaling pathway	20	4	2.96	0.3433	Slc39a14, Tmod2, Gsk3a, Ece1
GO:0061154	endothelial tube morphogenesis	20	4	2.96	0.3433	Ccm2, Dll4, Fgf1, Cxcr4
GO:0071071	regulation of phospholipid biosynthetic process	20	4	2.96	0.3433	Pdgfb, Lpin1, Lpcat1, Slc27a1
GO:0071549	cellular response to dexamethasone stimulus	20	4	2.96	0.3433	Ddit4, Jak2, Casp9, Smyd3
GO:1904263	positive regulation of TORC1 signaling	20	4	2.96	0.3433	Klhl22, Telo2, Lars, Otud5
GO:2000810	regulation of bicellular tight junction assembly	20	4	2.96	0.3433	Rock2, Cldn1, Nedd4l, F11r
GO:0009880	embryonic pattern specification	54	9	8	0.34331	Frs2, Smad4, Nrp1, Disp1, Fgfr2, Satb2, Pld6, Six1, Zbtb16
GO:0070371	ERK1 and ERK2 cascade	285	43	42.22	0.34338	Pdgfb, Crkl, Pten, Arrb1, Esr1, Frs2, Dnajc27, Slc9a3r1, Zfp36l1, Gcnt2, Dusp1, Smad4, Pde8a, Nrp1, Cflar, Notch1, P2ry1, Notch2, Pdgfc, Glipr2, Pycard, Fgf21, Fgfr2, Agt, Pdgfd, Nptn, Abca7, Fgf1, Spry1, Sema7a, Ranbp9, Npnt, Ptpn11, Ackr3, Cxcr4, Zfp36l2, Jun, Fgfr3, Ece1, Ptk2b, Cxcl12, Mapk1, Hmgb1
GO:0060041	retina development in camera-type eye	121	27	17.93	0.34351	Pdgfb, Naglu, Hipk1, Rarb, Ttc8, Lpcat1, Thrb, Arl6, Man2a1, Pde6a, Slc1a1, Hps1, Bbs4, Nrp1, Cfh, Dll4, Mfsd2a, Nectin1, Grn, Cdon, Zfp513, Ccdc66, Rhoj, Fzd4, Lamb2, Acvr2b, Rom1
GO:0098815	modulation of excitatory postsynaptic potential	45	11	6.67	0.34356	Ngfr, Pten, Gsk3b, Prkn, Eif4a3, Rgs4, Zmynd8, Adrb2, Ptk2b, Nlgn1, Afdn
GO:0097194	execution phase of apoptosis	61	9	9.04	0.34365	Akt1, Cdk5rap3, Xrcc4, Hsf1, Nmnat1, Cidec, Casp3, Zc3h12a, Exog
GO:0045667	regulation of osteoblast differentiation	124	22	18.37	0.34375	Lrp3, Chrd, Hdac5, Atraid, Id2, Smad5, Il6st, Trp63, Gsk3b, Noct, Esrra, Limd1, Fam20c, Hdac4, Notch1, Rassf2, Lmna, Zhx3, Trpm4, Suco, Npnt, Acvr2b
GO:0071897	DNA biosynthetic process	156	26	23.11	0.34395	Pdgfb, Rpa1, Cct3, Map3k4, Exosc10, Ddx39b, Rev3l, Ctc1, Polk, Gsk3b, Cdkn1a, Polh, Telo2, Dusp1, Lox, Dnajc2, Pot1a, Dkc1, Sprtn, Tk2, Acd, Tfdp1, Pold1, Lin9, Ptk2b, Mapk1
GO:0007276	gamete generation	536	78	79.41	0.34412	Cyp51, Akt1, Axl, Celf1, Crkl, Neurl1a, Rad51c, Zmiz1, Tafazzin, H3f3b, Ubb, Kitl, Sgpl1, Pcsk4, Patz1, Dnmt3a, Yy1, Smad5, Nsun2, Fst, Ttll1, Hsf1, Zfp148, Cxadr, Slc26a6, Rfx2, Atat1, Smad4, Spire1, Hps1, Bbs4, Sgo2a, Rhbdd1, Rgs2, Notch1, Xrn2, Tbc1d20, Dhx36, Ddx20, Pum1, Eif4g3, Phc2, Clock, Hpgds, Etv6, Herc2, Tial1, Agt, Catsper2, Spata6, Siah1a, Kdm1b, Mical2, Pde3a, Tdrkh, Setx, Pld6, Cx…
GO:0061099	negative regulation of protein tyrosine kinase activity	27	6	4	0.3442	Psen2, Sh3bp5l, Sh3bp5, Cbl, Socs4, Fam72a
GO:0071385	cellular response to glucocorticoid stimulus	34	7	5.04	0.34421	Ddit4, Zfp36l1, Fam107a, Jak2, Casp9, Zfp36l2, Smyd3
GO:0010569	regulation of double-strand break repair via homologous recombination	44	8	6.52	0.34434	Blm, Ppp4c, Fus, Sirt6, Trp53bp1, Fancb, Ppp4r2, Fbh1
GO:0019934	cGMP-mediated signaling	25	5	3.7	0.3444	Irag1, Npr1, Gucy1b1, Pde3a, Ptk2b
GO:0034109	homotypic cell-cell adhesion	74	12	10.96	0.34447	Cxadr, Jak2, Cfh, Ptpru, Vps33b, Pip5k1c, P2ry12, F11r, Ptger3, Pkp2, Adrb2, Zfp703
GO:0001778	plasma membrane repair	14	3	2.07	0.3445	Arl8b, Sytl4, Myof
GO:0003184	pulmonary valve morphogenesis	14	3	2.07	0.3445	Hey2, Notch1, Notch2
GO:0006206	pyrimidine nucleobase metabolic process	14	3	2.07	0.3445	Cad, Umps, Mapk1
GO:0006924	activation-induced cell death of T cells	14	3	2.07	0.3445	Akt1, Gpam, Tsc22d3
GO:0007625	grooming behavior	14	3	2.07	0.3445	Aprt, Avpr1a, Slc1a1
GO:0008298	intracellular mRNA localization	14	3	2.07	0.3445	Exosc10, Zfp36l1, Dhx36
GO:0010457	centriole-centriole cohesion	14	3	2.07	0.3445	Kif3a, Nin, Rttn
GO:0010470	regulation of gastrulation	14	3	2.07	0.3445	Poglut1, Dag1, Phldb1
GO:0016322	neuron remodeling	14	3	2.07	0.3445	Pdgfb, Anks1, Gnaq
GO:0019896	axonal transport of mitochondrion	14	3	2.07	0.3445	Hdac6, Trak1, Armcx3
GO:0021542	dentate gyrus development	14	3	2.07	0.3445	Pten, Kif3a, Atat1
GO:0030502	negative regulation of bone mineralization	14	3	2.07	0.3445	Rflnb, Trpm4, Ptk2b
GO:0032098	regulation of appetite	14	3	2.07	0.3445	Slc22a3, Bbs4, Lep
GO:0033147	negative regulation of intracellular estrogen receptor signaling pathway	14	3	2.07	0.3445	Strn3, Trp63, Lbh
GO:0035358	regulation of peroxisome proliferator activated receptor signaling pathway	14	3	2.07	0.3445	Plin5, Cyp2j6, Lep
GO:0035791	platelet-derived growth factor receptor-beta signaling pathway	14	3	2.07	0.3445	Pdgfb, Glrx, Lox
GO:0042541	hemoglobin biosynthetic process	14	3	2.07	0.3445	Eif2ak1, Alas1, Prmt1
GO:0043951	negative regulation of cAMP-mediated signaling	14	3	2.07	0.3445	Mgrn1, Pde3b, Pde3a
GO:0044406	adhesion of symbiont to host	14	3	2.07	0.3445	Nectin1, Lrrc15, Nectin2
GO:0045842	positive regulation of mitotic metaphase/anaphase transition	14	3	2.07	0.3445	Rb1, Mad1l1, Mad2l1bp
GO:0046348	amino sugar catabolic process	14	3	2.07	0.3445	Mgat1, Nagk, Aldh1a1
GO:0051923	sulfation	14	3	2.07	0.3445	Sult1a1, Chsy1, Ndst1
GO:0061744	motor behavior	14	3	2.07	0.3445	Slc1a1, Mfsd2a, Prkaa1
GO:0071360	cellular response to exogenous dsRNA	14	3	2.07	0.3445	Zc3hav1, Dhx9, Flot1
GO:0097094	craniofacial suture morphogenesis	14	3	2.07	0.3445	Fgfr2, Foxn3, Insig1
GO:1901836	regulation of transcription of nucleolar large rRNA by RNA polymerase I	14	3	2.07	0.3445	Pwp1, Nol11, Smarca4
GO:1903799	negative regulation of production of miRNAs involved in gene silencing by miRNA	14	3	2.07	0.3445	Esr1, Ppp3ca, Zc3h12a
GO:0046034	ATP metabolic process	235	22	34.82	0.34459	Hk2, Ier3, Bid, Mlxipl, Ampd3, Prkag3, Tafazzin, Clpx, Ddit4, Pfkp, Zbtb20, Prkn, Fam20c, Hdac4, Cfh, Slc25a33, Nmnat1, Nupr1, Sirt6, Gck, Pid1, Prkaa1
GO:0060632	regulation of microtubule-based movement	35	5	5.19	0.34481	Kif3a, Mapt, Cfap298, Bbs4, Ttc21b
GO:0051216	cartilage development	165	29	24.45	0.34568	Wnt9a, Lnpk, Sulf1, Rarb, Rflnb, Smad5, Thrb, Slc39a14, Rb1, Cbs, Esrra, Cfh, Atf2, Thbs3, Tgfbr2, Chsy1, Satb2, Creb3l2, Trps1, Fbxw4, Sox5, Pbxip1, Ptpn11, Col27a1, Fgfr3, Thra, Lep, Zbtb16, Hoxc4
GO:0051896	regulation of protein kinase B signaling	151	19	22.37	0.34569	Ngfr, Axl, Inpp5k, Met, Pten, Slc9a3r1, Gcnt2, Pdcd6, Stk3, Xdh, Rnf41, P2ry12, Inpp4b, Sesn1, Dag1, Phlda3, Myorg, Lep, Cxcl12
GO:0002526	acute inflammatory response	86	9	12.74	0.34579	Cd163, Eif2ak1, Nupr1, Ptger3, Cnr1, Serpinb9, Ffar2, Ano6, Selenos
GO:0016064	immunoglobulin mediated immune response	160	12	23.7	0.34801	Icosl, Tbx21, C8g, Cr1l, Atad5, Xrcc4, Tfrc, Cfh, Il4ra, Myd88, Trp53bp1, Nectin2
GO:0032465	regulation of cytokinesis	73	10	10.82	0.34828	Plk2, Incenp, Bbs4, Cdc14a, Map9, Calm2, Zfyve26, Zfyve19, Klhl9, Nup62
GO:0007265	Ras protein signal transduction	313	56	46.37	0.35083	Ngfr, Itga3, Tiam1, Cyth2, Arhgef18, Met, Bcr, Abca1, Tnfaip1, Arrb1, Kitl, Rock2, Gna13, Pecam1, Ntn1, Net1, Plk2, Arl6, Rab12, Mapre2, Aatk, Nrp1, Abi2, Notch1, Arfgap1, Ralgapb, Rab33b, Nras, Notch2, Brap, Ulk1, Rab35, Rasa3, Nradd, Kank1, Syde1, Dnm2, Cbl, Ripor2, Ralgapa2, Spry1, F11r, Ralgps1, Rhou, Rgl2, Shtn1, Arhgap32, Cdc42ep4, Rhoj, Rap2a, Jun, Arhgap24, Arhgap35, Flot1, Arhgef10, Nup62
GO:0071479	cellular response to ionizing radiation	66	13	9.78	0.35379	Map3k20, Elk1, Net1, Rad1, Hsf1, Cdkn1a, Rad9a, Clock, Chek2, Blm, Ino80, Tmem109, Tank
GO:0006468	protein phosphorylation	1330	254	197.05	0.35457	Dazap2, Raf1, Pdgfb, Dlg3, Mapk7, Stk38l, Akt1, Pwp1, Snx9, Axl, Baz1b, Mob3a, Rps6ka1, Mmd, Stat5a, Akt2, Map3k20, Ikbkg, Coro1c, Eif2ak4, Mlxipl, Mprip, Inpp5k, Crkl, Mob1b, Neurl1a, Prkag3, Gtf2h1, Cdk4, Hipk1, Met, Cdk9, Bcr, Cilk1, Psen2, Cad, Sh3bp5l, Pten, St3gal1, Map3k4, Sash1, Gadd45b, Tab2, Mapkapk2, Sdc4, Nek8, Sgk2, Cdk5rap3, Fxr2, Arrb1, Tnfaip3, Kitl, Nuak1, Ddit4, Usp15, Mknk2, Pr…
GO:0051898	negative regulation of protein kinase B signaling	39	7	5.78	0.35469	Inpp5k, Pten, Slc9a3r1, Pdcd6, Xdh, Dag1, Phlda3
GO:0006919	activation of cysteine-type endopeptidase activity involved in apoptotic process	71	12	10.52	0.35833	Ngfr, Bid, Pdcd6, Slc11a2, Xdh, Jak2, Slc1a1, Cflar, Casp9, Pycard, Slc22a2, Cradd
GO:0031648	protein destabilization	52	9	7.7	0.36237	Gga3, Derl1, Prkn, Kdm8, Hdac6, Sirt6, Siah1a, Mylip, Prnp
GO:2000243	positive regulation of reproductive process	73	12	10.82	0.36243	Cyp51, Sgo2a, Hdac4, P2ry1, Eif4g3, Cdc25a, Syde1, P2ry2, Pde3a, Ar, Plcb1, Hoxc4
GO:0051085	chaperone cofactor-dependent protein refolding	33	6	4.89	0.36253	Tor2a, Dnajb12, Ero1a, Dnajc18, Dnajb5, Hspa14
GO:1904707	positive regulation of vascular associated smooth muscle cell proliferation	33	6	4.89	0.36253	Pdgfb, Ddx39b, Frs2, Jak2, Agt, Jun
GO:0060999	positive regulation of dendritic spine development	62	10	9.19	0.36266	Neurl1a, Hnrnpk, Dhx36, Ppp1r9a, Grn, Eef2k, Zmynd8, Nlgn1, Afdn, Bhlhb9
GO:0071709	membrane assembly	43	7	6.37	0.36273	Pten, Pacsin2, Stx4a, Reep4, Picalm, Flot1, Nlgn1
GO:0042127	regulation of cell population proliferation	1416	228	209.79	0.36578	Ngfr, Wnt9a, Raf1, Pdgfb, Icosl, Rpa1, Uhrf1, Akt1, Tiam1, Stat5a, Akt2, Bid, Mlxipl, Celf1, Crkl, Htra1, Neurl1a, Mvd, Cdk4, Chrd, Zmiz1, Hipk1, Hdac5, Hyal1, Tbrg1, Vipr2, Fuz, Rpa3, Atraid, Pten, E2f3, Sulf1, Plcg1, Sdc4, Rarb, Atad5, Kif3a, Arrb1, Slfn3, Ddx39b, Esr1, Hey2, Tnfaip3, Kitl, Ccar1, Avpr1a, Frs2, Stxbp4, Nampt, Gna13, Prkar1a, Id2, Slc9a3r1, Ctc1, Ntn1, Tshr, Nfkbia, Sav1, Mnat1,…
GO:0045665	negative regulation of neuron differentiation	65	11	9.63	0.36653	Eif2ak4, Id2, Gsk3b, Mib1, Notch1, Dixdc1, Lsm1, Notch3, Cdk5rap2, Ptger3, Pbx1
GO:0045669	positive regulation of osteoblast differentiation	65	11	9.63	0.36653	Lrp3, Atraid, Smad5, Il6st, Trp63, Fam20c, Lmna, Zhx3, Suco, Npnt, Acvr2b
GO:0051965	positive regulation of synapse assembly	65	11	9.63	0.36653	Clstn3, Gsk3b, Sema4a, Clstn2, Eef2k, Lrrn3, Pik3r1, Lingo4, Flrt1, Nlgn1, Bhlhb9
GO:0051240	positive regulation of multicellular organismal process	1357	217	201.05	0.36744	Klf6, Ngfr, Pdgfb, Hk2, Icosl, Polr3d, Tbx21, Akt1, Il16, Tiam1, Axl, Il17ra, Stat5a, Wars2, Celf1, Inpp5k, Neurl1a, Zmiz1, Clstn3, Met, Cdk9, G0s2, Hyal1, Tusc2, Psen2, Atraid, Abca1, Sash1, Arnt, Lpl, Cd34, Mapkapk2, Sulf1, Plcg1, Atad5, Mapt, Ndel1, Zfyve27, Slc22a5, Ddx39b, Hey2, Atp2b1, Kitl, Ifngr1, Avpr1a, Rab1a, Frs2, Ap3d1, Rel, Rock2, Lpin1, Id2, Ntn1, Tshr, Snw1, Nin, Zfp36l1, Ryr2, Ir…
GO:0048856	anatomical structure development	4679	760	693.22	0.36771	Ngfr, Wnt9a, Scnn1g, Ccm2, Raf1, Pdgfb, Hk2, Icosl, Rpa1, Dlg3, Nsun5, Snapin, Mapk7, Mcm3ap, Tbx21, Cyp51, Itga3, Akt1, Naglu, Slc39a13, Rhoc, Gmpr2, Tiam1, Axl, Btbd6, Mcm2, Lamb1, Cyth2, Ncstn, Rps6ka1, Gys1, Mmd, Hlf, Brinp2, Stat5a, Akt2, Map3k20, Wars2, Large1, Gab2, Coro1c, Arhgef18, Eif2ak4, Celf1, Nr2c1, Inpp5k, Crkl, Htra1, Neurl1a, Aprt, Qrich1, Pknox1, Cdk4, Odad4, Ezh1, Chrd, Zmiz1, …
GO:0006810	transport	3620	616	536.32	0.36975	Ngfr, Scnn1g, Raf1, Pdgfb, Hk2, Snapin, Mcm3ap, Vps50, Cct3, Slc19a1, Cyp51, Ergic1, Akt1, Il16, Nup214, Ift46, Rab34, Slc39a13, Nr1h3, Ipo4, Slc25a42, Snx9, Use1, Axl, Cse1l, Atg4d, Tomm40, Pex19, Ier3, Homer3, Cp, Stat5a, Akt2, Clcn3, Tmed4, Bid, Gab2, Coro1c, Slc2a9, Ubqln1, Pex1, Tpr, Inpp5k, Neurl1a, Zdhhc24, Slc4a3, Aprt, Odad4, Ift43, Tmem184b, Ap1b1, Pttg1ip, Met, Syn2, Tnpo1, Bcr, Cilk1,…
GO:0008089	anterograde axonal transport	47	10	6.96	0.36998	Snapin, Kif3a, Ap3d1, Arl8a, Arl8b, Ap3m2, Trak1, Dtnbp1, Bloc1s3, Kif1b
GO:0000045	autophagosome assembly	93	17	13.78	0.37005	Ubqln1, Nprl2, Rab1a, Pip4k2c, Rab33b, Sec22b, Trp53inp1, C9orf72, Atp2a2, Ulk1, Wipi2, Nupr1, Trappc8, Atg14, Smurf1, Wdr45, Epm2a
GO:0006400	tRNA modification	76	13	11.26	0.37047	Trmt1, Cdkal1, Thg1l, Pus10, Nsun2, Qtrt2, Thumpd2, Thada, Elp4, Elp1, Trmt6, Tyw3, Mtfmt
GO:0071526	semaphorin-plexin signaling pathway	44	8	6.52	0.37057	Met, Nrp1, Sema4c, Sema4a, Sema3c, Plxna1, Sema7a, Ece1
GO:0002063	chondrocyte development	27	5	4	0.37076	Sulf1, Rflnb, Tgfbr2, Chsy1, Col27a1
GO:0043153	entrainment of circadian clock by photoperiod	27	5	4	0.37076	Ppp1cb, Id2, Bhlhe40, Fbxl12, Cry2
GO:1904706	negative regulation of vascular associated smooth muscle cell proliferation	27	5	4	0.37076	Pten, Gna13, Cdkn1a, Pdcd4, Apln
GO:0051128	regulation of cellular component organization	2092	374	309.94	0.37105	Ngfr, Raf1, Pdgfb, Snapin, Cct3, Itga3, Stk38l, Akt1, Ift46, Nr1h3, Rhoc, Snx9, Tchp, Tiam1, Axl, Mcm2, Cyth2, Ier3, Akt2, Bid, Coro1c, Arhgef18, Tpr, Inpp5k, Crkl, Neurl1a, Mid1ip1, Clstn3, Sertad1, Lnpk, Met, Vps4b, Hyal1, Nprl2, Psen2, Fuz, Pten, Map3k4, Piezo1, Surf4, Abca1, Xk, Lamp2, H3f3b, Pacsin2, Sdc4, Exosc10, Retreg3, Kif3a, Septin8, Mapt, Slc2a4, Ndel1, Fxr2, Zfyve27, Arrb1, Ddx39b, E…
GO:0001894	tissue homeostasis	224	33	33.19	0.37122	Rpa1, Clcn3, Cd34, Slc22a5, Gcnt2, Mak, Lpcat1, Rb1, Tfrc, Cxadr, Pde6a, Slc12a2, Lipa, Slc1a1, Bbs4, Homer2, Notch1, Dram2, Mfsd2a, Ncdn, Mtf1, Add1, Lca5, Plekhm1, Nxnl1, Tjp3, Bbs10, Usp45, Mbp, Ptpn11, Adrb2, Aldh1a1, Ptk2b
GO:0000165	MAPK cascade	666	118	98.67	0.37269	Ngfr, Raf1, Pdgfb, Mapk7, Akt1, Map3k20, Inpp5k, Crkl, Met, Pten, Prdm15, Map3k4, Sash1, Gadd45b, Mapkapk2, Cdk5rap3, Arrb1, Esr1, Kitl, Frs2, Rock2, Map2k6, Dnajc27, Slc9a3r1, Zfp36l1, Gcnt2, Ripk1, Map3k1, Peli2, Mapk8, Stk3, Hsf1, Gsk3b, Lbh, Xdh, Dusp1, Hdac3, Smad4, Jak2, Rnf41, Pde8a, Nrp1, Stradb, Cflar, Sema4c, Stk25, Rgs2, Notch1, Atf2, Hipk3, Rassf2, P2ry1, Notch2, Efna1, Pdgfc, Map3k7,…
GO:0019722	calcium-mediated signaling	163	28	24.15	0.37383	Mapk7, Homer3, Plcg1, Mapt, Avpr1a, Ryr2, Ppp3cb, Gsk3b, Homer2, Hdac4, Casq2, Ppp3ca, Tmem38b, Atp2a2, Camkk2, Exoc4, Itpr1, Ppp1r9a, P2ry12, Calm2, Trpm4, Ackr3, Cxcr4, Tpcn2, Prkaa1, Ptk2b, Tmem100, Prnp
GO:0051276	chromosome organization	808	134	119.71	0.37445	Rpa1, Mcm3ap, Uhrf1, Cct3, Ipo4, Hltf, Baz1b, Mcm2, Naa60, Tpr, Ezh1, Rad51c, Hdac5, Vps4b, Map3k4, H3f3b, Exosc10, Top2b, Rad51d, Sart3, Zwint, Actr6, Cabin1, Hmg20b, Cenpo, Dnmt3a, Ctc1, Ubtf, Mnat1, Dpf3, Yy1, Xrcc4, Esco2, Rb1, Atad2, Brd1, Trp63, Ercc4, Klhl22, Top3b, Chd1, Dpy30, Telo2, Kdm4b, Brd2, Hdac3, Ik, Mbd2, Cep192, Incenp, Jak2, Smc5, Smc3, Cbx2, Sgo2a, Ing5, Hdac4, Dsn1, Tti1, Dhx…
GO:0060560	developmental growth involved in morphogenesis	233	46	34.52	0.37561	Eif2ak4, Mapt, Ndel1, Zfyve27, Esr1, Ntn1, Nin, Hnrnpk, Dpysl2, Gsk3b, Prkn, Tnfrsf12a, Nedd4l, Slc12a2, Aatk, Nrp1, Myo5b, Rdh10, Raph1, Sema4c, Notch1, Sema4a, C9orf72, Sema3c, Ulk1, Plxna1, Syt3, Fgfr2, Usp9x, Hdac6, Tgfbr2, Dnm2, Map3k13, Sirt6, Fgf1, Spry1, Sema7a, Smurf1, Picalm, Shtn1, Cxcr4, Flrt1, Six1, Lamb2, Cxcl12, Afdn
GO:0010648	negative regulation of cell communication	1206	215	178.68	0.37619	Ngfr, Raf1, Mapk7, Itga3, Akt1, Tmem161a, Rgs19, Ier3, Homer3, Ikbkg, Bid, Ubqln1, Inpp5k, Htra1, Neurl1a, Chrd, Pttg1ip, Met, Nprl2, Psen2, Tnfrsf22, Plin5, Fuz, Pten, Prdm15, Castor2, Sulf1, Tmprss6, Atad5, Tnfaip1, Mapt, Pcgf2, Cdk5rap3, Arrb1, Ddx39b, Esr1, Hey2, Tnfaip3, Socs2, Ddit4, Avpr1a, Nle1, Slc9a3r1, Sec14l1, Pld2, Nxn, Strn3, Nfkbia, Ppm1a, Irf4, Ripk1, Dapk1, Pdcd6, Glrx, Pde8b, Pl…
GO:0006281	DNA repair	471	80	69.78	0.37626	Rpa1, Uhrf1, Tmem161a, Mcm2, Ier3, Ttc5, Tfpt, Gtf2h1, Rad51c, Cdk9, Rpa3, Rad51d, Rev3l, Mnat1, Tdp1, Yy1, Ercc6l2, Xrcc4, Polk, Esco2, Rad1, Nudt16l1, Ercc4, Hsf1, Polh, Spire1, Rad9a, Smc5, Smc3, Apex2, Cdk2, Nabp1, Xrn2, Xpa, Xrcc2, Gtf2h3, Chek2, Pot1a, Recql, Herc2, Blm, Ppp4c, Fus, Bccip, Gins4, Mre11a, Sprtn, Hinfp, Exd2, Pds5b, Ino80, Sirt6, Ubr5, Pold1, Smarcal1, Ap5z1, Usp45, Hmgn1, Te…
GO:0044087	regulation of cellular component biogenesis	891	166	132.01	0.37736	Raf1, Ift46, Rhoc, Snx9, Tchp, Bid, Coro1c, Arhgef18, Tpr, Inpp5k, Neurl1a, Clstn3, Met, Vps4b, Hyal1, Nprl2, Psen2, Fuz, Pten, Piezo1, Abca1, Lamp2, H3f3b, Sdc4, Septin8, Mapt, Ndel1, Fxr2, Esr1, Stxbp5, Nav3, Rock2, Cyria, Pecam1, Ntn1, Ttc8, Nin, Trim9, Ppm1a, Mak, Plk2, Fam107a, Map3k1, Samd8, Mapk8, Myo10, Has2, Cldn1, Hsf1, Tfrc, Gsk3b, Prkn, Ift140, Svil, Dync2li1, Riok3, Atat1, Dpysl3, Sm…
GO:0034620	cellular response to unfolded protein	86	19	12.74	0.37744	Eif2ak4, Tbl2, Qrich1, Cdk5rap3, Ero1a, Derl1, Hsf1, Rhbdd1, Herpud1, Parp16, Abca7, Creb3l2, Ppp1r15a, Pik3r1, Hspb8, Hspa14, Nck2, Selenos, Bfar
GO:0000079	regulation of cyclin-dependent protein serine/threonine kinase activity	65	15	9.63	0.37775	Pdgfb, Akt1, Pten, Cdk5rap3, Tnfaip3, Mnat1, Lats2, Cdkn1a, Blm, Bccip, Casp3, Cnppd1, Cdkn1c, Inca1, Cdkn2b
GO:0070848	response to growth factor	548	108	81.19	0.3779	Ngfr, Raf1, Pdgfb, Mapk7, Itga3, Akt1, Tpr, Inpp5k, Crkl, Htra1, Chrd, Zmiz1, Elk1, Hyal1, Fuz, Mapkapk2, Sulf1, Plcg1, Tmprss6, Zfyve27, Ddit4, Usp15, Frs2, Rock2, Snw1, Fut8, Ppm1a, Pals1, Zfp36l1, Gcnt2, Ripk1, Smad5, Pdcd6, Map3k1, Fst, Lats2, Has2, Gsk3b, Itgb5, Xdh, Smad4, Lox, Ppp2r5b, Coro1b, Pdcd4, Pde8a, Nrp1, Fam20c, Cflar, Notch1, Atf2, Fbn1, Dll4, Notch2, Map3k7, Htra3, Ulk1, Rab35, …
GO:0046330	positive regulation of JNK cascade	85	14	12.59	0.37819	Gadd45b, Ripk1, Map3k1, Stk3, Rassf2, Map3k7, Pycard, Dixdc1, Myd88, Map2k4, Sh3rf3, Plcb1, Ptk2b, Hmgb1
GO:0051225	spindle assembly	111	22	16.45	0.37836	Tpr, Vps4b, Mapre2, Hdac3, Cep192, Incenp, Smc3, Csnk1d, Wrap73, Chek2, Bccip, Map9, Ino80, Senp6, Ripor2, Stag1, Haus1, Spice1, Lsm14a, Arhgef10, Ccdc61, Haus3
GO:0051049	regulation of transport	1540	250	228.16	0.37842	Pdgfb, Hk2, Snapin, Cyp51, Akt1, Il16, Nup214, Rab34, Nr1h3, Use1, Axl, Ier3, Homer3, Akt2, Gab2, Ubqln1, Tpr, Inpp5k, Met, Bcr, Vps4b, Psen2, Pten, Abca1, Pacsin2, Plcg1, Sdc4, Kif3a, Septin8, Mapt, Ndel1, Arrb1, Esr1, Stxbp5, Atp2b1, Ifngr1, Avpr1a, Stxbp4, Abca8b, Map2k6, Dnajc27, Slc9a3r1, Rhbdf2, Pld2, Cacnb1, Fbxl20, Ston2, Nfkbia, Trim9, Ppm1a, Ryr2, Ripk1, Lman2, Hnrnpk, Dapk1, Glrx, Nsun…
GO:0009991	response to extracellular stimulus	307	67	45.48	0.37876	Akt1, Axl, Eif2ak4, Tbl2, Prkag3, Nprl2, Fads1, Lpl, Lamp2, Mapt, Nuak1, Ncoa1, Snw1, Fam107a, Rnase4, Mapk8, Adsl, Srebf2, Tfrc, Cdkn1a, Noct, Slc22a3, Clic5, Cbs, Lars, Bbs4, Usp33, Rptor, Capn10, Cfh, Glul, Usf1, Atf2, Mfsd2a, Sesn2, Aacs, Ulk1, Wipi2, Eif2ak1, Rrp8, Adrb3, Ldlr, Fbxo22, Slc16a1, Agl, Meak7, Oma1, Larp1, Atg14, Sesn1, Wdr45, Hlcs, Pnpla3, Gck, Zc3h12a, Foxo1, Adrb2, Kcnb1, Prk…
GO:2000036	regulation of stem cell population maintenance	32	7	4.74	0.37882	Sav1, Trp63, Nfya, Lbh, Elavl1, Kdm3a, Tead1
GO:0043085	positive regulation of catalytic activity	944	166	139.86	0.3791	Ngfr, Dazap2, Pdgfb, Dlg3, Akt1, Nr1h3, Rhoc, Snx9, Tiam1, Axl, Ncstn, Mmd, Akt2, Ikbkg, Bid, Coro1c, Crkl, Neurl1a, Mid1ip1, Met, Bcr, Psen2, Vac14, Plin5, Pten, Map3k4, Sash1, Aph1a, Tab2, Sdc4, Ndel1, Arrb1, Esr1, Serinc1, Kitl, Rock2, Gna13, Map2k6, Mnat1, Net1, Ripk1, Dapk1, Pdcd6, Xrcc4, Serinc5, Map3k1, Mapk8, Rangap1, Hsf1, Cd200, Gsk3b, Slc11a2, Cdkn1a, Xdh, Telo2, Mapre2, Lars, Gnaq, In…
GO:0030168	platelet activation	81	13	12	0.37925	Pdgfb, Axl, Gna13, Jak2, Cfh, P2ry1, Vps33b, Pip5k1c, P2ry12, F11r, Ptger3, Adrb2, Bloc1s3
GO:0006656	phosphatidylcholine biosynthetic process	21	4	3.11	0.37929	Pcyt1a, Lpcat1, Chkb, Slc27a1
GO:0007274	neuromuscular synaptic transmission	21	4	3.11	0.37929	Cacna1a, Fchsd1, Chrnb1, Kif1b
GO:0010880	regulation of release of sequestered calcium ion into cytosol by sarcoplasmic reticulum	21	4	3.11	0.37929	Ryr2, Casq2, Tmem38b, Calm2
GO:0034377	plasma lipoprotein particle assembly	21	4	3.11	0.37929	Abca1, Dgat1, Mfsd2a, Abca7
GO:0042474	middle ear morphogenesis	21	4	3.11	0.37929	Naglu, Insig1, Six1, Gas1
GO:0090201	negative regulation of release of cytochrome c from mitochondria	21	4	3.11	0.37929	Akt1, Prkn, Lmna, Bcl2l2
GO:0097150	neuronal stem cell population maintenance	21	4	3.11	0.37929	Mapk8, Ss18, Wdr62, Foxo1
GO:1900017	positive regulation of cytokine production involved in inflammatory response	21	4	3.11	0.37929	Il17ra, Myd88, Appl1, Ankrd42
GO:1903828	negative regulation of cellular protein localization	123	19	18.22	0.37933	Inpp5k, Mapt, Rock2, Nin, Lats2, Rangap1, Gsk3b, Ap2m1, Hdac3, Nedd4l, Snx33, Ripor2, Ctnna1, Picalm, Mdfic, Insig1, Pid1, Lrrc15, Ilrun
GO:0010762	regulation of fibroblast migration	41	6	6.07	0.37962	Akt1, Coro1c, Sdc4, Uts2, Appl1, Rcc2
GO:0060537	muscle tissue development	387	73	57.34	0.37962	Hlf, Hdac5, Met, Tafazzin, Pten, Xk, Rarb, Ddx39b, Hey2, Frs2, Hmg20b, Prkar1a, Id2, Snw1, Sav1, Yy1, Ryr2, Ripk1, Rb1, Trp63, Tomm70a, Gsk3b, Cxadr, Pi16, Luc7l, Svil, Hdac3, Smad4, Lox, Flnb, Cflar, Hdac4, Rgs2, Gtf3c5, Notch1, Dll4, Mbnl1, Nras, Lmna, Ppp3ca, Pdlim5, Sema3c, Ube4b, Vgll4, Nupr1, Fgfr2, Hdac6, Tsc22d3, Agt, Fbxo22, Tgfbr2, Map2k4, Poglut1, Tiparp, Sirt6, Ripor2, Fgf1, Cdon, Rgs…
GO:0007498	mesoderm development	82	11	12.15	0.37999	Chrd, Txnrd1, Prkar1a, Zfp36l1, Trp63, Smad4, Wls, Exoc4, Poglut1, Tead1, Acvr2b
GO:0150063	visual system development	314	58	46.52	0.38026	Pdgfb, Naglu, Pknox1, Hipk1, Rarb, Frs2, Ttc8, Yy1, Lpcat1, Map3k1, Thrb, Arl6, Crybg3, Man2a1, Ift140, Pde6a, Slc1a1, Hps1, Bbs4, Nrp1, Rdh10, Cfh, Abi2, Dll4, Tbc1d20, Notch2, Mfsd2a, Hdac1, Fgfr2, Nectin1, Smarca4, Tgfbr2, Hsf4, Pds5b, Pbx2, Grn, P2ry12, Spry1, Cdkn1c, Cdon, Hmgn1, Sh3pxd2b, Zfp513, Shroom2, Ccdc66, Rhoj, Fzd4, Pbx1, Jun, Lamb2, Gas1, Aldh1a1, Fgfr3, Bloc1s3, Arhgap35, Acvr2b,…
GO:0014897	striated muscle hypertrophy	93	25	13.78	0.38032	Cdk9, Ddx39b, Hey2, Rock2, Yy1, Ryr2, Tomm70a, Gsk3b, Pi16, Smad4, Rgs2, Notch1, Lmna, Ppp3ca, Pdlim5, Atp2a2, Klf15, Agt, Map2k4, Rgs4, Foxo1, Ar, Gsk3a, Ece1, Lep
GO:0006418	tRNA aminoacylation for protein translation	40	7	5.93	0.38046	Wars2, Cars, Lars, Farsb, Qars, Mars2, Cars2
GO:0006650	glycerophospholipid metabolic process	252	47	37.34	0.38054	Pdgfb, Nr1h3, Pcyt1a, Inpp5k, Abhd16a, Tafazzin, Vac14, Pten, Plcg1, Serinc3, Pgs1, Serinc1, Socs2, Lpin1, Pld2, Lpcat1, Serinc5, Chkb, Pigp, Pigx, Synj2, Gpam, Abhd6, Pip4k2c, Impa1, Mfsd2a, Fam126a, Pi4k2b, Slc27a1, Pla2g15, Ldlr, Abhd5, Pip5k1c, Pnpla7, Ttc7, Inpp4b, Fam126b, Pik3r1, Pnpla3, Pla2g6, Pigv, Napepld, Socs4, Plcb1, Lclat1, Socs6, Selenoi
GO:0019080	viral gene expression	66	18	9.78	0.38077	Mid2, Eif2ak4, Inpp5k, Ubp1, Snw1, Map3k1, Chd1, Usf1, Notch1, Gtf2b, Hdac1, Smarca4, Mdfic, Tardbp, Dhx9, Arxes2, Jun, Mon1b
GO:0048144	fibroblast proliferation	102	22	15.11	0.38096	Ngfr, Pdgfb, Cdk4, Zmiz1, Sp2, Esr1, Ctc1, Xrcc4, Cdkn1a, Nras, Pdgfc, Trp53inp1, Uts2, Fosl2, Nupr1, Agt, Pdgfd, Anxa2, Fntb, Sirt6, Dhx9, Jun
GO:0060968	regulation of gene silencing	68	17	10.07	0.38096	Tpr, Esr1, Ripk1, Limd1, Cdk2, Ppp3ca, Pum1, Atf7ip, Tial1, Resf1, Phf2, Elavl1, Apobec1, Zc3h12a, Dhx9, Nr2f1, Mphosph8
GO:0060260	regulation of transcription initiation from RNA polymerase II promoter	33	11	4.89	0.38108	Med24, Esr1, Hey2, Dhx36, Xpa, Atf7ip, Med17, Med13, Med30, Thra, Hmgb1
GO:0098534	centriole assembly	42	12	6.22	0.38113	Vps4b, Plk2, Rttn, Cep192, Cdk2, Cntrob, Wdr62, Cdk5rap2, Spice1, Cep152, Ccdc61, Nup62
GO:0072537	fibroblast activation	15	7	2.22	0.38127	Pdgfb, Il17ra, Rps6ka1, Dgat1, Gsk3b, Gclc, Lep
GO:0006399	tRNA metabolic process	167	29	24.74	0.38134	Trmt1, Wars2, Cdkal1, Cars, Thg1l, Exosc10, Pus10, Tsen54, Rpp40, Nsun2, Qtrt2, Thumpd2, Thada, Lars, Rpp30, Farsb, Clp1, Elp4, Exosc8, Elp1, Sepsecs, Qars, Trmt6, Trub2, Mars2, Tyw3, Trpt1, Cars2, Mtfmt
GO:0006476	protein deacetylation	99	19	14.67	0.38134	Hdac5, Brms1l, Mapt, Lpin1, Hdac3, Rcor2, Tbl1x, Hdac4, Hdac1, Hdac6, Nnmt, Ccar2, Hdac11, Jdp2, Sirt6, Mier2, Prmt6, Prkaa1, Ndst1
GO:0061014	positive regulation of mRNA catabolic process	79	16	11.7	0.38134	Celf1, Mettl16, Rock2, Zfp36l1, Noct, Exosc8, Dhx36, Pum1, Zc3hav1, Lsm1, Ythdf1, Tardbp, Zc3h12a, Zfp36l2, Ythdf3, Qk
GO:0002221	pattern recognition receptor signaling pathway	160	27	23.7	0.38149	Nr1h3, Ubqln1, Mapkapk2, Esr1, Tnfaip3, Usp15, Sec14l1, Nfkbia, Irf4, Riok3, Pum1, Zc3hav1, Rps6ka3, Myd88, Mapkapk3, Rnf125, Gramd4, Nploc4, Rab11fip2, Appl1, Lacc1, Ffar2, Cd14, Flot1, Hmgb1, Lsm14a, Tlr5
GO:0035305	negative regulation of dephosphorylation	46	10	6.82	0.38151	Mprip, Inpp5k, Rock2, Lpin1, Uri1, Mgat5, Ptpa, Ppp1r15a, Epm2a, Cry2
GO:0048730	epidermis morphogenesis	27	7	4	0.38153	Ngfr, Fst, Trp63, Notch1, Fgfr2, Smarca4, Intu
GO:1903959	regulation of anion transmembrane transport	28	7	4.15	0.38155	Ripk1, Rgs2, Agt, Slc43a2, Rgs4, Grk6, Prnp
GO:0042304	regulation of fatty acid biosynthetic process	42	9	6.22	0.38156	Nr1h3, Mlxipl, Mid1ip1, Avpr1a, Erlin2, Agt, Elovl5, Scap, Insig1
GO:1902930	regulation of alcohol biosynthetic process	42	9	6.22	0.38156	Srebf2, Abcg1, P2ry1, H6pd, Erlin2, Scap, Fgf1, Dhcr7, Ptk2b
GO:0097186	amelogenesis	15	5	2.22	0.38157	Fam20c, Atf2, Slc4a2, Nectin1, Cnnm4
GO:1900024	regulation of substrate adhesion-dependent cell spreading	56	11	8.3	0.38158	Coro1c, Crkl, Net1, Has2, St6gal1, Nrp1, Kank1, Dnm2, Rcc2, Dock5, Actn4
GO:1902751	positive regulation of cell cycle G2/M phase transition	29	7	4.3	0.38158	Cdk4, Rad51c, Vps4b, Atad5, Cdc25a, Rcc2, Pbx1
GO:0060113	inner ear receptor cell differentiation	64	12	9.48	0.3816	Naglu, Sdc4, Kif3a, Hey2, Slc9a3r1, Tshr, Ttc8, Clic5, Notch1, Cux1, Ripor2, Fgfr3
GO:0071384	cellular response to corticosteroid stimulus	37	8	5.48	0.3816	Scnn1g, Ddit4, Zfp36l1, Fam107a, Jak2, Casp9, Zfp36l2, Smyd3
GO:1902305	regulation of sodium ion transmembrane transport	57	11	8.44	0.3816	Slc9a3r1, Glrx, Slmap, Nedd4l, Snta1, Nedd4, Stoml1, Atp1b3, Dnm2, Hecw2, Plcb1
GO:1904035	regulation of epithelial cell apoptotic process	84	15	12.45	0.3816	Mapk7, Plcg1, Tnfaip3, Zfp36l1, Rb1, Hdac3, Jak2, Pdcd4, Cflar, Capn10, Nupr1, Fgf21, Ano6, Sort1, Tia1
GO:0071426	ribonucleoprotein complex export from nucleus	65	12	9.63	0.38162	Mcm3ap, Nup214, Tpr, Ddx39b, Nsun2, Iws1, Nol6, Sdad1, Nup160, Nup107, Rrs1, Srsf3
GO:1901739	regulation of myoblast fusion	19	5	2.81	0.38165	Cflar, Il4ra, Ripor2, Flot1, Cxcl12
GO:0035282	segmentation	80	14	11.85	0.38166	Psen2, Frs2, Nle1, Mib1, Smad4, Nrp1, Notch1, Sema3c, Xrcc2, Poglut1, Acd, Pld6, Six1, Mafb
GO:0071402	cellular response to lipoprotein particle stimulus	33	7	4.89	0.38166	Akt1, Lpl, Abcg1, Ldlr, Myd88, Mylip, Adtrp
GO:0015732	prostaglandin transport	20	5	2.96	0.38167	Map2k6, Abcc2, Abcc4, P2ry2, Lep
GO:0070278	extracellular matrix constituent secretion	13	4	1.93	0.38167	Notch1, Tmem38b, Agt, Adtrp
GO:1900076	regulation of cellular response to insulin stimulus	75	13	11.11	0.38169	Inpp5k, Lpl, Atp2b1, Esrra, Pip4k2c, Agt, Kank1, Ptpn11, Pid1, Prkaa1, Gsk3a, Lep, C1qtnf9
GO:0031440	regulation of mRNA 3'-end processing	28	6	4.15	0.3817	Supt5, Cdk9, Zfp36l1, Hsf1, Dhx36, Rnf20
GO:0000819	sister chromatid segregation	177	28	26.22	0.38171	Tpr, Rad51c, Vps4b, Top2b, Zwint, Esco2, Rb1, Klhl22, Ik, Cep192, Incenp, Smc5, Smc3, Sgo2a, Dsn1, Wrap73, Cenpc1, Mad1l1, Mre11a, Zw10, Pds5b, Ino80, Mad2l1bp, Stag1, Cdk5rap2, Hecw2, Rrs1, Nup62
GO:0072109	glomerular mesangium development	15	4	2.22	0.38171	Pdgfb, Cflar, Notch1, Pdgfd
GO:0019319	hexose biosynthetic process	76	13	11.26	0.38172	Slc35b4, Ppp4r3b, Slc39a14, Abcc2, Supt20, Sesn2, Chst15, Nnmt, Gck, Foxo1, Soga1, Lep, Maea
GO:0099174	regulation of presynapse organization	29	6	4.3	0.38172	Clstn3, Farp1, Gpc4, Picalm, Lrfn4, Nlgn1
GO:1902992	negative regulation of amyloid precursor protein catabolic process	22	5	3.26	0.38172	Gga3, Abca7, Picalm, Rps23rg1, Prnp
GO:0098698	postsynaptic specialization assembly	23	5	3.41	0.38174	Pten, Zdhhc12, Arhgef9, Lrfn4, Nlgn1
GO:0006875	cellular metal ion homeostasis	476	72	70.52	0.38175	Slc39a13, Psen2, Slc41a1, Xk, Steap2, Plcg1, Tmprss6, Esr1, Atp2b1, Avpr1a, Ap3d1, Gna13, Ryr2, Il6st, Ero1a, Scara5, Slc39a14, Grina, Tfrc, Slc11a2, Thada, Smad4, Slc12a2, Jak2, Slc1a1, Hps1, Oga, Slc40a1, P2ry1, Casq2, Asph, Tmem38b, Uts2, Slc30a9, Atp2a2, Itpr1, Abcb7, Mt2, Herpud1, Hephl1, Agt, Nptn, Atp1b3, Trpc1, P2ry2, Kctd17, Frrs1, Kctd7, Cacna1a, Npy1r, Calm2, Ttc7, Slc30a1, Inpp4b, Atp…
GO:0042790	nucleolar large rRNA transcription by RNA polymerase I	17	4	2.52	0.38175	Pwp1, Nol11, Tcof1, Smarca4
GO:0060965	negative regulation of gene silencing by miRNA	17	4	2.52	0.38175	Esr1, Ppp3ca, Elavl1, Zc3h12a
GO:0072539	T-helper 17 cell differentiation	25	5	3.7	0.38178	Tbx21, Irf4, Rorc, Otud5, Zc3h12a
GO:0014044	Schwann cell development	32	6	4.74	0.38179	Akt1, Akt2, Pals1, Dag1, Lamb2, Arhgef10
GO:0034656	nucleobase-containing small molecule catabolic process	19	4	2.81	0.3818	Mgat1, Xdh, Gda, Pnp2
GO:0070296	sarcoplasmic reticulum calcium ion transport	26	5	3.85	0.3818	Ryr2, Casq2, Tmem38b, Atp2a2, Calm2
GO:0006778	porphyrin-containing compound metabolic process	40	7	5.93	0.38181	Hmox2, Slc11a2, Eif2ak1, Abcb7, Alas1, Rsad1, Iba57
GO:0035590	purinergic nucleotide receptor signaling pathway	13	3	1.93	0.38181	P2ry1, P2ry12, Ano6
GO:0021885	forebrain cell migration	54	9	8	0.38183	Axl, Lamb1, Zmiz1, Ndel1, Dixdc1, P2ry12, Sun2, Cxcr4, Cxcl12
GO:0000097	sulfur amino acid biosynthetic process	15	3	2.22	0.38186	Cbs, Mthfr, Mtap
GO:0030252	growth hormone secretion	15	3	2.22	0.38186	Rab1a, Oga, Ptpn11
GO:0032305	positive regulation of icosanoid secretion	15	3	2.22	0.38186	Map2k6, P2ry2, Pla2g6
GO:0090042	tubulin deacetylation	15	3	2.22	0.38186	Mapt, Hdac6, Prkaa1
GO:1903747	regulation of establishment of protein localization to mitochondrion	23	4	3.41	0.38188	Mapt, Bnip3l, Prkaa1, Gsk3a
GO:0001562	response to protozoan	38	6	5.63	0.38192	Ier3, Lyst, Irf4, Nras, Il4ra, Myd88
GO:0034471	ncRNA 5'-end processing	18	3	2.67	0.38192	Rpp40, Rpp30, Tbl3
GO:0000303	response to superoxide	19	3	2.81	0.38194	Ucp3, Ccs, Adprs
GO:0019511	peptidyl-proline hydroxylation	13	2	1.93	0.38196	Ero1a, Ogfod1
GO:0030219	megakaryocyte differentiation	40	6	5.93	0.38196	Gabpa, Lox, Vps33b, Uba5, Ptpn11, Prmt1
GO:0046629	gamma-delta T cell activation	20	3	2.96	0.38197	Stat5a, Cxadr, Rorc
GO:1902743	regulation of lamellipodium organization	47	7	6.96	0.38197	Coro1c, Coro1b, Hdac4, Abi2, Kank1, Dnm2, Pik3r1
GO:0015812	gamma-aminobutyric acid transport	14	2	2.07	0.38198	Slc9a3r1, Cacna1a
GO:0045586	regulation of gamma-delta T cell differentiation	14	2	2.07	0.38198	Stat5a, Rorc
GO:0061308	cardiac neural crest cell development involved in heart development	14	2	2.07	0.38198	Sema3c, Mapk1
GO:0099150	regulation of postsynaptic specialization assembly	14	2	2.07	0.38198	Arhgef9, Lrfn4
GO:1902165	regulation of intrinsic apoptotic signaling pathway in response to DNA damage by p53 class mediator	14	2	2.07	0.38198	Atad5, Hnrnpk
GO:0051590	positive regulation of neurotransmitter transport	21	3	3.11	0.38199	Prkn, Dtnbp1, Nlgn1
GO:0021988	olfactory lobe development	29	4	4.3	0.38201	Id2, Ttc8, Sema7a, Crtac1
GO:0002837	regulation of immune response to tumor cell	23	3	3.41	0.38203	Pvr, Nectin2, Hmgb1
GO:0036303	lymph vessel morphogenesis	23	3	3.41	0.38203	Ppp3cb, Svep1, Acvr2b
GO:0140131	positive regulation of lymphocyte chemotaxis	17	2	2.52	0.38205	Oxsr1, Ptk2b
GO:0060322	head development	572	104	84.75	0.38209	Raf1, Nsun5, Naglu, Axl, Lamb1, Celf1, Crkl, Odad4, Chrd, Zmiz1, Met, Bcr, Psen2, Pten, Top2b, Rarb, Kif3a, Ndel1, Ubb, Arid5b, Sgpl1, Ddit4, Frs2, Id2, Ttc8, Nin, Mnat1, Pals1, Hnrnpk, Dpysl2, Ttll1, Arl6, Gsk3b, Tra2b, Synj2, Cbs, Atat1, Gnaq, Slc1a1, Csnk1d, Bbs4, Aatk, Nrp1, Sema4c, Nme7, Notch1, Clp1, Atf2, Wls, Asph, Dock7, Mfsd2a, Hdac1, Ulk1, Fgfr2, Usp9x, Dixdc1, Smarca4, Tgfbr2, Csrnp1,…
GO:0140013	meiotic nuclear division	154	22	22.82	0.38209	Rad51c, Top2b, Rad51d, Ubb, Rad1, Ercc4, Hsf1, Spire1, Incenp, Sgo2a, Eif4g3, Cenpc1, Mre11a, Syde1, Siah1a, Pde3a, Tdrkh, Plcb1, Fancm, Sycp2, Cyp26b1, Eme2
GO:0099623	regulation of cardiac muscle cell membrane repolarization	20	2	2.96	0.38211	Snta1, Kcna5
GO:0072577	endothelial cell apoptotic process	54	7	8	0.38212	Mapk7, Hipk1, Plcg1, Tnfaip3, Pdcd4, Fgf21, Ano6
GO:0002724	regulation of T cell cytokine production	35	4	5.19	0.38214	Tbx21, Map3k7, Trpm4, Dennd1b
GO:0061982	meiosis I cell cycle process	103	14	15.26	0.38216	Rad51c, Top2b, Rad51d, Ubb, Ercc4, Sgo2a, Eif4g3, Cenpc1, Mre11a, Cdc25a, Syde1, Siah1a, Fancm, Eme2
GO:0034754	cellular hormone metabolic process	77	10	11.41	0.38218	Esr1, Sgpl1, Rdh10, Dhrs9, Sult1a1, Tiparp, Aldh1a1, Ece1, Cyp26b1, Dhrs3
GO:0050820	positive regulation of coagulation	23	2	3.41	0.38218	Psen2, Ano6
GO:0032784	regulation of DNA-templated transcription, elongation	48	5	7.11	0.38228	Ell2, Supt5, Ddx39b, Ccar2, Scaf8
GO:0030042	actin filament depolymerization	55	6	8.15	0.38229	Svil, Add1, Tmod2, Mical2, Shroom2, Mphosph8
GO:0019693	ribose phosphate metabolic process	326	46	48.3	0.38232	Hk2, Gmpr2, Ier3, Mlxipl, Ampd3, Mvd, Prkag3, Aprt, Tafazzin, Cad, Adss, Acot8, Pank3, Nudt4, Ddit4, Dip2a, Adcy3, Pfkp, Acot3, Adsl, Dgat1, Zbtb20, Umps, Prkn, Xdh, Papss2, Gpam, Acsl5, Hdac4, Nme7, Acss1, Gmps, Npr1, Gucy1b1, Ppat, Nupr1, Acsm5, Sirt6, Gck, Acot6, Pid1, Fitm2, Prkaa1, Rpia, Gda, Acot1
GO:0050671	positive regulation of lymphocyte proliferation	126	16	18.67	0.38236	Icosl, Stat5a, Atad5, Il6st, Tfrc, Cdkn1a, Gpam, Cd1d1, Blm, Pycard, Il15, Tgfbr2, Myd88, Lep, Hmgb1, Nck2
GO:0010522	regulation of calcium ion transport into cytosol	94	11	13.93	0.3824	Plcg1, Ryr2, Oga, Casq2, Asph, Tmem38b, Trpc1, Calm2, Adrb2, Ptk2b, Prnp
GO:0046633	alpha-beta T cell proliferation	40	3	5.93	0.3824	Blm, Il15, Tgfbr2
GO:0072503	cellular divalent inorganic cation homeostasis	397	56	58.82	0.3824	Slc39a13, Psen2, Slc41a1, Xk, Plcg1, Esr1, Atp2b1, Avpr1a, Ap3d1, Gna13, Ryr2, Il6st, Ero1a, Slc39a14, Grina, Thada, Jak2, Slc1a1, Hps1, Oga, P2ry1, Casq2, Asph, Tmem38b, Uts2, Slc30a9, Atp2a2, Itpr1, Mt2, Herpud1, Agt, Nptn, Trpc1, P2ry2, Kctd17, Cacna1a, Npy1r, Calm2, Slc30a1, Inpp4b, Trpm4, Ptger3, Gck, Pla2g6, Synpo, Ackr3, Cxcr4, Kcna5, Adrb2, Tpcn2, Ptk2b, Gtf2i, Hmgb1, Pdzd8, Ccdc47, Prnp
GO:0044703	multi-organism reproductive process	736	105	109.04	0.3826	Cct3, Cyp51, Akt1, Axl, Lamb1, Stat5a, Celf1, Crkl, Neurl1a, Rad51c, Zmiz1, Tafazzin, Pten, Cr1l, H3f3b, Ubb, Esr1, Kitl, Sgpl1, Avpr1a, Pcsk4, Patz1, Ncoa1, Adcy3, Dnmt3a, Yy1, Smad5, Nsun2, Fst, Thrb, Ttll1, Hsf1, Zfp148, Cxadr, Slc26a6, Cbs, Rfx2, Atat1, Smad4, Spire1, Hps1, Bbs4, Sgo2a, Rhbdd1, Hdac4, Rgs2, Notch1, Xrn2, Tbc1d20, P2ry1, Dhx36, Ddx20, Pum1, Eif4g3, Phc2, Clock, Abcg2, Hpgds, E…
GO:0009201	ribonucleoside triphosphate biosynthetic process	63	5	9.33	0.38261	Tafazzin, Cad, Prkn, Nme7, Pid1
GO:2000026	regulation of multicellular organismal development	1232	199	182.53	0.38271	Ngfr, Wnt9a, Hk2, Nsun5, Mapk7, Tbx21, Akt1, Tiam1, Axl, Stat5a, Wars2, Neurl1a, Zmiz1, Clstn3, Gabpa, Lnpk, Met, Hyal1, Atraid, Pten, Sash1, Rxrg, Cd34, Sulf1, Plcg1, Rarb, Vezf1, Mapt, Ndel1, Zfyve27, E2f2, Ddx39b, Hey2, Atp2b1, Kitl, Ap3d1, Rock2, Lpin1, Id2, Rflnb, Ntn1, Nfkbia, Snw1, Sav1, Nin, Zfp36l1, Yy1, Ripk1, Pdcd6, Xrcc4, Aggf1, Plk2, Il6st, Fst, Thrb, Mapk8, Akap11, Rb1, Ank, Brd1, T…
GO:0051050	positive regulation of transport	865	123	128.15	0.38278	Pdgfb, Akt1, Rab34, Nr1h3, Axl, Akt2, Gab2, Tpr, Inpp5k, Met, Bcr, Vps4b, Abca1, Plcg1, Sdc4, Kif3a, Arrb1, Stxbp5, Atp2b1, Ifngr1, Avpr1a, Abca8b, Map2k6, Slc9a3r1, Pld2, Nfkbia, Ppm1a, Ryr2, Lman2, Hnrnpk, Glrx, Xrcc4, Ppp3cb, Dpysl2, Tomm70a, Snx4, Gsk3b, Ap2m1, Il15ra, Slc26a6, Prkn, Abcg1, Mib1, Hdac3, Smad4, Nedd4l, Slc12a2, Jak2, Acsl5, Oga, Myo5b, Rhbdd1, Capn10, Glul, Tbc1d20, P2ry1, Ppp…
GO:0042330	taxis	491	67	72.74	0.38284	Ngfr, Pdgfb, Il16, Il17ra, Akt2, Crkl, Met, Elmo2, Lyst, Id2, Ntn1, Ttc8, Dpysl2, Cxadr, St6gal1, Dusp1, Smad4, Lox, Slc12a2, Coro1b, Ablim1, Usp33, Nrp1, Sema4c, Ppm1f, Notch1, Efna1, Sema4a, Sema3c, Plxna1, Stx4a, Adgra2, Gab1, Il34, Pdgfd, Nectin1, Nptn, Neo1, Dapk2, Pip5k1c, Ripor2, P2ry12, Fgf1, Oxsr1, Notch3, Trpm4, Sema7a, Ythdf1, Lmtk2, Itga9, Dag1, Nbl1, Pla2g6, Ackr3, Cxcr4, Igfals, Ffa…
GO:0045619	regulation of lymphocyte differentiation	172	19	25.48	0.38293	Tbx21, Axl, Stat5a, Zmiz1, Ap3d1, Id2, Zfp36l1, Il15ra, Rnf41, Cd1d1, Rorc, Il4ra, Il15, Tgfbr2, Zc3h12a, Zfp36l2, Cyp26b1, Hmgb1, Zbtb16
GO:0002822	regulation of adaptive immune response based on somatic recombination of immune receptors built from immunoglobulin superfamily domains	173	17	25.63	0.38325	Tbx21, Cr1l, Atad5, Tnfaip3, Ppp3cb, Tfrc, Cd1d1, Map3k7, Il4ra, Otud5, Trpm4, Pvr, Zc3h12a, Trp53bp1, Dennd1b, Nectin2, Hmgb1
GO:2001244	positive regulation of intrinsic apoptotic signaling pathway	63	11	9.33	0.38446	Bid, Serinc3, Ubb, Slc9a3r1, Rad9a, Nupr1, Siah1a, Bclaf1, Fbh1, Nck2, Plekhf1
GO:0060828	regulation of canonical Wnt signaling pathway	220	41	32.59	0.38545	Fuz, Prdm15, Nle1, Slc9a3r1, Ppm1a, Lats2, Stk3, Csnk1e, Gsk3b, Prkn, Gnaq, Tle4, Csnk1d, Limd1, Jade1, Notch1, Gid8, Wls, Hdac1, Ptpru, Fgfr2, Fam53b, Otud5, Adgra2, Kank1, Ccar2, Ttc21b, Ubr5, Trpm4, Foxo1, Fzd4, Amer1, Fgfr3, Arntl, Gsk3a, Thra, Usp47, Ppm1b, Ccnyl1, Zfp703, Tpbgl
GO:0034765	regulation of ion transmembrane transport	384	56	56.89	0.38585	Akt1, Ubqln1, Psen2, Pten, Plcg1, Ifngr1, Slc9a3r1, Cacnb1, Ryr2, Ripk1, Dapk1, Glrx, Slmap, Clic5, Nedd4l, Rgs2, Snta1, Casq2, Asph, Gem, Tmem38b, Agt, Nedd4, Stoml1, Hcn4, Atp1b3, Trpc1, Dnm2, Catsper2, Cacna1a, Tmem109, Cbarp, Calm2, Oxsr1, Slc30a1, Slc43a2, Rgs4, Ptger3, Lrrc52, Pla2g6, Hecw2, Kcng4, Kcna5, Adrb2, Tpcn2, Kcnb1, Plcb1, Ptk2b, Kcnh7, Nlgn1, Ano6, Hvcn1, Grk6, Prnp, Kcnj11, Shis…
GO:0031396	regulation of protein ubiquitination	199	36	29.48	0.38602	Akt1, Ubqln1, Pttg1ip, Cdk9, Psen2, Pten, Sash1, Cdk5rap3, Arrb1, Ubb, Tnfaip3, Nxn, Pdcd6, Fam107a, Mapk8, Derl1, Mtbp, Prkn, Hdac3, Rnf20, Herpud1, Sprtn, Gclc, Trib1, Usp4, Ubr5, Arrdc4, Dcun1d3, Amer1, Fgfr3, Epm2a, Fancm, Gsk3a, Ube2s, Ubxn1, Ube2n
GO:0010033	response to organic substance	2390	423	354.09	0.38614	Klf6, Ngfr, Scnn1g, Raf1, Pdgfb, Hk2, Mapk7, Tbx21, Itga3, Akt1, Il16, Rab34, Nr1h3, Tmem161a, Axl, Mcm2, Il17ra, Ncstn, Brinp2, Stat5a, Akt2, Cdip1, Eif2ak4, Ubqln1, Mlxipl, Tbl2, Tpr, Inpp5k, Crkl, Htra1, Neurl1a, Gtf2h1, Qrich1, Cdk4, Ezh1, Chrd, Zmiz1, Hipk1, Hdac5, Gabpa, Elk1, Cdk9, Bcr, Vps4b, Hyal1, Slc3a2, Fuz, Pten, Abca1, Sash1, Lpl, Steap2, Tab2, Rxrg, Castor2, Mapkapk2, Foxred2, Sulf…
GO:0060997	dendritic spine morphogenesis	71	16	10.52	0.38634	Pten, Dip2a, Myo5b, Ngef, Abi2, Dhx36, Efna1, Pdlim5, Hdac6, Ppp1r9a, Eef2k, Tanc2, Dtnbp1, Nlgn1, Afdn, Bhlhb9
GO:0060042	retina morphogenesis in camera-type eye	54	13	8	0.38648	Naglu, Hipk1, Ttc8, Thrb, Arl6, Man2a1, Slc1a1, Bbs4, Cfh, Mfsd2a, Cdon, Ccdc66, Rom1
GO:0046488	phosphatidylinositol metabolic process	136	24	20.15	0.38681	Pdgfb, Inpp5k, Vac14, Pten, Plcg1, Socs2, Pigp, Pigx, Synj2, Pip4k2c, Impa1, Fam126a, Pi4k2b, Slc27a1, Pip5k1c, Ttc7, Inpp4b, Fam126b, Pik3r1, Pigv, Socs4, Plcb1, Lclat1, Socs6
GO:0043523	regulation of neuron apoptotic process	237	38	35.11	0.38709	Ngfr, Axl, Arrb1, Esr1, Xrcc4, Mapk8, Retreg1, Oxr1, Gsk3b, Prkn, Hdac3, Jak2, Slc1a1, Nrp1, Hdac4, Atf2, Trim2, Gclm, Cntfr, Casp9, Xrcc2, Nmnat1, Nupr1, Casp3, Agt, Bace1, Gclc, Map2k4, Cacna1a, Grn, Kcnb1, Six1, Jun, Fgfr3, Gsk3a, Ptk2b, Bhlhb9, Prnp
GO:0008637	apoptotic mitochondrial changes	109	19	16.15	0.38711	Hk2, Akt1, Ier3, Bid, Map3k1, Bnip3l, Gsk3b, Prkn, Atf2, Lmna, Gclm, Slc35f6, Pycard, Gclc, Ccar2, Pla2g6, Jun, Gsk3a, Bcl2l2
GO:0000380	alternative mRNA splicing, via spliceosome	63	12	9.33	0.38717	Celf1, Fxr2, Mbnl2, Tra2b, Mbnl1, Khdrbs1, Rbm10, Rbm5, Srsf2, Rbm17, Dhx9, Hnrnpa1
GO:0048708	astrocyte differentiation	71	13	10.52	0.38722	Ifngr1, Id2, Il6st, Mbd1, Notch1, Agt, Ldlr, Grn, Ttc21b, Ptpn11, Lamb2, Fgfr3, Mapk1
GO:0006111	regulation of gluconeogenesis	51	10	7.56	0.38723	Slc35b4, Ppp4r3b, Supt20, Sesn2, Nnmt, Gck, Foxo1, Soga1, Lep, Maea
GO:0021761	limbic system development	67	12	9.93	0.38734	Crkl, Pten, Kif3a, Ubb, Gsk3b, Atat1, Bbs4, Nrp1, Mfsd2a, Hdac1, Fgfr2, Usp9x
GO:0016925	protein sumoylation	39	7	5.78	0.38759	Zmiz1, Arnt, Hmg20b, Sumo3, Hdac4, Trpm4, Cbx4
GO:0014003	oligodendrocyte development	35	6	5.19	0.38771	Nsun5, Ncstn, Pten, Id2, Hdac11, Fgfr3
GO:0001921	positive regulation of receptor recycling	15	3	2.22	0.38772	Psen2, Anxa2, Ece1
GO:0006044	N-acetylglucosamine metabolic process	15	3	2.22	0.38772	Oga, Extl2, Nagk
GO:0006415	translational termination	15	3	2.22	0.38772	Mtrf1l, Ogfod1, Gspt2
GO:0009226	nucleotide-sugar biosynthetic process	15	3	2.22	0.38772	Pmm1, Cmas, Pgm3
GO:0010224	response to UV-B	15	3	2.22	0.38772	Hyal1, Cdkn1a, Hmgn1
GO:0018119	peptidyl-cysteine S-nitrosylation	15	3	2.22	0.38772	Oxr1, Snta1, Ncoa7
GO:0032042	mitochondrial DNA metabolic process	15	3	2.22	0.38772	Cfh, Sesn2, Tk2
GO:0035337	fatty-acyl-CoA metabolic process	15	3	2.22	0.38772	Dgat1, Acsl5, Fitm2
GO:0043981	histone H4-K5 acetylation	15	3	2.22	0.38772	Jade1, Hcfc1, Phf20
GO:0043982	histone H4-K8 acetylation	15	3	2.22	0.38772	Jade1, Hcfc1, Phf20
GO:0044764	multi-organism cellular process	15	3	2.22	0.38772	Fchsd1, Tpcn2, Nectin2
GO:0048521	negative regulation of behavior	15	3	2.22	0.38772	Ttc21b, Ptger3, Napepld
GO:0048712	negative regulation of astrocyte differentiation	15	3	2.22	0.38772	Mbd1, Ldlr, Fgfr3
GO:0051797	regulation of hair follicle development	15	3	2.22	0.38772	Ngfr, Fst, Smad4
GO:0055057	neuroblast division	15	3	2.22	0.38772	Dock7, Fgfr2, Sox5
GO:0060457	negative regulation of digestive system process	15	3	2.22	0.38772	Nr1h3, Abcg2, Ptger3
GO:0060546	negative regulation of necroptotic process	15	3	2.22	0.38772	Ripk1, Cflar, Map3k7
GO:0060628	regulation of ER to Golgi vesicle-mediated transport	15	3	2.22	0.38772	Use1, Tbc1d20, Gas1
GO:0060644	mammary gland epithelial cell differentiation	15	3	2.22	0.38772	Id2, Lbh, Zfp703
GO:0070243	regulation of thymocyte apoptotic process	15	3	2.22	0.38772	Efna1, Rorc, Blm
GO:0070431	nucleotide-binding oligomerization domain containing 2 signaling pathway	15	3	2.22	0.38772	Tnfaip3, Nfkbia, Lacc1
GO:0086012	membrane depolarization during cardiac muscle cell action potential	15	3	2.22	0.38772	Slmap, Hcn4, Trpm4
GO:0090128	regulation of synapse maturation	15	3	2.22	0.38772	Neurl1a, Hnrnpk, Nrg2
GO:0098696	regulation of neurotransmitter receptor localization to postsynaptic specialization membrane	15	3	2.22	0.38772	Gsk3b, Gpc4, Dag1
GO:0098719	sodium ion import across plasma membrane	15	3	2.22	0.38772	Slc12a2, Hcn4, Trpm4
GO:1900452	regulation of long-term synaptic depression	15	3	2.22	0.38772	Mapt, Ppp1r9a, Kcnb1
GO:1903543	positive regulation of exosomal secretion	15	3	2.22	0.38772	Vps4b, Sdc4, Myo5b
GO:1905168	positive regulation of double-strand break repair via homologous recombination	15	3	2.22	0.38772	Blm, Fus, Fancb
GO:2001171	positive regulation of ATP biosynthetic process	15	3	2.22	0.38772	Tafazzin, Prkn, Pid1
GO:0001525	angiogenesis	473	74	70.08	0.38777	Ngfr, Hk2, Mapk7, Akt1, Wars2, Pknox1, Hdac5, Ubp1, Hyal1, Amotl1, Pten, Sash1, Cd34, Sulf1, Plcg1, Vezf1, E2f2, Rock2, Gna13, Pecam1, Smad5, Pdcd6, Aggf1, Plk2, Tnfrsf12a, Slc12a2, Nrp1, Pdcl3, Cfh, Glul, Notch1, Atf2, Dll4, Nras, Notch2, Efna1, Sema4a, Map3k7, Uts2, Add1, Tgfa, Pde3b, Fgfr2, Adgra2, Gab1, Agt, Anxa2, Tgfbr2, Grn, Sirt6, Fgf1, Apln, Notch3, Anpep, Ppp1r15a, Mmrn2, C1galt1, Zc3h1…
GO:0002067	glandular epithelial cell differentiation	45	7	6.67	0.38785	Rarb, Trp63, Notch1, Clock, Fgfr2, Sidt2, Arntl
GO:0042267	natural killer cell mediated cytotoxicity	60	9	8.89	0.38792	Stat5a, Lyst, Rnf19b, Arl8b, Tap1, Pvr, Serpinb9, Lep, Nectin2
GO:0042491	inner ear auditory receptor cell differentiation	40	6	5.93	0.38793	Hey2, Slc9a3r1, Clic5, Notch1, Cux1, Ripor2
GO:0051310	metaphase plate congression	62	9	9.19	0.38801	Vps4b, Incenp, Gem, Cenpc1, Mad1l1, Zw10, Spice1, Rrs1, Nup62
GO:0045577	regulation of B cell differentiation	31	4	4.59	0.38813	Stat5a, Id2, Zfp36l1, Zfp36l2
GO:2001237	negative regulation of extrinsic apoptotic signaling pathway	90	19	13.33	0.38868	Raf1, Mapk7, Psen2, Tnfrsf22, Tnfaip3, Ripk1, Dapk1, Gsk3b, Nrp1, Sgk3, Stradb, Cflar, Lmna, Gclm, Phip, Gclc, Ctnna1, Ar, Gas1
GO:0050778	positive regulation of immune response	498	46	73.78	0.38942	Icosl, Polr3d, Tbx21, Rab34, Stat5a, Ikbkg, Gab2, Eif2ak4, Crkl, Psen2, C8g, Cr1l, Plcg1, Atad5, Pld2, Pspc1, Tomm70a, Tfrc, Snx4, Riok3, Cfh, Nras, Cd1d1, Map3k7, Khdrbs1, Il4ra, Pycard, Stx4a, Usp9x, Il15, Grn, Pvr, Appl1, Zc3h12a, Dhx9, Trp53bp1, Cnr1, Ffar2, Usp46, Dennd1b, Nectin2, Mapk1, Hmgb1, Lsm14a, Ube2n, Prnp
GO:0032102	negative regulation of response to external stimulus	333	44	49.34	0.38956	Pdgfb, Nr1h3, Ier3, Htra1, Bcr, Pten, Cd34, Tnfaip3, Usp15, Sec14l1, Rb1, Cd200, St6gal1, Dusp1, Riok3, Slc12a2, Coro1b, Bbs4, Nrp1, Sema4c, Notch1, Sema4a, Sema3c, Bace1, Ldlr, Anxa2, Neo1, Aph1b, Trib1, Rnf125, Grn, Tap1, Sema7a, Nploc4, Ptger3, Nbl1, Adrb2, Serpinb9, Ythdf3, Ilrun, Adtrp, Lep, Ppm1b, Selenos
GO:0033993	response to lipid	585	104	86.67	0.39011	Scnn1g, Akt1, Nr1h3, Tmem161a, Axl, Brinp2, Cdk4, Zmiz1, Elk1, Bcr, Vps4b, Abca1, Sash1, Lpl, Tab2, Rxrg, Mapkapk2, Esr1, Tnfaip3, Socs2, Ddit4, Prmt2, Rock2, Ncoa1, Adcy3, Strn3, Nfkbia, Snw1, Zfp36l1, Hnrnpk, Glrx, Fam107a, Mapk8, Litaf, Trp63, Hsf1, Noct, Abcg1, Lbh, Lox, Jak2, Pdcd4, Scd2, Tbl1x, Cflar, Cfh, Rorc, Hdac1, Casp9, Add1, Fosl2, Clock, Aacs, Uri1, Sult1a1, Pycard, Otud5, Rps6ka3, …
GO:0043536	positive regulation of blood vessel endothelial cell migration	54	9	8	0.39072	Pdgfb, Akt1, Stat5a, Amotl1, Plcg1, Plk2, Nrp1, Rhoj, Hmgb1
GO:0030488	tRNA methylation	34	6	5.04	0.39073	Trmt1, Nsun2, Thumpd2, Thada, Trmt6, Tyw3
GO:0030513	positive regulation of BMP signaling pathway	34	6	5.04	0.39073	Sulf1, Smad4, Notch1, Notch2, Neo1, Zfp423
GO:0050804	modulation of chemical synaptic transmission	419	71	62.08	0.39088	Ngfr, Snapin, Ncstn, Homer3, Eif2ak4, Neurl1a, Clstn3, Met, Bcr, Psen2, Pten, Zdhhc12, Pacsin2, Plcg1, Mapt, Stxbp5, Eif4ebp2, Fbxl20, Hnrnpk, Plk2, Fam107a, Rnf19a, Gsk3b, Prkn, Slc12a2, Jak2, Slc1a1, Abhd6, Eif4a3, Myo5b, Glul, P2ry1, Pfn2, Ppp3ca, Ncdn, Uts2, Atp2a2, Stx4a, Agt, Bace1, Nedd4, Nptn, Clstn2, Syde1, Ppp1r9a, P2ry2, Cacna1a, Rims4, Lzts1, Slc30a1, Rgs4, Ythdf1, Zmynd8, Plcb4, Pla2…
GO:0043113	receptor clustering	65	9	9.63	0.39142	Dlg3, Crkl, Sav1, Arhgef9, Nme7, Tmeff1, Cacna1a, Gphn, Nlgn1
GO:0031023	microtubule organizing center organization	138	30	20.45	0.39206	Vps4b, Kif3a, Ndel1, Rock2, Nin, Plk2, Mapk8, Rttn, Cep192, Bbs4, Cdk2, Usp33, Mpdz, Xrcc2, Cntrob, Slc16a1, BC034090, Map9, Wdr62, Gcc2, Cdk5rap2, Haus1, Spice1, Pard6b, Tmem67, Cep152, Arhgef10, Ccdc61, Haus3, Nup62
GO:0090208	positive regulation of triglyceride metabolic process	27	10	4	0.3929	Nr1h3, Plin5, Dgat1, Gpam, Acsl5, Mfsd2a, Fgf21, Slc27a1, Ldlr, Abhd5
GO:0045833	negative regulation of lipid metabolic process	93	19	13.78	0.39308	Pdgfb, Akt1, Plin5, Esr1, Lpin1, Lpcat1, Pde8b, Pip4k2c, Mfsd2a, Pde3b, Erlin2, Slc27a1, Pik3ip1, Etfbkmt, Apobec1, Cnr1, Asxl3, Insig1, Prkaa1
GO:0009156	ribonucleoside monophosphate biosynthetic process	31	9	4.59	0.39327	Gmpr2, Ampd3, Aprt, Cad, Adss, Adsl, Umps, Gmps, Ppat
GO:0051298	centrosome duplication	72	15	10.67	0.39329	Vps4b, Rock2, Plk2, Rttn, Cep192, Cdk2, Usp33, Cntrob, Wdr62, Cdk5rap2, Spice1, Tmem67, Cep152, Arhgef10, Nup62
GO:0007178	transmembrane receptor protein serine/threonine kinase signaling pathway	310	49	45.93	0.39358	Itga3, Htra1, Chrd, Zmiz1, Sulf1, Tmprss6, Usp15, Snw1, Fut8, Ppm1a, Pals1, Gcnt2, Smad5, Map3k1, Fst, Lats2, Itgb5, Smad4, Lox, Jak2, Pdcd4, Notch1, Atf2, Fbn1, Notch2, Map3k7, Htra3, Usp9x, Stoml1, Neo1, Snx1, Tgfbr2, Myd88, Dnm2, Spry1, Cdkn1c, Trps1, Smurf1, Vasn, Appl1, Npnt, Nbl1, Fam83g, Zfp423, Jun, Acvr2b, Tmem100, Cdkn2b, Zfp703
GO:0032891	negative regulation of organic acid transport	20	6	2.96	0.3936	Akt1, Akt2, Rgs2, Slc43a2, Rgs4, Lep
GO:0051094	positive regulation of developmental process	1203	202	178.23	0.39365	Ngfr, Wnt9a, Pdgfb, Hk2, Tbx21, Cyp51, Akt1, Pwp1, Lrp3, Tiam1, Axl, Mmd, Brinp2, Stat5a, Wars2, Coro1c, Celf1, Crkl, Neurl1a, Zmiz1, Clstn3, Met, Hyal1, Atraid, Pten, Piezo1, Sash1, Lpl, Cd34, Plcg1, Atad5, Vezf1, Mapt, Ndel1, Zfyve27, Ddx39b, Hey2, Atp2b1, Kitl, Socs2, Frs2, Ap3d1, Hmg20b, Id2, Ncoa1, Ntn1, Tshr, Snw1, Sav1, Nin, Zfp36l1, Net1, Gcnt2, Ripk1, Smad5, Hnrnpk, Pdcd6, Xrcc4, Aggf1, …
GO:0097345	mitochondrial outer membrane permeabilization	29	7	4.3	0.39367	Ier3, Bid, Bnip3l, Gsk3b, Slc35f6, Gclc, Gsk3a
GO:0019433	triglyceride catabolic process	23	6	3.41	0.3937	Plin5, Lpl, Fgf21, Ldlr, Abhd5, Pnpla3
GO:0034660	ncRNA metabolic process	429	66	63.56	0.39372	Nsun5, Pwp1, Trmt1, Wars2, Cdkal1, Mettl16, Cars, Thg1l, Exosc10, Rrp7a, Ints2, Nol11, Pus10, Pes1, Ftsj3, Tsen54, Rpp40, Nsun2, Qtrt2, Dgcr8, Thumpd2, Thada, Riok3, Lars, Rcl1, Rpp30, Pdcd11, Abcc2, Farsb, Nifk, Clp1, Elp4, Exosc8, Nol6, Elp1, Toe1, Ago3, Sepsecs, Zcchc4, Ddx54, Mepce, Rrp8, Eri2, Dkc1, Eri1, Dis3l, Qars, Rrp12, Utp6, Trmt6, Trub2, Urb1, Tbl3, Rrp9, Tdrkh, Zc3h12a, Pld6, Fbl, Ma…
GO:0032885	regulation of polysaccharide biosynthetic process	38	8	5.63	0.39375	Pdgfb, Akt1, Akt2, Inpp5k, Ppp1cb, Has2, Gck, Ppp1r3b
GO:0032330	regulation of chondrocyte differentiation	45	9	6.67	0.39376	Wnt9a, Lnpk, Rarb, Rflnb, Thrb, Trps1, Sox5, Ptpn11, Zbtb16
GO:0050810	regulation of steroid biosynthetic process	66	12	9.78	0.39378	Pde8b, Srebf2, Abcg1, Stard4, Ddx20, H6pd, Erlin2, Scap, Fgf1, Insig1, Dhcr7, Lep
GO:1902808	positive regulation of cell cycle G1/S phase transition	46	9	6.82	0.39379	Akt1, Hyal1, Stxbp4, Mtbp, Trp63, Rptor, Mepce, Kcna5, Plcb1
GO:0048641	regulation of skeletal muscle tissue development	26	6	3.85	0.3938	Nras, Tsc22d3, Cdon, Adrb2, Prkaa1, Flot1
GO:0045185	maintenance of protein location	94	16	13.93	0.39382	Hk2, Akt1, Mprip, Nfkbia, Rangap1, Hdac3, Bbs4, Fbn1, Mad1l1, Arl2bp, Ankrd13c, Nbl1, Sun2, Insig1, Thra, Kdelr2
GO:0021587	cerebellum morphogenesis	47	9	6.96	0.39383	Ttll1, Cbs, Ulk1, Usp9x, Cacna1a, Ttc21b, Ptpn11, Gas1, Cend1
GO:0006282	regulation of DNA repair	120	19	17.78	0.39402	Tmem161a, Ier3, Cdk9, Nudt16l1, Hsf1, Spire1, Pot1a, Blm, Ppp4c, Fus, Sirt6, Ubr5, Dhx9, Trp53bp1, Fancb, Ppp4r2, Fbh1, Hmgb1, Ube2n
GO:0003073	regulation of systemic arterial blood pressure	83	13	12.3	0.39414	Pdgfb, Ier3, Avpr1a, Nedd4l, Bbs4, Uts2, Adrb3, Agt, Apln, Adrb2, Ar, Gsk3a, Ece1
GO:1902692	regulation of neuroblast proliferation	29	5	4.3	0.39414	Mapk8, Notch1, Wdr62, Ctnna1, Kctd11
GO:0060765	regulation of androgen receptor signaling pathway	23	4	3.41	0.39416	Prmt2, Hdac1, Smarca4, Trim68
GO:1904353	regulation of telomere capping	25	4	3.7	0.39423	Map3k4, Xrcc4, Ercc4, Mapk1
GO:1901018	positive regulation of potassium ion transmembrane transporter activity	19	3	2.81	0.39426	Atp1b3, Dnm2, Lrrc52
GO:0008206	bile acid metabolic process	34	5	5.04	0.39431	Acaa1b, Stard4, Slc27a2, Abcd3, Lep
GO:0030195	negative regulation of blood coagulation	44	6	6.52	0.39442	Pdgfb, Cd34, Anxa2, Ptger3, Adrb2, Adtrp
GO:0021675	nerve development	65	9	9.63	0.39445	Ngfr, Sulf1, Nrp1, Lrig1, Dag1, Six1, Fgfr3, Ece1, Mafb
GO:0033273	response to vitamin	26	3	3.85	0.3945	Snw1, Cbs, Hlcs
GO:0003044	regulation of systemic arterial blood pressure mediated by a chemical signal	40	5	5.93	0.39452	Avpr1a, Adrb3, Agt, Adrb2, Ece1
GO:0002275	myeloid cell activation involved in immune response	84	11	12.45	0.39464	Gab2, Bcr, Pld2, Snx4, Snap23, Il4ra, Pycard, Stx4a, Myd88, Grn, Hmgb1
GO:0060541	respiratory system development	212	30	31.41	0.39464	Itga3, Odad4, Elk1, Psen2, Fuz, Sav1, Thrb, Man2a1, Lox, Lipa, Hps1, Rdh10, Notch1, Tmem38b, Cux1, Disp1, Fgfr2, Tgfbr2, Fgf1, Spry1, Dag1, Atxn1, Six1, Fgfr3, Klf2, Dhcr7, Thra, Acvr2b, Mapk1, Hmgb1
GO:0001990	regulation of systemic arterial blood pressure by hormone	31	3	4.59	0.39467	Avpr1a, Agt, Ece1
GO:1901796	regulation of signal transduction by p53 class mediator	70	8	10.37	0.39486	Pttg1ip, Atad5, Cdk5rap3, Ubb, Hnrnpk, Prkn, Prmt6, Rrs1
GO:0002696	positive regulation of leukocyte activation	348	34	51.56	0.39849	Icosl, Tbx21, Il16, Axl, Stat5a, Gab2, Zmiz1, Atad5, Lyst, Ap3d1, Pld2, Il6st, Tfrc, Snx4, Cdkn1a, Il15ra, Gpam, Hps1, Cd1d1, Blm, Il4ra, Pycard, Stx4a, Il15, Tgfbr2, Myd88, Trp53bp1, Dock8, Bloc1s3, Lep, Nectin2, Hmgb1, Zbtb16, Nck2
GO:0006641	triglyceride metabolic process	96	23	14.22	0.39896	Nr1h3, Plin5, Lpl, Esr1, Lpin1, Il6st, Thrb, Dgat1, Gpam, Acsl5, Gk, Cyp2e1, Mfsd2a, Fgf21, Slc27a1, Ldlr, Abhd5, Atg14, Apobec1, Pnpla3, Ptpn11, Insig1, Fitm2
GO:0016032	viral process	303	51	44.89	0.4	Mid2, Axl, Eif2ak4, Inpp5k, Ubp1, Vps4b, Slc3a2, Top2b, Rab1a, Rock2, Snw1, Ripk1, Map3k1, Trim35, Prkn, Chd1, Vapa, Nrp1, Usf1, Notch1, Tbc1d20, Gtf2b, Hdac1, Cul1, Zc3hav1, Arl8b, Hcfc1, Mre11a, Nectin1, Smarca4, Nedd4, Resf1, Eea1, Larp1, Usp6nl, Dag1, Mdfic, Tardbp, Zc3h12a, Dhx9, Cxcr4, Arxes2, Tpcn2, Lrrc15, Jun, Nectin2, Vps37b, Fv1, Trim68, Mon1b, Mphosph8
GO:0051881	regulation of mitochondrial membrane potential	80	16	11.85	0.40082	Ngfr, Akt1, Akt2, Bid, Tusc2, Mapt, Ubb, Bnip3l, Gsk3b, Prkn, Oga, Gclm, Slc25a33, Gclc, Slc25a36, Pid1
GO:0042542	response to hydrogen peroxide	113	19	16.74	0.40157	Mapk7, Axl, Met, Pcgf2, Tnfaip3, Pld2, Net1, Ripk1, Glrx, Mapk8, Hsf1, Pde8a, Stk25, Kpna4, Hdac6, Casp3, Setx, Prkaa1, Ptk2b
GO:0051968	positive regulation of synaptic transmission, glutamatergic	28	5	4.15	0.40213	Ngfr, Glul, Dtnbp1, Ptk2b, Nlgn1
GO:0071425	hematopoietic stem cell proliferation	28	5	4.15	0.40213	Cd34, Sart3, Kitl, Ctc1, Etv6
GO:2000378	negative regulation of reactive oxygen species metabolic process	49	8	7.26	0.40218	Hk2, Akt1, Bcr, Plin5, Prkn, Cflar, Map3k7, Abcb7
GO:1905515	non-motile cilium assembly	71	15	10.52	0.40526	Fuz, Kif3a, Ttc8, Mak, Ift140, Tmem216, Csnk1d, Bbs4, Wrap73, Dnm2, Bbs10, Tmem67, Septin9, Intu, Cc2d2b
GO:0072593	reactive oxygen species metabolic process	204	38	30.22	0.41252	Ngfr, Pdgfb, Hk2, Akt1, Ier3, Clcn3, Met, Bcr, Tusc2, Plin5, Mapt, Ddit4, Txnrd1, Ripk1, Cdkn1a, Prkn, Cbs, Xdh, Slc1a1, Rnf41, Cflar, Hdac4, Map3k7, Sesn2, Slc25a33, Abcb7, Agt, Tgfbr2, Ccs, Sesn1, Sh3pxd2b, Zc3h12a, Foxo1, Pid1, Sh3pxd2a, Lep, Ptk2b, Hvcn1
GO:0071901	negative regulation of protein serine/threonine kinase activity	101	21	14.96	0.41316	Mapk7, Inpp5k, Pten, Cdk5rap3, Tnfaip3, Prkar1a, Lats2, Rb1, Gsk3b, Cdkn1a, Dusp1, Rgs2, Hipk3, Pycard, Casp3, Agt, Spry1, Cdkn1c, Inca1, Dtnbp1, Nup62
GO:0016311	dephosphorylation	311	52	46.08	0.41318	Mprip, Inpp5k, Pten, Ppp1cb, Dusp14, Cdk5rap3, Nuak1, Ppp4r3b, Rock2, Lpin1, Ppp2r5e, Ppm1a, Vcan, Ppp3cb, Synj2, Dusp1, Ppp2r5b, Jak2, Ptp4a1, Ppm1f, Ptpn4, Impa1, Rprd1b, Ppp3ca, Rngtt, Ptpru, Dusp11, Dusp16, Uri1, Ppp4c, Plpp5, Ppp2r1b, Cdc25a, Cdc14a, Ptpn23, Mgat5, Calm2, Dusp8, Inpp4b, Ptpa, Plpp6, Ppp1r15a, Rprd1a, Npnt, Ptpn11, Dusp18, Pdp1, Ppp4r2, Plpp2, Epm2a, Ppm1b, Cry2
GO:0002088	lens development in camera-type eye	67	15	9.93	0.41351	Hipk1, Frs2, Crybg3, Abi2, Tbc1d20, Fgfr2, Nectin1, Smarca4, Tgfbr2, Pds5b, Spry1, Cdkn1c, Cdon, Shroom2, Fgfr3
GO:0032508	DNA duplex unwinding	36	8	5.33	0.41437	Rpa1, Mcm2, Mnat1, Pot1a, Recql, Blm, Mre11a, Dhx9
GO:0060986	endocrine hormone secretion	43	8	6.37	0.41474	Smad4, Rab11fip1, Agt, Apln, Ptpn11, Fzd4, Rab11fip5, Cry2
GO:0002693	positive regulation of cellular extravasation	22	4	3.26	0.41506	Pecam1, Pdgfd, Ripor2, Ptger3
GO:0045596	negative regulation of cell differentiation	573	94	84.89	0.41506	Wnt9a, Pdgfb, Tbx21, Lrp3, Stat5a, Coro1c, Eif2ak4, Chrd, Hdac5, Gabpa, Fuz, Pten, Rarb, Frs2, Id2, Rflnb, Ntn1, Nfkbia, Zfp36l1, Yy1, Fst, Rb1, Trp63, Tomm70a, Gsk3b, Noct, Pi16, Abcg1, Lbh, Xdh, Mib1, Hdac3, Smad4, Mbd1, Pdcd4, Limd1, Aatk, Nrp1, Sema4c, Hdac4, Rgs2, Notch1, Fbn1, Efna1, Sema4a, Ppp3ca, Trp53inp1, Sema3c, Ulk1, Il4ra, Dixdc1, Ldlr, Trib1, Kank1, Jdp2, P2ry12, Spry1, Lsm1, Ctnna…
GO:1900016	negative regulation of cytokine production involved in inflammatory response	22	4	3.26	0.41506	Pdcd4, Chid1, Pycard, Zc3h12a
GO:1903204	negative regulation of oxidative stress-induced neuron death	22	4	3.26	0.41506	Oxr1, Prkn, Meak7, Ncoa7
GO:1904666	regulation of ubiquitin protein ligase activity	22	4	3.26	0.41506	Pten, Bsn, Epm2a, Ube2s
GO:2001224	positive regulation of neuron migration	22	4	3.26	0.41506	Mapk8, Wdr62, Shtn1, Fbxo31
GO:0031641	regulation of myelination	55	8	8.15	0.41538	Ngfr, Nsun5, Akt1, Pten, Rxrg, Rarb, Lpin1, Dag1
GO:1900181	negative regulation of protein localization to nucleus	40	5	5.93	0.41565	Lats2, Gsk3b, Ctnna1, Mdfic, Ilrun
GO:2001022	positive regulation of response to DNA damage stimulus	103	14	15.26	0.41578	Tmem161a, Map3k20, Fxr2, Spire1, Rad9a, Blm, Fus, Ccar2, Bclaf1, Dhx9, Fancb, Fbh1, Hmgb1, Ube2n
GO:0006869	lipid transport	312	53	46.22	0.41583	Akt1, Nr1h3, Akt2, Vps4b, Abca1, Abca8b, Map2k6, Nfkbia, Xrcc4, Srebf2, Dgat1, Abcg1, Stard4, Prelid3a, Acsl5, Abcc2, Atp10a, Esyt1, Slc27a2, Abcd3, Osbpl9, Mfsd2a, Scarb2, Arl8b, Slc27a1, Agt, Ldlr, Anxa2, Tmem30a, Stoml1, Slc10a3, Abcc4, P2ry2, Abca7, Gramd1c, Osbpl5, Atp8a1, Gramd1b, Slco1a1, Abca9, Abca8a, Osbpl6, Pla2g6, Ptpn11, Osbpl1a, Stard5, Tpcn2, Fzd4, Prelid2, Lep, Ano6, Cry2, Pdzd8
GO:0007009	plasma membrane organization	116	24	17.19	0.41585	Akt1, Snx9, Akt2, Pten, Pacsin2, Slc9a3r1, Pals1, Xrcc4, Atp10a, Atp2a2, Arl8b, Stx4a, Sytl4, Snx33, Micall1, Dnm2, Abca7, Fer1l6, Cxcr4, Ar, Myof, Flot1, Ano6, Spaca6
GO:0007229	integrin-mediated signaling pathway	89	13	13.19	0.41648	Itga3, Gab2, Fut8, Itgb5, Nrp1, Itga11, Ctnna1, Sema7a, Itga9, Rcc2, Ptpn11, Arhgap35, Ptk2b
GO:0021915	neural tube development	166	21	24.59	0.41662	Psen2, Fuz, Sdc4, Kif3a, Rock2, Zfp36l1, Stk3, Ift140, Mib1, Brd2, Bbs4, Sema4c, Notch1, Map3k7, Sema3c, Mthfr, Casp3, Mthfd1l, Gas1, Arhgap35, Intu
GO:0030509	BMP signaling pathway	132	24	19.56	0.41709	Itga3, Htra1, Chrd, Sulf1, Tmprss6, Usp15, Ppm1a, Smad5, Fst, Smad4, Pdcd4, Notch1, Atf2, Fbn1, Notch2, Htra3, Usp9x, Neo1, Smurf1, Nbl1, Fam83g, Zfp423, Acvr2b, Tmem100
GO:0060976	coronary vasculature development	68	13	10.07	0.41795	Pdgfb, Fuz, Hey2, Nrp1, Notch1, Fgfr2, Smarca4, Dnm2, Fgf1, Apln, Pbrm1, Adamts6, Ndst1
GO:0048469	cell maturation	152	24	22.52	0.4186	Pdgfb, Tusc2, Pcsk4, Id2, Rb1, Brd1, Gsk3b, Slc26a6, Anks1, Gnaq, Fam20c, Il15, Fem1b, Catsper2, Map3k13, Cdkn1c, L3mbtl3, Pde3a, Pld6, Angptl8, Plcb1, Klf2, Ptk2b, Maea
GO:2000179	positive regulation of neural precursor cell proliferation	55	9	8.15	0.41888	Ngfr, Hdac5, Mapk8, Notch1, Dll4, Wdr62, Cdon, Setd1a, Zfp423
GO:0007095	mitotic G2 DNA damage checkpoint signaling	35	6	5.19	0.4189	Ier3, Cdk5rap3, Cdkn1a, Blm, Mre11a, Foxn3
GO:0031146	SCF-dependent proteasomal ubiquitin-dependent protein catabolic process	48	8	7.11	0.41895	Fbxo9, Fbxl20, Cul1, Fbxw4, Lrrc29, Fbxo31, Fbxl12, Amn1
GO:0045668	negative regulation of osteoblast differentiation	48	8	7.11	0.41895	Chrd, Hdac5, Id2, Noct, Limd1, Hdac4, Notch1, Trpm4
GO:0010243	response to organonitrogen compound	756	144	112.01	0.42004	Ngfr, Akt1, Ncstn, Stat5a, Akt2, Ubqln1, Inpp5k, Neurl1a, Cdk4, Hdac5, Gabpa, Pten, Lpl, Castor2, Foxred2, Slc2a4, Ndel1, Tnfaip3, Atp2b1, Socs2, Eif4ebp2, Dnajb12, Canx, Stxbp4, Rock2, Lpin1, Dnmt3a, Slc9a3r1, Pld2, Cacnb1, Tshr, Nfkbia, Zfp36l1, Ryr2, Hnrnpk, Slc39a14, Rb1, Derl1, Rangap1, Hsf1, Klhl22, Gsk3b, Slc26a6, Rab12, Prkn, Cbs, Dnajc18, Lars, Gnaq, Jak2, Syvn1, Slc1a1, Esrra, Gpam, Slc…
GO:0035265	organ growth	178	39	26.37	0.42648	Akt1, Pten, Rarb, Ddx39b, Esr1, Hey2, Prkar1a, Sav1, Yy1, Ripk1, Lats2, Stk3, Tomm70a, Gsk3b, Cxadr, Pi16, Rgs2, Notch1, Atf2, Thbs3, Pdlim5, Tmem38b, Vgll4, Fgfr2, Agt, Tgfbr2, Map2k4, Sirt6, Fgf1, Rgs4, Psapl1, Ptpn11, Dipk2a, Col27a1, Ar, Gsk3a, Lep, Acvr2b, Mapk1
GO:0017148	negative regulation of translation	156	29	23.11	0.42678	Eif2ak4, Celf1, Tpr, Mettl16, Fxr2, Eif4ebp2, Rock2, Zfp36l1, Dapk1, Noct, Eif4a3, Rgs2, Exosc8, Dhx36, Pum1, Ago3, Sesn2, Eif2ak1, Lsm1, Larp1, Ythdf1, Cpeb2, Tardbp, Zc3h12a, Zfp36l2, Ythdf3, Qk, Lsm14a, Tia1
GO:0001933	negative regulation of protein phosphorylation	319	58	47.26	0.42838	Mapk7, Akt1, Pwp1, Coro1c, Mlxipl, Inpp5k, Crkl, Met, Psen2, Sh3bp5l, Pten, Gadd45b, Cdk5rap3, Arrb1, Tnfaip3, Ddit4, Prkar1a, Pecam1, Sh3bp5, Lats2, Rb1, Gsk3b, Cdkn1a, Prkn, Xdh, Dusp1, Mllt1, Gnaq, Ppm1f, Rgs2, Niban1, Hipk3, Rassf2, C9orf72, Pycard, Casp3, Agt, Trib1, Qars, Cbl, Spry1, Atg14, Cdkn1c, Ppp1r15a, Tardbp, Zc3h12a, Pid1, Socs4, Jun, Smyd3, Fam72a, Epm2a, Inca1, Dtnbp1, Rps23rg1, N…
GO:0071695	anatomical structure maturation	214	38	31.71	0.42844	Pdgfb, Akt1, Tusc2, Psen2, Pcsk4, Id2, Rflnb, Nsun2, Rb1, Brd1, Gsk3b, Slc26a6, Anks1, Gnaq, Fam20c, Notch1, Thbs3, Il15, Fem1b, Catsper2, Map3k13, Cacna1a, Cdkn1c, L3mbtl3, Dag1, Pde3a, Pld6, Angptl8, Phospho1, Plcb1, Fgfr3, Klf2, Lep, Ptk2b, Cend1, Ano6, Zbtb16, Maea
GO:0005977	glycogen metabolic process	75	16	11.11	0.42889	Akt1, Gys1, Akt2, Inpp5k, Prkag3, Ppp1cb, Il6st, Gsk3b, Phkg2, Pygb, Agl, Gck, Ppp1r3b, Epm2a, Gsk3a, Hmgb1
GO:0045216	cell-cell junction organization	158	28	23.41	0.42898	Ccm2, Rhoc, Hipk1, Rock2, Pecam1, Cldn1, Cxadr, Nedd4l, Abi2, Svep1, Mpdz, Add1, Agt, Nectin1, Tjp3, Ptpn23, Ctnna1, F11r, Pkp2, Pard6b, Shroom2, Plekha7, Pkp3, Actn4, Mpp7, Actg1, Afdn, Zfp703
GO:0030500	regulation of bone mineralization	67	13	9.93	0.42946	Atraid, Atp2b1, Rflnb, Ank, Fam20c, Trpm4, Txlng, Adrb2, Phospho1, Fgfr3, Ptk2b, Acvr2b, Ano6
GO:0032816	positive regulation of natural killer cell activation	27	7	4	0.42948	Axl, Stat5a, Lyst, Il15ra, Hps1, Il15, Bloc1s3
GO:0032757	positive regulation of interleukin-8 production	55	9	8.15	0.42962	Rab1a, Ripk1, Pycard, Myd88, Ffar2, Cd14, Lep, Hmgb1, Tlr5
GO:0046902	regulation of mitochondrial membrane permeability	58	11	8.59	0.42966	Hk2, Ier3, Bid, Bnip3l, Gsk3b, Atf2, Slc35f6, Gclc, Gsk3a, Plekhf1, Bcl2l2
GO:0006605	protein targeting	251	46	37.19	0.42994	Tomm40, Pex19, Akt2, Bid, Pex1, Inpp5k, Zdhhc24, Zdhhc12, Lamp2, Pex3, Ap3d1, Stxbp4, Gga3, Timm22, Cacnb1, Bnip3l, Tomm70a, Slc1a1, Oga, Mlph, Timm10, Pex16, Sec62, Pex14, Scarb2, Exoc4, Herpud1, Nedd4, Trak1, Micall1, Srp72, Gcc2, Smurf1, Dusp18, Arxes2, Arxes1, Kcnb1, Prkaa1, Ap1s3, Gsk3a, Nlgn1, Vps37b, Sort1, Mon1b, Prnp, Tomm20
GO:0000729	DNA double-strand break processing	16	3	2.37	0.43021	Blm, Exd2, Ube2n
GO:0001675	acrosome assembly	16	3	2.37	0.43021	Rfx2, Tbc1d20, Nectin2
GO:0006474	N-terminal protein amino acid acetylation	16	3	2.37	0.43021	Naa60, Naa40, Naa30
GO:0009220	pyrimidine ribonucleotide biosynthetic process	16	3	2.37	0.43021	Cad, Umps, Nme7
GO:0010842	retina layer formation	16	3	2.37	0.43021	Hipk1, Arl6, Slc1a1
GO:0030539	male genitalia development	16	3	2.37	0.43021	Asb1, Ar, Sycp2
GO:0035313	wound healing, spreading of epidermal cells	16	3	2.37	0.43021	Scnn1g, Pten, Arhgap24
GO:0035584	calcium-mediated signaling using intracellular calcium source	16	3	2.37	0.43021	Ryr2, Homer2, Prnp
GO:0035729	cellular response to hepatocyte growth factor stimulus	16	3	2.37	0.43021	Gsk3b, Nrp1, Appl1
GO:0044804	autophagy of nucleus	16	3	2.37	0.43021	Ulk1, Wipi2, Wdr45
GO:0045217	cell-cell junction maintenance	16	3	2.37	0.43021	Shroom2, Plekha7, Afdn
GO:0045655	regulation of monocyte differentiation	16	3	2.37	0.43021	Zfp36l1, Il34, Jun
GO:0045725	positive regulation of glycogen biosynthetic process	16	3	2.37	0.43021	Akt1, Akt2, Gck
GO:0046112	nucleobase biosynthetic process	16	3	2.37	0.43021	Aprt, Cad, Umps
GO:0051044	positive regulation of membrane protein ectodomain proteolysis	16	3	2.37	0.43021	Snx9, Sh3d19, Snx33
GO:0051602	response to electrical stimulus	16	3	2.37	0.43021	Pten, Cdk2, Nrf1
GO:0060065	uterus development	16	3	2.37	0.43021	Esr1, Smad4, Cdkn1c
GO:0060088	auditory receptor cell stereocilium organization	16	3	2.37	0.43021	Slc9a3r1, Clic5, Ripor2
GO:0060973	cell migration involved in heart development	16	3	2.37	0.43021	Nrp1, Notch1, Sema3c
GO:0090026	positive regulation of monocyte chemotaxis	16	3	2.37	0.43021	Cxcl12, Ano6, Hmgb1
GO:0090083	regulation of inclusion body assembly	16	3	2.37	0.43021	Hsf1, Dnajb6, Dnaja4
GO:1902287	semaphorin-plexin signaling pathway involved in axon guidance	16	3	2.37	0.43021	Nrp1, Plxna1, Ece1
GO:2000042	negative regulation of double-strand break repair via homologous recombination	16	3	2.37	0.43021	Trp53bp1, Fancb, Fbh1
GO:2000311	regulation of AMPA receptor activity	16	3	2.37	0.43021	Adrb2, Nlgn1, Shisa8
GO:2000651	positive regulation of sodium ion transmembrane transporter activity	16	3	2.37	0.43021	Glrx, Dnm2, Plcb1
GO:0006998	nuclear envelope organization	39	6	5.78	0.43034	Ndel1, Lmna, Reep4, Tardbp, Sun2, Tmem201
GO:1905330	regulation of morphogenesis of an epithelium	58	8	8.59	0.43059	Met, Sulf1, Esr1, Agt, Sirt6, Fgf1, Ar, Six1
GO:1904036	negative regulation of epithelial cell apoptotic process	45	6	6.67	0.43061	Mapk7, Tnfaip3, Rb1, Cflar, Nupr1, Fgf21
GO:0050890	cognition	270	46	40	0.43111	Nsun5, Itga3, Lamb1, Dgcr2, Ncstn, Eif2ak4, Psen2, Pten, Mapt, Slc2a4, Eif4ebp2, Adcy3, Pde8b, Plk2, Fam107a, Slc11a2, Prkn, Slc1a1, Ric8a, Abi2, Mfsd2a, Casp3, Agt, Bace1, Tmod2, Ldlr, Nptn, Aph1b, Tanc1, Abca7, Pomk, Atp8a1, Ythdf1, Picalm, Pla2g6, Synpo, Cnr1, Adrb2, Atxn1, Plcb1, Jun, Lins1, Epm2a, Thra, Bhlhb9, Prnp
GO:0006900	vesicle budding from membrane	57	12	8.44	0.43214	Slc2a4, Rab1a, Ap3d1, Pdcd6, Ap2m1, Prkn, Vapa, Tbc1d20, Sec31a, Sec24d, Picalm, Insig1
GO:0032722	positive regulation of chemokine production	69	10	10.22	0.43254	Il16, Il17ra, Lpl, Il4ra, Pycard, Myd88, P2ry2, Mbp, Ffar2, Hmgb1
GO:0006378	mRNA polyadenylation	47	9	6.96	0.43277	Supt5, Cdk9, Hsf1, Clp1, Rnf20, Fip1l1, Cpsf2, Scaf8, Cpsf3
GO:0014065	phosphatidylinositol 3-kinase signaling	123	19	18.22	0.43328	Pdgfb, Akt1, Pten, Slc9a3r1, Pld2, Zfp36l1, Jak2, Pdgfc, Agt, Pdgfd, Nedd4, Cbl, Pik3ip1, Prr5, Rgl2, Pik3r1, Dipk2a, Prex2, Lep
GO:0000132	establishment of mitotic spindle orientation	29	5	4.3	0.43331	Ndel1, Bccip, Zw10, Spry1, Cdk5rap2
GO:0022011	myelination in peripheral nervous system	29	5	4.3	0.43331	Akt1, Akt2, Pals1, Dag1, Arhgef10
GO:0022617	extracellular matrix disassembly	29	5	4.3	0.43331	Lamc1, Adamts15, Sh3pxd2b, Pbxip1, Flot1
GO:0050775	positive regulation of dendrite morphogenesis	58	9	8.59	0.43343	Met, Myo5b, Dhx36, Cux1, Eef2k, Cul7, Fbxo31, Afdn, Bhlhb9
GO:0007338	single fertilization	95	11	14.07	0.43395	Cct3, Crkl, H3f3b, Pcsk4, Adcy3, Smad4, Hps1, Spag1, Ar, Plcb1, Spaca6
GO:0090303	positive regulation of wound healing	49	6	7.26	0.43412	Cldn1, Kank1, Cxcr4, Actg1, Ano6, Hmgb1
GO:0043524	negative regulation of neuron apoptotic process	148	23	21.93	0.43664	Ngfr, Axl, Arrb1, Xrcc4, Retreg1, Oxr1, Prkn, Jak2, Slc1a1, Nrp1, Gclm, Cntfr, Xrcc2, Nmnat1, Agt, Gclc, Map2k4, Cacna1a, Grn, Six1, Jun, Ptk2b, Bhlhb9
GO:0030155	regulation of cell adhesion	693	95	102.67	0.4369	Pdgfb, Icosl, Mapk7, Tbx21, Itga3, Akt1, Lamb1, Cyth2, Stat5a, Coro1c, Crkl, Chrd, Zmiz1, Hyal1, Adam19, Pten, Piezo1, Ppp1cb, Sdc4, Tnfaip3, Nuak1, Ap3d1, Prkar1a, Pld2, Net1, Gcnt2, Fam107a, Il6st, Myo10, Has2, Ccdc80, Tfrc, Gsk3b, St6gal1, Dusp1, Jak2, Gpam, Slk, Nrp1, Ppm1f, Cytip, Notch1, Efna1, Cd1d1, Ppp3ca, Ptpru, Mad1l1, Plxna1, Blm, Vps33b, Pde3b, Il4ra, Pycard, Stx4a, Casp3, Il15, Tgfb…
GO:0045785	positive regulation of cell adhesion	431	53	63.86	0.4379	Pdgfb, Icosl, Itga3, Stat5a, Crkl, Chrd, Zmiz1, Hyal1, Adam19, Piezo1, Sdc4, Ap3d1, Pld2, Net1, Gcnt2, Il6st, Myo10, Has2, Ccdc80, Tfrc, Gsk3b, Jak2, Gpam, Nrp1, Ppm1f, Cd1d1, Ppp3ca, Ptpru, Blm, Il4ra, Pycard, Stx4a, Il15, Tgfbr2, Dnm2, Ptpn23, P2ry12, F11r, Zfhx3, Dag1, Npnt, Ptpn11, Dock5, Dock8, Lep, Ptk2b, Flot1, Cxcl12, Hacd1, Hmgb1, Zbtb16, Nck2, Afdn
GO:0009888	tissue development	1542	256	228.46	0.4393	Ngfr, Wnt9a, Scnn1g, Ccm2, Pdgfb, Dlg3, Akt1, Slc39a13, Tiam1, Lamb1, Hlf, Stat5a, Coro1c, Cdk4, Chrd, Hdac5, Lnpk, Met, Bcr, Tafazzin, Psen2, Fuz, Atraid, Pten, Xk, Sulf1, Sdc4, Rarb, Vezf1, Kif3a, Ddx39b, Ubb, Esr1, Hey2, Atp2b1, Arid5b, Kitl, Frs2, Hmg20b, Txnrd1, Rock2, Gna13, Prkar1a, Id2, Nle1, Pecam1, Slc9a3r1, Rflnb, Ctc1, Ntn1, Ttc8, Snw1, Sav1, Pals1, Zfp36l1, Yy1, Ryr2, Gcnt2, Ripk1, S…
GO:0030308	negative regulation of cell growth	175	32	25.93	0.44082	Tchp, Sertad1, Hyal1, Ntn1, Yy1, Rb1, Tomm70a, Cdkn1a, Pi16, Smad4, Aatk, Nrp1, Sema4c, Rgs2, Sema4a, Sema3c, Sesn2, Dnajc2, Ulk1, Vgll4, Agt, Smarca4, Ccar2, Dcbld2, Sema7a, Sesn1, Rgs4, Tspyl2, Osgin2, Dcun1d3, Gas1, Gsk3a
GO:0043632	modification-dependent macromolecule catabolic process	592	118	87.71	0.44124	Rmnd5b, Uhrf1, Fbxo9, Tbx21, Akt1, Rmnd5a, Ubqln1, Psmd4, Vps4b, Psen2, Pten, Rnf166, Foxred2, Exosc10, Tnfaip1, Arrb1, Ubb, Tnfaip3, Dnajb12, Usp15, Sumo3, Canx, Fbxl20, Trim9, Plk2, Map3k1, Mapk8, Dcaf11, Rnf19a, Derl1, Csnk1e, Desi1, Klhl22, Gsk3b, Prkn, Anks1, Mib1, Dnajc18, Nedd4l, Syvn1, Csnk1d, Tbl1x, Usp33, Pdcl3, Ubr1, Gid8, Exosc8, Trim2, Rnf20, Ubap1, Usp24, Rnf19b, Tmub1, Ube4b, Clock…
GO:0006811	ion transport	1129	179	167.27	0.44144	Scnn1g, Pdgfb, Slc19a1, Akt1, Il16, Slc39a13, Slc25a42, Tomm40, Homer3, Cp, Akt2, Clcn3, Slc2a9, Ubqln1, Inpp5k, Slc4a3, Vps4b, Slc3a2, Psen2, Slc41a1, Tmem175, Pten, Piezo1, Slc25a11, Steap2, Plcg1, Slc35c2, Slc22a5, Slc35b4, Slc25a22, Atp2b1, Ifngr1, Slc16a7, Avpr1a, Ap3d1, Slc36a1, Map2k6, Slc9a3r1, Sec14l1, Cacnb1, Ryr2, Ripk1, Dapk1, Glrx, Ero1a, Slmap, Scara5, Chrna2, Dpysl2, Slc39a14, Slc7…
GO:0009636	response to toxic substance	105	18	15.56	0.44194	Arnt, Prkn, Slc18a2, Abcc2, Gsta3, Xpa, Abcg2, Nupr1, Mt2, Ppp1r9a, Ccs, Slc30a1, Sesn1, Mbp, Cyp2f2, Aldh1a1, Mapk1, Ass1
GO:0070301	cellular response to hydrogen peroxide	85	14	12.59	0.44249	Mapk7, Axl, Met, Pcgf2, Tnfaip3, Net1, Ripk1, Glrx, Mapk8, Hsf1, Pde8a, Stk25, Hdac6, Setx
GO:0065008	regulation of biological quality	3158	538	467.88	0.44328	Ngfr, Scnn1g, Scpep1, Raf1, Pdgfb, Hk2, Rpa1, Dlg3, Snapin, Cct3, Akt1, Ift46, Rab34, Slc39a13, Nr1h3, Rhoc, Snx9, Axl, Ncstn, Pex19, Ier3, Cp, Stat5a, Akt2, Hmox2, Ikbkg, Clcn3, Large1, Bid, Arhgef18, Eif2ak4, Mlxipl, Celf1, Irag1, Ampd3, Inpp5k, Neurl1a, Slc4a3, Aprt, Pknox1, Cdk4, Ezh1, Clstn3, Lnpk, Met, Syn2, G0s2, Bcr, Tusc2, Mettl16, Psen2, Tbrg1, Pabpc4, Slc41a1, Tmem175, Pten, Piezo1, Ab…
GO:0048871	multicellular organismal homeostasis	440	81	65.19	0.44503	Scnn1g, Rpa1, Nr1h3, Clcn3, Mlxipl, Ampd3, Inpp5k, Met, G0s2, Cd34, Slc22a5, Ubb, Lpin1, Map2k6, Tshr, Irf4, Gcnt2, Mak, Lpcat1, Akap11, Rb1, Trp63, Cldn1, Hsf1, Tfrc, Cxadr, Slc11a2, Hdac3, Pde6a, Slc12a2, Lipa, Jak2, Slc1a1, Bbs4, Abhd6, Homer2, Slc40a1, Notch1, Dram2, Pdgfc, Aqp7, Dock7, Mfsd2a, Ncdn, Mtf1, Add1, Prkab1, Il4ra, Fgf21, Adrb3, Il15, Slc27a1, Lca5, Plekhm1, Sirt6, Nxnl1, Tjp3, Om…
GO:0042326	negative regulation of phosphorylation	362	69	53.63	0.44516	Mapk7, Akt1, Pwp1, Ier3, Coro1c, Mlxipl, Inpp5k, Crkl, Met, Nprl2, Psen2, Sh3bp5l, Pten, Gadd45b, Mapt, Cdk5rap3, Arrb1, Tnfaip3, Ddit4, Prkar1a, Pecam1, Sh3bp5, Lats2, Rb1, Gsk3b, Cdkn1a, Prkn, Xdh, Dusp1, Mllt1, Gnaq, Pip4k2c, Ppm1f, Hdac4, Rgs2, Niban1, Hipk3, Rassf2, C9orf72, Nupr1, Pycard, Casp3, Agt, Trib1, Qars, Cbl, Pik3ip1, Sirt6, Midn, Spry1, Atg14, Cdkn1c, Ppp1r15a, Tardbp, Zc3h12a, Pi…
GO:0051146	striated muscle cell differentiation	257	52	38.08	0.44556	Akt1, Hdac5, Met, Piezo1, Xk, Rarb, Ddx39b, Hey2, Frs2, Prkar1a, Yy1, Rb1, Tomm70a, Gsk3b, Cxadr, Pi16, Hdac3, Smad4, Cflar, Hdac4, Rgs2, Notch1, Casq2, Ptgfrn, Lmna, Ppp3ca, Pdlim5, Il4ra, Hdac6, Agt, Tmod2, Fbxo22, Neo1, Map2k4, Adamts15, Tanc1, Ripor2, Cdon, Rgs4, Myorg, Myof, Six1, Plpp7, Smyd3, Gsk3a, Thra, Flot1, Cxcl12, Actg1, Hacd1, Cyp26b1, Sort1
GO:0007030	Golgi organization	126	23	18.67	0.44635	Tmed4, Surf4, Rab1a, Lman2, Csnk1d, Stk25, Tbc1d20, Rab33b, Sec22b, Pi4k2b, Zw10, Dnm2, Trappc8, Cog7, Gcc2, Pde4dip, Usp6nl, Nploc4, Armh3, Atl2, Mapk1, Tmed5, Sptbn5
GO:0010468	regulation of gene expression	3768	630	558.25	0.44644	Klf6, Ngfr, Mid2, Raf1, Pdgfb, Icosl, Polr3d, Mapk7, Pcbp3, Uhrf1, Tbx21, Itga3, Ell2, Akt1, Il16, Pwp1, Lrp3, Nr1h3, Peg3, Hltf, Ikzf4, Axl, Zfp40, Il17ra, Supt5, Homer3, Rps6ka1, Zfp81, Hlf, Stat5a, Akt2, Ikbkg, Eif2ak4, Mlxipl, Celf1, Nr2c1, Tpr, Inpp5k, Crkl, Ttc5, Neurl1a, Gtf2h1, Qrich1, Pknox1, Cdk4, Ezh1, Zmiz1, Sertad1, Hipk1, Hdac5, Gabpa, Met, Elk1, Cdk9, Tfcp2, Ubp1, Tusc2, Mettl16, P…
GO:0043280	positive regulation of cysteine-type endopeptidase activity involved in apoptotic process	114	18	16.89	0.44668	Ngfr, Bid, Arrb1, Dapk1, Pdcd6, Hsf1, Slc11a2, Xdh, Jak2, Slc1a1, Cflar, Ppm1f, Casp9, Pycard, Gramd4, Slc22a2, Cradd, Hmgb1
GO:0048584	positive regulation of response to stimulus	1829	279	270.98	0.44682	Ngfr, Wnt9a, Mid2, Raf1, Pdgfb, Icosl, Polr3d, Tbx21, Il16, Rab34, Nr1h3, Tmem161a, Axl, Il17ra, Stat5a, Akt2, Map3k20, Ikbkg, Bid, Gab2, Eif2ak4, Ubqln1, Nr2c1, Tpr, Crkl, Neurl1a, Zmiz1, Met, G0s2, Psen2, Pten, Prdm15, Map3k4, C8g, Sash1, Gadd45b, Lpl, Tab2, Cr1l, Sulf1, Plcg1, Atad5, Slc35c2, Serinc3, Slc2a4, Cdk5rap3, Ndel1, Fxr2, Arrb1, Ubb, Esr1, Tnfaip3, Kitl, Usp15, Frs2, Tubd1, Rock2, Ma…
GO:0014068	positive regulation of phosphatidylinositol 3-kinase signaling	69	11	10.22	0.44689	Pdgfb, Pld2, Jak2, Pdgfc, Agt, Pdgfd, Nedd4, Cbl, Prr5, Rgl2, Lep
GO:0007596	blood coagulation	153	23	22.67	0.44704	Pdgfb, Axl, Lnpk, Cd34, Lyst, Gna13, Jak2, Papss2, Hps1, Cfh, Procr, P2ry1, Vps33b, Anxa2, Pip5k1c, P2ry12, F11r, Ptger3, Adrb2, Dtnbp1, Bloc1s3, Adtrp, Ano6
GO:0010811	positive regulation of cell-substrate adhesion	126	18	18.67	0.4475	Pdgfb, Itga3, Crkl, Sdc4, Net1, Has2, Ccdc80, Gsk3b, Jak2, Nrp1, Ppm1f, Dnm2, Dag1, Npnt, Ptpn11, Dock5, Ptk2b, Hacd1
GO:0032535	regulation of cellular component size	357	59	52.89	0.44752	Akt1, Snx9, Clcn3, Cdk4, Pten, Xk, Mapt, Ndel1, Zfyve27, Cyria, Pecam1, Slc9a3r1, Ntn1, Map3k1, Dpysl2, Gsk3b, Ap2m1, Tnfrsf12a, Svil, Lars, Spire1, Slc12a2, Coro1b, Bbs4, Aatk, Rptor, Nrp1, Myo5b, Sema4c, Arpc5l, Abi2, Pfn2, Sema4a, Pex11b, Sema3c, Add1, Ulk1, Pycard, Tmod2, Kank1, Ppp1r9a, Dnm2, Map3k13, Sema7a, Fchsd1, Arhgap18, Arpin, Picalm, Ppp1r15a, Shtn1, Cdc42ep4, Shroom2, Arhgap35, Ptk2…
GO:0034637	cellular carbohydrate biosynthetic process	69	16	10.22	0.44763	Akt1, Gys1, Akt2, Inpp5k, Prkag3, Ppp1cb, Isyna1, Has2, Phkg2, Has3, Hs2st1, Gck, Ppp1r3b, Ndst1, Epm2a, Lep
GO:0031529	ruffle organization	53	13	7.85	0.44779	Coro1c, Inpp5k, Ndel1, Lpin1, Coro1b, Pfn2, Kank1, Ston1, Plekhm1, P2ry12, Rcc2, Arhgap24, Nlgn1
GO:0090114	COPII-coated vesicle budding	24	7	3.56	0.44821	Rab1a, Pdcd6, Vapa, Tbc1d20, Sec31a, Sec24d, Insig1
GO:0007044	cell-substrate junction assembly	94	17	13.93	0.4483	Coro1c, Bcr, Pten, Sdc4, Fam107a, Slk, Nrp1, Ppm1f, Lamc1, Ston1, Limch1, Rcc2, Ptpn11, BC024139, Tns1, Ptk2b, Actg1
GO:0019229	regulation of vasoconstriction	71	13	10.52	0.44845	Pdgfb, Akt1, Atp2b1, Avpr1a, Snta1, Npy1r, Apln, Trpm4, Ptger3, Dock5, Kcna5, Smtnl2, Lep
GO:1902116	negative regulation of organelle assembly	38	8	5.63	0.44848	Tchp, Mak, Smad4, Sec22b, Nupr1, Dnm2, Cdk10, Cdk5rap2
GO:2000736	regulation of stem cell differentiation	53	10	7.85	0.44853	Pwp1, Nsun2, Gsk3b, Lbh, Notch1, Dhx36, Sox5, Setd1a, Zfp36l2, Kdm3a
GO:0021697	cerebellar cortex formation	26	6	3.85	0.44854	Ttll1, Ulk1, Cacna1a, Ttc21b, Ptpn11, Cend1
GO:0051957	positive regulation of amino acid transport	21	5	3.11	0.4486	Avpr1a, Dpysl2, Slc12a2, Agt, Dtnbp1
GO:0006575	cellular modified amino acid metabolic process	163	26	24.15	0.44861	Gstt3, Abhd16a, Fpgs, Serinc3, Slc22a5, Pcmt1, Serinc1, Serinc5, Clic5, Slc1a1, Gsta3, Gss, Gclm, Mfsd2a, Mthfr, Hpgds, Pcyox1, Aldh1l1, Slc27a1, Pla2g15, Gclc, Gstt2, Slco4a1, Mthfd1l, Nat8f4, Ass1
GO:0045639	positive regulation of myeloid cell differentiation	96	16	14.22	0.44863	Stat5a, Kitl, Id2, Zfp36l1, Ripk1, Rb1, Brd1, Hsf1, Gsk3b, Notch2, Il34, Trib1, Jun, Lep, Hmgb1, Prmt1
GO:0009952	anterior/posterior pattern specification	168	26	24.89	0.44865	Crkl, Hipk1, Psen2, Fuz, Kif3a, Pcgf2, Hey2, Frs2, Nle1, Yy1, Mib1, Smad4, Notch1, Wls, Sema3c, Xrcc2, Bhlhe40, Poglut1, Cdon, Ofd1, Pld6, Pbx1, Acvr2b, Zbtb16, Hes6, Hoxc4
GO:0033157	regulation of intracellular protein transport	212	33	31.41	0.44867	Akt2, Tpr, Inpp5k, Kif3a, Septin8, Ndel1, Dnajc27, Ppm1a, Bnip3l, Rangap1, Gsk3b, Hdac3, Jak2, Slc1a1, Asph, Tmem30a, Ubr5, Gcc2, Zfand1, Mdfic, Pik3r1, Tardbp, Zc3h12a, Ptpn11, Insig1, Kcnb1, Prkaa1, Epm2a, Gsk3a, Lep, Mapk1, Prnp, Nup62
GO:0021799	cerebral cortex radially oriented cell migration	30	6	4.44	0.44868	Lamb1, Zmiz1, Ndel1, Dixdc1, P2ry12, Sun2
GO:0061640	cytoskeleton-dependent cytokinesis	89	18	13.19	0.44879	Rhoc, Snx9, Vps4b, Septin8, Rock2, Spire1, Incenp, Bbs4, Rab35, Klhdc8b, Snx33, Cntrob, Map9, Cul7, Septin11, Septin9, Zfyve26, Nup62
GO:0001523	retinoid metabolic process	41	7	6.07	0.44884	Dgat1, Rdh10, Dhrs9, Cyp2j6, Aldh1a1, Cyp26b1, Dhrs3
GO:0099072	regulation of postsynaptic membrane neurotransmitter receptor levels	75	12	11.11	0.44885	Dlg3, Gsk3b, Ap2m1, Snap23, Stx4a, Gpc4, Porcn, Nedd4, Pip5k1c, Dag1, Gphn, Usp46
GO:0043551	regulation of phosphatidylinositol 3-kinase activity	35	6	5.19	0.44887	Pdgfb, Pik3ip1, Atg14, Pik3r1, Fgfr3, Ptk2b
GO:0000290	deadenylation-dependent decapping of nuclear-transcribed mRNA	10	2	1.48	0.44894	Noct, Lsm1
GO:0001672	regulation of chromatin assembly or disassembly	10	2	1.48	0.44894	Phf2, Spty2d1
GO:0001787	natural killer cell proliferation	10	2	1.48	0.44894	Il15, Lep
GO:0001973	G protein-coupled adenosine receptor signaling pathway	10	2	1.48	0.44894	P2ry1, P2ry12
GO:0002855	regulation of natural killer cell mediated immune response to tumor cell	10	2	1.48	0.44894	Pvr, Nectin2
GO:0003056	regulation of vascular associated smooth muscle contraction	10	2	1.48	0.44894	Atp2b1, Dock5
GO:0003264	regulation of cardioblast proliferation	10	2	1.48	0.44894	Notch1, Six1
GO:0006651	diacylglycerol biosynthetic process	10	2	1.48	0.44894	Gpam, Pla2g15
GO:0007194	negative regulation of adenylate cyclase activity	10	2	1.48	0.44894	P2ry13, Gpr87
GO:0009071	serine family amino acid catabolic process	10	2	1.48	0.44894	Cbs, Amt
[truncated: 4,399 more rows]

## Sheet: BAT Gain
GO.ID	Term	Annotated	Significant	Expected	weight01_PValue	genes
GO:1902187	negative regulation of viral release from host cell	20	5	0.3	9.6e-06	Trim30a, Trim21, Trim56, Trim12c, Trim30d
GO:0046597	negative regulation of viral entry into host cell	26	5	0.39	3.8e-05	Snx3, Trim30a, Trim56, Trim12c, Trim30d
GO:1901224	positive regulation of NIK/NF-kappaB signaling	62	6	0.94	0.00034	Ddx3x, Calr, Eif2ak2, Nmi, Tlr3, Tcim
GO:0070534	protein K63-linked ubiquitination	58	6	0.88	0.00061	Ddx3x, Trim30a, Trim21, Trim56, Trim12c, Trim30d
GO:0003215	cardiac right ventricle morphogenesis	13	3	0.2	0.00087	Bmpr1a, Jag1, Chd7
GO:0060788	ectodermal placode formation	13	3	0.2	0.00087	Hdac2, Pou2f1, Lrp6
GO:1903332	regulation of protein folding	13	3	0.2	0.00087	St13, Pdia4, Pdia3
GO:0051092	positive regulation of NF-kappaB transcription factor activity	139	8	2.1	0.00123	Eif2ak2, Il18rap, Trim30a, Trim21, Tlr3, Trim12c, Trim30d, Irak2
GO:0035909	aorta morphogenesis	32	4	0.48	0.0013	Bmpr1a, Jag1, Ephb4, Chd7
GO:0006955	immune response	1408	40	21.25	0.00147	Ddx3x, Cd33, Hmox1, Gprc5b, Pde4d, Bmpr1a, Usp25, Eif2ak2, Crcp, Il18rap, Nmi, Jag1, Plekhm2, Clec4e, Trim30a, Trim21, Tlr3, Bcar1, Ilf3, Rora, Parp14, Arid5a, Tnfsf10, Stat2, Bach2, Trim56, Ccdc88b, Gpr17, Tcim, Trim12c, Trim30d, Irak2, Zfp35, Ipo7, Irgm2, Nlrp1b, Igkv17-127, Igkv8-30, Igkv12-44, Igkv3-4
GO:0043123	positive regulation of I-kappaB kinase/NF-kappaB signaling	115	7	1.74	0.00179	Gprc5b, Trim30a, Trim21, Tlr3, Tnfsf10, Trim12c, Trim30d
GO:0000184	nuclear-transcribed mRNA catabolic process, nonsense-mediated decay	36	4	0.54	0.00204	Smg5, Ncbp2, Rnps1, Upf2
GO:0045944	positive regulation of transcription by RNA polymerase II	986	27	14.88	0.00206	Ddx3x, Mef2d, Ncoa2, Nr2c2, Kdm6b, Hdac2, Meis1, Bmpr1a, Nr4a1, Pou2f1, Jag1, Taf12, Lrp6, Med21, Tlr3, Rora, Ss18l2, Npat, Ppargc1b, Arid5a, Kat7, Foxk2, Rad54l2, Chd7, Asxl1, Csrnp2, Zbtb18
GO:0032880	regulation of protein localization	831	15	12.54	0.00231	Mmp14, Cd33, Rab23, Cct4, Snx3, Tnik, Plk3, Plekhm2, C2cd5, Trim30a, Trim21, Clasp2, Kat7, Trim12c, Trim30d
GO:0010508	positive regulation of autophagy	125	6	1.89	0.00241	Hmox1, Plk3, Trim30a, Trim21, Trim12c, Trim30d
GO:0042026	protein refolding	19	3	0.29	0.00275	St13, Hspa5, Dnaja2
GO:0031098	stress-activated protein kinase signaling cascade	219	6	3.3	0.00324	Nr2c2, Usp25, Eif2ak2, Tnik, Tlr3, Kat7
GO:0051865	protein autoubiquitination	68	5	1.03	0.00361	Nfx1, Rad18, Trim30a, Trim21, Rnf213
GO:0045663	positive regulation of myoblast differentiation	22	3	0.33	0.00422	Nr2c2, Boc, Xkr8
GO:0061311	cell surface receptor signaling pathway involved in heart development	22	3	0.33	0.00422	Bmpr1a, Jag1, Lrp6
GO:1900225	regulation of NLRP3 inflammasome complex assembly	18	3	0.27	0.0045	Ddx3x, Eif2ak2, Trim30a
GO:0031664	regulation of lipopolysaccharide-mediated signaling pathway	25	3	0.38	0.0061	Trim30a, Trim12c, Trim30d
GO:0006457	protein folding	151	11	2.28	0.00656	Calr, Dnajb11, Cct4, Hsp90b1, Dnajc3, St13, Pdia4, Hspa5, Pdia3, Dnaja2, Hspe1
GO:0035458	cellular response to interferon-beta	50	4	0.75	0.00676	Gm4841, Irgm2, Tgtp2, F830016B08Rik
GO:0030433	ubiquitin-dependent ERAD pathway	80	5	1.21	0.0072	Calr, Tmem129, Hsp90b1, Ankzf1, Hspa5
GO:0021587	cerebellum morphogenesis	47	4	0.71	0.00752	Hspa5, Lrp6, Atp2b2, Rora
GO:0033273	response to vitamin	26	3	0.39	0.00756	Eif2ak2, Pdia3, Lrp6
GO:0045599	negative regulation of fat cell differentiation	52	4	0.78	0.00776	Jag1, Lrp6, Rora, Asxl1
GO:0009950	dorsal/ventral axis specification	10	2	0.15	0.00942	Bmpr1a, Lrp6
GO:0048368	lateral mesoderm development	10	2	0.15	0.00942	Bmpr1a, Dand5
GO:0043627	response to estrogen	47	4	0.71	0.01011	Hmox1, Rcan1, Arid5a, Agtr1a
GO:0009187	cyclic nucleotide metabolic process	24	3	0.36	0.01132	Pde4d, Atp2b2, Rora
GO:0034392	negative regulation of smooth muscle cell apoptotic process	11	2	0.17	0.0114	Lrp6, Agtr1a
GO:0036490	regulation of translation in response to endoplasmic reticulum stress	11	2	0.17	0.0114	Ddx3x, Dnajc3
GO:0043584	nose development	11	2	0.17	0.0114	Pou2f1, Chd7
GO:0046598	positive regulation of viral entry into host cell	11	2	0.17	0.0114	Trim30a, Trim21
GO:0140289	protein mono-ADP-ribosylation	11	2	0.17	0.0114	Parp14, Parp11
GO:2000322	regulation of glucocorticoid receptor signaling pathway	11	2	0.17	0.0114	Ppp5c, Ncoa2
GO:0042733	embryonic digit morphogenesis	59	4	0.89	0.01203	Rab23, Hdac2, Bmpr1a, Lrp6
GO:0051085	chaperone cofactor-dependent protein refolding	33	3	0.5	0.01326	St13, Hspa5, Hspe1
GO:0009148	pyrimidine nucleoside triphosphate biosynthetic process	12	2	0.18	0.01354	Cmpk2, Ctps
GO:0042428	serotonin metabolic process	12	2	0.18	0.01354	Pde1b, Atp2b2
GO:0048333	mesodermal cell differentiation	12	2	0.18	0.01354	Kdm6b, Bmpr1a
GO:0060123	regulation of growth hormone secretion	12	2	0.18	0.01354	Itsn1, Chd7
GO:0045861	negative regulation of proteolysis	266	6	4.01	0.01447	Ddx3x, Rab23, Usp25, Nr4a1, Trim21, Plat
GO:0061307	cardiac neural crest cell differentiation involved in heart development	15	2	0.23	0.01504	Jag1, Lrp6
GO:0060411	cardiac septum morphogenesis	70	4	1.06	0.0157	Bmpr1a, Jag1, Lrp6, Chd7
GO:0002042	cell migration involved in sprouting angiogenesis	50	3	0.75	0.01579	Hmox1, Nr4a1, Ephb4
GO:0036498	IRE1-mediated unfolded protein response	13	2	0.2	0.01585	Pdia6, Hspa5
GO:0048385	regulation of retinoic acid receptor signaling pathway	13	2	0.2	0.01585	Calr, Asxl1
GO:1903587	regulation of blood vessel endothelial cell proliferation involved in sprouting angiogenesis	13	2	0.2	0.01585	Hmox1, Agtr1a
GO:0003222	ventricular trabecula myocardium morphogenesis	14	2	0.21	0.01831	Bmpr1a, Chd7
GO:0021702	cerebellar Purkinje cell differentiation	14	2	0.21	0.01831	Atp2b2, Rora
GO:0033145	positive regulation of intracellular steroid hormone receptor signaling pathway	14	2	0.21	0.01831	Ppp5c, Ncoa2
GO:0043951	negative regulation of cAMP-mediated signaling	14	2	0.21	0.01831	Pde4d, Pde10a
GO:0097094	craniofacial suture morphogenesis	14	2	0.21	0.01831	Mmp14, Rab23
GO:1902916	positive regulation of protein polyubiquitination	14	2	0.21	0.01831	Ddx3x, Nmi
GO:0001975	response to amphetamine	15	2	0.23	0.02092	Pde1b, Nr4a1
GO:0071243	cellular response to arsenic-containing substance	15	2	0.23	0.02092	Ddx3x, Hmox1
GO:0080009	mRNA methylation	15	2	0.23	0.02092	Pcif1, Trmt10c
GO:0000722	telomere maintenance via recombination	16	2	0.24	0.02367	Brca2, Tprkb
GO:0007617	mating behavior	16	2	0.24	0.02367	Ncoa2, Hdac2
GO:0046112	nucleobase biosynthetic process	16	2	0.24	0.02367	Ctps, Prps1l3
GO:0045892	negative regulation of transcription, DNA-templated	1018	27	15.36	0.02564	Mnt, Calr, Ncoa2, Nr2c2, Zfp790, Hdac2, Zfp397, Tfcp2l1, Pou2f1, Nfx1, Plk3, Strap, Ilf3, Ppargc1b, Arid5a, Kat7, Foxk2, Bach2, Kdm5b, Rasd1, Mta3, E2f6, Fnip2, Zbtb18, Zfp810, Zbtb10, Foxs1
GO:0000083	regulation of transcription involved in G1/S transition of mitotic cell cycle	17	2	0.26	0.02657	Npat, E2f6
GO:0000963	mitochondrial RNA processing	17	2	0.26	0.02657	Fastkd1, Trmt10c
GO:0030728	ovulation	17	2	0.26	0.02657	Plau, Plat
GO:0032570	response to progesterone	17	2	0.26	0.02657	Ncoa2, Cbr1
GO:0040019	positive regulation of embryonic development	17	2	0.26	0.02657	Nr2c2, Hspa5
GO:0045948	positive regulation of translational initiation	17	2	0.26	0.02657	Ddx3x, Dnajc3
GO:0048532	anatomical structure arrangement	17	2	0.26	0.02657	Bmpr1a, Hspa5
GO:0051895	negative regulation of focal adhesion assembly	17	2	0.26	0.02657	Mmp14, Clasp2
GO:0060044	negative regulation of cardiac muscle cell proliferation	17	2	0.26	0.02657	Hdac2, Meis1
GO:0051928	positive regulation of calcium ion transport	117	3	1.77	0.02668	Homer1, Atp2b2, Agtr1a
GO:0010738	regulation of protein kinase A signaling	18	2	0.27	0.02959	Pde10a, Tcim
GO:0072112	glomerular visceral epithelial cell differentiation	18	2	0.27	0.02959	Jag1, Asxl1
GO:0140632	inflammasome complex assembly	22	4	0.33	0.0296	Ddx3x, Eif2ak2, Trim30a, Nlrp1b
GO:0061082	myeloid leukocyte cytokine production	30	2	0.45	0.02988	Hmox1, Gprc5b
GO:0050000	chromosome localization	76	2	1.15	0.02997	Iffo1, Brca2
GO:0032728	positive regulation of interferon-beta production	45	3	0.68	0.03024	Ddx3x, Tlr3, Trim56
GO:0002694	regulation of leukocyte activation	541	7	8.16	0.03025	Mmp14, Cd33, Hmox1, Ephb4, Rora, Ccdc88b, Zfp35
GO:0006952	defense response	1259	34	19	0.03035	Ddx3x, Rab23, Hmox1, Gprc5b, Kdm6b, Eif2ak2, Crcp, Il18rap, Nmi, F3, Plekhm2, Clec4e, Trim30a, Trim21, Tlr3, Ilf3, Rora, Parp14, Arid5a, Stat2, Trim56, Ccdc88b, Agtr1a, Gpr17, Trim12c, Trim30d, Irak2, Zfp35, Ipo7, Gm4841, Irgm2, Nlrp1b, Tgtp2, F830016B08Rik
GO:0090066	regulation of anatomical structure size	492	4	7.42	0.03055	Atp2b2, Clasp2, Asxl1, Agtr1a
GO:0033599	regulation of mammary gland epithelial cell proliferation	19	2	0.29	0.03275	Brca2, Kdm5b
GO:0045824	negative regulation of innate immune response	68	4	1.03	0.0354	Nmi, Trim21, Parp14, Stat2
GO:0007626	locomotory behavior	197	7	2.97	0.03616	Ncoa2, Gprc5b, Meis1, Pde1b, Rcan1, Atp2b2, Chd7
GO:0000122	negative regulation of transcription by RNA polymerase II	776	19	11.71	0.0363	Mnt, Calr, Ncoa2, Nr2c2, Zfp790, Hdac2, Tfcp2l1, Nfx1, Plk3, Strap, Arid5a, Bach2, Mta3, E2f6, Fnip2, Zbtb18, Zfp810, Zbtb10, Foxs1
GO:0034976	response to endoplasmic reticulum stress	240	13	3.62	0.03645	Ddx3x, Calr, Tmem129, Hsp90b1, Pdia6, Dnajc3, Usp25, Eif2ak2, Pdia4, Ankzf1, Hspa5, Pdia3, Tmtc3
GO:0034605	cellular response to heat	49	3	0.74	0.03759	Hmox1, Tcim, Hikeshi
GO:0051321	meiotic cell cycle	229	5	3.46	0.03789	Calr, Nr2c2, Clasp2, Brca2, Utp14b
GO:0006979	response to oxidative stress	366	10	5.52	0.03867	Hmox1, Kdm6b, Hdac2, Cygb, Usp25, Rcan1, Ankzf1, Car3, Plk3, Ppargc1b
GO:0045787	positive regulation of cell cycle	280	7	4.23	0.03932	Ddx3x, Calr, Lrp6, Trim21, Cdc14b, Brca2, Mta3
GO:0007252	I-kappaB phosphorylation	21	2	0.32	0.03944	Usp25, Tlr3
GO:0010880	regulation of release of sequestered calcium ion into cytosol by sarcoplasmic reticulum	21	2	0.32	0.03944	Pde4d, Chd7
GO:2000345	regulation of hepatocyte proliferation	21	2	0.32	0.03944	Plau, Lims2
GO:0002218	activation of innate immune response	51	3	0.77	0.04158	Trim30a, Trim12c, Trim30d
GO:0002089	lens morphogenesis in camera-type eye	22	2	0.33	0.04296	Meis1, Pou2f1
GO:0002764	immune response-regulating signaling pathway	370	9	5.58	0.0441	Ddx3x, Cd33, Pde4d, Nmi, Clec4e, Trim30a, Tlr3, Bcar1, Irak2
GO:0001938	positive regulation of endothelial cell proliferation	88	4	1.33	0.04411	Hmox1, Nr4a1, F3, Agtr1a
GO:0009409	response to cold	38	3	0.57	0.04631	Dnajc3, Rbm3, Zfp516
GO:0034341	response to interferon-gamma	125	4	1.89	0.04642	Nmi, Trim21, Parp14, Irgm2
GO:0031639	plasminogen activation	23	2	0.35	0.0466	Plau, Plat
GO:0032727	positive regulation of interferon-alpha production	23	2	0.35	0.0466	Ddx3x, Tlr3
GO:0035743	CD4-positive, alpha-beta T cell cytokine production	23	2	0.35	0.0466	Il18rap, Arid5a
GO:0048520	positive regulation of behavior	23	2	0.35	0.0466	Nr2c2, Hdac2
GO:0007399	nervous system development	1959	34	29.56	0.04744	Mef2d, Calr, Dnajb11, Rab23, Nr2c2, Rdh13, Gprc5b, Hdac2, Snx3, Meis1, Bzw2, Bmpr1a, Boc, Itsn1, Hspa5, Jag1, Tnik, Efna3, Ephb4, Lrp6, Strap, Atp2b2, Cdh11, Rora, Ss18l2, Clasp2, Setd5, Igsf10, Brca2, Chd7, Rbm45, B4galt6, Zbtb18, Prps1l3
GO:0001819	positive regulation of cytokine production	434	15	6.55	0.04883	Ddx3x, Gprc5b, Hdac2, Pde4d, Bmpr1a, Eif2ak2, F3, Clec4e, Tlr3, Rora, Arid5a, Trim56, Ccdc88b, Agtr1a, Nlrp1b
GO:0051091	positive regulation of DNA-binding transcription factor activity	233	12	3.52	0.04971	Hdac2, Eif2ak2, Il18rap, Taf12, Lrp6, Trim30a, Trim21, Tlr3, Ppargc1b, Trim12c, Trim30d, Irak2
GO:0006783	heme biosynthetic process	24	2	0.36	0.05034	Snx3, Ppox
GO:0045780	positive regulation of bone resorption	24	2	0.36	0.05034	Lrp6, Ppargc1b
GO:0060444	branching involved in mammary gland duct morphogenesis	24	2	0.36	0.05034	Lrp6, Kdm5b
GO:1901223	negative regulation of NIK/NF-kappaB signaling	24	2	0.36	0.05034	Ddx3x, Nmi
GO:0030178	negative regulation of Wnt signaling pathway	141	3	2.13	0.05065	Hdac2, Lrp6, Rnf213
GO:0021549	cerebellum development	90	6	1.36	0.05289	Nr2c2, Hspa5, Lrp6, Atp2b2, Rora, Zbtb18
GO:0035116	embryonic hindlimb morphogenesis	25	2	0.38	0.05418	Lrp6, Chd7
GO:0032268	regulation of cellular protein metabolic process	2022	44	30.51	0.05529	Ddx3x, Mmp14, Ppp5c, Calr, Cd33, Rab23, Gprc5b, Hdac2, Snx3, Hsp90b1, Pde4d, Bmpr1a, Dnajc3, Ncbp2, Usp25, Rcan1, Nr4a1, Eif2ak2, Hspa5, Nmi, Tnik, Efna3, F3, Plk3, Lrp6, Trim21, Rbm3, Plat, Ilf3, Setd5, Parp14, Tmtc3, Cep85, Arid5a, Kat7, Tnfsf10, Pcif1, Stat2, Ccno, Trmt10c, Agtr1a, Tcim, Fnip2, Nlrp1b
GO:0043491	protein kinase B signaling	177	5	2.67	0.0578	Hdac2, Itsn1, Pear1, F3, Plk3
GO:0002011	morphogenesis of an epithelial sheet	57	3	0.86	0.05789	Jag1, Lrp6, Clasp2
GO:0051607	defense response to virus	228	7	3.44	0.05793	Eif2ak2, Crcp, Tlr3, Ilf3, Stat2, Trim56, Nlrp1b
GO:0051482	positive regulation of cytosolic calcium ion concentration involved in phospholipase C-activating G protein-coupled signaling pathway	26	2	0.39	0.05813	Agtr1a, Gpr17
GO:0002263	cell activation involved in immune response	251	6	3.79	0.05868	Hmox1, Nmi, Clec4e, Rora, Tcim, Zfp35
GO:1903706	regulation of hemopoiesis	347	7	5.24	0.0588	Mmp14, Meis1, Jag1, Ppargc1b, Kat7, Tcim, Zfp35
GO:0036315	cellular response to sterol	21	2	0.32	0.05882	Lrp6, Rora
GO:0040001	establishment of mitotic spindle localization	33	2	0.5	0.05887	Cenpa, Clasp2
GO:0051170	import into nucleus	166	4	2.51	0.05887	Rab23, Bach2, Hikeshi, Ipo7
GO:0061371	determination of heart left/right asymmetry	47	2	0.71	0.05893	Lrp6, Dand5
GO:0006986	response to unfolded protein	113	6	1.71	0.06086	Tmem129, Pdia6, Dnajc3, Eif2ak2, Hspa5, Upf2
GO:0070076	histone lysine demethylation	27	2	0.41	0.06217	Kdm6b, Kdm5b
GO:0034123	positive regulation of toll-like receptor signaling pathway	28	2	0.42	0.06631	Ddx3x, Tlr3
GO:0071425	hematopoietic stem cell proliferation	28	2	0.42	0.06631	Eif2ak2, Kat7
GO:0014911	positive regulation of smooth muscle cell migration	62	3	0.94	0.06707	Pde4d, Plau, F3
GO:0042475	odontogenesis of dentin-containing tooth	62	3	0.94	0.06707	Hdac2, Bmpr1a, Lrp6
GO:0035066	positive regulation of histone acetylation	29	2	0.44	0.07053	Arid5a, Kat7
GO:0071353	cellular response to interleukin-4	29	2	0.44	0.07053	Hspa5, Parp14
GO:1902042	negative regulation of extrinsic apoptotic signaling pathway via death domain receptors	29	2	0.44	0.07053	Ddx3x, Hmox1
GO:0050890	cognition	270	5	4.07	0.07088	Pde4d, Pde1b, Rcan1, Setd5, Chd7
GO:0090596	sensory organ morphogenesis	232	8	3.5	0.07207	Rdh13, Hdac2, Meis1, Pou2f1, Jag1, Lrp6, Atp2b2, Chd7
GO:0010468	regulation of gene expression	3768	91	56.86	0.07211	Mnt, Ddx3x, Mmp14, Smg5, Mef2d, Dyrk1b, Calr, Zfp324, Cd33, Hmox1, Ncoa2, Nr2c2, Gprc5b, Zfp790, Kdm6b, Hdac2, Meis1, Ptcd2, Pde4d, Bmpr1a, Dnajc3, Ncbp2, Nr4a1, Eif2ak2, Zfp397, Il18rap, Tfcp2l1, Pou2f1, Nmi, Fastkd1, Jag1, F3, Nfx1, Plk3, Taf12, Clec4e, Lrp6, Strap, Med21, Trim30a, Trim21, Rbm3, Tlr3, Ilf3, Rora, Ss18l2, Npat, Ppargc1b, Setd5, Parp14, Rnps1, Tmtc3, Arid5a, Kat7, Foxk2, Znfx1, P…
GO:0032647	regulation of interferon-alpha production	28	3	0.42	0.0727	Ddx3x, Nmi, Tlr3
GO:0043620	regulation of DNA-templated transcription in response to stress	53	2	0.8	0.07313	Hmox1, Tcim
GO:0001958	endochondral ossification	30	2	0.45	0.07484	Mmp14, Mef2d
GO:0040018	positive regulation of multicellular organism growth	30	2	0.45	0.07484	Chd7, Foxs1
GO:0045746	negative regulation of Notch signaling pathway	30	2	0.45	0.07484	Mmp14, Tcim
GO:0032922	circadian regulation of gene expression	65	3	0.98	0.07501	Ncoa2, Hdac2, Rora
GO:0045665	negative regulation of neuron differentiation	65	3	0.98	0.07501	Calr, Meis1, Jag1
GO:0098609	cell-cell adhesion	690	12	10.41	0.07739	Cd33, Pde4d, Boc, Lims2, Jag1, Pear1, Ephb4, Lrp6, Cdh11, Magi1, Ccdc88b, Zfp35
GO:0003007	heart morphogenesis	227	7	3.43	0.07798	Ptcd2, Bmpr1a, Jag1, Ephb4, Lrp6, Chd7, Asxl1
GO:0048741	skeletal muscle fiber development	31	2	0.47	0.07924	Homer1, Rcan1
GO:0030512	negative regulation of transforming growth factor beta receptor signaling pathway	68	3	1.03	0.08334	Hspa5, Strap, Dand5
GO:0002053	positive regulation of mesenchymal cell proliferation	32	2	0.48	0.08371	Bmpr1a, Lrp6
GO:0048013	ephrin receptor signaling pathway	32	2	0.48	0.08371	Efna3, Ephb4
GO:0032635	interleukin-6 production	150	4	2.26	0.0869	Il18rap, Trim30a, Tlr3, Arid5a
GO:0070200	establishment of protein localization to telomere	17	2	0.26	0.0869	Cct4, Brca2
GO:0006688	glycosphingolipid biosynthetic process	19	2	0.29	0.08691	B3galt2, B4galt6
GO:0060333	interferon-gamma-mediated signaling pathway	21	2	0.32	0.08692	Nmi, Parp14
GO:0055006	cardiac cell development	91	3	1.37	0.08694	Hdac2, Bmpr1a, Jag1
GO:1901652	response to peptide	360	7	5.43	0.08696	Nr4a1, Jag1, C2cd5, Bcar1, Kat7, Stat2, Agtr1a
GO:0034340	response to type I interferon	50	2	0.75	0.08708	Stat2, Trim56
GO:0055001	muscle cell development	184	6	2.78	0.08709	Homer1, Hdac2, Ptcd2, Bmpr1a, Rcan1, Tmtc3
GO:0048008	platelet-derived growth factor receptor signaling pathway	63	4	0.95	0.08722	F3, Plat, Bcar1, Clasp2
GO:0043009	chordate embryonic development	698	11	10.53	0.08738	Mmp14, Rab23, Bmpr1a, Lrp6, Med21, Cenpu, Npat, Brca2, Chd7, Zbtb18, Amd1
GO:0007569	cell aging	101	4	1.52	0.0876	Mnt, Calr, Bmpr1a, Brca2
GO:0017148	negative regulation of translation	156	5	2.35	0.08762	Ddx3x, Calr, Eif2ak2, Ilf3, Pcif1
GO:1904707	positive regulation of vascular associated smooth muscle cell proliferation	33	2	0.5	0.08825	Mef2d, Bmpr1a
GO:0071692	protein localization to extracellular region	327	3	4.93	0.08829	Cd33, Agtr1a, Dand5
GO:0043666	regulation of phosphoprotein phosphatase activity	53	3	0.8	0.09237	Cd33, Hsp90b1, Rcan1
GO:0060325	face morphogenesis	34	2	0.51	0.09287	Lrp6, Crispld2
GO:0006493	protein O-linked glycosylation	50	3	0.75	0.09699	Tmtc3, B3galnt2, C1galt1c1
GO:0042832	defense response to protozoan	35	2	0.53	0.09755	Ccdc88b, Irgm2
GO:0008152	metabolic process	8950	158	135.06	0.09804	Mnt, Ddx3x, Mmp14, Smg5, Mef2d, Dyrk1b, Ppp5c, Calr, Dnajb11, Zfp324, Cd33, Rab23, Hmox1, Ncoa2, Nr2c2, Cct4, Rdh13, Gprc5b, Zfp790, Kdm6b, Tmem129, Hdac2, Snx3, Hsp90b1, Meis1, Cmpk2, Cygb, Ptcd2, Pde4d, Bmpr1a, Plau, Dnajc3, Pde1b, Ncbp2, Usp25, Rcan1, Nr4a1, Dtwd1, Pde10a, Eif2ak2, Zfp397, Sfxn3, Mettl7b, Crcp, Il18rap, Ankzf1, Tfcp2l1, Pou2f1, Fmo4, Hspa5, Nmi, Fastkd1, Zc3h15, Jag1, Car3, Mt…
GO:2000243	positive regulation of reproductive process	73	3	1.1	0.09807	Hdac2, Plau, Plat
GO:0035137	hindlimb morphogenesis	32	3	0.48	0.10029	Bmpr1a, Lrp6, Chd7
GO:0002292	T cell differentiation involved in immune response	69	3	1.04	0.10053	Clec4e, Rora, Zfp35
GO:1902806	regulation of cell cycle G1/S phase transition	138	3	2.08	0.10098	Ddx3x, Plk3, Tcim
GO:0046390	ribose phosphate biosynthetic process	148	3	2.23	0.10104	Ctps, Pank1, Prps1l3
GO:0032729	positive regulation of interferon-gamma production	74	3	1.12	0.10113	Pde4d, Tlr3, Arid5a
GO:0010469	regulation of signaling receptor activity	104	4	1.57	0.10156	Homer1, Hdac2, Pde4d, Plau
GO:0006730	one-carbon metabolic process	36	2	0.54	0.1023	Sfxn3, Car3
GO:0043433	negative regulation of DNA-binding transcription factor activity	145	5	2.19	0.10325	Hmox1, Hdac2, Trim21, Irak2, Foxs1
GO:0009617	response to bacterium	541	14	8.16	0.10807	Snx3, Cmpk2, Pde4d, St13, Eif2ak2, Car3, Clec4e, Trim30a, Arid5a, Chd7, Trim12c, Trim30d, Irak2, Irgm2
GO:0006805	xenobiotic metabolic process	78	3	1.18	0.11166	Fmo4, Rora, Cbr1
GO:0014909	smooth muscle cell migration	99	5	1.49	0.11329	Pde4d, Bmpr1a, Plau, F3, Plat
GO:0030111	regulation of Wnt signaling pathway	273	6	4.12	0.11407	Ddx3x, Gprc5b, Hdac2, Snx3, Lrp6, Rnf213
GO:0010324	membrane invagination	105	2	1.58	0.11479	Snx3, Xkr8
GO:0040011	locomotion	1565	23	23.62	0.11537	Mmp14, Calr, Hmox1, Cygb, Pde4d, Bmpr1a, Plau, Boc, Rcan1, Nr4a1, Hspa5, Jag1, Efna3, F3, Ephb4, Lrp6, Atp2b2, Plat, Bcar1, Amotl2, Clasp2, Igsf10, Agtr1a
GO:0030968	endoplasmic reticulum unfolded protein response	65	4	0.98	0.11554	Pdia6, Dnajc3, Eif2ak2, Hspa5
GO:1901998	toxin transport	40	2	0.6	0.1219	Cct4, Hspa5
GO:0035303	regulation of dephosphorylation	121	5	1.83	0.12669	Smg5, Cd33, Hsp90b1, Rcan1, Ppargc1b
GO:0042168	heme metabolic process	33	3	0.5	0.12705	Hmox1, Snx3, Ppox
GO:0045927	positive regulation of growth	261	6	3.94	0.12728	Ddx3x, Mmp14, Bmpr1a, Tfcp2l1, Chd7, Foxs1
GO:0032732	positive regulation of interleukin-1 production	65	2	0.98	0.12785	Hdac2, Nlrp1b
GO:0009314	response to radiation	370	5	5.58	0.12872	Rdh13, Pde1b, Plk3, Rad18, Brca2
GO:0042531	positive regulation of tyrosine phosphorylation of STAT protein	42	2	0.63	0.13202	Hdac2, Parp14
GO:1900026	positive regulation of substrate adhesion-dependent cell spreading	42	2	0.63	0.13202	Calr, Lims2
GO:0043280	positive regulation of cysteine-type endopeptidase activity involved in apoptotic process	114	4	1.72	0.13623	Ddx3x, F3, Tnfsf10, Nlrp1b
GO:0070301	cellular response to hydrogen peroxide	85	3	1.28	0.13719	Kdm6b, Hdac2, Ankzf1
GO:0030097	hemopoiesis	826	13	12.46	0.13799	Mmp14, Meis1, Eif2ak2, Jag1, Clec4e, Rora, Ppargc1b, Kat7, Brca2, Chd7, Asxl1, Tcim, Zfp35
GO:1901985	positive regulation of protein acetylation	45	3	0.68	0.14024	Ddx3x, Arid5a, Kat7
GO:2000050	regulation of non-canonical Wnt signaling pathway	25	2	0.38	0.14065	Lrp6, Rnf213
GO:0120162	positive regulation of cold-induced thermogenesis	86	3	1.3	0.14066	Kdm6b, Ppargc1b, Zfp516
GO:0045639	positive regulation of myeloid cell differentiation	96	3	1.45	0.14069	Jag1, Ppargc1b, Kat7
GO:0002887	negative regulation of myeloid leukocyte mediated immunity	10	1	0.15	0.1411	Hmox1
GO:0006968	cellular defense response	10	1	0.15	0.1411	Rab23
GO:0007028	cytoplasm organization	10	1	0.15	0.1411	Tfcp2l1
GO:0009133	nucleoside diphosphate biosynthetic process	10	1	0.15	0.1411	Cmpk2
GO:0009221	pyrimidine deoxyribonucleotide biosynthetic process	10	1	0.15	0.1411	Cmpk2
GO:0010649	regulation of cell communication by electrical coupling	10	1	0.15	0.1411	Pde4d
GO:0010692	regulation of alkaline phosphatase activity	10	1	0.15	0.1411	Ppargc1b
GO:0010831	positive regulation of myotube differentiation	10	1	0.15	0.1411	Mmp14
GO:0015937	coenzyme A biosynthetic process	10	1	0.15	0.1411	Pank1
GO:0031053	primary miRNA processing	10	1	0.15	0.1411	Ddx3x
GO:0031340	positive regulation of vesicle fusion	10	1	0.15	0.1411	C2cd5
GO:0033572	transferrin transport	10	1	0.15	0.1411	Snx3
GO:0042416	dopamine biosynthetic process	10	1	0.15	0.1411	Agtr1a
GO:0043619	regulation of transcription from RNA polymerase II promoter in response to oxidative stress	10	1	0.15	0.1411	Hmox1
GO:0060346	bone trabecula formation	10	1	0.15	0.1411	Ppargc1b
GO:0061621	canonical glycolysis	10	1	0.15	0.1411	Foxk2
GO:0071305	cellular response to vitamin D	10	1	0.15	0.1411	Pdia3
GO:0071872	cellular response to epinephrine stimulus	10	1	0.15	0.1411	Pde4d
GO:0097011	cellular response to granulocyte macrophage colony-stimulating factor stimulus	10	1	0.15	0.1411	Pde1b
GO:0097264	self proteolysis	10	1	0.15	0.1411	Nlrp1b
GO:0097400	interleukin-17-mediated signaling pathway	10	1	0.15	0.1411	Usp25
GO:1904851	positive regulation of establishment of protein localization to telomere	10	1	0.15	0.1411	Cct4
GO:2000489	regulation of hepatic stellate cell activation	10	1	0.15	0.1411	Cygb
GO:0006165	nucleoside diphosphate phosphorylation	92	2	1.39	0.14124	Cmpk2, Foxk2
GO:0110020	regulation of actomyosin structure organization	102	2	1.54	0.14133	Hdac2, Clasp2
GO:0060412	ventricular septum morphogenesis	44	2	0.66	0.14232	Bmpr1a, Lrp6
GO:2000242	negative regulation of reproductive process	44	2	0.66	0.14232	Calr, Plat
GO:0032465	regulation of cytokinesis	73	3	1.1	0.14693	Plk3, Cdc14b, Brca2
GO:0043392	negative regulation of DNA binding	45	2	0.68	0.14754	Hmox1, Hdac2
GO:0022409	positive regulation of cell-cell adhesion	265	4	4	0.14893	Pde4d, Ephb4, Magi1, Ccdc88b
GO:0001503	ossification	331	7	4.99	0.15202	Mmp14, Mef2d, Bmpr1a, Jag1, Lrp6, Ppargc1b, Igsf10
GO:0032609	interferon-gamma production	119	4	1.8	0.15319	Pde4d, Il18rap, Tlr3, Arid5a
GO:0050684	regulation of mRNA processing	126	4	1.9	0.15326	Ptcd2, Ncbp2, Rbm3, Rnps1
GO:0010458	exit from mitosis	23	2	0.35	0.15355	Cdc14b, Clasp2
GO:0003197	endocardial cushion development	43	2	0.65	0.15374	Bmpr1a, Jag1
GO:0000266	mitochondrial fission	44	2	0.66	0.15375	Mtfr1, Stat2
GO:0002070	epithelial cell maturation	11	1	0.17	0.15407	Tfcp2l1
GO:0003183	mitral valve morphogenesis	11	1	0.17	0.15407	Bmpr1a
GO:0006833	water transport	11	1	0.17	0.15407	Slc14a1
GO:0009208	pyrimidine ribonucleoside triphosphate metabolic process	11	1	0.17	0.15407	Ctps
GO:0010288	response to lead ion	11	1	0.17	0.15407	Ppp5c
GO:0010752	regulation of cGMP-mediated signaling	11	1	0.17	0.15407	Pde10a
GO:0010872	regulation of cholesterol esterification	11	1	0.17	0.15407	Agtr1a
GO:0014029	neural crest formation	11	1	0.17	0.15407	Lrp6
GO:0015669	gas transport	11	1	0.17	0.15407	Cygb
GO:0031442	positive regulation of mRNA 3'-end processing	11	1	0.17	0.15407	Ncbp2
GO:0032926	negative regulation of activin receptor signaling pathway	11	1	0.17	0.15407	Dand5
GO:0034154	toll-like receptor 7 signaling pathway	11	1	0.17	0.15407	Ddx3x
GO:0035563	positive regulation of chromatin binding	11	1	0.17	0.15407	Zfp618
GO:0038092	nodal signaling pathway	11	1	0.17	0.15407	Dand5
GO:0042118	endothelial cell activation	11	1	0.17	0.15407	Tcim
GO:0042182	ketone catabolic process	11	1	0.17	0.15407	Cbr1
GO:0043301	negative regulation of leukocyte degranulation	11	1	0.17	0.15407	Hmox1
GO:0045602	negative regulation of endothelial cell differentiation	11	1	0.17	0.15407	Jag1
GO:0048340	paraxial mesoderm morphogenesis	11	1	0.17	0.15407	Bmpr1a
GO:0060033	anatomical structure regression	11	1	0.17	0.15407	Bmpr1a
GO:0061309	cardiac neural crest cell development involved in outflow tract morphogenesis	11	1	0.17	0.15407	Jag1
GO:0061469	regulation of type B pancreatic cell proliferation	11	1	0.17	0.15407	Nr4a1
GO:0061684	chaperone-mediated autophagy	11	1	0.17	0.15407	Plk3
GO:0070525	tRNA threonylcarbamoyladenosine metabolic process	11	1	0.17	0.15407	Tprkb
GO:0070933	histone H4 deacetylation	11	1	0.17	0.15407	Hdac2
GO:0071281	cellular response to iron ion	11	1	0.17	0.15407	Hmox1
GO:0071732	cellular response to nitric oxide	11	1	0.17	0.15407	Bcar1
GO:0086100	endothelin receptor signaling pathway	11	1	0.17	0.15407	Bcar1
GO:0097421	liver regeneration	11	1	0.17	0.15407	Hmox1
GO:1900227	positive regulation of NLRP3 inflammasome complex assembly	11	1	0.17	0.15407	Ddx3x
GO:1902950	regulation of dendritic spine maintenance	11	1	0.17	0.15407	Homer1
GO:1902959	regulation of aspartic-type endopeptidase activity involved in amyloid precursor protein catabolic process	11	1	0.17	0.15407	Efna3
GO:2000104	negative regulation of DNA-dependent DNA replication	11	1	0.17	0.15407	Brca2
GO:0032204	regulation of telomere maintenance	78	2	1.18	0.15408	Smg5, Cct4
GO:0034101	erythrocyte homeostasis	135	2	2.04	0.15463	Hmox1, Kat7
GO:0070997	neuron death	370	5	5.58	0.15499	Ppp5c, Hmox1, Plau, Itsn1, Nlrp1b
GO:0043966	histone H3 acetylation	61	3	0.92	0.1572	Taf12, Kat7, Brca2
GO:0001666	response to hypoxia	187	5	2.82	0.15764	Hmox1, Plau, Plk3, Plat, Rora
GO:0045087	innate immune response	630	19	9.51	0.15779	Ddx3x, Eif2ak2, Crcp, Il18rap, Nmi, Plekhm2, Clec4e, Trim30a, Trim21, Tlr3, Parp14, Arid5a, Stat2, Trim56, Trim12c, Trim30d, Ipo7, Irgm2, Nlrp1b
GO:0010718	positive regulation of epithelial to mesenchymal transition	47	2	0.71	0.15808	Hdac2, Jag1
GO:2000379	positive regulation of reactive oxygen species metabolic process	70	3	1.06	0.16264	Plau, Agtr1a, Cbr1
GO:0060612	adipose tissue development	48	2	0.72	0.1634	Dyrk1b, Zfp516
GO:0065002	intracellular protein transmembrane transport	48	2	0.72	0.1634	Hspa5, C2cd5
GO:0001775	cell activation	937	19	14.14	0.16391	Mmp14, Cd33, Hmox1, Cygb, Il18rap, Nmi, Pear1, Ctps, Ephb4, Clec4e, Plat, Tlr3, Rora, Kat7, Chd7, Ccdc88b, C1galt1c1, Tcim, Zfp35
GO:0042692	muscle cell differentiation	355	10	5.36	0.16418	Mmp14, Dyrk1b, Homer1, Kdm6b, Hdac2, Ptcd2, Bmpr1a, Rcan1, Rora, Tmtc3
GO:0060429	epithelium development	932	18	14.06	0.16458	Mmp14, Rab23, Kdm6b, Hdac2, Pde4d, Bmpr1a, Tfcp2l1, Jag1, Lrp6, Atp2b2, Clasp2, Tmtc3, Brca2, Chd7, Kdm5b, Ccno, Asxl1, Agtr1a
GO:0030324	lung development	186	5	2.81	0.16484	Mmp14, Bmpr1a, Tmtc3, Asxl1, Hikeshi
GO:0031100	animal organ regeneration	23	2	0.35	0.16628	Hmox1, Upf2
GO:0003401	axis elongation	29	2	0.44	0.16634	Lrp6, Tmtc3
GO:0042594	response to starvation	164	4	2.47	0.16636	Eif2ak2, Hspa5, Foxk2, Zfyve1
GO:0021955	central nervous system neuron axonogenesis	36	2	0.54	0.16641	Cdh11, B4galt6
GO:0045778	positive regulation of ossification	49	2	0.74	0.16654	Bmpr1a, Lrp6
GO:0031023	microtubule organizing center organization	138	3	2.08	0.16678	Clasp2, Cep85, Brca2
GO:0002246	wound healing involved in inflammatory response	12	1	0.18	0.16684	Hmox1
GO:0002501	peptide antigen assembly with MHC protein complex	12	1	0.18	0.16684	Calr
GO:0006490	oligosaccharide-lipid intermediate biosynthetic process	12	1	0.18	0.16684	Alg11
GO:0006596	polyamine biosynthetic process	12	1	0.18	0.16684	Amd1
GO:0006983	ER overload response	12	1	0.18	0.16684	Hspa5
GO:0007096	regulation of exit from mitosis	12	1	0.18	0.16684	Cdc14b
GO:0007100	mitotic centrosome separation	12	1	0.18	0.16684	Cep85
GO:0007398	ectoderm development	12	1	0.18	0.16684	Bmpr1a
GO:0007512	adult heart development	12	1	0.18	0.16684	Chd7
GO:0009312	oligosaccharide biosynthetic process	12	1	0.18	0.16684	B3galt2
GO:0010998	regulation of translational initiation by eIF2 alpha phosphorylation	12	1	0.18	0.16684	Dnajc3
GO:0031987	locomotion involved in locomotory behavior	12	1	0.18	0.16684	Rcan1
GO:0032610	interleukin-1 alpha production	12	1	0.18	0.16684	Nlrp1b
GO:0032754	positive regulation of interleukin-5 production	12	1	0.18	0.16684	Pde4d
GO:0033004	negative regulation of mast cell activation	12	1	0.18	0.16684	Hmox1
GO:0035437	maintenance of protein localization in endoplasmic reticulum	12	1	0.18	0.16684	Hspa5
GO:0036006	cellular response to macrophage colony-stimulating factor stimulus	12	1	0.18	0.16684	Pde1b
GO:0038094	Fc-gamma receptor signaling pathway	12	1	0.18	0.16684	Clec4e
GO:0038166	angiotensin-activated signaling pathway	12	1	0.18	0.16684	Agtr1a
GO:0042074	cell migration involved in gastrulation	12	1	0.18	0.16684	Lrp6
GO:0042574	retinal metabolic process	12	1	0.18	0.16684	Rdh13
GO:0045628	regulation of T-helper 2 cell differentiation	12	1	0.18	0.16684	Zfp35
GO:0046415	urate metabolic process	12	1	0.18	0.16684	Prps1l3
GO:0048012	hepatocyte growth factor receptor signaling pathway	12	1	0.18	0.16684	Bcar1
GO:0060019	radial glial cell differentiation	12	1	0.18	0.16684	Lrp6
GO:0060907	positive regulation of macrophage cytokine production	12	1	0.18	0.16684	Gprc5b
GO:0061029	eyelid development in camera-type eye	12	1	0.18	0.16684	Hdac2
GO:0061626	pharyngeal arch artery morphogenesis	12	1	0.18	0.16684	Bmpr1a
GO:0061760	antifungal innate immune response	12	1	0.18	0.16684	Clec4e
GO:0070213	protein auto-ADP-ribosylation	12	1	0.18	0.16684	Parp11
[truncated: 6,078 more rows]

## Sheet: BAT Unaffected
GO.ID	Term	Annotated	Significant	Expected	weight01_PValue	genes
[truncated: 6,398 more rows]

[truncated: 3 more sheets: eWAT Loss, eWAT Gain, eWAT Unaffected]
